# Supplementary material for: TGFβ pathway limits dedifferentiation following WNT and MAPK pathway activation to suppress intestinal tumourigenesis
Source: Cell Death Differ. 2017 Jun 16;24(10):1681–93. doi: 10.1038/cdd.2017.92 (PMC5596428; doi:10.1038/cdd.2017.92)
Supplement: Supplementary Dataset 1 [file cdd201792x8.xls]

## Sheet: Sheet1
ID	logFC	P.Value	adj.P.Val	SYMBOL	ENTREZID	GENENAME	UNIGENE	1111_OS(18)1_nu_M_N1_Vilard_112912_CDS.CEL	1111_OS(18)2_nu_M_N2_Vilard_112912_VDS.CEL	1111_OS(18)3_nu_M_N3_Vilard_122346_CDS.CEL	1111_OS(18)4_nu_M_N4_Vilard_122346_VDS.CEL	1111_OS(18)5_nu_M_N5_Vilard_111068_CDS.CEL	1111_OS(18)6_nu_M_N6_Vilard_111068_VDS.CEL
1452417_x_at	2.40487	0.114452	1	NA	NA	NA	NA	2.34695	171.802	4.04453	8.90501	2.87017	2.64501
1418173_at	-2.38151	0.112731	1	Krt25	70810	keratin 25	Mm.268173	862.634	21.7309	185.266	69.9017	17.8532	13.2757
1418679_at	-2.31012	0.0237693	1	Gzmf	14943	granzyme F	Mm.457976	1732.49	50.4561	438.998	349.907	933.713	329.789
1427455_x_at	2.19379	0.147148	1	NA	NA	NA	NA	32.7389	2581.69	81.6916	140.536	57.2925	40.4421
1449378_at	-2.13278	0.148311	1	Krt27	16675	keratin 27	Mm.440476	804.16	14.7944	101.623	63.1795	15.7471	16.3219
1422867_at	-2.0652	0.0221709	1	Gzmg	14944	granzyme G	Mm.14868	418.869	23.1562	151.556	132.128	417.169	118.097
1425084_at	2.05573	0.242612	1	Gimap7	231932	GTPase, IMAP family member 7	Mm.30479	8.41373	795.199	10.7405	8.38191	9.2002	8.96388
1420344_x_at	-2.04024	0.0375222	1	Gzmd	14941	granzyme D	Mm.14424	401.658	17.1398	126.106	133.215	334.386	106.6
1419178_at	2.04018	0.20336	1	Cd3g	12502	CD3 antigen, gamma polypeptide	Mm.335106	16.6034	885.036	12.5325	11.6082	14.6974	20.7119
1424415_s_at	-2.02559	0.0254235	1	Spon1	233744	spondin 1, (f-spondin) extracellular matrix protein	Mm.334160	897.306	91.722	1070.42	97.1652	266.571	425.632
1452557_a_at	2.01108	0.189481	1	Igk-V1	16081	immunoglobulin kappa chain variable 1 (V1)	NA	24.0795	1606.77	42.7806	55.7109	31.8354	23.9938
1449393_at	2.01042	0.256053	1	NA	NA	NA	NA	15.0967	1350.14	18.0925	12.0721	15.2923	16.7603
1421655_a_at	1.94627	0.215726	1	Ccr4	12773	chemokine (C-C motif) receptor 4	Mm.1337	5.69856	341.517	5.14708	5.31424	8.33328	7.70811
1420343_at	-1.9293	0.0355012	1	Gzmd	14941	granzyme D	Mm.14424	378.941	21.0173	109.394	136.369	338.202	88.5358
1455830_s_at	1.9277	0.0729783	1	C87414	381654	expressed sequence C87414	NA	176.276	90.3608	33.1564	197.386	10.7225	193.485
1442022_at	1.9253	0.275486	1	Themis	210757	thymocyte selection associated	Mm.123021	10.0851	885.175	12.7591	10.1152	10.7046	8.42924
1436423_at	1.89459	0.2212	1	Themis	210757	thymocyte selection associated	Mm.123021	4.16473	231.939	5.01205	4.18582	4.27615	4.72595
1421596_s_at	-1.86151	0.00401986	1	H28	15061	histocompatibility 28	Mm.219544	27.0463	8.12371	42.159	5.63008	38.8692	20.194
1416107_at	1.83626	0.183856	1	Nsg2	18197	neuron specific gene family member 2	Mm.3304	7.90718	371.419	11.0136	11.5811	12.5635	11.5811
1427660_x_at	1.76813	0.205259	1	NA	NA	NA	NA	8.80177	374.822	14.2483	16.0975	10.1306	8.32087
1432566_at	-1.76503	0.0379801	1	Tmsb15a	78478	thymosin beta 15a	Mm.391317	874.061	95.5692	128.143	116.621	723.155	185.096
1450488_at	-1.73515	0.00950371	1	Ccl24	56221	chemokine (C-C motif) ligand 24	Mm.31505	292.813	36.6531	77.0027	34.2123	75.5494	36.8159
1452389_at	1.72245	0.24112	1	Cd27	21940	CD27 antigen	Mm.367714	13.8157	521.594	10.8077	9.38771	15.3781	16.8518
1420577_at	1.72141	0.313242	1	Aicda	11628	activation-induced cytidine deaminase	Mm.391503	23.2995	2037.63	43.2795	18.8772	36.6216	34.4265
1449925_at	1.70814	0.19871	1	Cxcr3	12766	chemokine (C-X-C motif) receptor 3	Mm.12876	30.4304	1075.76	38.9136	37.8822	35.9748	36.4641
1420466_at	1.70606	0.125151	1	Mucl1	20771	mucin-like 1	NA	85.2968	487.151	40.9773	85.9398	13.6396	39.5501
1420357_s_at	-1.70605	0.0456024	1	NA	NA	NA	NA	61.3178	15.3715	62.1393	7.78623	9.67549	8.86884
1422280_at	1.69064	0.319487	1	Gzmk	14945	granzyme K	Mm.56993	17.4273	960.843	13.4322	12.5033	16.3231	10.698
1421256_at	-1.63944	0.0318743	1	Gzmc	14940	granzyme C	Mm.14465	529.709	37.2549	251.149	187.391	225.884	142.35
1426168_a_at	1.62289	0.305564	1	NA	NA	NA	NA	49.6158	2470.88	77.7	60.8315	41.5358	31.1242
1460038_at	1.58548	0.166785	1	NA	NA	NA	NA	4.54131	83.2773	4.45716	4.51081	3.45241	5.02821
1417898_a_at	-1.58179	0.0397614	1	Gzma	14938	granzyme A	Mm.15510	345.032	62.4344	60.6913	79.6864	308.398	48.3942
1436649_at	1.57994	0.334325	1	Ikzf3	22780	IKAROS family zinc finger 3	NA	31.8707	1566.7	26.5966	25.5596	33.7025	19.0621
1435172_at	1.5555	0.286082	1	Eomes	13813	eomesodermin homolog (Xenopus laevis)	Mm.200692	23.3818	749.655	19.0423	19.94	20.0217	15.1449
1439719_at	1.54452	0.261456	1	Themis	210757	thymocyte selection associated	Mm.123021	4.13296	122.447	3.46653	3.46955	4.37052	3.65852
1418652_at	1.51493	0.104621	1	Cxcl9	17329	chemokine (C-X-C motif) ligand 9	Mm.766	20.5474	83.0484	13.3541	93.7025	11.7981	9.71012
1450171_x_at	-1.51479	0.00103879	1	Gzme	14942	granzyme E	Mm.14424	447.643	86.7158	240.271	130.361	357.036	145.581
1422412_x_at	1.49361	0.0184435	1	Ear3	53876	eosinophil-associated, ribonuclease A family, member 3	Mm.327386	257.091	2260.53	602.928	943.399	895.248	1452.95
1427655_a_at	1.49087	0.308874	1	A630038E17Rik	219065	RIKEN cDNA A630038E17 gene	NA	10.161	288.602	7.33964	6.85108	7.34867	6.15396
1421227_at	-1.48588	0.000600048	1	NA	NA	NA	NA	450.084	98.5243	262.65	144.16	391.625	148.343
1455771_at	1.45913	0.197368	1	Bzrap1	207777	benzodiazapine receptor associated protein 1	Mm.342019	6.31487	123.277	6.96766	5.8728	6.97242	8.80711
1449220_at	1.45833	0.210214	1	NA	NA	NA	NA	26.0861	440.74	19.1125	22.926	22.9034	23.4487
1440156_s_at	1.45787	0.169822	1	NA	NA	NA	NA	16.2754	268.465	17.9739	17.6638	15.7112	20.091
1452463_x_at	1.44037	0.160833	1	Igk-V1	16081	immunoglobulin kappa chain variable 1 (V1)	NA	7.02232	147.504	15.5071	12.8164	10.5302	12.1245
1442613_at	-1.42138	0.0496283	1	Spon1	233744	spondin 1, (f-spondin) extracellular matrix protein	Mm.334160	102.301	18.4193	157.324	27.6207	44.5358	73.3238
1418126_at	1.41846	0.356744	1	Ccl5	20304	chemokine (C-C motif) ligand 5	Mm.284248	33.2147	1954.2	61.605	43.0765	68.6534	31.8707
1441088_at	1.41759	0.263211	1	Ikzf3	22780	IKAROS family zinc finger 3	NA	19.3478	410.484	17.6824	14.9462	15.7522	16.7456
1434739_at	1.41189	0.235873	1	Fmr1nb	207854	fragile X mental retardation 1 neighbor	Mm.284945	4.75061	5.47783	5.58945	6.47784	8.47741	119.511
1425854_x_at	1.40392	0.341699	1	NA	NA	NA	NA	54.8338	1710.2	48.4411	40.6265	45.9915	32.5798
1419144_at	-1.40376	0.165645	1	Cd163	93671	CD163 antigen	Mm.37426	132.929	272.743	651.519	48.5336	106.547	37.6327
1422411_s_at	1.39262	0.00970567	1	NA	NA	NA	NA	367.777	2411.56	605.198	1157.57	962.183	1388.54
1418937_at	-1.38888	0.0564041	1	Dio2	13371	deiodinase, iodothyronine, type II	NA	44.8528	30.8655	210.456	29.064	37.0426	21.7039
1426001_at	1.38494	0.331326	1	Eomes	13813	eomesodermin homolog (Xenopus laevis)	Mm.200692	12.6007	317.207	9.7058	7.90207	8.86698	7.70627
1425226_x_at	1.37588	0.335609	1	NA	NA	NA	NA	81.2781	2399.77	78.1165	55.9582	72.0358	59.5358
1444484_at	1.36675	0.234124	1	A130009E19Rik	58899	RIKEN cDNA A130009E19 gene	Mm.392742	3.42495	70.2677	4.28579	3.84479	3.94043	3.67193
1424959_at	-1.35268	0.0754774	1	Anxa13	69787	annexin A13	Mm.237985	125.751	38.4581	86.942	102.64	483.063	80.3248
1450753_at	1.33665	0.347877	1	Nkg7	72310	natural killer cell group 7 sequence	Mm.34613	29.0561	963.536	41.0339	22.8537	28.2092	24.6073
1428599_at	1.33141	0.0529346	1	Kndc1	76484	kinase non-catalytic C-lobe domain (KIND) containing 1	Mm.44442	15.2771	130.45	23.1707	28.222	18.2422	27.952
1419334_at	1.33044	0.257676	1	Ctla4	12477	cytotoxic T-lymphocyte-associated protein 4	Mm.390	14.7676	273.666	13.1731	11.142	16.7243	16.9695
1422105_at	1.32626	0.223073	1	Cd3e	12501	CD3 antigen, epsilon polypeptide	Mm.210361	21.4183	357.125	23.6832	20.1863	22.6289	25.1042
1437176_at	1.32542	0.2128	1	Nlrc5	434341	NLR family, CARD domain containing 5	Mm.334720	33.7987	457.369	30.0306	35.0363	27.734	27.6481
1452405_x_at	1.32466	0.263855	1	NA	NA	NA	NA	30.8639	545.747	27.0258	30.4292	28.547	22.5316
1426113_x_at	1.32217	0.27891	1	NA	NA	NA	NA	75.204	1309.43	66.5226	79.5377	58.143	43.6611
1440782_at	1.30767	0.137842	1	Skap1	78473	src family associated phosphoprotein 1	NA	21.4905	249.139	22.8502	24.1395	30.1136	37.297
1418511_at	-1.30137	0.196091	1	Dpt	56429	dermatopontin	Mm.28935	998.419	951.634	1435.79	219.744	234.869	107.545
1417356_at	-1.30115	0.00118538	1	Peg3	18616	paternally expressed 3	Mm.389800	483.995	280.552	579.431	227.147	492.662	144.883
1422003_at	1.30032	0.119588	1	Cxcr5	12145	chemochine (C-X-C motif) receptor 5	NA	8.65187	89.3349	11.8014	10.698	8.51991	13.5977
1448457_at	-1.29934	0.103944	1	Krt71	56735	keratin 71	Mm.358677	197.751	18.9737	49.3702	27.5691	23.0331	28.8366
1457424_at	1.29765	0.180905	1	Eya1	14048	eyes absent 1 homolog (Drosophila)	Mm.250185	5.62805	65.0358	4.82506	5.71645	5.26801	5.71645
1418452_at	1.29642	0.0879872	1	Gng2	14702	guanine nucleotide binding protein (G protein), gamma 2	Mm.41737	18.9472	168.944	37.0316	33.6006	16.9223	30.9936
1421643_at	1.29446	0.281457	1	Ikzf2	22779	IKAROS family zinc finger 2	Mm.106343	48.8474	666.704	38.8692	29.2211	24.3223	34.9815
1457607_at	1.27874	0.149359	1	AW046457	103409	expressed sequence AW046457	NA	14.7726	147.23	12.8347	14.0824	15.3868	20.0971
1427184_at	1.27729	0.22364	1	Tcrb-J	21580	T-cell receptor beta, joining region	NA	8.24717	100.562	6.54519	5.63008	6.93101	9.40983
1439146_s_at	1.27183	0.251154	1	Lck	16818	lymphocyte protein tyrosine kinase	Mm.293753	17.4244	364.369	28.0705	19.9379	25.9483	24.5966
1422828_at	1.27012	0.308488	1	Cd3d	12500	CD3 antigen, delta polypeptide	Mm.4527	25.418	517.036	26.7767	17.9304	22.8742	23.5596
1418282_x_at	1.26889	0.139201	1	Serpina1b	20701	serine (or cysteine) preptidase inhibitor, clade A, member 1B	NA	38.3743	210.118	64.0761	107.106	17.8947	27.3593
1440208_at	1.25885	0.182734	1	Rac2	19354	RAS-related C3 botulinum substrate 2	Mm.1972	37.7362	313.891	37.0999	38.3949	18.1003	28.8151
1437542_at	1.25881	0.28763	1	Ikzf2	22779	IKAROS family zinc finger 2	Mm.106343	24.447	353.185	19.7702	18.6852	15.5301	15.5859
1419202_at	1.25497	0.300063	1	Cst7	13011	cystatin F (leukocystatin)	Mm.12965	20.4379	352.908	20.2829	13.9877	15.2611	17.4219
1451633_a_at	1.25255	0.263801	1	Gngt1	14699	guanine nucleotide binding protein (G protein), gamma transducing activity polypeptide 1	Mm.95398	18.6443	298.83	15.8322	14.3573	22.5276	20.9637
1442140_at	1.2497	0.161036	1	Tnn	329278	tenascin N	Mm.90140	22.1756	178.157	94.5316	140.847	25.2869	28.4045
1428347_at	1.24212	0.15931	1	Cyfip2	76884	cytoplasmic FMR1 interacting protein 2	Mm.154358	7.93339	79.1242	8.52493	6.98018	7.77889	12.6079
1425917_at	-1.24132	0.0110543	1	H28	15061	histocompatibility 28	Mm.219544	15.559	6.28457	24.7263	7.14616	24.055	15.5947
1436598_at	1.23829	0.292993	1	Icos	54167	inducible T-cell co-stimulator	Mm.42044	12.2915	203.741	11.7158	11.9459	10.543	8.19091
1425396_a_at	1.23774	0.16987	1	Lck	16818	lymphocyte protein tyrosine kinase	Mm.293753	20.7794	229.704	21.5438	30.5172	24.3466	20.3924
1426159_x_at	1.23586	0.311782	1	Tcrb-J	21580	T-cell receptor beta, joining region	NA	88.2435	1450.71	77.1179	56.9284	62.54	67.325
1447021_at	-1.23509	0.0275358	1	NA	NA	NA	NA	187.523	84.1521	78.4735	46.4437	261.505	75.4857
1418770_at	1.23022	0.333576	1	Cd2	12481	CD2 antigen	Mm.22842	40.1222	865.947	43.4873	24.8162	40.7138	42.6838
1434425_at	-1.22157	0.411174	1	Tchh	99681	trichohyalin	Mm.316671	374.052	12.8992	23.8431	31.6965	5.21038	8.96186
1450912_at	1.21641	0.241917	1	Ms4a1	12482	membrane-spanning 4-domains, subfamily A, member 1	Mm.4046	3.90134	49.5603	3.65207	3.06846	3.44494	4.04957
1434993_at	-1.2137	0.049605	1	Fam5c	215378	family with sequence similarity 5, member C	Mm.441817	104.464	61.3632	139.653	19.5731	48.672	47.3857
1444061_at	-1.21298	0.403685	1	Prr9	109314	proline rich 9	Mm.440617	638.788	20.6017	24.4832	44.5828	11.361	15.529
1449501_a_at	1.20561	0.190256	1	Gzmm	16904	granzyme M (lymphocyte met-ase 1)	Mm.378960	17.6647	259.33	27.7918	23.9584	33.7549	32.7206
1423466_at	1.20022	0.373327	1	Ccr7	12775	chemokine (C-C motif) receptor 7	Mm.2932	12.4488	546.536	41.2067	16.299	32.4521	22.6708
1449988_at	1.19935	0.1082	1	Gimap1	16205	GTPase, IMAP family member 1	Mm.252599	80.265	477.604	91.3382	177.613	59.6398	62.4147
1451644_a_at	1.19439	0.0584144	1	NA	NA	NA	NA	86.3726	407.397	58.7842	149.485	81.9006	81.8366
1433924_at	-1.19398	0.006641	1	NA	NA	NA	NA	477.202	280.694	554.266	285.464	462.659	127.533
1460601_at	-1.18428	0.0498006	1	Myrip	245049	myosin VIIA and Rab interacting protein	Mm.100936	167.791	51.0819	229.816	41.7637	76.7296	118.177
1421931_at	1.18265	0.250491	1	Icos	54167	inducible T-cell co-stimulator	Mm.42044	15.0368	191.245	16.1042	10.9868	13.8867	18.7188
1439141_at	1.17733	0.205651	1	Gpr18	110168	G protein-coupled receptor 18	Mm.37405	46.906	403.578	39.4918	34.5558	30.5087	46.8757
1425357_a_at	1.17382	0.0696375	1	Grem1	23892	gremlin 1	NA	37.7858	184.097	31.6985	47.5848	24.8556	39.0251
1433532_a_at	-1.172	0.0523633	1	Mbp	17196	myelin basic protein	NA	49.1598	60.3596	91.1884	15.7623	50.0294	20.6057
1436643_x_at	1.16458	0.207914	1	Hamp2	66438	hepcidin antimicrobial peptide 2	Mm.389860	11.0646	116.316	11.5119	8.81031	11.5209	16.1309
1437249_at	1.16434	0.268162	1	Skap1	78473	src family associated phosphoprotein 1	NA	40.1254	528.821	40.2107	31.7552	37.2526	40.2997
1429642_at	1.15726	0.183856	1	Anubl1	67492	AN1, ubiquitin-like, homolog (Xenopus laevis)	Mm.272772	10.9948	107.369	13.6326	11.5533	9.88416	13.2503
1452205_x_at	1.15658	0.390471	1	NA	NA	NA	NA	111.427	2330.65	107.126	62.3859	83.3116	75.7753
1452645_x_at	-1.15422	0.152681	1	NA	NA	NA	NA	36.3293	3.87983	4.59722	3.81436	6.35206	6.50228
1438295_at	1.15272	0.027815	1	NA	NA	NA	NA	18.6904	69.9627	11.7867	25.4472	25.6146	34.8335
1439595_at	1.14353	0.265119	1	Tcra	21473	T-cell receptor alpha chain	NA	13.8196	178.352	15.1719	14.0694	13.1157	11.8163
1419394_s_at	-1.14237	0.354842	1	S100a8	20201	S100 calcium binding protein A8 (calgranulin A)	Mm.21567	466.533	1271.99	277.303	41.5358	309.467	70.45
1417355_at	-1.1411	0.0020756	1	Peg3	18616	paternally expressed 3	Mm.389800	65.2909	44.9663	92.9896	39.2899	81.3415	26.0563
1420659_at	1.13418	0.264205	1	Slamf6	30925	SLAM family member 6	Mm.245727	8.52587	81.7731	5.93447	6.96891	5.93447	5.57182
1437445_at	1.13175	0.208131	1	Trpm1	17364	transient receptor potential cation channel, subfamily M, member 1	Mm.38875	7.94109	87.8691	11.4033	7.01235	9.57067	14.7986
1425086_a_at	1.13066	0.194998	1	Slamf6	30925	SLAM family member 6	Mm.245727	36.7645	330.213	29.0986	35.1593	42.087	40.7098
1444283_at	1.10978	0.23466	1	Gimap7	231932	GTPase, IMAP family member 7	Mm.30479	5.24493	60.3779	5.16195	5.24493	7.45913	6.40997
1456711_at	1.09444	0.241845	1	4932425I24Rik	320214	RIKEN cDNA 4932425I24 gene	Mm.294342	11.8489	144.036	13.6121	16.5526	17.718	11.6697
1440676_at	1.09389	0.2721	1	Fam124b	241128	family with sequence similarity 124, member B	Mm.145511	4.89268	67.7834	8.51991	4.85625	5.25199	6.46784
1432540_at	-1.08445	0.130664	1	Krtap7-1	71363	keratin associated protein 7-1	Mm.158680	69.3691	9.27545	23.6256	16.6648	10.1109	11.2421
1448756_at	-1.083	0.302902	1	S100a9	20202	S100 calcium binding protein A9 (calgranulin B)	Mm.2128	1552	3466.77	1186.77	166.511	1195.32	401.169
1444088_at	1.07543	0.2926	1	NA	NA	NA	NA	17.2139	140.505	8.62892	10.4263	11.7603	11.1595
1428209_at	-1.07526	0.0623302	1	Bex4	406217	brain expressed gene 4	Mm.336245	20.3847	23.4034	24.5743	15.9078	51.2025	7.36425
1458978_at	1.07289	0.19016	1	NA	NA	NA	NA	12.4884	111.698	12.0546	13.4947	17.8524	16.5981
1419043_a_at	1.06884	0.29186	1	Iigp1	60440	interferon inducible GTPase 1	Mm.261140	94.3691	395.95	84.7025	152.869	24.3874	29.7298
1434353_at	1.06516	0.14974	1	Sfmbt2	353282	Scm-like with four mbt domains 2	Mm.329991	4.28434	31.6635	5.69742	5.04755	3.96629	5.54938
1418922_at	-1.06239	0.371341	1	Cadm3	94332	cell adhesion molecule 3	Mm.330524	16.453	76.207	202.088	20.7257	28.7607	6.64735
1420450_at	1.06153	0.223352	1	Mmp10	17384	matrix metallopeptidase 10	Mm.14126	102.242	681.446	91.866	82.0646	53.0379	80.9918
1424832_at	1.05869	0.146423	1	Cd300ld	217305	CD300 molecule-like family member d	Mm.275986	302.038	590.557	329.654	394.782	62.7754	242.314
1418931_at	-1.05748	0.208086	1	Reg4	67709	regenerating islet-derived family, member 4	Mm.46306	401.51	245.359	358.928	505.017	2864.18	369.484
1455209_at	-1.05688	0.129733	1	Pck1	18534	phosphoenolpyruvate carboxykinase 1, cytosolic	Mm.479876	49.2221	9.2673	44.3995	55.6925	76.929	36.176
1422174_at	1.05558	0.0305302	1	Pdx1	18609	pancreatic and duodenal homeobox 1	Mm.389714	44.5358	100.032	32.0143	62.2501	72.8062	149.702
1419073_at	-1.04919	0.209961	1	Tmeff2	56363	transmembrane protein with EGF-like and two follistatin-like domains 2	Mm.245154	80.9981	120.902	537.869	51.7008	72.4456	56.9801
1450357_a_at	1.04197	0.253097	1	Ccr6	12458	chemokine (C-C motif) receptor 6	Mm.8007	24.8777	233.536	24.8257	18.8533	23.8739	29.2342
1456956_at	1.03719	0.275038	1	Ikzf2	22779	IKAROS family zinc finger 2	Mm.106343	6.52433	59.6629	5.72807	4.9498	5.10895	5.58801
1417995_at	1.0306	0.423355	1	Ptpn22	19260	protein tyrosine phosphatase, non-receptor type 22 (lymphoid)	Mm.395	27.7007	435.702	26.3896	18.1326	16.5397	13.0474
1449456_a_at	-1.02843	0.118638	1	Cma1	17228	chymase 1, mast cell	Mm.1252	123.889	53.5347	256.536	72.1652	44.3982	43.0345
1433716_x_at	1.02278	0.417393	1	Gfra2	14586	glial cell line derived neurotrophic factor family receptor alpha 2	Mm.32619	11.023	178.63	36.5361	13.1153	5.60228	8.07831
1421173_at	1.02082	0.255589	1	Irf4	16364	interferon regulatory factor 4	Mm.4677	37.5611	258.294	30.2667	32.7106	21.2769	23.9168
1421727_at	1.0184	0.0741825	1	Eya1	14048	eyes absent 1 homolog (Drosophila)	Mm.250185	24.5896	95.3942	17.1955	30.0283	19.4896	23.9124
1449009_at	1.01809	0.12094	1	NA	NA	NA	NA	105.589	308.05	70.4596	171.902	50.5359	58.9766
1444330_at	-1.01453	0.0610816	1	D2Ertd173e	51864	DNA segment, Chr 2, ERATO Doi 173, expressed	NA	35.851	44.5227	41.9274	11.8181	43.8096	15.1786
1449526_a_at	-1.01325	0.284027	1	Gdpd3	68616	glycerophosphodiester phosphodiesterase domain containing 3	Mm.246881	759.853	224.68	667.194	949.179	258.304	74.6695
1439034_at	1.01271	0.327924	1	Spn	20737	sialophorin	Mm.283714	247.558	1906.69	184.071	169.289	107.883	125.105
1419762_at	1.00412	0.285493	1	Ubd	24108	ubiquitin D	Mm.140210	18.2016	206.51	24.0875	18.1142	20.2632	19.1631
1440945_at	1.00346	0.0973055	1	Glcci1	170772	glucocorticoid induced transcript 1	Mm.210787	135.574	353.778	50.2239	96.5358	95.7025	153.746
1460280_at	1.00254	0.278065	1	NA	NA	NA	NA	4.94097	45.3635	4.37417	3.40751	5.14356	5.78373
1437052_s_at	0.999037	0.357832	1	Slc2a3	20527	solute carrier family 2 (facilitated glucose transporter), member 3	Mm.395108	64.9193	807.036	82.3752	48.1647	46.4628	51.0358
1426772_x_at	0.998547	0.457441	1	NA	NA	NA	NA	133.865	2183.57	101.983	56.7841	83.1765	73.0434
1451031_at	-0.998319	0.229841	1	Sfrp4	20379	secreted frizzled-related protein 4	Mm.42095	62.5882	89.0426	494.202	53.1116	65.4568	53.7025
1436274_at	0.994888	0.0557527	1	Mrap2	244958	melanocortin 2 receptor accessory protein 2	Mm.335337	18.7885	24.1212	26.5305	80.2025	30.1764	61.5446
1451008_at	0.993124	0.019535	1	St8sia3	20451	ST8 alpha-N-acetyl-neuraminide alpha-2,8-sialyltransferase 3	Mm.252110	48.8105	136.8	120.383	128.795	54.0899	142.262
1428720_s_at	0.987971	0.36562	1	NA	NA	NA	NA	20.899	346.458	38.2676	14.7452	31.8218	38.8692
1422580_at	0.987017	0.0709862	1	Myl4	17896	myosin, light polypeptide 4	Mm.390355	168.76	133.504	49.2705	183.178	50.4594	133.597
1456235_at	0.986658	0.196451	1	BB165335	103514	expressed sequence BB165335	NA	3.06428	21.7738	2.89646	2.69852	3.59601	4.22666
1449347_a_at	0.986043	0.509003	1	NA	NA	NA	NA	21.2862	324.163	12.7336	10.6773	7.87924	4.79508
1460245_at	-0.983443	0.0149245	1	Klrd1	16643	killer cell lectin-like receptor, subfamily D, member 1	Mm.391515	31.7126	9.65144	15.6032	10.3348	25.122	16.1238
1420691_at	0.981697	0.232278	1	Il2ra	16184	interleukin 2 receptor, alpha chain	NA	14.1187	119.85	13.8059	14.9781	18.4654	15.4413
1418536_at	0.981306	0.264403	1	H2-Q7	15018	histocompatibility 2, Q region locus 7	Mm.439743	53.0081	530.202	58.9248	63.0358	72.2445	51.9546
1454850_at	0.977119	0.3459	1	Tbc1d10c	108995	TBC1 domain family, member 10c	Mm.288312	15.8562	185.053	14.224	10.8964	17.343	14.7978
1442707_at	0.973623	0.104681	1	Camk2a	12322	calcium/calmodulin-dependent protein kinase II alpha	Mm.131530	12.7581	55.3412	20.7835	28.1106	9.89361	12.7705
1417601_at	0.968945	0.314747	1	Rgs1	50778	regulator of G-protein signaling 1	Mm.103701	60.579	478.443	37.2717	30.0695	73.1148	86.0586
1424965_at	0.96624	0.251216	1	Lpxn	107321	leupaxin	Mm.313136	9.82388	79.0584	9.24237	12.023	10.8088	7.69986
1452905_at	-0.962502	0.00639255	1	Meg3	17263	maternally expressed 3	NA	249.379	77.1514	139.132	97.6528	184.893	115.067
1429273_at	-0.9581	0.166493	1	Bmper	73230	BMP-binding endothelial regulator	Mm.335020	7.71533	10.0884	43.5358	7.3566	9.37317	5.78546
1449903_at	0.957389	0.274891	1	Crtam	54698	cytotoxic and regulatory T cell molecule	Mm.42791	14.9556	127.716	14.0977	12.8963	15.1497	14.199
1427351_s_at	0.957334	0.303897	1	Igh-6	16019	immunoglobulin heavy chain 6 (heavy chain of IgM)	NA	81.3732	701.369	90.2261	68.8302	56.7658	63.2025
1417714_x_at	-0.953964	0.0932105	1	NA	NA	NA	NA	194.207	337.056	372.19	136.773	489.205	105.512
1417787_at	0.949499	0.193004	1	Dkkl1	50722	dickkopf-like 1	Mm.27287	17.3276	133.089	22.7744	19.6454	23.2862	25.3142
1449273_at	0.948366	0.239984	1	Cyfip2	76884	cytoplasmic FMR1 interacting protein 2	Mm.154358	18.9752	137.33	15.717	17.9894	20.6725	17.932
1421174_at	0.945136	0.188951	1	Irf4	16364	interferon regulatory factor 4	Mm.4677	24.6837	116.151	19.3098	24.8927	14.9369	17.575
1452014_a_at	-0.940225	0.149821	1	Igf1	16000	insulin-like growth factor 1	Mm.268521	1182.36	517.368	1540.08	801.135	402.184	250.095
1419033_at	0.934889	0.0612924	1	NA	NA	NA	NA	69.3691	218.565	78.455	140.604	52.156	64.5358
1424446_at	0.931942	0.326993	1	Armc7	276905	armadillo repeat containing 7	Mm.38019	104.591	804.379	101.199	106.356	64.3363	55.2752
1439067_at	0.930795	0.0638317	1	Lair1	52855	leukocyte-associated Ig-like receptor 1	Mm.290880	121.705	179.274	38.4208	122.702	65.0358	95.7745
1419684_at	-0.929291	0.263851	1	Ccl8	20307	chemokine (C-C motif) ligand 8	Mm.42029	757.6	2110.05	1726.01	262.599	939.701	321.109
1426396_at	0.929246	0.406823	1	Cd247	12503	CD247 antigen	NA	19.6282	260.406	17.6829	12.9379	20.7764	14.7802
1456895_at	-0.927807	0.299948	1	Cd209b	69165	CD209b antigen	Mm.175163	41.3318	64.4008	90.4659	11.6276	15.558	11.2837
1448759_at	0.925875	0.34113	1	Il2rb	16185	interleukin 2 receptor, beta chain	Mm.35287	26.7574	237.1	28.5492	19.2128	17.662	20.3097
1456658_at	-0.925293	0.0747447	1	Acta2	11475	actin, alpha 2, smooth muscle, aorta	Mm.213025	46.0667	34.9314	48.6492	10.939	25.0114	21.4183
1419985_s_at	0.923864	0.335576	1	Ccdc69	52570	coiled-coil domain containing 69	Mm.22361	27.7989	229.968	22.5098	17.8688	20.3791	21.191
1450696_at	0.913674	0.313505	1	Psmb9	16912	proteasome (prosome, macropain) subunit, beta type 9 (large multifunctional peptidase 2)	Mm.390983	490.109	3453.19	355.652	422.961	358.883	286.339
1449832_at	0.907606	0.0806265	1	1700091H14Rik	73553	RIKEN cDNA 1700091H14 gene	Mm.399176	4.91993	24.302	6.64852	7.30373	6.45929	7.85835
1429944_at	-0.900233	0.225433	1	Tchhl1	71325	trichohyalin-like 1	Mm.68064	97.1357	14.9831	14.1447	18.4545	16.8126	12.8502
1423602_at	0.899084	0.398623	1	Traf1	22029	TNF receptor-associated factor 1	Mm.239514	93.7308	1358.74	157.199	82.2027	107.045	91.5864
1425787_a_at	0.898612	0.224886	1	Sytl3	83672	synaptotagmin-like 3	Mm.442201	27.1757	196.812	34.5246	29.6161	30.7454	32.0654
1419663_at	-0.897361	0.135303	1	Ogn	18295	osteoglycin	NA	156.449	65.6891	245.109	113.681	60.22	47.8514
1455898_x_at	0.896976	0.37692	1	Slc2a3	20527	solute carrier family 2 (facilitated glucose transporter), member 3	Mm.395108	39.5359	466.243	49.5358	31.2831	40.7391	35.3224
1416957_at	0.896556	0.127226	1	Pou2af1	18985	POU domain, class 2, associating factor 1	Mm.897	12.9042	54.9338	27.9351	37.8693	12.9907	14.5231
1442219_at	0.895188	0.371569	1	Gm8369	666926	predicted gene 8369	Mm.440719	15.5951	98.2945	8.23981	7.56445	7.44759	8.28035
1428735_at	0.888954	0.310487	1	Cd69	12515	CD69 antigen	Mm.74745	5.55513	42.9364	4.48706	4.55428	5.55075	4.49333
1425967_a_at	-0.888757	0.231689	1	Mcpt4	17227	mast cell protease 4	Mm.439684	43.9722	28.5426	135.48	38.8436	18.9636	16.0522
1448713_at	0.885772	0.432442	1	Stat4	20849	signal transducer and activator of transcription 4	Mm.1550	7.98695	165.036	15.2611	8.94517	18.9653	9.87851
1452968_at	-0.88529	0.00952067	1	Cthrc1	68588	collagen triple helix repeat containing 1	Mm.41556	574.126	392.761	740.501	349.664	474.938	233.289
1444487_at	-0.880395	0.037815	1	Lrat	79235	lecithin-retinol acyltransferase (phosphatidylcholine-retinol-O-acyltransferase)	Mm.33921	42.309	14.9474	41.8247	14.8977	21.7288	27.6783
1421791_at	0.877496	0.081811	1	NA	NA	NA	NA	22.2011	114.469	45.6981	40.1643	46.1882	63.2025
1456061_at	0.872389	0.263604	1	Gimap8	243374	GTPase, IMAP family member 8	Mm.86514	100.755	471.369	81.2545	106.8	54.4875	54.3655
1435021_at	-0.866442	0.179255	1	Gabrb3	14402	gamma-aminobutyric acid (GABA) A receptor, subunit beta 3	Mm.8004	39.5359	34.947	60.6577	20.0051	16.8599	9.54349
1420788_at	0.862957	0.545771	1	Klrg1	50928	killer cell lectin-like receptor subfamily G, member 1	Mm.20434	279.946	2711.61	78.3552	59.2532	109.866	90.2394
1436039_at	-0.861975	0.141652	1	Cmah	12763	cytidine monophospho-N-acetylneuraminic acid hydroxylase	Mm.8396	19.511	21.5613	38.9349	7.07197	12.0324	9.9842
1429571_a_at	-0.861316	0.0636644	1	Spaca1	67652	sperm acrosome associated 1	Mm.55848	13.4898	9.13674	38.8413	13.3088	15.6318	11.2339
1417370_at	-0.859711	0.275045	1	Tff3	21786	trefoil factor 3, intestinal	Mm.4641	88.9627	92.2982	88.8224	72.5465	629.37	124.288
1418938_at	-0.858137	0.103087	1	Dio2	13371	deiodinase, iodothyronine, type II	NA	9.71123	8.06994	32.9083	7.21208	9.57011	8.82248
1456064_at	0.856558	0.17443	1	NA	NA	NA	NA	14.0709	63.6308	12.1847	13.7051	11.514	13.439
1430132_at	-0.852	0.252401	1	Krt28	70843	keratin 28	Mm.180256	140.263	18.2747	21.9878	26.0221	21.585	23.8041
1421966_at	-0.851952	0.0726895	1	Ncam1	17967	neural cell adhesion molecule 1	NA	93.6259	43.5852	45.306	26.8591	35.0363	21.5898
1423436_at	0.851815	0.0889911	1	Gsta3	14859	glutathione S-transferase, alpha 3	Mm.394593	179.817	342.918	190.977	236.591	308.869	768.536
1428114_at	-0.848271	0.34927	1	Slc14a1	108052	solute carrier family 14 (urea transporter), member 1	Mm.33832	133.124	12.4493	17.3809	73.2025	61.0417	26.5595
1453839_a_at	-0.848108	0.119859	1	Pi16	74116	peptidase inhibitor 16	Mm.30950	161.856	141.093	401.869	121.202	110.476	72.0358
1421856_at	-0.847997	0.00316002	1	S100a3	20197	S100 calcium binding protein A3	Mm.440044	19.0306	8.80791	16.8525	8.55083	12.0475	8.7966
1426758_s_at	-0.843506	0.00103787	1	Meg3	17263	maternally expressed 3	NA	104.293	56.6594	120.477	60.0937	114.277	72.9886
1424181_at	0.842231	0.164509	1	Sept6	56526	septin 6	Mm.260036	81.6658	372.982	82.5766	89.7152	69.9601	81.2463
1448239_at	-0.841134	0.0929126	1	Hmox1	15368	heme oxygenase (decycling) 1	Mm.276389	220.169	345.033	441.202	157.568	367.793	114.301
1449199_at	0.838573	0.0280401	1	Muc1	17829	mucin 1, transmembrane	Mm.16193	191.326	192.369	157.758	265.036	92.8414	314.321
1416905_at	-0.837641	0.314065	1	Guca2a	14915	guanylate cyclase activator 2a (guanylin)	Mm.2614	34.0778	36.8538	29.8174	29.4847	264.15	43.2759
1417496_at	0.835394	0.025031	1	Cp	12870	ceruloplasmin	Mm.13787	120.604	173.369	115.036	139.728	58.8162	191.369
1418287_a_at	0.833561	0.254168	1	Dmbt1	12945	deleted in malignant brain tumors 1	Mm.4138	299.443	313.606	225.104	162.041	48.345	362.929
1450167_at	0.832324	0.236387	1	Rab37	58222	RAB37, member of RAS oncogene family	Mm.143789	23.1601	134.401	24.9252	20.3253	22.2415	26.5318
1440001_at	-0.831487	0.00583198	1	Rian	75745	RNA imprinted and accumulated in nucleus	Mm.293263	28.9144	18.1054	38.6859	15.1316	22.8325	16.5432
1425219_x_at	0.828516	0.359508	1	Gngt1	14699	guanine nucleotide binding protein (G protein), gamma transducing activity polypeptide 1	Mm.95398	9.51296	89.6755	11.1165	7.29625	11.7635	10.6481
1455161_at	0.827687	0.259334	1	AI504432	229694	expressed sequence AI504432	Mm.347584	25.3363	107.849	21.2517	15.7504	12.99	23.0206
1421221_at	0.825907	0.0944567	1	Bco2	170752	beta-carotene oxygenase 2	Mm.390149	49.5883	210.501	59.5386	70.8003	58.7746	64.8556
1417494_a_at	0.825639	0.00805861	1	Cp	12870	ceruloplasmin	Mm.13787	217.369	356.354	185.702	259.717	131.086	318.285
1456319_at	-0.824363	0.0392374	1	NA	NA	NA	NA	50.3691	60.4055	101.202	32.0374	74.3273	35.2611
1421930_at	0.823726	0.282806	1	Icos	54167	inducible T-cell co-stimulator	Mm.42044	42.5358	278.12	42.5229	43.0489	43.0358	36.0505
1425167_a_at	0.82262	0.375488	1	Gngt1	14699	guanine nucleotide binding protein (G protein), gamma transducing activity polypeptide 1	Mm.95398	40.6684	382.247	44.7579	27.4753	48.2343	46.2484
1454974_at	0.819789	0.1694	1	Ntn1	18208	netrin 1	Mm.39095	90.4307	114.754	98.6228	215.44	33.2842	66.0358
1438676_at	0.81627	0.173104	1	Mpa2l	100702	macrophage activation 2 like	Mm.275893	50.3691	169.716	47.2025	66.0358	29.8098	34.5264
1423213_at	0.81446	0.256212	1	Plxnc1	54712	plexin C1	Mm.256712	33.0883	164.55	26.0509	26.5581	25.8237	27.7047
1435963_at	0.813092	0.160584	1	Sema5b	20357	sema domain, seven thrombospondin repeats (type 1 and type 1-like), transmembrane domain (TM) and short cytoplasmic domain, (semaphorin) 5B	Mm.42015	50.0894	251.442	69.184	68.7025	53.8426	58.5817
1449971_a_at	-0.810008	0.41708	1	Cd209f	69142	CD209f antigen	Mm.478446	79.4032	229.58	241.71	25.6627	45.164	27.3011
1459400_at	0.808587	0.279429	1	A630038E17Rik	219065	RIKEN cDNA A630038E17 gene	NA	4.89524	31.6099	4.89096	4.68642	5.43629	4.72099
1448926_at	0.807682	0.140887	1	Hoxa5	15402	homeobox A5	Mm.173	81.7286	67.2079	63.0358	75.0358	42.6946	233.913
1454651_x_at	-0.8062	0.0153848	1	Mbp	17196	myelin basic protein	NA	30.3491	24.969	40.8968	19.5383	28.7457	13.6788
1443960_at	0.805032	0.0476623	1	NA	NA	NA	NA	8.86253	32.3729	13.1431	17.9733	12.2202	13.0479
1425294_at	0.804947	0.117741	1	Slamf8	74748	SLAM family member 8	Mm.179812	22.1969	59.3359	13.4456	22.6085	14.4924	17.1935
1417620_at	0.801672	0.307806	1	Rac2	19354	RAS-related C3 botulinum substrate 2	Mm.1972	114.061	690.798	122.04	100.842	84.0056	88.9082
1426044_a_at	0.800228	0.184914	1	Prkcq	18761	protein kinase C, theta	Mm.329993	30.2015	87.8691	17.9242	17.7835	17.9448	32.8272
1424375_s_at	0.799079	0.459852	1	Gimap4	107526	GTPase, IMAP family member 4	NA	142.45	1598.44	199.124	133.567	109.109	76.365
1447465_at	-0.79841	0.0041813	1	NA	NA	NA	NA	11.3357	5.19102	7.89124	4.77623	9.27842	6.36344
1442640_at	-0.796618	0.00532595	1	NA	NA	NA	NA	39.2523	22.9279	34.6387	15.8902	27.9233	19.8831
1437356_at	0.795249	0.426667	1	Gpr183	321019	G protein-coupled receptor 183	Mm.265618	31.0205	340.964	38.8282	18.209	41.5272	42.1033
1448502_at	-0.795137	0.0969529	1	Slc16a7	20503	solute carrier family 16 (monocarboxylic acid transporters), member 7	Mm.29161	66.0358	65.321	52.7636	19.1001	52.3691	27.9912
1427447_a_at	0.793308	0.00771402	1	Triobp	110253	TRIO and F-actin binding protein	Mm.123714	29.3712	74.5879	49.5358	65.259	44.1109	68.6288
1458504_at	0.792865	0.347125	1	Zc3h12d	237256	zinc finger CCCH type containing 12D	Mm.140055	14.0941	111.339	14.0002	14.0263	17.6638	11.6063
1417495_x_at	0.791972	0.0181178	1	Cp	12870	ceruloplasmin	Mm.13787	176.061	299.116	161.829	189.573	105.536	275.25
1441246_s_at	0.791943	0.230766	1	Dpysl5	65254	dihydropyrimidinase-like 5	Mm.27732	20.6373	107.369	22.1022	18.1251	19.6804	23.9419
1421009_at	-0.791413	0.00655364	1	Rsad2	58185	radical S-adenosyl methionine domain containing 2	Mm.24045	43.2071	22.2403	37.7026	31.5384	42.7062	19.1302
1459745_at	-0.790575	0.178276	1	NA	NA	NA	NA	157.211	29.9519	96.5568	78.4544	116.638	145.581
1439055_at	0.789942	0.39701	1	Gm15698	217066	transcription elongation factor B (SIII), polypeptide 2 pseudogene	Mm.347543	499.318	242.429	172.003	514.579	40.8926	145.516
1422330_at	0.787976	0.141575	1	Glp1r	14652	glucagon-like peptide 1 receptor	Mm.390969	71.1301	93.1493	127.172	104.161	31.5053	151.202
1424128_x_at	0.787246	0.0242785	1	Aurkb	20877	aurora kinase B	Mm.3488	42.1969	83.7624	43.809	115.874	57.8577	56.64
1427656_at	0.786882	0.314457	1	Tcrb-J	21580	T-cell receptor beta, joining region	NA	36.5106	309.105	48.6503	39.9251	69.5727	51.43
1424825_a_at	0.78604	0.355139	1	Glycam1	14663	glycosylation dependent cell adhesion molecule 1	Mm.219621	34.9659	247.196	42.7736	24.1281	26.9699	34.6736
1418876_at	0.785434	0.0354589	1	Foxd1	15229	forkhead box D1	Mm.347441	4.45821	9.47605	7.1671	14.6559	5.86248	6.90661
1417851_at	0.784876	0.660646	1	Cxcl13	55985	chemokine (C-X-C motif) ligand 13	Mm.10116	29.4615	1860.62	143.935	16.7632	33.5007	23.2957
1434873_a_at	0.784572	0.500084	1	NA	NA	NA	NA	21.6333	233.682	22.3683	11.5533	12.1603	11.1406
1448734_at	0.783345	0.0204763	1	Cp	12870	ceruloplasmin	Mm.13787	120.848	185.057	109.982	143.156	62.9787	161.091
1424374_at	0.78235	0.516934	1	Gimap4	107526	GTPase, IMAP family member 4	NA	96.311	1264.74	126.745	95.1608	71.7375	37.0191
1434359_at	0.781234	0.131181	1	Fam65b	193385	family with sequence similarity 65, member B	Mm.217319	15.9978	49.7195	11.294	16.2502	12.3962	14.0714
1450014_at	0.779637	0.185481	1	Cldn1	12737	claudin 1	Mm.289441	35.5914	28.9881	27.2742	116.592	20.7012	30.0805
1426101_at	-0.777563	0.0247681	1	Gm10997	100379607	predicted gene 10997	Mm.464374	6.68605	5.55812	12.9796	4.28011	6.98532	5.05853
1452127_a_at	0.775442	0.227032	1	Ptpn13	19249	protein tyrosine phosphatase, non-receptor type 13	Mm.3414	31.1452	150.702	37.5465	35.0363	25.5736	28.4059
1454622_at	0.774269	0.013024	1	Slc38a5	209837	solute carrier family 38, member 5	Mm.6055	19.9694	41.8893	20.4553	44.8641	23.408	25.4545
1436434_at	0.77361	0.2979	1	E2f2	242705	E2F transcription factor 2	Mm.307932	46.3691	297.229	47.2025	55.5556	57.8259	38.2946
1435959_at	0.771912	0.386023	1	Arhgap15	76117	Rho GTPase activating protein 15	Mm.217350	25.5918	205.369	22.0661	19.2174	30.9758	22.0661
1417546_at	0.770967	0.498581	1	Il2rb	16185	interleukin 2 receptor, beta chain	Mm.35287	40.4285	414.242	34.0367	24.8927	26.7326	17.7256
1419747_at	0.770965	0.235567	1	Asgr2	11890	asialoglycoprotein receptor 2	Mm.1357	80.4974	377.735	88.3252	79.7714	62.084	72.7885
1434667_at	-0.76953	0.213819	1	Col8a2	329941	collagen, type VIII, alpha 2	Mm.296327	46.1392	17.3256	91.4346	54.6499	24.6936	22.2091
1450461_at	0.769293	0.0660781	1	Tcf7	21414	transcription factor 7, T-cell specific	Mm.31630	218.138	769.66	325.302	332.146	235.107	323.145
1425981_a_at	0.768219	0.130988	1	Rbl2	19651	retinoblastoma-like 2	Mm.235580	149.257	490.88	139.369	182.305	114.251	131.208
1444139_at	-0.766432	0.212567	1	Ddit4l	73284	DNA-damage-inducible transcript 4-like	Mm.250841	259.539	47.8565	176.459	251.35	141.386	109.365
1439380_x_at	-0.766147	0.00674686	1	Meg3	17263	maternally expressed 3	NA	131.483	62.4358	87.3958	74.8416	110.433	55.2056
1449880_s_at	0.765831	0.117463	1	NA	NA	NA	NA	98.8494	62.053	62.4948	195.915	64.6511	161.501
1435059_at	0.76251	0.239197	1	Asap1	13196	ArfGAP with SH# domain, ankyrin repeat and PH domain1	Mm.277236	46.3684	222.25	56.222	54.9972	37.6918	39.2473
1455963_at	0.761183	0.14225	1	Tmem229a	319832	transmembrane protein 229A	Mm.127446	19.4197	18.8213	19.3468	68.1117	15.1782	21.658
1453472_a_at	0.761139	0.233833	1	Slamf7	75345	SLAM family member 7	Mm.479240	50.3691	206.036	38.8692	38.1486	39.4963	47.8942
1435048_at	-0.760603	0.0951533	1	AI854703	243373	expressed sequence AI854703	Mm.26678	7.35659	5.92912	18.123	10.8399	11.7065	4.99373
1438841_s_at	-0.760471	0.0527945	1	Arg2	11847	arginase type II	Mm.3506	121.937	54.7831	119.889	83.8589	65.5445	42.9023
1417735_at	-0.759213	0.227124	1	1810030J14Rik	66289	RIKEN cDNA 1810030J14 gene	Mm.7150	158.969	186.702	103.917	108.182	500.27	84.3842
1456685_at	0.758211	0.190059	1	Nsg2	18197	neuron specific gene family member 2	Mm.3304	4.04128	19.1	4.62987	4.48095	4.49089	4.75061
1448730_at	-0.757824	0.235714	1	Cpa3	12873	carboxypeptidase A3, mast cell	Mm.1135	47.4297	24.4348	101.53	33.962	17.1814	20.6216
1423555_a_at	-0.757478	0.00318291	1	Ifi44	99899	interferon-induced protein 44	Mm.30756	14.0018	8.97365	19.4514	10.1945	17.3609	10.698
1435832_at	0.756465	0.219954	1	Lrrc4	192198	leucine rich repeat containing 4	Mm.443660	131.723	99.7844	167.431	381.702	56.5358	157.83
1429387_at	0.756173	0.336198	1	Grap	71520	GRB2-related adaptor protein	Mm.202760	55.8909	372.711	56.2796	44.9085	59.916	54.2533
1427329_a_at	0.755345	0.429496	1	Igh-6	16019	immunoglobulin heavy chain 6 (heavy chain of IgM)	NA	35.8072	315.009	39.336	22.6735	31.7244	30.0925
1440900_at	0.755158	0.158481	1	Gpr174	213439	G protein-coupled receptor 174	Mm.383562	3.29861	14.7165	3.64658	3.90386	4.30873	4.33755
1427325_s_at	0.754132	0.328726	1	Akna	100182	AT-hook transcription factor	Mm.387725	58.1854	373.909	61.0506	70.6872	64.2406	41.4243
1429378_x_at	-0.752598	0.413734	1	AY761184	382000	cDNA sequence AY761184	Mm.14269	970.541	486.081	354.019	885.031	5130.33	856.754
1431899_at	0.751652	0.246159	1	Nkx6-3	74561	NK6 homeobox 3	Mm.290028	13.2914	54.1434	10.884	13.848	36.0472	33.1976
1427532_at	0.751572	0.2843	1	Trat1	77647	T cell receptor associated transmembrane adaptor 1	Mm.167298	2.98328	17.7889	3.00656	2.83007	3.83702	3.26249
1447046_at	-0.748009	0.0191599	1	Ucp2	22228	uncoupling protein 2 (mitochondrial, proton carrier)	Mm.171378	72.1159	35.6089	40.7645	31.8427	46.3997	25.3945
1429881_at	0.74793	0.395579	1	Arhgap15	76117	Rho GTPase activating protein 15	Mm.217350	75.6938	505.336	65.1825	53.3825	57.3291	49.6633
1424029_at	0.747061	0.125706	1	Tspyl4	72480	TSPY-like 4	Mm.480558	34.0389	69.2358	29.8859	33.0515	14.0002	29.4251
1447202_at	-0.745074	0.00310762	1	Ikbip	67454	IKBKB interacting protein	Mm.252843	171.517	81.5084	161.244	100.076	129.388	93.1715
1448511_at	0.744686	0.23391	1	Ptprcap	19265	protein tyrosine phosphatase, receptor type, C polypeptide-associated protein	NA	33.9072	164.852	29.9507	32.2728	46.4013	41.6694
1439661_at	0.743559	0.152586	1	Slc16a14	71781	solute carrier family 16 (monocarboxylic acid transporters), member 14	Mm.158754	27.0761	78.0271	21.6255	22.9657	16.4718	25.262
1460056_at	-0.741485	0.267082	1	1700109F18Rik	73429	RIKEN cDNA 1700109F18 gene	NA	101.369	22.4159	22.5703	19.9379	16.4535	18.0235
1455410_at	-0.740982	0.087602	1	Faim2	72393	Fas apoptotic inhibitory molecule 2	Mm.39760	104.803	66.4764	246.82	128.762	188.202	121.829
1425451_s_at	0.740672	0.296585	1	NA	NA	NA	NA	286.619	856.394	185.505	123.515	129.953	304.753
1451683_x_at	0.739009	0.0218626	1	NA	NA	NA	NA	58.6208	122.004	58.6208	131.42	71.3354	71.0829
1442340_x_at	-0.738857	0.0950799	1	Cyr61	16007	cysteine rich protein 61	Mm.1231	429.916	239.571	242.397	103.005	281.241	255.532
1424305_at	0.7388	0.237042	1	Igj	16069	immunoglobulin joining chain	Mm.1192	5.52687	27.0463	6.37695	6.86308	5.59958	4.9411
1426063_a_at	0.738185	0.0781746	1	Gem	14579	GTP binding protein (gene overexpressed in skeletal muscle)	Mm.247486	32.8422	58.9244	39.7764	41.4888	15.5733	38.6242
1426172_a_at	-0.738013	0.382015	1	Cd209a	170786	CD209a antigen	Mm.32510	42.7232	109.869	136.527	26.0643	34.1896	15.0093
1445322_x_at	-0.736911	0.0983316	1	NA	NA	NA	NA	77.1747	32.6734	34.035	17.8161	32.696	31.8707
1435285_at	-0.736772	0.179112	1	Mpped2	77015	metallophosphoesterase domain containing 2	Mm.45628	24.974	8.32839	18.4612	14.5662	7.3752	6.0568
1457092_at	0.735942	0.0703991	1	Fam19a1	320265	family with sequence similarity 19, member A1	Mm.333278	14.516	15.4562	12.5309	17.1999	5.55382	17.5556
1425644_at	0.734873	0.240603	1	Lepr	16847	leptin receptor	Mm.259282	35.6923	33.8362	31.5989	57.1491	8.62653	23.1926
1433847_at	0.734385	0.012441	1	Fam40b	320609	family with sequence similarity 40, member B	Mm.56097	6.34955	11.2543	10.4727	14.2221	7.75227	14.8309
1437759_at	0.733971	0.195918	1	Pfkp	56421	phosphofructokinase, platelet	Mm.273874	116.306	298.46	57.779	71.6924	105.977	153.131
1439655_at	0.733699	0.118392	1	NA	NA	NA	NA	60.1729	41.5358	21.7513	75.5172	42.8422	82.2025
1457725_at	0.733589	0.181849	1	Gm8369	666926	predicted gene 8369	Mm.440719	22.9139	87.6108	21.2453	20.2693	21.3578	26.9164
1422173_at	0.73344	0.0932126	1	Pdx1	18609	pancreatic and duodenal homeobox 1	Mm.389714	78.1685	148.529	85.1831	104.369	138.808	274.017
1436100_at	-0.731909	0.0309733	1	NA	NA	NA	NA	35.4062	36.7237	65.7926	23.4034	53.8691	31.8707
1422708_at	0.731692	0.0100217	1	Pik3cg	30955	phosphoinositide-3-kinase, catalytic, gamma polypeptide	NA	53.5907	109.939	48.1075	72.7683	46.1509	68.1039
1442167_at	0.7312	0.333134	1	Cyfip2	76884	cytoplasmic FMR1 interacting protein 2	Mm.154358	14.9006	75.5949	11.002	9.40154	12.8168	13.5238
1440977_at	0.730066	0.0913723	1	NA	NA	NA	NA	33.5634	37.9573	12.1695	25.0513	15.3538	30.0984
1460745_at	0.728388	0.343294	1	A630038E17Rik	219065	RIKEN cDNA A630038E17 gene	NA	6.34787	43.8634	7.80882	5.86862	7.20855	6.31281
1420692_at	0.728363	0.232002	1	Il2ra	16184	interleukin 2 receptor, alpha chain	NA	5.63008	23.1064	4.14206	5.17222	5.94019	5.27108
1447669_s_at	-0.728141	0.0863785	1	Gng4	14706	guanine nucleotide binding protein (G protein), gamma 4	Mm.215394	11.7202	10.7629	26.2585	7.47634	9.82673	8.26833
1418788_at	-0.727002	0.268643	1	Tek	21687	endothelial-specific receptor tyrosine kinase	Mm.14313	125.759	113.387	277.075	94.2431	56.8014	40.8448
1449133_at	-0.726815	0.249855	1	Sprr1a	20753	small proline-rich protein 1A	Mm.331191	723.243	633.424	424.532	117.531	411.39	374.302
1418550_x_at	-0.725167	0.407073	1	Defa-rs1	13218	defensin, alpha, related sequence 1	Mm.304264	1445.93	515.048	397.526	1189.88	4778.31	992.074
1456874_at	-0.724936	0.180685	1	Flrt2	399558	fibronectin leucine rich transmembrane protein 2	Mm.341948	205.527	156.536	318.005	147.85	101.68	63.5948
1419147_at	-0.724528	0.158267	1	Rec8	56739	REC8 homolog (yeast)	Mm.23149	178.214	134.108	214.662	47.4113	105.819	141.126
1448765_at	0.724398	0.326968	1	Fyn	14360	Fyn proto-oncogene	Mm.4848	74.8275	447.538	105.752	82.8611	64.4113	61.9908
1455224_at	-0.724108	0.20045	1	Angptl1	72713	angiopoietin-like 1	Mm.389206	152.788	31.3717	79.8554	100.869	52.2599	44.7025
1448326_a_at	0.722598	0.241013	1	Crabp1	12903	cellular retinoic acid binding protein I	Mm.34797	149.41	518.204	113.642	120.123	92.7544	113.683
1449375_at	-0.722363	0.29232	1	Ces6	102022	carboxylesterase 6	Mm.212983	719.968	144.036	298.815	665.921	960.078	479.478
1435772_at	0.722042	0.0160037	1	Kif21b	16565	kinesin family member 21B	Mm.276135	84.908	188.352	101.057	137.037	74.1192	110.588
1449193_at	-0.720624	0.0724702	1	Cd5l	11801	CD5 antigen-like	Mm.6676	24.8965	19.5351	58.833	18.3266	32.8803	30.0614
1435111_at	-0.72031	0.38107	1	2310011E23Rik	69610	RIKEN cDNA 2310011E23 gene	Mm.459021	38.9387	5.37096	4.40481	4.88613	5.22786	7.64032
1433108_at	0.719944	0.350223	1	Gm6273	621968	predicted gene 6273	Mm.333009	17.7599	91.6527	15.2617	11.6798	12.5709	14.2236
1440041_at	-0.719809	0.0501648	1	NA	NA	NA	NA	49.1625	25.0264	27.3439	14.4083	27.0463	22.5703
1444135_at	0.71965	0.157054	1	Tmem229a	319832	transmembrane protein 229A	Mm.127446	91.8524	75.0358	103.897	252.229	53.0464	119.453
1439808_at	0.71938	0.332633	1	Ipcef1	320495	interaction protein for cytohesin exchange factors 1	Mm.331674	13.6861	49.0384	9.49757	9.65542	6.02796	7.38619
1420674_at	-0.71899	0.0155928	1	Pla2g2e	26970	phospholipase A2, group IIE	Mm.296007	25.4769	22.7854	44.387	20.4632	32.6195	17.7393
1440305_at	-0.717922	0.0237601	1	NA	NA	NA	NA	50.2396	30.048	79.5397	33.4611	53.9044	48.1449
1418858_at	-0.716976	0.157895	1	Aox3	71724	aldehyde oxidase 3	Mm.20108	10.9301	10.9209	40.3412	11.4884	13.1904	10.4381
1450503_at	0.716766	0.0745466	1	Kcnj2	16518	potassium inwardly-rectifying channel, subfamily J, member 2	Mm.4951	43.9462	66.0451	53.8691	53.8466	20.5946	60.8584
1455518_at	0.716406	0.246019	1	NA	NA	NA	NA	59.8485	257.806	52.9837	49.3289	56.6291	62.6353
1449908_at	-0.715105	0.347388	1	Gip	14607	gastric inhibitory polypeptide	Mm.248452	127.284	175.38	86.3822	96.66	662.248	97.0928
1458160_at	-0.713817	0.0315832	1	NA	NA	NA	NA	26.9239	14.1392	32.5134	15.7042	31.3299	27.9948
1426218_at	0.713782	0.0499836	1	Glcci1	170772	glucocorticoid induced transcript 1	Mm.210787	27.9573	60.8691	23.4172	46.8702	25.6439	25.9614
1422651_at	0.713662	0.323959	1	Adipoq	11450	adiponectin, C1Q and collagen domain containing	Mm.3969	5.07461	29.54	8.03436	5.89361	4.29275	4.43402
1450124_a_at	0.713633	0.00572057	1	Atp2a3	53313	ATPase, Ca++ transporting, ubiquitous	Mm.6306	64.1159	114.295	60.8905	108.871	56.8636	78.6833
1444197_at	0.713226	0.36889	1	Rinl	320435	Ras and Rab interactor-like	Mm.74632	11.8186	80.9838	10.9772	10.6086	16.0766	10.698
1457835_at	0.712761	0.0754939	1	Gm4814	218444	predicted gene 4814	Mm.441946	9.90269	29.2464	9.61908	10.989	12.8381	16.7512
1426278_at	-0.712234	0.0888604	1	Ifi27l2a	76933	interferon, alpha-inducible protein 27 like 2A	NA	301.554	306.467	240.903	116.556	404.596	187.109
1427102_at	-0.71164	0.25457	1	Slfn4	20558	schlafen 4	Mm.38192	192.306	179.352	146.392	40.5614	221.537	195.191
1452815_at	0.711596	0.469953	1	P2ry10	78826	purinergic receptor P2Y, G-protein coupled 10	Mm.74639	24.4332	200.074	21.1422	18.5893	20.7031	12.6284
1459916_at	0.711559	0.304507	1	NA	NA	NA	NA	9.02608	38.4341	6.27253	5.53384	7.80934	9.12881
1442341_at	-0.711517	0.0588901	1	Kalrn	545156	kalirin, RhoGEF kinase	NA	15.59	7.37874	9.18475	4.75092	11.0178	10.2491
1434572_at	0.710347	0.0553144	1	Hdac9	79221	histone deacetylase 9	Mm.310551	14.1656	30.4982	21.5871	18.5726	17.6269	41.6836
1451024_at	0.70845	0.350242	1	S1pr4	13611	sphingosine-1-phosphate receptor 4	Mm.33065	44.0364	238.92	50.2597	33.6344	31.043	37.3038
1422402_a_at	-0.707682	0.184812	1	Asz1	74068	ankyrin repeat, SAM and basic leucine zipper domain containing 1	Mm.73091	178.448	43.7381	130.72	62.1455	60.58	119.347
1459681_at	-0.707171	0.026137	1	NA	NA	NA	NA	11.9913	10.1377	17.6638	6.48391	15.2611	11.3011
1430333_at	0.706847	0.0501975	1	Eftud1	101592	elongation factor Tu GTP binding domain containing 1	Mm.238020	14.7807	15.422	7.20149	13.5409	6.73937	14.9381
1419082_at	0.706577	0.338036	1	Serpinb2	18788	serine (or cysteine) peptidase inhibitor, clade B, member 2	Mm.271870	3.40069	25.6112	5.02486	4.25109	5.70794	3.89352
1435577_at	0.706263	0.228311	1	Dab1	13131	disabled homolog 1 (Drosophila)	Mm.289682	26.7384	15.0219	27.6901	51.174	14.5881	61.0245
1418776_at	0.705304	0.443808	1	Gbp8	76074	guanylate-binding protein 8	Mm.458519	32.4483	106.835	14.1089	18.2918	9.46799	9.61446
1456762_at	0.705239	0.25766	1	Gimap6	231931	GTPase, IMAP family member 6	Mm.321047	4.39917	21.2396	5.19286	4.3561	4.28011	4.58018
1429609_at	-0.704848	0.00393214	1	Adora3	11542	adenosine A3 receptor	Mm.235024	32.959	16.3196	26.8863	16.2069	25.6489	19.8437
1424352_at	0.704764	0.00752919	1	Cyp4a12a	277753	cytochrome P450, family 4, subfamily a, polypeptide 12a	Mm.276106	6.02218	8.31088	6.0047	12.5373	5.73186	8.61298
1423214_at	0.7047	0.436982	1	Plxnc1	54712	plexin C1	Mm.256712	68.2025	516.799	63.9622	59.6099	66.0045	40.4636
1448409_at	0.70466	0.00290124	1	Lrmp	16970	lymphoid-restricted membrane protein	Mm.843	238.823	424.369	214.191	321.236	233.29	378.947
1440157_at	0.704608	0.0653167	1	NA	NA	NA	NA	14.3612	30.206	10.6631	16.4631	21.333	28.4344
1437476_at	0.704562	0.039111	1	Rrm2b	382985	ribonucleotide reductase M2 B (TP53 inducible)	Mm.24738	17.3527	29.3498	17.824	31.4173	11.8264	17.1685
1425175_at	0.704541	0.383656	1	C1ql3	227580	C1q-like 3	NA	18.4559	92.2025	13.7688	13.569	11.7751	10.3507
1431265_at	-0.7042	0.0611299	1	Zfp28	22690	zinc finger protein 28	NA	19.6282	6.76363	19.5858	11.279	12.8131	14.9304
1457358_at	0.704054	0.189184	1	NA	NA	NA	NA	20.4379	18.3266	11.7158	16.1107	16.5397	57.9916
1425985_s_at	-0.703533	0.189193	1	Masp1	17174	mannan-binding lectin serine peptidase 1	Mm.1213	26.0517	18.3303	69.8009	20.1606	15.7951	17.9966
1416412_at	0.703191	0.0762375	1	Nsmaf	18201	neutral sphingomyelinase (N-SMase) activation associated factor	Mm.3059	72.1515	191.702	62.329	109.237	76.4875	70.8879
1453287_at	0.702966	0.0250639	1	Ankrd33b	67434	ankyrin repeat domain 33B	Mm.102470	14.8487	21.1699	8.89779	14.339	9.23061	17.3304
1448764_a_at	0.702548	0.17464	1	Fabp1	14080	fatty acid binding protein 1, liver	Mm.22126	26.0517	18.6627	7.11173	32.8835	14.4106	18.7502
1440837_at	0.701347	0.0874688	1	H2-Ob	15002	histocompatibility 2, O region beta locus	Mm.327358	3.91027	12.1309	4.12652	4.47801	4.11803	5.25876
1434227_at	0.700234	0.123106	1	Krtdap	64661	keratinocyte differentiation associated protein	Mm.268157	16.4242	21.1667	16.2069	15.2587	14.0592	49.6989
1448002_x_at	-0.699815	0.31284	1	2610001J05Rik	66520	RIKEN cDNA 2610001J05 gene	Mm.29615	26.5556	7.25666	5.65674	5.0328	4.28011	4.10803
1444764_at	0.699193	0.0151542	1	NA	NA	NA	NA	10.0891	15.7774	13.7096	20.365	8.41944	15.5123
1449105_at	0.698019	0.307995	1	Sh2d2a	27371	SH2 domain protein 2A	Mm.86361	41.5358	210.575	42.5358	31.1202	39.9939	46.0358
1421460_at	-0.697596	0.270176	1	Dsc1	13505	desmocollin 1	Mm.33740	29.8308	5.61968	5.93828	6.33986	6.34412	7.3946
1450567_a_at	0.697464	0.109088	1	Col2a1	12824	collagen, type II, alpha 1	Mm.2423	54.2655	117.282	45.1438	44.1527	58.6344	118.293
1446368_at	-0.697317	0.019227	1	9130221J18Rik	102123	RIKEN cDNA 9130221J18 gene	NA	12.956	7.56027	9.08157	6.08856	14.7379	8.83642
1433914_at	0.696377	0.188289	1	AI747699	381236	expressed sequence AI747699	Mm.479609	15.2629	19.5834	15.1781	34.1175	6.99225	10.3157
1440960_at	0.695625	0.288657	1	NA	NA	NA	NA	37.5536	49.5358	7.50325	27.7685	35.101	30.5465
1454004_at	-0.694643	0.0815723	1	Pid1	98496	phosphotyrosine interaction domain containing 1	Mm.187470	31.5767	24.3591	23.077	9.5035	26.1152	19.3896
1423226_at	0.693616	0.24703	1	Ms4a1	12482	membrane-spanning 4-domains, subfamily A, member 1	Mm.4046	6.78106	34.3261	9.15061	6.95695	8.28699	9.10958
1422124_a_at	0.692219	0.337447	1	Ptprc	19264	protein tyrosine phosphatase, receptor type, C	Mm.391573	442.804	2024.08	359.007	403.995	332.718	272.849
1425367_at	0.692107	0.351475	1	Itgal	16408	integrin alpha L	Mm.1618	26.0012	152.428	25.6767	20.8339	27.4861	24.3695
1424567_at	0.691536	0.223329	1	Tspan2	70747	tetraspanin 2	Mm.480365	14.1515	49.0179	23.4489	21.5415	9.58927	12.694
1435343_at	0.691464	0.30167	1	Dock10	210293	dedicator of cytokinesis 10	Mm.133473	60.689	154.026	27.0463	32.1233	26.6077	37.1763
1434678_at	0.691341	0.234391	1	Mbnl3	171170	muscleblind-like 3 (Drosophila)	Mm.295324	15.516	52.0523	34.578	73.5384	31.5715	18.6322
1441094_at	-0.691199	0.00804194	1	Adh6b	229871	alcohol dehydrogenase 6B (class V)	Mm.297415	8.24242	5.49298	8.63067	6.38579	8.50485	4.09758
1441650_at	0.690611	0.302704	1	Arhgap15	76117	Rho GTPase activating protein 15	Mm.217350	4.67124	20.9502	3.97206	4.08598	3.94925	3.59884
1437340_x_at	-0.690316	0.153833	1	Gkn1	66283	gastrokine 1	Mm.46414	73.4521	47.8963	147.767	128.727	114.88	48.132
1439568_at	-0.690231	0.206712	1	NA	NA	NA	NA	43.4753	25.5133	35.781	37.8886	131.196	50.2572
1419905_s_at	-0.690196	0.07567	1	Hpgd	15446	hydroxyprostaglandin dehydrogenase 15 (NAD)	Mm.18832	84.3164	73.6566	97.8255	72.2025	84.5358	31.2127
1455423_at	0.690161	0.0780419	1	Khdc1a	368204	KH domain containing 1A	Mm.26006	7.29625	10.2054	7.4964	22.8292	10.8236	10.6728
1442977_at	-0.689939	0.177589	1	NA	NA	NA	NA	57.2907	18.052	26.7889	13.8668	14.5819	21.2949
1418726_a_at	-0.689667	0.0373795	1	Tnnt2	21956	troponin T2, cardiac	Mm.247470	718.292	327.201	936.655	624.452	625.285	490.697
1416120_at	0.688136	0.250024	1	Rrm2	20135	ribonucleotide reductase M2	Mm.99	109.354	592.823	157.631	135.365	156.855	140.927
1454337_at	-0.687698	0.00143677	1	6330571C24Rik	76188	RIKEN cDNA 6330571C24 gene	Mm.93388	9.20668	5.44546	9.05362	5.34524	8.9101	6.10594
1451972_at	0.686953	0.113947	1	NA	NA	NA	NA	80.3663	252.1	69.6462	95.8707	102.32	98.8678
1447831_s_at	0.686857	0.120493	1	Mtmr7	54384	myotubularin related protein 7	Mm.480344	18.5554	19.4199	18.1292	45.0155	10.9393	17.5598
1420981_a_at	0.686491	0.164059	1	Lmo4	16911	LIM domain only 4	Mm.480603	166.559	648.784	215.855	194.698	177.176	210.202
1435840_x_at	0.686415	0.471783	1	LOC625360	625360	2-cell-stage, variable group, member 3-like	Mm.327506	27.0463	192.369	14.8757	18.4293	35.6724	16.8721
1435409_at	0.685643	0.10404	1	Tmem26	327766	transmembrane protein 26	Mm.2479	10.5092	34.9353	19.1641	16.8692	10.8904	15.486
1440779_s_at	-0.6854	0.0415081	1	Slc5a9	230612	solute carrier family 5 (sodium/glucose cotransporter), member 9	Mm.26630	31.4677	19.7334	40.9257	23.8936	53.5645	35.1784
1437611_x_at	0.684174	0.0332062	1	Kif2c	73804	kinesin family member 2C	Mm.247651	50.4292	112.347	92.2189	141.68	84.5619	102.489
1457030_at	-0.682018	0.00552442	1	Mirg	100040724	miRNA containing gene	Mm.260543	29.248	19.2184	23.103	14.4848	28.1023	16.5179
1444866_at	-0.681802	0.00426977	1	E230006M18Rik	97351	RIKEN cDNA E230006M18 gene	Mm.24928	29.3183	17.031	35.7392	20.081	27.7817	20.62
1421570_at	0.679778	0.0289793	1	Il9r	16199	interleukin 9 receptor	Mm.384	5.63008	13.7871	5.57607	7.29625	6.80326	8.72749
1437508_at	0.679345	0.0796326	1	Sp4	20688	trans-acting transcription factor 4	Mm.259312	52.8867	164.637	61.9699	101.536	87.3078	70.2983
1426926_at	0.679213	0.0954894	1	Plcg2	234779	phospholipase C, gamma 2	Mm.192699	287.243	889.679	349.493	438.511	301.977	319.036
1428586_at	0.678171	0.0621612	1	Tmem41b	233724	transmembrane protein 41B	Mm.43212	8.00079	11.9255	8.87956	24.0777	11.5772	11.735
1422140_at	0.677566	0.0436215	1	NA	NA	NA	NA	5.64445	12.1057	4.70054	5.89576	4.50613	6.85405
1452794_x_at	0.676298	0.270232	1	NA	NA	NA	NA	3.52323	16.5924	3.33645	3.26019	4.821	4.2753
1419032_at	0.676214	0.128566	1	NA	NA	NA	NA	60.1789	141.369	49.715	74.8695	39.6277	45.7039
1443937_at	0.67603	0.457102	1	NA	NA	NA	NA	39.6174	282.909	41.4609	34.1653	31.2512	21.6609
1449937_at	0.675458	0.364066	1	Endou	19011	endonuclease, polyU-specific	Mm.1001	40.9795	106.536	18.3921	20.0365	14.0693	20.2372
1433939_at	0.67528	0.215547	1	Aff3	16764	AF4/FMR2 family, member 3	Mm.336679	29.3975	70.0358	33.6329	39.8116	14.0377	20.2712
1457823_at	-0.673707	0.129827	1	Cyr61	16007	cysteine rich protein 61	Mm.1231	426.869	250.886	235.473	107.369	304.693	280.107
1429219_at	0.673467	0.0776438	1	Ikbip	67454	IKBKB interacting protein	Mm.252843	162.96	267.995	270.995	373.679	121.76	217.832
1419060_at	-0.673128	0.205793	1	Gzmb	14939	granzyme B	Mm.14874	136.651	29.5674	34.6537	53.0453	55.3977	41.2572
1438055_at	0.672845	0.0860739	1	Rarres1	109222	retinoic acid receptor responder (tazarotene induced) 1	Mm.38002	23.0276	28.6962	14.1946	37.274	13.4326	16.6318
1435665_at	-0.672762	0.223792	1	Trim79	209387	tripartite motif-containing 79	Mm.277377	70.0727	56.3691	60.346	37.3117	31.0178	15.3942
1421307_at	-0.671913	0.0738349	1	Car13	71934	carbonic anhydrase 13	Mm.158776	80.2025	98.9761	133.559	69.3969	115.938	44.7113
1456248_at	-0.671002	0.080117	1	NA	NA	NA	NA	15.0967	6.49203	5.87567	5.49559	10.9351	6.73581
1451289_at	0.670354	0.226562	1	Dclk1	13175	doublecortin-like kinase 1	NA	181.69	149.587	143.51	208.997	43.2919	145.539
1451513_x_at	0.670339	0.418305	1	NA	NA	NA	NA	63.2025	313.558	115.036	95.3691	35.4401	34.7307
1432981_at	0.670265	0.0460392	1	NA	NA	NA	NA	7.24081	8.88157	5.45597	8.97426	8.10905	16.1976
1427183_at	-0.669704	0.435597	1	Efemp1	216616	epidermal growth factor-containing fibulin-like extracellular matrix protein 1	Mm.44176	43.3931	93.8205	304.97	43.3035	37.9689	30.7243
1424265_at	-0.668179	0.148895	1	Npl	74091	N-acetylneuraminate pyruvate lyase	Mm.24887	84.3452	141.689	159.911	49.7042	145.834	69.6049
1426183_a_at	-0.667675	0.446965	1	Cd209d	170779	CD209d antigen	Mm.111026	91.734	320.594	365.499	45.6033	96.6802	55.3135
1431118_at	-0.667364	0.0226755	1	6720427H10Rik	77884	RIKEN cDNA 6720427H10 gene	Mm.441798	48.5322	22.2571	34.0287	20.1297	34.1958	31.4669
1430879_at	-0.666794	0.0153569	1	C030008P14Rik	77315	RIKEN cDNA C030008P14 gene	Mm.404883	9.17983	6.79072	13.8733	6.03516	8.50893	6.60861
1420560_at	0.666006	0.0112156	1	Chrne	11448	cholinergic receptor, nicotinic, epsilon polypeptide	Mm.4980	30.1642	60.5753	28.8464	37.7937	31.6342	48.0274
1424245_at	-0.665987	0.097288	1	NA	NA	NA	NA	59.3313	39.4202	52.6775	62.2012	121.862	38.8876
1443801_at	-0.665744	0.119888	1	NA	NA	NA	NA	17.632	4.68159	9.3267	7.51778	6.53164	7.64437
1446203_at	-0.665677	0.0156457	1	Mkln1	27418	muskelin 1, intracellular mediator containing kelch motifs	NA	44.5358	20.4683	31.9531	20.5289	34.7078	29.4465
1435796_at	0.66555	0.180235	1	Wscd2	320916	WSC domain containing 2	Mm.102783	7.42197	28.5426	8.54475	8.40295	8.36053	8.82225
1459904_at	-0.664926	0.0934895	1	BC030870	407795	cDNA sequence BC030870	Mm.387876	35.7028	29.286	24.1146	11.9404	36.5361	22.5703
1416333_at	0.664916	0.438872	1	Dok2	13449	docking protein 2	Mm.243323	68.9192	508.668	77.0515	65.0358	72.115	46.1359
1430162_at	-0.664421	0.131196	1	3830417A13Rik	70696	RIKEN cDNA 3830417A13 gene	Mm.54544	20.5706	13.3648	21.5864	9.14457	8.46701	7.7268
1419662_at	-0.664008	0.395475	1	Ogn	18295	osteoglycin	NA	86.5188	42.3039	137.053	86.5188	23.8951	19.4606
1418535_at	0.663139	0.169937	1	Rgl1	19731	ral guanine nucleotide dissociation stimulator,-like 1	Mm.245270	64.1044	145.67	75.5675	62.4059	30.908	65.3988
1421176_at	0.662607	0.386877	1	Rasgrp1	19419	RAS guanyl releasing protein 1	Mm.42150	46.1474	193.449	31.7806	26.0727	26.6231	30.7051
1444287_at	-0.662391	0.0377488	1	AI853106	101190	expressed sequence AI853106	Mm.441839	51.4692	19.9699	44.8238	27.3083	30.4935	32.5383
1421345_at	-0.662245	0.191507	1	Lrat	79235	lecithin-retinol acyltransferase (phosphatidylcholine-retinol-O-acyltransferase)	Mm.33921	70.8691	20.0428	63.0599	29.2156	32.0374	61.6919
1447016_at	0.661636	0.146301	1	NA	NA	NA	NA	15.1492	14.2871	7.33751	10.3057	9.26149	27.6766
1441316_at	-0.661479	0.0279963	1	Wnt8b	22423	wingless related MMTV integration site 8b	Mm.88365	33.9783	13.9953	18.1733	15.1579	22.9382	16.8732
1431008_at	0.661291	0.132163	1	LOC68395	68395	histocompatibility 2, Q region locus 6-like	Mm.431282	112.381	311.202	81.9045	129.241	122.485	110.878
1427892_at	0.661167	0.42577	1	Myo1g	246177	myosin IG	Mm.239554	65.0358	423.429	71.8691	46.014	55.2025	52.3691
1452563_a_at	-0.661145	0.0230732	1	Kdm5d	20592	lysine (K)-specific demethylase 5D	Mm.262676	149.535	64.72	122.148	114.805	128.866	80.1117
1421649_at	0.661033	0.118227	1	Tnfrsf8	21941	tumor necrosis factor receptor superfamily, member 8	Mm.12810	15.1587	52.4475	18.1613	18.7951	22.7999	25.1735
1436713_s_at	-0.660776	0.0428167	1	Meg3	17263	maternally expressed 3	NA	58.2073	36.9106	87.3412	34.8582	61.5556	61.5556
1458780_at	0.658228	0.189888	1	D8Ertd620e	52423	DNA segment, Chr 8, ERATO Doi 620, expressed	Mm.411676	5.46427	19.7918	5.62278	5.62688	5.56252	6.03171
1448231_at	0.657945	0.193895	1	Fkbp5	14229	FK506 binding protein 5	Mm.276405	16.7062	77.9467	28.4466	26.0568	26.4267	24.2893
1442820_at	0.656973	0.37845	1	NA	NA	NA	NA	55.5177	296.213	52.746	37.2686	49.7025	51.6841
1420066_s_at	0.656803	0.34655	1	Cd160	54215	CD160 antigen	Mm.34693	13.2522	65.0358	12.1601	10.2	12.1361	11.5533
1437932_a_at	0.6563	0.325993	1	Cldn1	12737	claudin 1	Mm.289441	11.4681	9.41714	9.78466	49.7698	9.36674	8.77889
1424967_x_at	-0.656198	0.0589581	1	Tnnt2	21956	troponin T2, cardiac	Mm.247470	758.733	312.091	828.202	711.41	668.869	483.681
1442796_at	0.655938	0.00540718	1	Atf7ip2	75329	activating transcription factor 7 interacting protein 2	Mm.108729	11.2874	18.4888	11.8952	15.3682	9.06803	16.7617
1443889_at	0.655822	0.0123914	1	9030619P08Rik	105892	RIKEN cDNA 9030619P08 gene	Mm.38909	12.165	27.7361	17.9264	21.055	15.938	23.2758
1422632_at	0.655376	0.434036	1	Ctsw	13041	cathepsin W	Mm.113590	35.6536	252.857	40.03	30.2565	36.5361	26.6306
1450533_a_at	-0.655352	0.211853	1	Plagl1	22634	pleiomorphic adenoma gene-like 1	Mm.287857	108.387	65.7719	271.506	99.4903	66.1264	76.115
1440475_at	-0.654956	0.00622418	1	AW011738	100382	expressed sequence AW011738	Mm.461024	5.37118	4.07064	6.13097	3.22658	6.62114	4.2525
1428027_at	0.654451	0.179841	1	Mir155	387173	microRNA 155	Mm.261808	86.9345	164.721	38.0963	56.0034	61.6437	86.3036
1432856_at	-0.654414	0.0927491	1	NA	NA	NA	NA	31.3883	11.5453	13.5174	10.7539	20.5856	18.0408
1421262_at	-0.654255	0.0178341	1	Lipg	16891	lipase, endothelial	Mm.299647	11.7479	8.93553	15.8492	10.0624	19.8499	10.5451
1457978_at	0.654053	0.0482988	1	NA	NA	NA	NA	8.3924	9.0537	5.82492	13.2242	9.93563	15.8068
1418847_at	-0.653375	0.11625	1	Arg2	11847	arginase type II	Mm.3506	123.422	56.1031	120.928	79.5284	53.2228	45.7564
1417558_at	0.652834	0.415252	1	Fyn	14360	Fyn proto-oncogene	Mm.4848	192.295	937.727	231.705	131.326	98.5215	138.54
1440072_at	0.652654	0.216785	1	E430022K19Rik	320086	RIKEN cDNA E430022K19 gene	NA	58.9377	106.144	23.1923	35.6718	52.6326	73.8208
1454966_at	0.652542	0.00999425	1	Itga8	241226	integrin alpha 8	Mm.329997	7.7186	11.7863	5.8944	10.5154	6.00262	8.55897
1428959_at	0.650934	0.359297	1	5830405N20Rik	67596	RIKEN cDNA 5830405N20 gene	Mm.131264	14.968	98.7025	22.2445	13.9873	22.3364	20.8542
1436557_at	-0.650895	0.230199	1	Krt73	223915	keratin 73	Mm.291498	48.6156	12.3605	12.4374	13.9266	13.074	11.8635
1448996_at	0.650736	0.196438	1	Rom1	19881	rod outer segment membrane protein 1	Mm.426094	47.3099	179.076	52.5706	51.9407	51.2031	52.9809
1420876_a_at	0.650413	0.242744	1	Sept6	56526	septin 6	Mm.260036	148.55	674.327	174.504	189.904	204.272	159.905
1422962_a_at	0.650199	0.401068	1	Psmb8	16913	proteasome (prosome, macropain) subunit, beta type 8 (large multifunctional peptidase 7)	NA	475.722	2359.7	410.305	350.577	329.294	300.325
1456636_at	-0.649949	0.0275555	1	NA	NA	NA	NA	20.9095	10.1949	20.562	11.6553	19.9814	18.7139
1417845_at	-0.649618	0.111651	1	Cldn6	54419	claudin 6	NA	73.9302	62.3691	132.826	95.8443	90.979	38.7121
1457271_at	0.649253	0.0377648	1	Cym	229697	chymosin	Mm.476749	2545.67	4456.7	3322.45	3027.15	1982.79	4795.4
1445143_at	-0.648949	0.129932	1	Vash1	238328	vasohibin 1	Mm.216101	295.367	85.8424	144.744	97.9415	131.295	173.173
1447218_at	-0.648401	0.013828	1	1110003F02Rik	68466	RIKEN cDNA 1110003F02 gene	Mm.442571	24.9455	19.9307	27.3521	19.7893	29.5055	13.2546
1452349_x_at	-0.648187	0.456421	1	NA	NA	NA	NA	129.57	258.824	288.036	85.9128	66.3691	28.939
1424948_x_at	0.646338	0.0665568	1	NA	NA	NA	NA	140.686	369.512	170.055	261.365	167.07	158.695
1448226_at	0.645486	0.250801	1	Rrm2	20135	ribonucleotide reductase M2	Mm.99	154.594	769.162	209.705	200.8	251.781	202.29
1452305_s_at	0.645314	0.0316849	1	Cenpn	72155	centromere protein N	Mm.23185	22.5703	46.0358	35.982	52.3691	25.932	33.4244
1437685_x_at	-0.644419	0.0366608	1	Fmod	14264	fibromodulin	Mm.287146	93.1769	77.0207	130.4	61.6874	75.1413	50.3146
1456084_x_at	-0.644068	0.279937	1	Fmod	14264	fibromodulin	Mm.287146	455.247	275.48	555.809	240.767	132.472	132.422
1437718_x_at	-0.643863	0.0407963	1	Fmod	14264	fibromodulin	Mm.287146	94.6844	76.1375	121.369	61.9119	72.0358	46.0358
1416321_s_at	-0.64372	0.202998	1	Prelp	116847	proline arginine-rich end leucine-rich repeat	Mm.214514	186.283	270.036	430.383	214.369	249.537	90.6237
1448507_at	-0.642787	0.239775	1	Efhd1	98363	EF hand domain containing 1	Mm.247951	13.8752	19.7368	61.087	13.9042	20.792	16.8721
1418509_at	-0.642667	0.415095	1	Cbr2	12409	carbonyl reductase 2	Mm.21454	100.33	341.472	366.683	71.5951	142.152	56.2146
1451660_a_at	-0.642256	0.00801096	1	Hoxb6	15414	homeobox B6	Mm.215	31.9567	17.0197	22.5506	16.7986	23.5655	15.6227
1424194_at	0.641318	0.295126	1	Rcsd1	226594	RCSD domain containing 1	Mm.265552	42.0826	173.714	40.7935	45.082	38.3227	31.8772
1419519_at	-0.641075	0.372111	1	Igf1	16000	insulin-like growth factor 1	Mm.268521	419.627	182.875	504.226	386.536	116.755	92.1448
1441558_at	0.640956	0.0191742	1	D230044B12Rik	399635	RIKEN cDNA D230044B12 gene	Mm.452974	15.6108	17.2311	12.4755	18.2978	10.3836	24.3196
1452757_s_at	-0.639627	0.284638	1	NA	NA	NA	NA	286.869	746.702	646.702	236.631	757.941	210.457
1442753_at	0.638975	0.120848	1	Tnfaip8	106869	tumor necrosis factor, alpha-induced protein 8	Mm.27740	9.4296	29.54	12.6041	13.2519	9.57163	10.9737
1440424_at	-0.638696	0.0652089	1	Tnnt2	21956	troponin T2, cardiac	Mm.247470	64.7151	22.8507	50.3823	41.5302	54.8216	49.9081
1453083_at	-0.638653	0.0599161	1	Vmn2r29	76229	vomeronasal 2, receptor 29	NA	48.8002	26.8255	40.2306	22.5703	54.7404	47.037
1442196_at	0.638533	0.145801	1	A930006K02Rik	78433	RIKEN cDNA A930006K02 gene	Mm.387130	10.0908	28.0237	8.34846	8.77182	10.6702	13.7955
1419042_at	0.638523	0.544951	1	Iigp1	60440	interferon inducible GTPase 1	Mm.261140	69.9403	211.391	49.9956	74.9099	15.5602	12.9626
1433783_at	-0.638234	0.0936531	1	Ldb3	24131	LIM domain binding 3	Mm.29733	75.0358	36.6529	64.972	82.934	105.907	45.0501
1456656_at	-0.636523	0.125489	1	Lin7a	108030	lin-7 homolog A (C. elegans)	Mm.268025	20.0237	16.1511	32.2599	18.2692	14.9029	8.68401
1416295_a_at	0.636191	0.295201	1	Il2rg	16186	interleukin 2 receptor, gamma chain	Mm.2923	120.062	467.785	159.514	172.867	96.3491	85.67
1427891_at	0.635822	0.399863	1	Gimap6	231931	GTPase, IMAP family member 6	Mm.321047	76.9267	430.891	113.869	69.1069	57.759	63.741
1440342_at	-0.635753	0.145249	1	G530011O06Rik	654820	RIKEN cDNA G530011O06 gene	NA	22.3049	27.3191	32.7373	13.165	18.4826	10.0041
1431130_at	-0.63527	0.215127	1	2010110P09Rik	70261	RIKEN cDNA 2010110P09 gene	Mm.96997	30.2526	34.5619	40.2025	12.7668	16.9881	12.4961
1442852_at	-0.635163	0.00603027	1	NA	NA	NA	NA	25.5182	16.3139	27.614	14.5652	25.1711	19.9249
1437440_at	-0.634862	0.33651	1	Krt39	237934	keratin 39	Mm.295931	5.11857	5.37291	5.16177	7.23172	26.9244	4.88996
1456897_at	-0.634453	0.0125524	1	NA	NA	NA	NA	32.8707	17.6975	27.1815	15.2287	23.7072	21.0096
1455755_at	-0.634298	0.0117026	1	Gm88	224813	predicted gene 88	Mm.70999	38.5663	33.8627	41.4074	24.5747	50.9883	26.1648
1455096_at	-0.631201	0.366785	1	Flrt2	399558	fibronectin leucine rich transmembrane protein 2	Mm.341948	47.4086	46.4299	95.5603	40.2917	20.1546	13.136
1417804_at	0.631052	0.38436	1	Rasgrp2	19395	RAS, guanyl releasing protein 2	Mm.77017	46.9857	278.919	53.1962	42.7674	55.1389	42.9151
1441821_at	0.631035	0.0470718	1	NA	NA	NA	NA	10.1133	19.5351	11.3214	11.79	12.6724	23.3993
1455471_at	-0.630544	0.0931572	1	Cnpy1	269637	canopy 1 homolog (zebrafish)	NA	19.9585	17.3005	15.3754	12.7077	37.5507	14.1256
1435092_at	0.629803	0.0849354	1	Arl4a	11861	ADP-ribosylation factor-like 4A	Mm.12723	190.776	154.534	110.351	177.921	92.5999	262.681
1427527_a_at	-0.629268	0.16531	1	Pthlh	19227	parathyroid hormone-like peptide	Mm.28440	95.3691	88.215	180.211	131.202	309.184	124.061
1416355_at	-0.628726	0.0919203	1	Rbmx	19655	RNA binding motif protein, X chromosome	Mm.28275	53.6334	18.7266	32.769	29.3734	48.5358	41.952
1417236_at	0.628281	0.164878	1	Ehd3	57440	EH-domain containing 3	Mm.18526	25.4863	71.6481	28.7671	30.5105	18.8478	23.3455
1441663_at	-0.628218	0.204022	1	NA	NA	NA	NA	73.2025	20.7052	39.5048	22.9476	36.2007	59.6672
1418808_at	-0.6271	0.0133747	1	Rdh5	19682	retinol dehydrogenase 5	Mm.439856	15.1508	12.603	17.6007	10.2962	22.5048	12.5534
1449350_at	-0.626803	0.466491	1	Osr1	23967	odd-skipped related 1 (Drosophila)	Mm.45055	44.4084	148.202	237.369	50.2025	58.4136	22.4783
1424528_at	-0.625575	0.0766655	1	Cgref1	68567	cell growth regulator with EF hand domain 1	Mm.45127	31.4815	38.694	44.1104	26.8253	65.1916	23.7492
1450905_at	0.625566	0.506882	1	Plxnc1	54712	plexin C1	Mm.256712	83.0359	560.036	66.9641	59.0148	63.7025	39.3577
1428393_at	0.624943	0.362705	1	Nrn1	68404	neuritin 1	Mm.232930	50.8164	145.106	26.5975	29.7828	24.0304	27.5635
1421189_at	-0.624927	0.227997	1	Gabrb3	14402	gamma-aminobutyric acid (GABA) A receptor, subunit beta 3	Mm.8004	119.036	94.6667	134.587	60.5798	47.8383	36.4389
1421854_at	0.624365	0.137009	1	Fgl2	14190	fibrinogen-like protein 2	Mm.292100	147.275	178.042	119.805	213.645	63.1576	107.318
1425888_at	-0.623801	0.190489	1	Klra17	170733	killer cell lectin-like receptor, subfamily A, member 17	Mm.155514	62.6071	23.1993	18.2909	18.9114	23.7355	16.9321
1441322_at	0.623674	0.288866	1	Skap1	78473	src family associated phosphoprotein 1	NA	20.9733	91.7882	19.6396	19.7189	30.562	25.4418
1453022_at	0.623651	0.238603	1	Gpihbp1	68453	GPI-anchored HDL-binding protein 1	Mm.46367	42.5358	198.463	74.4465	54.9763	59.5358	63.2025
1457691_at	0.622241	0.247499	1	Gpr183	321019	G protein-coupled receptor 183	Mm.265618	51.7337	165.535	40.5382	38.6782	44.5625	53.2345
1437324_x_at	-0.62214	0.0762158	1	Fmod	14264	fibromodulin	Mm.287146	67.6456	58.2518	111.322	51.3522	53.6521	37.0418
1433556_at	0.621312	0.292365	1	Adap1	231821	ArfGAP with dual PH domains 1	Mm.297819	17.5235	90.0437	33.4464	30.1748	24.2007	19.002
1440268_at	-0.620918	0.0875481	1	Trim41	211007	tripartite motif-containing 41	Mm.794	88.6844	29.3762	56.7551	52.6721	71.8872	64.2958
1455132_at	0.620108	0.394315	1	Rasal3	320484	RAS protein activator like 3	Mm.122284	64.706	326.036	59.5358	40.5619	62.7642	66.384
1447541_s_at	0.619456	0.0144101	1	Itgae	16407	integrin alpha E, epithelial-associated	Mm.96	65.3987	138.374	79.8619	117.036	99.7025	116.591
1445298_at	0.619442	0.028585	1	NA	NA	NA	NA	51.3552	99.0896	61.3636	61.456	42.4066	79.5697
1446190_at	0.619301	0.322136	1	Dclk1	13175	doublecortin-like kinase 1	NA	39.8841	17.3141	11.4495	20.8406	8.93053	40.9672
1421755_at	0.619225	0.323593	1	Gpr132	56696	G protein-coupled receptor 132	Mm.20455	43.7823	178.846	40.0233	37.7979	37.2215	34.9683
1435383_x_at	-0.61791	0.256221	1	Ndn	17984	necdin	Mm.400253	132.656	111.406	196.578	101.305	64.7119	41.3691
1430285_at	-0.61787	0.00954026	1	Gm14057	100043766	Ppp1r14c pseudogene	Mm.271990	34.2525	21.1793	39.5474	23.4176	27.4897	20.7747
1419906_at	-0.617862	0.180435	1	Hpgd	15446	hydroxyprostaglandin dehydrogenase 15 (NAD)	Mm.18832	151.536	143.447	182.702	147.622	136.337	49.3226
1421129_a_at	0.617391	0.0256804	1	Atp2a3	53313	ATPase, Ca++ transporting, ubiquitous	Mm.6306	84.8531	124.199	96.702	183.869	83.0358	107.721
1444978_at	0.617339	0.0993629	1	NA	NA	NA	NA	8.63274	7.10288	7.32743	18.1988	6.92294	12.23
1456288_at	-0.617229	0.285722	1	Slfn5	327978	schlafen 5	Mm.355244	146.1	192.707	237.177	116.755	105.703	45.1047
1434413_at	-0.616916	0.467424	1	Igf1	16000	insulin-like growth factor 1	Mm.268521	58.4846	34.8276	101.326	68.3752	16.7454	11.5533
1457939_at	-0.616788	0.0351097	1	4930578N16Rik	75051	RIKEN cDNA 4930578N16 gene	Mm.195726	18.5806	7.33596	12.0764	10.6302	14.4596	11.5382
1441799_at	0.616639	0.201143	1	6030422H21Rik	402765	RIKEN cDNA 6030422H21 gene	NA	13.1872	32.6418	8.84707	10.7646	8.99378	10.7646
1447434_at	0.615917	0.34744	1	NA	NA	NA	NA	30.4947	83.4012	17.5719	14.0353	15.7948	26.025
1416125_at	0.615776	0.402373	1	Fkbp5	14229	FK506 binding protein 5	Mm.276405	89.6434	519.031	122.509	92.5995	85.1609	70.0205
1456876_at	0.615709	0.247497	1	Mypop	232934	Myb-related transcription factor, partner of profilin	Mm.440069	12.8266	50.2093	16.6952	12.0178	12.957	16.5438
1421194_at	0.615642	0.497256	1	Itga4	16401	integrin alpha 4	Mm.31903	45.3691	317.033	57.1798	32.2571	31.9576	29.1626
1416332_at	0.615498	0.0123072	1	Cirbp	12696	cold inducible RNA binding protein	Mm.17898	956.274	1349.84	714.544	1268.54	722.369	1036.66
1449308_at	-0.615421	0.153758	1	C6	12274	complement component 6	Mm.20247	65.9479	57.3201	159.941	46.4252	54.6689	60.2642
1452961_at	-0.615383	0.0664868	1	1200009O22Rik	66873	RIKEN cDNA 1200009O22 gene	NA	29.4107	17.1405	43.5358	33.5293	31.6805	19.6313
1452315_at	0.614682	0.131268	1	Kif11	16551	kinesin family member 11	Mm.42203	185.295	640.419	330.036	436.671	357.967	281.036
1432670_at	-0.61452	0.0728639	1	9030420N05Rik	75755	RIKEN cDNA 9030420N05 gene	NA	9.34969	7.72734	10.7996	3.8295	7.55038	7.17852
1432898_at	-0.614402	0.103379	1	4930544L18Rik	75830	RIKEN cDNA 4930544L18 gene	NA	35.6859	13.4426	18.0012	13.0205	23.7305	24.2737
1429413_at	0.613506	0.025142	1	Cpm	70574	carboxypeptidase M	Mm.339332	26.7331	47.6	21.0538	38.8195	35.1575	38.3522
1453277_at	-0.613413	0.242008	1	3021401N23Rik	70680	RIKEN cDNA 3021401N23 gene	Mm.149413	129.665	36.7085	55.0885	46.2913	99.2306	116.493
1436160_at	-0.613038	0.306277	1	Krt26	320864	keratin 26	Mm.440509	31.4885	6.75567	7.61494	11.2492	7.48098	6.59718
1425208_at	0.612973	0.0548567	1	Lbh	77889	limb-bud and heart	Mm.154109	153.164	363.076	142.488	212.145	180.893	183.356
1422644_at	-0.612727	0.0490356	1	Sh3bgr	50795	SH3-binding domain glutamic acid-rich protein	Mm.28638	18.1432	7.10288	9.57067	9.75562	11.6686	8.17783
1447540_at	-0.611456	0.178479	1	Tigd3	332359	tigger transposable element derived 3	Mm.329642	32.6252	32.6252	55.6798	13.9364	36.1346	40.4827
1452458_s_at	0.611282	0.205199	1	Ppil5	69706	peptidylprolyl isomerase (cyclophilin) like 5	Mm.28847	7.29625	26.0517	7.24086	8.63595	9.51258	7.96314
1451593_at	0.611277	0.293106	1	H2-K1	14972	histocompatibility 2, K1, K region	NA	57.8399	223.206	50.3691	50.3827	57.4229	53.0307
1430373_at	0.610957	0.370882	1	5430427O19Rik	71398	RIKEN cDNA 5430427O19 gene	Mm.185296	6.8389	33.7382	7.36975	5.24125	6.50556	6.60565
1451394_at	-0.61093	0.06277	1	Dpp6	13483	dipeptidylpeptidase 6	Mm.42078	25.9695	22.6816	40.6691	17.0232	20.4632	15.7131
1439680_at	0.610541	0.229475	1	Tnfsf10	22035	tumor necrosis factor (ligand) superfamily, member 10	Mm.1062	28.0426	61.3163	24.7845	25.7204	12.7591	20.0142
1444718_at	-0.609799	0.00762045	1	Treml2	328833	triggering receptor expressed on myeloid cells-like 2	Mm.329104	17.3276	14.7105	20.332	11.1268	20.332	12.314
1417184_s_at	-0.609596	0.0977517	1	NA	NA	NA	NA	2444.35	3286.97	3509.7	1444.21	3482.92	1771.87
1435560_at	0.609481	0.485625	1	Itgal	16408	integrin alpha L	Mm.1618	93.6584	481.536	69.7719	61.2226	55.1219	43.3938
1434812_s_at	-0.609255	0.0774948	1	Dok7	231134	docking protein 7	Mm.205483	133.849	90.2177	253.185	153.405	204.184	140.842
1422324_a_at	-0.608993	0.186638	1	Pthlh	19227	parathyroid hormone-like peptide	Mm.28440	50.4823	36.8299	69.9657	74.0027	145.053	52.9817
1449642_at	0.60881	0.218102	1	NA	NA	NA	NA	28.2825	65.054	16.7271	19.8633	18.1445	23.5596
1436201_x_at	-0.608692	0.0569519	1	Mbp	17196	myelin basic protein	NA	36.645	38.7849	56.1072	22.9153	36.645	23.9087
1429178_at	-0.608624	0.298307	1	Odz3	23965	odd Oz/ten-m homolog 3 (Drosophila)	Mm.42191	44.6079	16.5397	50.3263	53.5905	20.8989	14.9304
1444181_at	0.608342	0.153625	1	Gimap5	317757	GTPase, IMAP family member 5	Mm.455917	64.2025	94.09	54.5531	118.407	39.0851	43.5358
1430570_at	0.608044	0.34856	1	Kynu	70789	kynureninase (L-kynurenine hydrolase)	Mm.105278	19.8028	62.2276	11.4385	12.1541	12.6642	13.4302
1422707_at	0.607284	0.051113	1	Pik3cg	30955	phosphoinositide-3-kinase, catalytic, gamma polypeptide	NA	144.608	273.973	151.48	177.522	100.15	159.467
1415939_at	-0.607164	0.0832641	1	Fmod	14264	fibromodulin	Mm.287146	90.4887	63.3136	99.6474	61.2858	55.3565	36.3955
1443736_at	-0.606788	0.311306	1	Gm13648	100415901	predicted gene 13648	Mm.437006	225.604	48.5358	111.074	151.122	223.262	215.971
1435906_x_at	0.6065	0.39692	1	Gbp2	14469	guanylate binding protein 2	Mm.24038	54.4426	133.338	50.6196	97.2256	27.3163	20.496
1434960_at	0.605816	0.293475	1	Taf9b	407786	TAF9B RNA polymerase II, TATA box binding protein (TBP)-associated factor	Mm.19440	20.5398	84.1376	40.4163	42.1582	22.4952	18.5557
1452183_a_at	-0.605607	0.0222323	1	Meg3	17263	maternally expressed 3	NA	117.869	76.0358	80.4613	52.6983	97.1537	65.2701
1424998_at	-0.605519	0.111305	1	Emr4	52614	EGF-like module containing, mucin-like, hormone receptor-like sequence 4	Mm.210497	41.5358	21.6006	19.0987	14.9363	19.8204	13.8354
1438148_at	-0.605391	0.160148	1	Cxcl3	330122	chemokine (C-X-C motif) ligand 3	Mm.244289	17.3347	18.5775	16.2445	14.5943	21.0885	6.21978
1425425_a_at	0.605302	0.486189	1	Wif1	24117	Wnt inhibitory factor 1	Mm.32831	45.6388	8.60087	9.09828	48.4372	15.5794	54.6719
1419507_at	-0.605294	0.278442	1	Krtap15	26560	keratin associated protein 15	Mm.86430	24.6979	4.9667	6.97827	7.63689	6.17943	7.97511
1437126_at	-0.604529	0.0812788	1	NA	NA	NA	NA	16.7062	7.09532	7.57639	9.06408	11.3008	6.32718
1434621_at	0.604326	0.244776	1	Tmem204	407831	transmembrane protein 204	Mm.34379	53.6641	50.6161	35.4474	88.584	19.7658	29.4645
1435191_at	-0.604274	0.314353	1	Cdsn	386463	corneodesmosin	Mm.426664	45.8711	10.234	9.58985	9.84211	11.3653	14.1282
1447845_s_at	-0.604091	0.00989694	1	Vnn1	22361	vanin 1	Mm.27154	41.9671	26.2774	44.204	27.4056	32.1423	23.5765
1439434_x_at	-0.6032	0.0290465	1	Sh2d5	230863	SH2 domain containing 5	Mm.271936	109.195	69.0346	128.935	64.3691	119.333	107.856
1417464_at	-0.603002	0.653798	1	Tnnc2	21925	troponin C2, fast	Mm.1716	503.555	20.885	309.345	438.34	38.6549	187.708
1421775_at	-0.602803	0.339971	1	Fcer1a	14125	Fc receptor, IgE, high affinity I, alpha polypeptide	Mm.5266	6.42231	7.36557	29.9962	5.95486	5.69953	7.14716
1429177_x_at	-0.602758	0.115485	1	Sox17	20671	SRY-box containing gene 17	Mm.279103	95.3691	50.175	87.0628	67.5175	48.4591	33.9131
1443115_at	-0.602115	0.214488	1	NA	NA	NA	NA	198.46	58.0762	73.3144	71.7025	141.036	140.895
1456156_at	0.601707	0.386141	1	Lepr	16847	leptin receptor	Mm.259282	121.279	88.8053	111.621	226.869	28.3996	66.6842
1426034_a_at	0.601647	0.238249	1	Runx2	12393	runt related transcription factor 2	NA	82.303	233.536	119.202	91.4468	49.8843	80.0726
1455869_at	-0.601401	0.720639	1	NA	NA	NA	NA	4747.65	2572.4	2364.01	3130.36	209.62	83.6585
1432198_at	-0.601368	0.437567	1	Prune2	353211	prune homolog 2 (Drosophila)	NA	57.4267	65.0358	57.7254	16.2069	14.7779	13.3092
1450291_s_at	0.600926	0.544759	1	Ms4a4c	64380	membrane-spanning 4-domains, subfamily A, member 4C	Mm.440715	28.0426	274.136	31.1165	23.074	36.576	17.6038
1423437_at	0.600015	0.112381	1	Gsta3	14859	glutathione S-transferase, alpha 3	Mm.394593	14.4676	22.6653	16.0894	22.6653	27.0463	42.6765
1431094_at	-0.599557	0.0118828	1	1110006E14Rik	76286	RIKEN cDNA 1110006E14 gene	NA	8.1212	4.76287	5.53796	4.43265	7.25705	4.4437
1417171_at	0.599547	0.476256	1	Itk	16428	IL2-inducible T-cell kinase	Mm.339927	10.6212	63.4485	10.8206	6.02075	8.26934	8.65505
1429459_at	0.599234	0.353025	1	Sema3d	108151	sema domain, immunoglobulin domain (Ig), short basic domain, secreted, (semaphorin) 3D	Mm.89313	10.5573	8.59829	9.85623	29.6303	4.39504	6.24078
1443112_at	-0.599151	0.048476	1	Api5	11800	apoptosis inhibitor 5	NA	26.3315	9.87576	17.6638	15.0413	18.3252	16.5068
1454551_at	-0.59902	0.121524	1	9530034D02Rik	78417	RIKEN cDNA 9530034D02 gene	NA	26.6283	8.36329	10.698	11.0135	12.7685	11.3636
1427122_at	0.598992	0.110054	1	Copg2as2	100044236	coatomer protein complex, subunit gamma 2, antisense 2	NA	9.15536	26.4356	17.0556	17.0373	10.5984	12.7683
1458718_at	0.598821	0.490749	1	NA	NA	NA	NA	57.9522	317.576	42.8808	30.4988	40.4953	36.0907
1419478_at	-0.598597	0.253912	1	Sectm1b	58210	secreted and transmembrane 1B	Mm.116986	386.537	201.878	418.862	697.921	627.263	207.601
1424936_a_at	0.598563	0.0653387	1	Dnahc8	13417	dynein, axonemal, heavy chain 8	NA	21.8749	23.5102	25.661	41.5326	15.0927	30.1227
1454893_at	0.598492	0.0423638	1	Fam189b	68521	family with sequence similarity 189, member B	Mm.274708	28.1487	64.5338	32.2062	40.1354	28.5207	34.6526
1434279_at	0.598399	0.0813075	1	NA	NA	NA	NA	203.868	457.731	179.595	350.964	341.384	270.036
1423859_a_at	-0.598192	0.132403	1	Ptgds	19215	prostaglandin D2 synthase (brain)	Mm.1008	162.91	83.1282	78.1237	84.2673	207.949	108.907
1452578_at	-0.597621	0.103958	1	NA	NA	NA	NA	117.116	46.7148	49.2699	42.0015	54.6156	46.3541
1419064_a_at	-0.597601	0.0938403	1	Ugt8a	22239	UDP galactosyltransferase 8A	Mm.306021	28.2769	22.8836	39.7879	34.4405	36.0141	14.838
1419297_at	0.597115	0.340219	1	H2-Oa	15001	histocompatibility 2, O region alpha locus	Mm.116	16.946	90.5249	22.074	17.2897	26.0833	21.5775
1421304_at	-0.596959	0.505676	1	Klra2	16633	killer cell lectin-like receptor, subfamily A, member 2	Mm.4783	50.4523	84.8642	36.5361	5.98355	32.0855	33.6605
1447997_s_at	-0.596922	0.142273	1	Timm8a2	223262	translocase of inner mitochondrial membrane 8 homolog a2 (yeast)	Mm.297637	12.9419	4.62604	4.92974	4.25835	5.1483	4.81903
1433184_at	-0.596548	0.138678	1	6720477C19Rik	77731	RIKEN cDNA 6720477C19 gene	NA	49.5358	16.8021	18.7701	16.8721	26.1731	24.8297
1434437_x_at	0.596398	0.200889	1	Rrm2	20135	ribonucleotide reductase M2	Mm.99	406.499	1549.04	492.521	625.985	743.036	530.233
1428032_at	-0.596336	0.0218563	1	Acvr1c	269275	activin A receptor, type IC	Mm.77751	9.43276	7.05015	9.57966	4.91965	10.543	7.94829
1447806_s_at	0.596219	0.0469159	1	Srpk3	56504	serine/arginine-rich protein specific kinase 3	Mm.111904	7.05446	9.03978	3.93052	7.35288	4.55326	6.56236
1437756_at	0.595976	0.246513	1	Gimap9	317758	GTPase, IMAP family member 9	Mm.116971	73.6919	275.848	85.4075	85.4019	77.619	71.6089
1449280_at	0.595815	0.327985	1	Esm1	71690	endothelial cell-specific molecule 1	Mm.38929	23.6076	139.565	51.6689	47.4619	47.4619	30.1703
1456976_at	-0.595574	0.211114	1	Wnt5a	22418	wingless-related MMTV integration site 5A	Mm.287544	26.2296	9.33348	8.45398	6.32834	10.3813	11.2957
1449875_s_at	0.595088	0.445728	1	NA	NA	NA	NA	419.211	1719.35	400.825	252.298	195.869	261.513
1444299_at	0.594222	0.263008	1	A430093F15Rik	403202	RIKEN cDNA A430093F15 gene	Mm.34482	10.6281	40.0889	10.0869	10.9021	12.7595	10.7683
1424523_at	0.593987	0.0420264	1	Elmo1	140580	engulfment and cell motility 1, ced-12 homolog (C. elegans)	Mm.342392	44.7388	109.518	80.541	88.5491	68.4149	87.419
1418069_at	-0.593911	0.121154	1	Apoc2	11813	apolipoprotein C-II	NA	161.509	167.415	136.8	107.109	316.517	113.424
1419764_at	0.592975	0.374827	1	Chi3l3	12655	chitinase 3-like 3	Mm.387173	752.551	1878.44	457.811	300.933	350.23	732.516
1420425_at	0.592869	0.0293226	1	Prdm1	12142	PR domain containing 1, with ZNF domain	Mm.4800	244.183	291.541	258.647	386.434	164.61	316.605
1430030_at	-0.59224	0.064	1	5330426P16Rik	68190	RIKEN cDNA 5330426P16 gene	Mm.139089	19.7655	17.7203	24.8772	10.2237	14.8343	11.7504
1434959_at	-0.591967	0.147503	1	Dhh	13363	desert hedgehog	NA	71.9716	44.3145	105.475	60.3659	41.1468	34.0966
1417936_at	-0.591864	0.0912717	1	Ccl9	20308	chemokine (C-C motif) ligand 9	Mm.416125	1428.13	1451.94	1134.13	672.581	1585.72	768.165
1449468_at	0.591853	0.321485	1	St6galnac5	26938	ST6 (alpha-N-acetyl-neuraminyl-2,3-beta-galactosyl-1,3)-N-acetylgalactosaminide alpha-2,6-sialyltransferase 5	Mm.40915	104.823	90.272	69.5038	137.143	25.5517	51.4818
1443651_at	0.591214	0.00630429	1	Phc3	241915	polyhomeotic-like 3 (Drosophila)	Mm.233173	6.22552	8.00015	6.35055	10.0001	5.49316	9.28171
1439332_at	-0.590749	0.319724	1	Ddit4l	73284	DNA-damage-inducible transcript 4-like	Mm.250841	81.2025	17.0901	57.2085	90.7555	51.8039	45.4228
1459068_at	-0.590461	0.0373961	1	NA	NA	NA	NA	7.73479	5.09737	5.84318	4.28011	9.87247	5.99078
1452899_at	-0.590283	0.0161906	1	Rian	75745	RNA imprinted and accumulated in nucleus	Mm.293263	216.319	159.325	203.05	129.036	173.486	108.614
1458921_at	0.590051	0.0367404	1	LOC434348	434348	hypothetical LOC434348	Mm.269474	13.45	13.7333	12.7591	24.5581	11.0224	19.1302
1448664_a_at	-0.589346	0.0584398	1	Speg	11790	SPEG complex locus	Mm.275397	278.681	187.515	199.268	103.553	197.202	165.587
1417956_at	-0.589222	0.197721	1	Cidea	12683	cell death-inducing DNA fragmentation factor, alpha subunit-like effector A	Mm.449	55.2636	60.9105	134.923	67.1581	59.5358	31.8707
1450199_a_at	-0.588917	0.0455723	1	Stab1	192187	stabilin 1	Mm.220821	217.3	173.24	263.6	127.934	155.422	118.042
1446569_at	-0.588717	0.0815854	1	NA	NA	NA	NA	29.7993	10.7468	19.2367	13.6538	14.673	16.8523
1420685_at	0.588382	0.304509	1	NA	NA	NA	NA	40.5644	163.679	42.5358	34.5363	42.5003	44.0946
1457435_x_at	0.588146	0.660105	1	Myom2	17930	myomesin 2	Mm.272115	269.848	21.0261	55.3857	176.575	8.40279	114.922
1436808_x_at	0.587956	0.0756492	1	Mcm5	17218	minichromosome maintenance deficient 5, cell division cycle 46 (S. cerevisiae)	Mm.5048	210.967	533.647	307.752	494.869	385.507	321.869
1445710_x_at	-0.587688	0.207869	1	Duxbl	278672	double homeobox B-like	NA	23.9554	27.0463	25.7822	16.2069	67.6848	28.0979
1419430_at	-0.587455	0.147353	1	Cyp26a1	13082	cytochrome P450, family 26, subfamily a, polypeptide 1	Mm.42230	43.9899	15.5933	18.9636	22.1238	18.9636	13.5167
1422701_at	0.587437	0.258012	1	Zap70	22637	zeta-chain (TCR) associated protein kinase	Mm.8038	21.7476	91.0204	32.3133	24.1749	26.6161	28.8364
1433826_at	0.587124	0.386542	1	Tspyl3	241732	TSPY-like 3	Mm.277243	22.576	104.551	42.3921	23.7194	16.3471	21.3879
1418547_at	-0.586283	0.302244	1	Tfpi2	21789	tissue factor pathway inhibitor 2	Mm.25612	100.746	51.6008	130.339	90.764	38.4702	31.8707
1424885_at	-0.586229	0.0270855	1	Klhdc8a	213417	kelch domain containing 8A	Mm.39723	17.5554	13.9607	16.9483	10.0851	13.9374	8.70393
1427508_at	-0.585752	0.0933757	1	Arsi	545260	arylsulfatase i	Mm.20147	37.2177	26.2202	52.7781	31.7829	26.373	18.3885
1421214_at	-0.585689	0.503088	1	Cmah	12763	cytidine monophospho-N-acetylneuraminic acid hydroxylase	Mm.8396	28.5701	102.864	82.097	19.1922	29.4775	10.3613
1435761_at	-0.584482	0.639437	1	NA	NA	NA	NA	166.881	502.83	109.803	21.3175	44.8475	22.7385
1422310_at	-0.584422	0.0537008	1	Snn	20621	stannin	Mm.325800	26.0517	11.7197	19.9493	18.6833	28.9271	20.3663
1450991_at	0.584201	0.0192594	1	Dnajb7	57755	DnaJ (Hsp40) homolog, subfamily B, member 7	Mm.440590	48.7605	53.5527	31.6328	58.154	34.0542	56.8331
1426127_x_at	-0.584161	0.0743224	1	Klra18	93970	killer cell lectin-like receptor, subfamily A, member 18	Mm.333431	22.3931	11.8787	32.7533	16.3942	18.5386	20.7223
1434755_at	0.584151	0.112533	1	Coro2b	235431	coronin, actin binding protein, 2B	Mm.335229	24.3506	65.015	30.4683	35.1243	24.0648	26.3425
1425216_at	-0.583767	0.130148	1	Ffar2	233079	free fatty acid receptor 2	Mm.97338	33.5175	47.9157	47.1329	23.5148	46.827	19.502
1438307_at	0.583173	0.0301112	1	Hmgb2	97165	high mobility group box 2	NA	5.14606	11.3953	6.62615	7.29625	5.4715	7.5453
1449265_at	0.583105	0.196996	1	Casp1	12362	caspase 1	Mm.1051	258.167	656.819	219.272	282.206	193.587	198.767
1451937_at	-0.583039	0.0209371	1	Glra4	14657	glycine receptor, alpha 4 subunit	Mm.215168	18.0149	9.77755	12.7247	9.67839	17.452	12.5763
1442748_at	-0.58279	0.105109	1	Btbd3	228662	BTB (POZ) domain containing 3	Mm.153405	33.7456	13.6911	24.1489	23.6322	39.1735	29.3666
1443746_x_at	0.582386	0.269582	1	Dmp1	13406	dentin matrix protein 1	Mm.199008	23.7549	24.6461	34.256	24.0305	8.85033	40.8211
1423352_at	0.582165	0.2943	1	Crispld1	83691	cysteine-rich secretory protein LCCL domain containing 1	Mm.289625	28.2795	23.0812	29.2594	104.424	26.1386	30.1099
1425144_at	0.581946	0.4532	1	Klk1b11	16613	kallikrein 1-related peptidase b11	Mm.443378	15.5307	93.4614	16.526	11.5228	16.526	13.2094
1422065_at	0.58175	0.432121	1	Klrb1b	80782	killer cell lectin-like receptor subfamily B member 1B	Mm.6180	4.00121	3.76788	4.05343	22.9255	4.83693	3.04468
1453046_at	0.581605	0.302066	1	1700110I01Rik	73549	RIKEN cDNA 1700110I01 gene	NA	21.4183	74.5475	17.8115	17.7088	19.1495	18.5466
1420361_at	-0.581442	0.0180115	1	Slc11a1	18173	solute carrier family 11 (proton-coupled divalent metal ion transporters), member 1	Mm.2913	205.334	117.255	156.141	117.122	139.369	97.1132
1432249_a_at	0.581043	0.0591997	1	Ercc8	71991	excision repaiross-complementing rodent repair deficiency, complementation group 8	Mm.212208	8.99391	8.18162	7.63275	11.2407	5.98602	14.9579
1441380_at	0.580411	0.104616	1	Ttc39c	72747	tetratricopeptide repeat domain 39C	Mm.52526	13.3997	28.3552	13.7036	12.6046	9.52194	16.3553
1451023_at	-0.580231	0.0787056	1	Hcn3	15168	hyperpolarization-activated, cyclic nucleotide-gated K+ 3	Mm.389461	21.3036	15.6948	26.9802	21.0003	43.2537	22.5703
1448186_at	-0.579502	0.345412	1	Pnliprp2	18947	pancreatic lipase-related protein 2	Mm.212333	755.385	217.38	283.278	455.221	1072.59	695.075
1436115_at	-0.579437	0.467823	1	Gm266	212539	predicted gene 266	Mm.81916	45.4607	15.7864	41.9889	77.8368	19.5547	9.10483
1443341_at	-0.57899	0.201475	1	NA	NA	NA	NA	79.1136	27.5266	53.0454	54.9893	98.3734	81.8213
1424824_at	0.578794	0.165298	1	Slain1	105439	SLAIN motif family, member 1	Mm.27548	101.369	283.208	105.931	199.036	166.152	105.463
1458129_at	0.578616	0.165198	1	Rora	19883	RAR-related orphan receptor alpha	NA	69.6224	97.7167	70.9984	90.1522	30.2338	56.5051
1434974_at	0.578367	0.270483	1	Pdk1	228026	pyruvate dehydrogenase kinase, isoenzyme 1	Mm.34411	53.0617	38.6856	20.3398	36.572	40.0408	101.683
1452353_at	0.578201	0.169814	1	Gpr155	68526	G protein-coupled receptor 155	Mm.480380	29.312	74.0629	49.0885	38.3723	21.4348	36.1156
1420353_at	0.578011	0.373625	1	Lta	16992	lymphotoxin A	Mm.87787	11.9783	60.6344	13.7996	10.4272	14.943	12.996
1429053_at	-0.577906	0.172227	1	1110012J17Rik	68617	RIKEN cDNA 1110012J17 gene	NA	103.702	60.8691	201.662	146.272	174.472	123.219
1450259_a_at	0.576714	0.188731	1	Stat5a	20850	signal transducer and activator of transcription 5A	Mm.277403	67.1376	190.064	83.9353	100.91	60.5182	58.991
1447753_at	0.576125	0.00490215	1	NA	NA	NA	NA	4.34066	5.79742	4.04008	6.9172	4.43173	6.42165
1445863_at	-0.576005	0.0185813	1	Vwa3a	233813	von Willebrand factor A domain containing 3A	Mm.389939	11.7161	9.18681	10.6348	7.66118	11.0828	5.9227
1452531_at	-0.57581	0.0747908	1	Runx1	12394	runt related transcription factor 1	NA	143.642	59.2962	108.087	67.0642	94.2719	111.15
1434553_at	-0.575688	0.13242	1	Tmem56	99887	transmembrane protein 56	Mm.26088	21.3614	12.8336	27.7376	30.4626	32.265	14.7712
1420818_at	0.575237	0.500609	1	Sla	20491	src-like adaptor	Mm.7601	159.909	879.621	134.156	85.6216	112.857	106.322
1457445_at	-0.575237	0.269913	1	Trps1	83925	trichorhinophalangeal syndrome I (human)	NA	132.803	46.1419	43.3992	29.9024	35.4115	44.724
1420515_a_at	0.574465	0.411806	1	Pglyrp2	57757	peptidoglycan recognition protein 2	Mm.476916	8.586	56.2294	13.7073	8.37852	15.1437	12.4922
1452526_a_at	0.573983	0.330418	1	Pax6	18508	paired box gene 6	NA	13.815	25.1441	19.8056	12.3134	22.1413	64.5485
1458832_at	-0.573885	0.158711	1	NA	NA	NA	NA	18.2274	8.00221	22.4731	10.0108	12.8796	19.9684
1456873_at	0.573532	0.275786	1	Clic5	224796	chloride intracellular channel 5	Mm.37666	19.2357	15.3736	15.5598	63.9754	23.1866	23.2548
1434423_at	0.573393	0.102947	1	Gulp1	70676	GULP, engulfment adaptor PTB domain containing 1	Mm.133132	60.6262	61.9473	65.3348	112.713	36.4831	68.1907
1460122_at	-0.573333	0.0408345	1	Tmem41b	233724	transmembrane protein 41B	Mm.43212	46.6336	30.6324	38.1614	26.213	29.8529	20.0836
1442439_at	-0.573272	0.196623	1	W91776	97503	expressed sequence W91776	NA	111.567	34.8303	65.2615	56.0981	93.1395	105.367
1420687_at	-0.573191	0.0218407	1	4932438H23Rik	74387	RIKEN cDNA 4932438H23 gene	Mm.416960	30.1219	25.02	26.3347	16.2929	32.0834	18.9566
1449158_at	-0.572819	0.103249	1	Kcnk2	16526	potassium channel, subfamily K, member 2	Mm.33304	25.3504	13.5768	24.1086	11.1831	11.7051	14.3174
1438566_at	-0.572702	0.0685433	1	St8sia6	241230	ST8 alpha-N-acetyl-neuraminide alpha-2,8-sialyltransferase 6	NA	20.4379	22.3249	32.2715	15.1946	21.5897	12.7591
1419015_at	-0.572562	0.370139	1	Wisp2	22403	WNT1 inducible signaling pathway protein 2	Mm.13828	106.536	126.992	274.615	89.5858	57.5013	44.9579
1416828_at	-0.572472	0.0275444	1	Snap25	20614	synaptosomal-associated protein 25	Mm.45953	24.9901	17.6058	19.1267	17.0262	24.561	11.9093
1425572_a_at	0.572361	0.421244	1	Asap1	13196	ArfGAP with SH# domain, ankyrin repeat and PH domain1	Mm.277236	229.264	1042.43	279.056	216.094	160.514	149.88
1450143_at	0.572146	0.530656	1	Rasgrp1	19419	RAS guanyl releasing protein 1	Mm.42150	94.7674	351.742	55.8177	42.1285	30.6488	35.9536
1440326_at	0.571762	0.27036	1	NA	NA	NA	NA	4.36279	16.4588	4.70572	4.20753	5.12239	4.98642
1418920_at	-0.571687	0.130346	1	Cldn15	60363	claudin 15	Mm.87202	62.5201	67.9787	66.1773	42.2683	136.664	59.9391
1444019_at	-0.570218	0.189402	1	Lrrc19	100061	leucine rich repeat containing 19	Mm.26760	88.8657	25.2855	41.7197	53.2076	70.0428	58.9706
1446790_at	-0.569562	0.0169274	1	C78948	97370	expressed sequence C78948	NA	8.81091	6.3903	7.11129	4.92652	9.80663	5.97121
1443907_at	0.569305	0.0703582	1	Lnpep	240028	leucyl/cystinyl aminopeptidase	NA	94.3691	178.664	120.418	220.536	116.702	109.956
1447408_at	0.569013	0.131476	1	NA	NA	NA	NA	9.06988	8.84419	4.3934	6.35207	5.29954	12.2726
1457840_at	-0.568986	0.0247712	1	Plxna4	243743	plexin A4	Mm.444029	31.1849	17.4067	28.5222	21.803	21.8709	15.7006
1447927_at	0.568709	0.212299	1	Mpa2l	100702	macrophage activation 2 like	Mm.275893	39.3174	85.3245	30.7375	39.5765	23.2414	27.1393
1422784_at	-0.568556	0.0700812	1	Krt6a	16687	keratin 6A	Mm.302399	17.0331	9.21364	8.51991	7.66713	10.9774	6.91367
1427770_a_at	0.568469	0.414421	1	Slc2a3	20527	solute carrier family 2 (facilitated glucose transporter), member 3	Mm.395108	15.6115	76.6969	16.9759	11.6099	14.4141	13.9906
1429123_at	0.568304	0.156253	1	Rab27a	11891	RAB27A, member RAS oncogene family	Mm.480676	61.1756	197.03	87.2025	95.6997	79.631	73.4473
1447444_at	0.568159	0.213896	1	Ubxn11	67586	UBX domain protein 11	Mm.282029	7.36758	25.8267	10.1869	9.62277	8.33534	8.20388
1425092_at	-0.567965	0.0734499	1	Cdh10	320873	cadherin 10	NA	10.5712	8.44612	14.2892	6.00484	7.19784	6.5804
1444463_at	0.566917	0.0700655	1	Arhgap12	75415	Rho GTPase activating protein 12	Mm.239675	41.0019	35.6021	21.7443	43.0358	28.2522	53.4409
1418438_at	-0.566712	0.299346	1	Fabp2	14079	fatty acid binding protein 2, intestinal	Mm.28398	94.3691	94.5598	89.6858	129.036	327.034	69.8132
1449833_at	0.566669	0.44345	1	Sprr2f	20760	small proline-rich protein 2F	Mm.10692	10.698	46.0562	8.24613	6.81233	7.57025	6.91564
1458157_at	0.566507	0.00880659	1	Nek8	140859	NIMA (never in mitosis gene a)-related expressed kinase 8	Mm.23788	8.8918	11.5647	7.40953	13.7615	8.16882	10.9836
1436942_at	0.566219	0.0451386	1	A930035D04Rik	320946	RIKEN cDNA A930035D04 gene	Mm.480111	38.6313	53.2115	41.1384	71.4249	30.4788	41.3691
1457591_at	0.565856	0.0486774	1	NA	NA	NA	NA	16.0416	18.6696	11.5062	21.6754	18.9049	27.9685
1450700_at	0.565573	0.291463	1	Cdc42ep3	260409	CDC42 effector protein (Rho GTPase binding) 3	Mm.140601	73.6338	184.268	74.3045	73.5235	37.8019	49.4873
1427395_a_at	-0.565329	0.16523	1	Aldh1a3	56847	aldehyde dehydrogenase family 1, subfamily A3	Mm.140988	193.14	169.904	377.202	128.765	131.036	134.677
1429197_s_at	0.56522	0.252614	1	Rabgap1l	29809	RAB GTPase activating protein 1-like	NA	74.9813	253.702	76.99	79.9426	76.3491	70.3935
1456312_x_at	0.564838	0.133433	1	Gsn	227753	gelsolin	Mm.21109	652.741	795.634	338.035	753.536	359.891	428.702
1429068_at	0.564782	0.347842	1	2810488G03Rik	72842	RIKEN cDNA 2810488G03 gene	Mm.374890	74.3201	216.67	40.2025	47.4687	60.0993	56.5029
1416016_at	0.564774	0.330002	1	NA	NA	NA	NA	177.693	673.654	170.989	155.496	163.528	153.502
1450224_at	0.56418	0.109195	1	Col4a3	12828	collagen, type IV, alpha 3	Mm.389135	12.5849	11.1272	12.2411	20.1827	12.2411	27.1415
1438201_at	0.563827	0.0297719	1	Pdp1	381511	pyruvate dehyrogenase phosphatase catalytic subunit 1	Mm.331489	49.6626	66.4144	53.1713	66.0218	32.6531	63.5137
1422656_at	-0.563446	0.0970681	1	Rasl2-9-ps	19428	RAS-like, family 2, locus 9, pseudogene	Mm.322186	9.95868	11.4709	15.894	5.872	10.1653	7.4017
1440105_at	0.562845	0.268182	1	Kdm4d	244694	lysine (K)-specific demethylase 4D	Mm.240457	4.96097	20.3117	6.76005	5.43076	6.87306	6.73534
1455646_at	0.562778	0.256021	1	2010004M13Rik	76511	RIKEN cDNA 2010004M13 gene	Mm.35291	210.08	619.026	155.634	174.768	212.073	206.558
1452325_at	0.562446	0.102126	1	Trp73	22062	transformation related protein 73	Mm.78015	14.0459	39.2941	18.3912	18.406	21.585	24.8293
1448500_a_at	0.562297	0.307424	1	Lime1	72699	Lck interacting transmembrane adaptor 1	Mm.440138	66.4311	246.966	57.3415	58.0173	100.036	85.6263
1421594_a_at	-0.562199	0.00830609	1	Sytl2	83671	synaptotagmin-like 2	Mm.26751	40.5186	33.012	46.7192	30.427	44.4972	26.0517
1459091_at	-0.561927	0.253381	1	NA	NA	NA	NA	66.144	16.6356	37.2242	30.1483	37.8546	57.7648
1456498_at	0.561884	0.424789	1	Itga4	16401	integrin alpha 4	Mm.31903	50.6254	241.031	50.2164	42.1808	44.863	36.0866
1418298_s_at	0.561543	0.0122374	1	Dpysl4	26757	dihydropyrimidinase-like 4	Mm.250414	34.1083	44.3559	27.7634	40.524	31.5851	53.4903
1419016_at	0.561346	0.147377	1	1700034I23Rik	73297	RIKEN cDNA 1700034I23 gene	Mm.422673	17.9194	28.4089	9.95721	12.2648	13.188	21.7005
1455040_s_at	-0.561311	0.16359	1	Nhsl2	100042480	NHS-like 2	Mm.232	83.1056	49.5755	131.681	72.3726	49.1215	46.6303
1458178_at	-0.56123	0.275418	1	NA	NA	NA	NA	57.8272	15.5818	24.1936	15.5445	16.7091	30.0435
1431416_a_at	-0.561065	0.110774	1	Jam2	67374	junction adhesion molecule 2	Mm.41758	61.0358	33.87	70.8902	38.4714	30.8224	31.8707
1459403_at	-0.560953	0.106745	1	Ldlr	16835	low density lipoprotein receptor	Mm.3213	162.766	101.715	156.418	83.7904	202.869	188.754
1446562_at	0.560556	0.0390351	1	NA	NA	NA	NA	4.63802	9.80233	4.63802	6.06551	5.01155	5.81665
1456228_x_at	-0.560463	0.104967	1	Mbp	17196	myelin basic protein	NA	22.0125	22.2192	41.6471	16.9103	20.0473	15.2504
1442497_at	0.560171	0.0720999	1	Smchd1	74355	SMC hinge domain containing 1	Mm.194450	28.2981	33.3525	14.7791	28.5625	26.1355	36.7788
1425949_at	-0.559162	0.0494678	1	Slc25a30	67554	solute carrier family 25, member 30	Mm.46067	23.3224	10.6237	18.1507	12.0652	12.756	13.1702
1423413_at	0.558799	0.252736	1	Ndrg1	17988	N-myc downstream regulated gene 1	Mm.30837	29.5674	117.293	63.2282	36.4713	43.7896	61.1673
1449408_at	-0.558709	0.217372	1	Jam2	67374	junction adhesion molecule 2	Mm.41758	84.3691	51.6801	126.869	53.1663	36.8456	44.9159
1420364_at	-0.55807	0.0104271	1	Gpr87	84111	G protein-coupled receptor 87	Mm.60267	10.9752	7.46617	11.7061	6.55227	10.7847	8.87469
1422733_at	-0.557962	0.107154	1	Fjx1	14221	four jointed box 1 (Drosophila)	Mm.29730	11.4281	9.78678	18.8942	8.97628	8.64816	6.66191
1460440_at	-0.557677	0.217269	1	Lphn3	319387	latrophilin 3	NA	94.3858	31.5372	70.7025	86.5042	48.6007	37.2813
1454198_a_at	-0.557342	0.0847736	1	Efcab1	66793	EF hand calcium binding domain 1	Mm.100270	57.8292	24.495	28.8816	35.4927	45.4993	27.43
1435190_at	-0.556863	0.433985	1	Chl1	12661	cell adhesion molecule with homology to L1CAM	Mm.251288	170.951	278.669	600.404	130.455	103.364	91.6725
1436873_at	-0.556845	0.0693464	1	Fam26d	270711	family with sequence similarity 26, member D	Mm.303077	10.0907	4.5359	6.56059	4.28062	5.10536	5.46817
1424270_at	0.55684	0.167465	1	Dclk1	13175	doublecortin-like kinase 1	NA	158.642	145.345	126.288	156.821	55.9669	156.597
1419594_at	-0.556547	0.343752	1	Ctsg	13035	cathepsin G	Mm.4858	38.7204	75.9291	46.2567	15.6161	40.29	19.1302
1428699_at	0.556512	0.0409903	1	Sms	20603	spermine synthase	Mm.18652	37.4359	77.6345	47.9366	55.1572	35.7448	47.6532
1457040_at	-0.556242	0.205164	1	Lgi2	246316	leucine-rich repeat LGI family, member 2	Mm.44721	42.0586	43.0822	84.7584	31.5741	29.3126	24.1617
1428019_at	0.555596	0.445064	1	4932425I24Rik	320214	RIKEN cDNA 4932425I24 gene	Mm.294342	7.29337	35.0998	5.4111	5.10961	8.54378	5.96933
1443915_at	-0.555547	0.0265769	1	Mrpl47	74600	mitochondrial ribosomal protein L47	Mm.288960	69.565	38.172	71.2359	49.0473	74.5875	62.1852
1436223_at	0.555046	0.173705	1	NA	NA	NA	NA	8.65955	7.29949	5.90623	14.0318	4.10564	6.50185
1453511_at	-0.554605	0.270178	1	2310007B03Rik	71874	RIKEN cDNA 2310007B03 gene	Mm.158766	217.836	102.168	255.861	96.7508	69.3691	123.445
1449662_at	-0.5545	0.226292	1	Reep1	52250	receptor accessory protein 1	Mm.146332	42.2004	15.4472	29.88	29.6139	55.1351	47.9753
1428764_at	-0.554371	0.017078	1	Meg3	17263	maternally expressed 3	NA	89.5686	47.4904	75.3952	49.0269	65.8959	60.3491
1437019_at	-0.554094	0.399856	1	2200001I15Rik	69134	RIKEN cDNA 2200001I15 gene	Mm.27156	391.513	71.7716	81.7025	82.3487	73.0263	124.869
1437987_at	0.553972	0.119417	1	NA	NA	NA	NA	22.3983	16.9967	18.1598	38.4372	14.9093	29.3734
1424623_at	-0.553831	0.0897395	1	Serpinb5	20724	serine (or cysteine) peptidase inhibitor, clade B, member 5	Mm.268618	82.2739	50.3199	139.317	91.1471	95.0524	75.0911
1420349_at	-0.553438	0.17886	1	Ptgfr	19220	prostaglandin F receptor	NA	28.2628	12.0833	28.2954	17.5084	11.2607	13.4667
1437526_x_at	0.553295	0.123546	1	NA	NA	NA	NA	270.244	358.323	242.441	679.95	360.136	306.022
1451648_a_at	-0.553016	0.398835	1	Folr2	14276	folate receptor 2 (fetal)	Mm.439666	92.8859	265.16	282.717	67.4561	140.559	65.3441
1456504_at	0.552482	0.16056	1	Zfp182	319535	zinc finger protein 182	Mm.170163	24.9255	19.9379	19.8507	39.2025	11.5272	23.0191
1440356_at	0.552046	0.147425	1	Ciapin1	109006	cytokine induced apoptosis inhibitor 1	Mm.27582	15.6722	42.0179	17.2998	17.4736	15.0929	17.5661
1445651_at	0.551468	0.067586	1	NA	NA	NA	NA	41.3561	38.8783	25.9713	38.431	25.5517	57.8216
1451360_at	-0.551204	0.016312	1	Ergic2	67456	ERGIC and golgi 2	Mm.59812	20.3893	12.8625	17.2185	15.2952	24.3927	13.8354
1422870_at	0.551062	0.319351	1	Hoxc4	15423	homeobox C4	Mm.1351	25.5937	73.158	32.3649	21.4437	14.0689	23.3649
1440173_x_at	-0.550742	0.26023	1	Selp	20344	selectin, platelet	Mm.3337	16.1766	12.2978	44.071	20.0917	13.3955	12.2965
1456822_at	0.550556	0.0795612	1	Rad23b	19359	RAD23b homolog (S. cerevisiae)	Mm.196846	19.3845	19.9185	13.9526	17.8136	13.8782	33.2385
1431146_a_at	-0.550134	0.369932	1	Cpne8	66871	copine VIII	Mm.290991	133.616	104.626	194.326	89.5755	45.694	40.3273
1429696_at	-0.550087	0.0296942	1	Gpr123	52389	G protein-coupled receptor 123	Mm.39863	20.0489	10.4327	16.0405	12.4172	20.301	16.0557
1440592_at	0.550082	0.489813	1	NA	NA	NA	NA	10.9429	74.8472	13.1218	10.4035	14.8623	8.6026
1460360_at	0.549654	0.339206	1	Asrgl1	66514	asparaginase like 1	Mm.272847	120.202	431.84	113.344	133.964	113.465	83.8006
1416490_at	-0.54948	0.319472	1	Tmed6	66269	transmembrane emp24 protein transport domain containing 6	Mm.23032	114.869	127.702	144.047	139.627	508.976	150.663
1444084_at	-0.549291	0.0826048	1	NA	NA	NA	NA	176.891	103.457	281.022	160.513	192.559	183.941
1431109_at	0.548823	0.379923	1	Prr16	71373	proline rich 16	Mm.477237	8.17896	10.2375	16.8443	22.9268	3.99272	7.33703
1443908_at	0.548791	0.236981	1	NA	NA	NA	NA	39.7131	139.611	54.3274	40.0926	49.5536	59.7932
1427717_at	0.548724	0.26444	1	Cd80	12519	CD80 antigen	Mm.89474	16.5945	54.8046	16.4586	15.3828	16.8962	17.1333
1444397_at	-0.548685	0.0324772	1	Spef1	70997	sperm flagellar 1	Mm.252722	8.09865	4.75543	10.5953	6.52318	7.30497	6.45631
1449094_at	0.548522	0.312676	1	Gjc1	14615	gap junction protein, gamma 1	NA	117.414	237.928	153.74	175.719	55.9434	75.5713
1426048_s_at	0.548344	0.255965	1	Tcfap2a	21418	transcription factor AP-2, alpha	Mm.85544	10.9407	7.75588	7.75588	24.9256	6.51633	8.94552
1428378_at	0.547674	0.188236	1	Zc3hav1	78781	zinc finger CCCH type, antiviral 1	Mm.25243	52.3263	165.702	74.5422	81.5021	62.8182	56.6641
1460057_at	-0.546662	0.0837435	1	Gdf3	14562	growth differentiation factor 3	Mm.299742	21.4703	14.2689	13.1557	14.2633	27.795	12.3772
1442338_at	0.546415	0.223097	1	NA	NA	NA	NA	81.2392	219.383	89.5309	102.613	65.3052	65.7267
1442082_at	-0.54619	0.183538	1	C3ar1	12267	complement component 3a receptor 1	NA	95.3821	136.803	109.284	71.7025	140.531	47.9628
1456870_at	0.545983	0.287305	1	Rasal3	320484	RAS protein activator like 3	Mm.122284	30.9959	110.195	29.4728	28.3164	39.813	36.2762
1457608_at	0.545953	0.442154	1	NA	NA	NA	NA	37.7026	128.899	19.3775	23.1248	28.0803	21.4183
1433434_at	-0.545562	0.331917	1	AW551984	244810	expressed sequence AW551984	Mm.208855	43.3653	41.0966	67.0931	42.9091	25.1694	13.3551
1424865_at	0.545488	0.243248	1	Pyy	217212	peptide YY	Mm.46248	108.189	342.277	153.454	113.427	204.113	271.371
1445894_at	-0.545266	0.288036	1	NA	NA	NA	NA	205.232	53.6766	189.339	205.936	127.77	144.536
1437422_at	0.545184	0.0993354	1	Sema5a	20356	sema domain, seven thrombospondin repeats (type 1 and type 1-like), transmembrane domain (TM) and short cytoplasmic domain, (semaphorin) 5A	Mm.260374	123.534	116.702	133.42	162.39	86.6385	234.116
1418415_at	-0.544769	0.154177	1	Hoxb5	15413	homeobox B5	Mm.207	81.7658	48.6404	48.5179	27.0883	35.5542	34.4835
1422606_at	-0.544685	0.42981	1	C1qtnf3	81799	C1q and tumor necrosis factor related protein 3	Mm.280158	247.702	65.7142	210.824	349.618	103.829	76.0358
1437373_at	-0.54403	0.049434	1	Aen	68048	apoptosis enhancing nuclease	Mm.34109	64.5415	47.2025	99.0809	59.8691	60.8691	44.4376
1458888_at	0.544025	0.131071	1	Gm11696	100036768	predicted gene 11696	Mm.467767	34.1001	68.5197	23.6029	38.9126	31.3302	29.3145
1436326_at	0.543629	0.0933529	1	Rora	19883	RAR-related orphan receptor alpha	NA	88.4569	150.433	112.725	109.225	56.1099	105.456
1428776_at	-0.543608	0.532474	1	Slc10a6	75750	solute carrier family 10 (sodium/bile acid cotransporter family), member 6	Mm.7446	43.2768	121.949	109.938	18.6758	25.7047	17.3392
1417925_at	-0.542989	0.418777	1	Ccl22	20299	chemokine (C-C motif) ligand 22	Mm.12895	35.1998	101.555	84.3952	32.6377	58.734	17.02
1418285_at	0.54238	0.25368	1	Efnb1	13641	ephrin B1	Mm.3374	58.0799	201.008	94.5358	82.4594	59.7118	61.1008
1420461_at	-0.541726	0.0468714	1	Mst1r	19882	macrophage stimulating 1 receptor (c-met-related tyrosine kinase)	Mm.3901	66.9911	38.036	80.8947	42.6124	51.4333	55.7473
1423404_at	-0.541342	0.170201	1	Gkn1	66283	gastrokine 1	Mm.46414	74.6037	65.4524	168.967	104.848	93.1391	55.5048
1418456_a_at	-0.541074	0.173094	1	Cxcl14	57266	chemokine (C-X-C motif) ligand 14	Mm.30211	1551.85	597.595	1813.46	1155.92	875.388	1157.68
1425126_at	-0.540569	0.3511	1	Ncam1	17967	neural cell adhesion molecule 1	NA	50.8215	23.5699	26.1498	20.9943	11.862	10.3522
1442127_at	-0.538983	0.0378503	1	NA	NA	NA	NA	41.3487	19.2379	25.8411	23.901	32.7893	24.8415
1417926_at	0.538472	0.0669567	1	Ncapg2	76044	non-SMC condensin II complex, subunit G2	Mm.480385	96.6198	214.236	112.908	183.599	157.456	133.806
1419582_at	-0.538154	0.00798504	1	Cyp2c55	72082	cytochrome P450, family 2, subfamily c, polypeptide 55	Mm.142581	15.0967	10.35	14.0002	10.8875	14.4178	8.83172
1430328_at	-0.538116	0.0347105	1	Polr3f	70408	polymerase (RNA) III (DNA directed) polypeptide F	Mm.389351	37.7026	20.0211	23.2477	21.2517	26.8156	18.0422
1440765_at	0.537458	0.380614	1	Fras1	231470	Fraser syndrome 1 homolog (human)	Mm.291120	27.3389	11.533	9.76763	19.7763	4.91247	17.5855
1441039_at	0.537423	0.0266555	1	4930532J02Rik	75195	RIKEN cDNA 4930532J02 gene	Mm.35119	34.4756	49.5358	28.2605	42.3157	40.2534	57.2025
1425822_a_at	-0.537057	0.215602	1	Dtx1	14357	deltex 1 homolog (Drosophila)	Mm.1645	30.569	28.0986	59.6447	46.3225	37.2149	17.0641
1443434_s_at	0.536988	0.477978	1	NA	NA	NA	NA	36.5532	204.289	39.8648	27.6194	36.5103	28.8017
1436576_at	0.536918	0.56011	1	Fam26f	215900	family with sequence similarity 26, member F	Mm.34479	49.0396	333.85	69.4385	35.2169	32.7246	28.947
1424271_at	0.536368	0.302779	1	Dclk1	13175	doublecortin-like kinase 1	NA	160.976	115.943	126.863	134.29	40.6347	162.589
1444434_at	-0.536346	0.10122	1	Wdr33	74320	WD repeat domain 33	Mm.277705	44.5358	19.9379	25.7669	16.8494	23.6101	26.4385
1454266_at	0.536229	0.207379	1	Cldnd2	74276	claudin domain containing 2	Mm.159153	9.51494	25.943	8.54935	8.70643	9.3423	10.2611
1429524_at	0.536124	0.375261	1	Myo1f	17916	myosin IF	Mm.42019	24.6257	86.658	20.3847	21.1852	20.1168	16.7718
1445667_at	-0.535943	0.0297324	1	Tbc1d10a	103724	TBC1 domain family, member 10a	Mm.28140	26.2732	23.9203	40.5676	20.1652	33.8857	24.566
1439177_at	0.535935	0.111383	1	NA	NA	NA	NA	16.4425	16.5928	16.5728	28.0426	20.8147	37.1532
1432656_at	-0.535885	0.199395	1	3222402N08Rik	74021	RIKEN cDNA 3222402N08 gene	NA	27.0463	9.89714	11.9113	9.35356	16.9959	19.4076
1443657_at	-0.535628	0.166774	1	Fhdc1	229474	FH2 domain containing 1	NA	46.2805	17.6738	19.9379	26.519	42.4795	27.4569
1451441_at	-0.535546	0.269651	1	2210415F13Rik	70163	RIKEN cDNA 2210415F13 gene	Mm.24119	160.374	121.003	144.536	203.363	461.653	142.794
1449419_at	0.535475	0.33207	1	Dock8	76088	dedicator of cytokinesis 8	Mm.102485	50.4281	176.413	50.5366	45.0995	43.7477	42.6691
1446550_at	0.535408	0.018794	1	Gspt1	14852	G1 to S phase transition 1	Mm.325827	17.5482	20.2464	13.3975	19.5795	12.3432	22.2871
1437146_x_at	0.535095	0.194009	1	Coro7	78885	coronin 7	NA	123.065	392.378	162.178	208.437	184.857	137.254
1457913_at	-0.535045	0.239306	1	5730601F06Rik	77519	RIKEN cDNA 5730601F06 gene	NA	119.148	42.5358	63.8274	54.3441	111.345	120.41
1453365_at	0.534993	0.080951	1	Rabgap1l	29809	RAB GTPase activating protein 1-like	NA	45.6776	77.2422	55.6211	103.686	52.6831	50.8376
1452393_at	0.534689	0.367956	1	Akna	100182	AT-hook transcription factor	Mm.387725	116.152	389.699	88.5387	119.052	106.901	72.0358
1457632_s_at	0.534372	0.192696	1	Meis2	17536	Meis homeobox 2	NA	10.3746	17.0899	21.2294	18.3184	17.3317	37.0435
1426324_at	0.534308	0.274341	1	NA	NA	NA	NA	912.536	2794.29	758.687	829.543	946.481	858.702
1427711_a_at	-0.534163	0.190754	1	Ceacam1	26365	carcinoembryonic antigen-related cell adhesion molecule 1	Mm.322502	189.15	271.869	520.027	234.369	467.492	237.656
1434295_at	0.534015	0.513965	1	Rasgrp1	19419	RAS guanyl releasing protein 1	Mm.42150	70.0123	320.151	50.5733	41.1437	44.5358	36.3422
1417960_at	-0.533293	0.0230869	1	Cpeb1	12877	cytoplasmic polyadenylation element binding protein 1	Mm.273122	18.9905	12.1429	18.0165	14.1676	15.1235	9.92266
1432151_at	-0.533213	0.102025	1	Ola1	67059	Obg-like ATPase 1	Mm.22661	53.9803	23.7392	37.7158	24.0055	37.3304	44.0052
1449803_x_at	-0.533042	0.013732	1	Tap1	21354	transporter 1, ATP-binding cassette, sub-family B (MDR/TAP)	Mm.14814	5.13856	4.25175	6.54519	3.5833	6.01445	4.38251
1435215_at	0.533041	0.0992805	1	NA	NA	NA	NA	17.7437	40.8426	16.2069	23.8667	22.6807	20.2712
1456019_at	0.532744	0.0537386	1	Cwf19l2	244672	CWF19-like 2, cell cycle control (S. pombe)	NA	45.0308	53.1894	35.9318	68.1715	30.8717	41.7098
1446518_at	-0.532553	0.160844	1	NA	NA	NA	NA	11.8419	10.3139	6.96132	6.16729	16.5287	7.07769
1449918_at	-0.532287	0.270806	1	Cd209g	70192	CD209g antigen	Mm.390006	49.9816	63.0874	88.4696	24.1262	33.6157	32.2859
1427211_at	-0.532265	0.35364	1	Krtap8-1	16703	keratin associated protein 8-1	Mm.13979	48.1472	12.1535	15.0791	15.1158	9.49834	12.4102
1448162_at	0.532223	0.502641	1	Vcam1	22329	vascular cell adhesion molecule 1	NA	133.957	551.481	235.347	139.528	62.7215	77.7219
1431111_at	-0.531975	0.0226226	1	NA	NA	NA	NA	9.76738	8.57362	10.698	8.14462	13.3126	6.59
1420603_s_at	0.5309	0.281367	1	NA	NA	NA	NA	8.06391	35.9283	16.3994	15.0941	22.4332	16.4996
1421924_at	0.530842	0.402484	1	Slc2a3	20527	solute carrier family 2 (facilitated glucose transporter), member 3	Mm.395108	12.2314	62.6886	22.5703	12.4988	13.8579	14.7248
1422253_at	0.530682	0.126919	1	Col10a1	12813	collagen, type X, alpha 1	Mm.443177	128.389	123.549	131.01	152.122	62.2025	167.827
1457343_at	0.530571	0.1887	1	NA	NA	NA	NA	24.3927	21.7915	11.7158	20.779	21.8718	41.6064
1458122_at	-0.530295	0.111305	1	NA	NA	NA	NA	32.3697	12.3893	25.0024	20.5813	25.9555	27.3481
1424600_at	-0.52889	0.296724	1	Abp1	76507	amiloride binding protein 1 (amine oxidase, copper-containing)	Mm.213898	82.3069	30.3094	63.114	106.644	128.577	68.798
1451358_a_at	0.528797	0.224102	1	Racgap1	26934	Rac GTPase-activating protein 1	Mm.273804	76.0865	278.406	135.202	161.64	158.594	108.869
1422877_at	0.528785	0.07239	1	Pcdhb12	93883	protocadherin beta 12	Mm.196701	24.0152	27.336	25.3025	35.3383	14.3212	27.0513
1442263_at	0.52834	0.512893	1	Rgs13	246709	regulator of G-protein signaling 13	Mm.38271	46.3204	16.7777	33.1872	173.028	55.0712	87.4896
1429075_a_at	-0.528247	0.0249605	1	1700018B08Rik	76405	RIKEN cDNA 1700018B08 gene	Mm.165697	26.5008	18.4411	30.8375	23.1482	37.142	23.7052
1430802_at	0.528239	0.269048	1	H2-Q8	15019	histocompatibility 2, Q region locus 8	Mm.431282	6.81109	21.0844	5.87567	6.00243	9.09353	8.62514
1460722_at	0.528205	0.105055	1	Soat2	223920	sterol O-acyltransferase 2	Mm.358862	17.9525	31.9803	14.1475	14.7752	14.0002	22.5703
1418530_at	0.52806	0.0327506	1	Nup160	59015	nucleoporin 160	Mm.24532	34.7159	61.02	48.7535	73.6629	51.3893	58.0192
1421765_at	0.527823	0.277738	1	Pax5	18507	paired box gene 5	Mm.439659	32.4695	120.928	43.5358	33.3759	41.3389	43.3904
1422010_at	-0.527148	0.0258975	1	Tlr7	170743	toll-like receptor 7	Mm.23979	31.0145	29.3518	40.8794	22.518	33.415	21.4183
1416287_at	0.527057	0.356005	1	Rgs4	19736	regulator of G-protein signaling 4	Mm.41642	32.639	162.318	93.7751	55.0365	49.2104	50.448
1439840_at	-0.527004	0.137675	1	Polb	18970	polymerase (DNA directed), beta	NA	128.869	46.9128	80.4524	66.3405	93.4925	104.103
1460154_at	-0.526985	0.172074	1	AI194348	101498	expressed sequence AI194348	NA	103.027	36.1401	39.584	39.584	46.2017	44.0255
1418172_at	-0.526966	0.14784	1	Hebp1	15199	heme binding protein 1	Mm.378937	369.546	261.056	177.888	160.443	277.485	145.58
1417585_at	0.526324	0.0445851	1	Nup210	54563	nucleoporin 210	Mm.28162	175.951	368.621	195.822	290.326	241.793	232.566
1454200_at	-0.526263	0.247092	1	Zeb2	24136	zinc finger E-box binding homeobox 2	Mm.440702	34.7588	23.1908	19.2334	9.1017	14.6737	15.5582
1450033_a_at	0.526164	0.263488	1	Stat1	20846	signal transducer and activator of transcription 1	Mm.277406	209.593	611.703	203.014	233.696	189.901	168.815
1449567_at	0.526019	0.303741	1	Tktl1	83553	transketolase-like 1	Mm.25057	4.4671	3.86514	4.59145	14.9874	4.29626	4.5417
1457869_at	0.525983	0.26538	1	NA	NA	NA	NA	99.6425	65.1357	56.3691	171.56	114.606	171.976
1446341_at	-0.525881	0.0733518	1	6030403N03Rik	402764	RIKEN cDNA 6030403N03 gene	NA	38.7018	26.5694	30.7051	16.5907	34.586	31.2375
1430153_at	-0.525822	0.0280853	1	Tmod2	50876	tropomodulin 2	Mm.291880	21.8862	12.1596	17.0451	11.0187	14.7136	13.7271
1445053_at	0.525506	0.107655	1	AU022537	100832	expressed sequence AU022537	NA	42.9866	36.6147	19.657	42.0101	29.1987	47.8394
1434647_at	0.52517	0.121014	1	Egflam	268780	EGF-like, fibronectin type III and laminin G domains	Mm.203208	28.4844	35.8056	42.5358	55.9558	20.7285	37.3601
1429712_at	0.525059	0.165493	1	NA	NA	NA	NA	28.3022	24.4377	15.8682	51.1953	29.2703	31.3084
1447681_x_at	0.524154	0.0276137	1	NA	NA	NA	NA	13.6762	15.5513	10.543	14.6283	10.7483	20.2614
1457415_a_at	0.524015	0.192915	1	4930513N10Rik	319960	RIKEN cDNA 4930513N10 gene	Mm.386996	17.5728	25.9416	34.7053	34.4903	12.3697	25.0689
1417600_at	-0.523508	0.524114	1	Slc15a2	57738	solute carrier family 15 (H+/peptide transporter), member 2	Mm.281804	189.287	39.8783	48.2025	154.501	47.6317	23.7489
1437266_at	-0.523376	0.0371395	1	Txndc2	213272	thioredoxin domain containing 2 (spermatozoa)	NA	24.5255	17.8122	29.4361	19.1421	35.2883	25.1631
1432266_at	-0.523343	0.186387	1	Etl4	208618	enhancer trap locus 4	Mm.237935	47.216	17.4972	31.5034	28.447	46.4115	46.7134
1441397_at	-0.523249	0.163166	1	NA	NA	NA	NA	175.715	75.9951	79.4756	60.4048	108.281	110.968
1433337_at	-0.523057	0.0682392	1	6720460K10Rik	77736	RIKEN cDNA 6720460K10 gene	NA	47.6463	22.5703	30.6219	22.2229	35.0363	34.3457
1460604_at	-0.522933	0.202225	1	Cybrd1	73649	cytochrome b reductase 1	Mm.45435	104.812	88.8079	158.674	157.37	277.078	111.145
1418146_a_at	0.522898	0.301984	1	Rbl2	19651	retinoblastoma-like 2	Mm.235580	193.908	532.507	162.497	176.869	140.436	139.369
1457888_at	-0.522852	0.219538	1	NA	NA	NA	NA	90.7992	41.5682	51.6894	29.8809	65.3126	83.2038
1416322_at	-0.522569	0.310078	1	Prelp	116847	proline arginine-rich end leucine-rich repeat	Mm.214514	361.91	559.448	809.098	499.631	506.052	178.838
1418407_at	-0.522101	0.163135	1	Pde8a	18584	phosphodiesterase 8A	Mm.458069	101.08	139.148	150.047	65.7876	108.722	60.825
1439885_at	-0.521957	0.134508	1	Hoxc5	15424	homeobox C5	Mm.103825	16.7159	15.7444	16.4191	8.06416	10.962	8.004
1424923_at	0.521547	0.535529	1	Serpina3g	20715	serine (or cysteine) peptidase inhibitor, clade A, member 3G	Mm.312628	25.2184	174.8	37.1782	32.0374	29.54	14.6293
1442539_at	-0.521484	0.122714	1	NA	NA	NA	NA	25.6653	12.3783	17.6638	11.3	21.237	23.2722
1428077_at	0.521174	0.223284	1	NA	NA	NA	NA	42.2183	115.37	42.4911	41.8251	37.0945	40.7612
1426167_a_at	0.520638	0.445631	1	Camk4	12326	calcium/calmodulin-dependent protein kinase IV	Mm.222329	55.0527	237.814	59.0183	42.746	42.4261	40.0358
1428836_at	-0.520591	0.049076	1	2300009A05Rik	69478	RIKEN cDNA 2300009A05 gene	Mm.113942	30.2133	28.5484	47.8331	31.9606	48.5565	26.0517
1439956_at	0.520438	0.538552	1	Ms4a6b	69774	membrane-spanning 4-domains, subfamily A, member 6B	Mm.436639	11.2362	74.3691	16.0108	8.88096	9.74776	7.83586
1440650_at	-0.520382	0.0775211	1	NA	NA	NA	NA	12.6198	5.36401	6.92333	5.93866	7.40953	6.88695
1434918_at	-0.520141	0.345489	1	Sox6	20679	SRY-box containing gene 6	Mm.323365	13.4949	9.13258	26.6871	32.6633	34.3906	14.0774
1440932_at	-0.51978	0.0679207	1	Hist3h2a	319162	histone cluster 3, H2a	Mm.212549	19.5199	10.7742	15.2261	11.5812	22.0634	17.8318
1455656_at	0.519299	0.265802	1	Btla	208154	B and T lymphocyte associated	Mm.38199	48.4289	95.7684	35.5886	34.7256	24.249	37.0008
1416544_at	0.519128	0.150634	1	Ezh2	14056	enhancer of zeste homolog 2 (Drosophila)	Mm.246688	387.163	1073.67	444.687	526.579	506.71	454.141
1449654_s_at	-0.519035	0.122782	1	C77545	98140	expressed sequence C77545	NA	50.9347	23.1544	23.74	25.8685	44.821	30.7492
1451903_at	0.518937	0.489946	1	Kynu	70789	kynureninase (L-kynurenine hydrolase)	Mm.105278	27.1918	61.7225	9.27154	11.9735	10.7872	10.8263
1417806_at	0.51874	0.160921	1	Popdc2	64082	popeye domain containing 2	Mm.390856	26.9785	58.2041	21.5903	23.3983	22.4626	28.2532
1440464_at	-0.518392	0.18219	1	Elavl1	15568	ELAV (embryonic lethal, abnormal vision, Drosophila)-like 1 (Hu antigen R)	Mm.119162	34.1382	13.642	20.0496	20.0496	36.6374	31.1984
1446160_x_at	0.518352	0.124438	1	Tmem69	230657	transmembrane protein 69	Mm.291484	29.7067	41.0861	28.0869	70.593	37.7026	31.8707
1424011_at	-0.518133	0.153317	1	Aqp9	64008	aquaporin 9	NA	69.7027	43.4073	32.769	26.8535	39.722	26.5008
1415805_at	-0.517662	0.460523	1	Clps	109791	colipase, pancreatic	Mm.21160	271.341	287.973	206.409	260.433	1418.37	360.988
1417273_at	0.517329	0.299366	1	Pdk4	27273	pyruvate dehydrogenase kinase, isoenzyme 4	Mm.235547	211.04	155.702	74.3886	100.508	79.0531	232.536
1434248_at	0.517246	0.368375	1	Prkch	18755	protein kinase C, eta	Mm.341677	101.369	343.889	146.217	110.895	70.237	80.0313
1452964_at	0.51717	0.304674	1	Ttll11	74410	tubulin tyrosine ligase-like family, member 11	Mm.21591	48.7388	85.2861	24.8312	27.2598	22.9037	34.9485
1426157_a_at	-0.517061	0.42787	1	Cd209b	69165	CD209b antigen	Mm.175163	26.4453	45.3982	61.5838	13.5285	15.5976	14.1134
1439550_at	-0.516787	0.142435	1	Tnrc18	231861	trinucleotide repeat containing 18	NA	369.812	150.643	208.009	145.028	220.824	265.464
1432269_a_at	0.516602	0.390275	1	Sh3kbp1	58194	SH3-domain kinase binding protein 1	Mm.286495	940.433	3902.45	1215.32	795.385	869.609	937.485
1422161_at	-0.516423	0.0951977	1	Siglec1	20612	sialic acid binding Ig-like lectin 1, sialoadhesin	Mm.1374	95.3691	97.2025	120.354	51.5024	80.5166	63.0774
1448886_at	0.516387	0.318676	1	Gata3	14462	GATA binding protein 3	Mm.313866	20.0301	74.9924	24.6448	18.0414	23.6239	25.2242
1451629_at	0.515968	0.137447	1	Lbh	77889	limb-bud and heart	Mm.154109	554.839	1393.98	531.495	711.767	793.029	689.17
1438972_x_at	0.515762	0.102902	1	2810410L24Rik	100042332	RIKEN cDNA 2810410L24 gene	Mm.269766	7.09627	8.92331	4.54871	10.0947	9.84554	10.3114
1422448_at	0.515731	0.462464	1	Tff2	21785	trefoil factor 2 (spasmolytic protein 1)	Mm.1825	124.121	591.83	291.406	89.437	152.352	304.25
1448785_at	0.515709	0.0759022	1	Runx1t1	12395	runt-related transcription factor 1; translocated to, 1 (cyclin D-related)	NA	16.7225	31.7146	23.7947	23.228	13.7335	21.6782
1459295_at	-0.515679	0.0539559	1	NA	NA	NA	NA	7.09442	3.6094	5.61715	4.75283	7.52367	5.98096
1444008_at	0.515634	0.192329	1	Gm2137	100039284	predicted gene 2137	Mm.450678	73.7033	82.8	45.0701	50.9647	58.2025	133.869
1447051_at	0.515436	0.28013	1	Rnf43	207742	ring finger protein 43	Mm.440230	118.858	68.5334	47.7967	123.489	93.5056	183.324
1450754_at	0.515335	0.0747268	1	Cacna2d2	56808	calcium channel, voltage-dependent, alpha 2/delta subunit 2	Mm.273084	71.9699	123.538	131.53	165.484	108.875	147.212
1437540_at	0.515308	0.299662	1	Mcoln3	171166	mucolipin 3	Mm.114683	6.63143	21.8437	7.19954	5.8373	6.40808	7.00603
1458064_at	-0.515288	0.0426939	1	NA	NA	NA	NA	16.5047	11.9356	12.0492	9.30452	12.85	7.88098
1459891_at	-0.515154	0.120926	1	C78444	96882	expressed sequence C78444	NA	72.7941	38.036	63.968	42.3699	33.87	33.5269
1455626_at	-0.51507	0.42626	1	Hoxa9	15405	homeobox A9	Mm.4694	75.0358	31.4516	34.0293	12.4907	28.9777	64.5358
1453305_at	-0.51471	0.0174937	1	Iqcd	75732	IQ motif containing D	Mm.425285	43.6009	37.6457	58.3598	31.7267	50.013	36.5361
1450417_a_at	0.51461	0.146232	1	NA	NA	NA	NA	69.2334	54.8667	44.7795	122.996	53	70.9922
1454372_at	0.5145	0.429757	1	Cd80	12519	CD80 antigen	Mm.89474	28.0426	131.259	36.6825	20.2372	30.1516	34.0367
1430164_a_at	-0.5145	0.254141	1	Grb10	14783	growth factor receptor bound protein 10	NA	73.2716	100.054	156.848	75.0471	75.6271	39.7085
1452687_at	-0.51442	0.0314409	1	Dus2l	66369	dihydrouridine synthase 2-like (SMM1, S. cerevisiae)	Mm.287500	66.8545	64.0324	72.107	48.4256	78.0642	41.6407
1457656_s_at	0.514352	0.00719776	1	C230085N15Rik	320556	RIKEN cDNA C230085N15 gene	NA	6.09961	8.39798	5.40977	7.91312	5.97505	8.64582
1415837_at	-0.513871	0.593462	1	Klk1	16612	kallikrein 1	Mm.142722	47.0794	113.369	47.6884	67.3691	567.536	57.3073
1440499_at	-0.513804	0.100483	1	D9Ertd26e	52062	DNA segment, Chr 9, ERATO Doi 26, expressed	NA	108.536	57.6844	62.1606	40.8692	61.368	60.3344
1452707_at	0.51368	0.1338	1	Klhl30	70788	kelch-like 30 (Drosophila)	Mm.68617	28.0223	28.2828	30.1653	47.6822	16.2144	29.5756
1430308_at	-0.513522	0.0274391	1	NA	NA	NA	NA	5.82761	4.96848	5.45205	4.28438	7.68575	3.94338
1422957_at	-0.513149	0.0172951	1	Ccr3	12771	chemokine (C-C motif) receptor 3	Mm.57050	8.07266	7.23984	10.2749	5.73864	8.97395	6.16339
1435935_at	-0.51311	0.0538235	1	NA	NA	NA	NA	122.82	110.335	204.715	102.236	173.496	133.048
1448710_at	0.512702	0.105979	1	Cxcr4	12767	chemokine (C-X-C motif) receptor 4	Mm.1401	780.185	1731	727.869	908.726	807.078	846.16
1423018_at	0.5127	0.216234	1	Kcna3	16491	potassium voltage-gated channel, shaker-related subfamily, member 3	Mm.30640	15.1182	47.3541	19.2638	17.3762	17.935	18.4351
1436079_s_at	-0.512688	0.00665636	1	Vapb	56491	vesicle-associated membrane protein, associated protein B and C	Mm.260456	38.5766	27.663	41.8226	29.9865	40.7805	27.3124
1450188_s_at	-0.512648	0.0576564	1	Lipg	16891	lipase, endothelial	Mm.299647	19.5529	17.5549	31.5542	21.2894	25.9644	14.761
1446234_at	0.512421	0.163192	1	NA	NA	NA	NA	9.9513	7.31554	4.06952	8.35643	5.51205	10.5982
1456764_at	0.512193	0.482827	1	Slc35f3	210027	solute carrier family 35, member F3	NA	11.7315	66.4654	13.9263	8.93281	14.1048	11.2597
1425995_s_at	-0.512075	0.28706	1	Wt1	22431	Wilms tumor 1 homolog	Mm.389339	10.1081	16.3965	25.1357	7.49965	10.3605	7.3808
1416007_at	0.512011	0.0103378	1	Satb1	20230	special AT-rich sequence binding protein 1	Mm.311655	9.54048	14.7515	11.5755	16.0127	10.3661	14.0545
1435760_at	-0.51188	0.192594	1	Csta	209294	cystatin A	Mm.300592	24.8029	8.18079	9.63611	10.2285	13.5371	13.3367
1446476_at	0.511287	0.345115	1	Gm16460	100043270	predicted gene 16460	NA	18.6704	59.8691	16.0367	13.2701	17.1426	18.7071
1446670_at	0.510701	0.379374	1	NA	NA	NA	NA	42.1834	83.9546	17.4	24.7456	22.4587	22.9479
1443026_at	-0.510543	0.178711	1	NA	NA	NA	NA	42.7837	21.1366	21.6033	13.1899	22.1897	25.4453
1459096_at	-0.510497	0.0670885	1	NA	NA	NA	NA	47.1984	23.2769	29.203	21.6699	33.8143	31.9632
1419476_at	-0.510366	0.468812	1	Adamdec1	58860	ADAM-like, decysin 1	Mm.36742	280.425	50.3691	46.7063	70.6647	44.6893	56.9014
1435998_at	0.51034	0.162663	1	Ccnb1ip1	239083	cyclin B1 interacting protein 1	Mm.343880	6.84083	18.3266	7.54691	8.61968	7.88368	7.44591
1440315_at	0.510037	0.187904	1	Mbnl1	56758	muscleblind-like 1 (Drosophila)	Mm.255723	181.252	221.734	72.9012	134.016	134.476	172.696
1425965_at	-0.509761	0.106719	1	Ubc	22190	ubiquitin C	Mm.331	48.3658	22.5546	27.899	19.1248	24.586	26.6455
1421290_at	0.509725	0.138306	1	Hspb7	29818	heat shock protein family, member 7 (cardiovascular)	Mm.46181	79.7745	101.699	82.709	94.0933	38.8482	77.3111
1434484_at	0.509646	0.610504	1	1100001G20Rik	66107	RIKEN cDNA 1100001G20 gene	Mm.902	79.9799	522.988	59.1393	25.1813	95.0034	98.465
1421752_a_at	-0.509376	0.0577138	1	Serpinb5	20724	serine (or cysteine) peptidase inhibitor, clade B, member 5	Mm.268618	432.165	303.536	680.746	387.063	418.869	363.672
1456606_a_at	-0.509251	0.14616	1	NA	NA	NA	NA	13.4641	17.2667	20.2307	10.6796	14.9171	7.64203
1451999_at	-0.509136	0.121738	1	Ldb3	24131	LIM domain binding 3	Mm.29733	118.633	62.8642	101.809	111.976	175.17	104.263
1443933_at	-0.509024	0.0746594	1	Tc2n	74413	tandem C2 domains, nuclear	NA	78.0971	54.5195	124.536	78.7025	107.697	84.7025
1422891_at	0.508912	0.380475	1	H2-Ea-ps	14968	histocompatibility 2, class II antigen E alpha, pseudogene	Mm.15680	967.794	1671.59	490.753	625.869	346.082	452.695
1420690_at	-0.508815	0.0237823	1	Fgf10	14165	fibroblast growth factor 10	Mm.317323	18.4972	14.1843	25.3159	16.9811	24.4888	16.5268
1432990_at	-0.508746	0.0245606	1	5830495A06Rik	76128	RIKEN cDNA 5830495A06 gene	NA	15.1493	8.97178	12.7591	8.11255	10.6196	9.79139
1424939_at	-0.508723	0.466124	1	Asz1	74068	ankyrin repeat, SAM and basic leucine zipper domain containing 1	Mm.73091	117.758	21.3844	90.5158	59.3428	25.7854	75.1969
1425477_x_at	0.508394	0.433346	1	H2-Ab1	14961	histocompatibility 2, class II antigen A, beta 1	Mm.254067	348.058	691.493	200.285	239.941	117.648	142.272
1422089_at	-0.507715	0.030903	1	Ncr1	17086	natural cytotoxicity triggering receptor 1	Mm.240231	12.6619	7.19923	9.67226	6.75732	10.7996	9.4594
1429274_at	0.507348	0.0838246	1	Lypd6b	71897	LY6/PLAUR domain containing 6B	Mm.41381	29.9163	47.2025	22.0058	33.1921	39.0994	47.1842
1455393_at	0.507234	0.141947	1	Cp	12870	ceruloplasmin	Mm.13787	149.868	229.999	144.805	118.808	90.7036	206.834
1447788_s_at	0.507055	0.48215	1	Tspyl3	241732	TSPY-like 3	Mm.277243	75.7034	300.894	102.281	71.0566	42.8477	44.5386
1458458_at	-0.507053	0.338147	1	Slfn5	327978	schlafen 5	Mm.355244	345.369	352.195	407.767	222.945	167.673	104.777
1418021_at	-0.506956	0.557513	1	C4b	12268	complement component 4B (Childo blood group)	NA	217.369	575.849	719.873	155.554	133.807	81.4549
1442187_at	-0.506928	0.248036	1	Bdkrb2	12062	bradykinin receptor, beta 2	Mm.390475	37.9145	26.2473	60.5518	32.0591	19.8891	18.9108
1447937_a_at	-0.506542	0.0900636	1	NA	NA	NA	NA	106.139	74.4128	84.0886	53.8923	60.9621	47.32
1438498_at	0.50643	0.126218	1	Zmynd15	574428	zinc finger, MYND-type containing 15	Mm.472771	35.2434	76.704	38.194	34.3807	42.3582	61.9769
1460390_at	0.50613	0.0741288	1	Sorl1	20660	sortilin-related receptor, LDLR class A repeats-containing	Mm.121920	175.419	298.258	146.491	169.577	131.138	190.869
1446511_at	0.505221	0.122402	1	Msh3	17686	mutS homolog 3 (E. coli)	Mm.343101	14.3139	11.7579	8.51991	13.2519	9.57067	21.4183
1439878_at	-0.504845	0.31744	1	Ivl	16447	involucrin	Mm.207365	74.5764	86.8929	166.588	40.5987	48.5358	59.8259
1424704_at	0.504827	0.312073	1	Runx2	12393	runt related transcription factor 2	NA	145.855	351.606	152.915	156.394	84.8596	98.3331
1446541_at	0.504781	0.219039	1	4930434E21Rik	381693	RIKEN cDNA 4930434E21 gene	Mm.136919	14.6328	42.3524	14.8309	15.4272	17.6638	16.76
1422383_at	-0.504581	0.043541	1	NA	NA	NA	NA	17.2763	14.0521	20.824	14.0521	27.2579	17.3916
1455790_at	0.504555	0.542849	1	E2f2	242705	E2F transcription factor 2	Mm.307932	20.745	115.448	15.9453	15.9115	22.1588	11.3934
1437602_at	0.504368	0.28845	1	Fam71b	432552	family with sequence similarity 71, member B	Mm.443244	8.00745	23.4829	6.70389	6.77809	8.44119	8.12563
1457561_at	-0.504363	0.271196	1	Itga5	16402	integrin alpha 5 (fibronectin receptor alpha)	Mm.16234	28.138	16.6161	21.2517	7.80936	11.8484	19.1302
1435303_at	0.50429	0.0436454	1	Taf4b	72504	TAF4B RNA polymerase II, TATA box binding protein (TBP)-associated factor	Mm.312233	15.6486	29.427	25.5099	28.5426	22.8976	31.0566
1451777_at	-0.503977	0.0163462	1	Ddx60	234311	DEAD (Asp-Glu-Ala-Asp) box polypeptide 60	Mm.275233	13.1657	8.96315	13.1657	8.50885	10.1865	8.11794
1453351_at	0.503887	0.169149	1	Tbx20	57246	T-box 20	NA	3.77423	9.09394	3.73611	4.55527	3.62385	3.51729
1460004_x_at	0.503629	0.230725	1	Stx6	58244	syntaxin 6	NA	20.0656	31.0158	29.9101	54.3188	18.5909	18.8738
1439902_at	-0.503571	0.172787	1	C5ar1	12273	complement component 5a receptor 1	Mm.247623	921.869	1245.61	1540.54	599.969	954.719	636.702
1431218_at	0.503491	0.057176	1	Zdhhc20	75965	zinc finger, DHHC domain containing 20	Mm.29044	35.9875	34.5423	21.4533	38.7025	27.6393	45.4758
1434313_at	0.503429	0.0549799	1	Ccdc126	57895	coiled-coil domain containing 126	Mm.32416	12.5477	22.5249	15.0752	20.992	12.1406	13.8354
1430795_at	-0.50338	0.037273	1	5830407F19Rik	74746	RIKEN cDNA 5830407F19 gene	NA	29.3468	17.8048	22.1673	16.9422	30.5176	23.1056
1432032_a_at	-0.503238	0.0410574	1	Artn	11876	artemin	Mm.56897	19.913	20.5366	30.1331	15.63	25.5383	16.7655
1419075_s_at	-0.503148	0.297333	1	NA	NA	NA	NA	11.9187	11.9687	40.0646	11.7167	12.9198	15.4526
1438239_at	0.503111	0.186867	1	Mid1	17318	midline 1	NA	88.0646	141.472	47.0793	63.7699	76.9874	100.721
1432022_at	-0.503085	0.0751789	1	Arhgap31	12549	Rho GTPase activating protein 31	Mm.370848	27.2388	16.282	16.3651	12.4844	23.9298	18.4348
1428361_x_at	-0.503058	0.458155	1	NA	NA	NA	NA	233.84	836.299	775.536	185.33	600.798	246.965
1456465_at	-0.502681	0.00912014	1	Slc25a44	229517	solute carrier family 25, member 44	Mm.301740	9.09897	7.38962	10.5574	7.00478	10.2079	6.66042
1450507_at	0.502492	0.230699	1	Pou2f3	18988	POU domain, class 2, transcription factor 3	Mm.436650	62.5542	46.239	58.0695	148.176	60.0504	90.5168
1458148_at	0.502473	0.223208	1	Nlrc3	268857	NLR family, CARD domain containing 3	Mm.215994	179.267	311.554	108.599	122.35	104.734	152.076
1460620_at	0.502447	0.256307	1	Zfp592	233410	zinc finger protein 592	Mm.29525	12.0317	18.4881	15.4297	27.354	8.72654	9.10682
1438651_a_at	-0.502409	0.407043	1	Aplnr	23796	apelin receptor	Mm.29368	248.954	155.435	353.347	361.238	140.442	77.4027
1431050_at	0.502348	0.10527	1	Rps6ka5	73086	ribosomal protein S6 kinase, polypeptide 5	NA	17.2728	26.8435	15.6509	20.57	10.7348	14.9378
1451721_a_at	0.502273	0.437782	1	H2-Ab1	14961	histocompatibility 2, class II antigen A, beta 1	Mm.254067	549.579	1124.33	334.873	365.869	186.304	236.869
1438906_at	0.502173	0.292072	1	NA	NA	NA	NA	37.286	18.9461	11.3591	33.8265	15.7789	29.6276
1450763_x_at	-0.502134	0.216743	1	Wnt3	22415	wingless-related MMTV integration site 3	Mm.159091	11.5716	10.7863	11.5716	9.97825	29.8047	13.0519
1431791_a_at	0.502128	0.327029	1	Ptpn13	19249	protein tyrosine phosphatase, non-receptor type 13	Mm.3414	180.94	573.536	166.536	160.647	167.642	155.761
1419209_at	0.501359	0.350565	1	Cxcl1	14825	chemokine (C-X-C motif) ligand 1	Mm.21013	126.728	322.513	86.248	71.1357	95.6761	129.29
1421830_at	-0.501161	0.336929	1	NA	NA	NA	NA	22.6428	33.7512	33.8125	12.1553	55.5965	36.5938
1418979_at	0.501073	0.345947	1	Akr1c14	105387	aldo-keto reductase family 1, member C14	NA	30.0738	24.5741	35.0018	65.0358	12.9908	24.2549
1452197_at	0.501048	0.134859	1	Smc4	70099	structural maintenance of chromosomes 4	Mm.206841	171.216	460.631	237.059	296.869	259.716	218.51
1443949_at	0.500603	0.129559	1	NA	NA	NA	NA	91.9055	76.2465	53.26	75.7788	49.5041	118.77
1417860_a_at	-0.50013	0.10338	1	Spon2	100689	spondin 2, extracellular matrix protein	Mm.34694	103.169	94.3395	207.918	89.536	124.106	111.399
1421504_at	0.499865	0.213673	1	Sp4	20688	trans-acting transcription factor 4	Mm.259312	70.2601	193.797	77.3862	67.1021	73.2244	86.5702
1429969_at	0.49961	0.0687461	1	4833403J16Rik	73903	RIKEN cDNA 4833403J16 gene	Mm.49781	6.60949	11.9926	8.51991	13.4662	7.93157	7.81623
1429891_at	0.499587	0.0177105	1	Capsl	75568	calcyphosine-like	Mm.82143	39.4328	55.4014	32.5686	47.7241	32.2851	44.3171
1417267_s_at	-0.4995	0.058773	1	Fkbp11	66120	FK506 binding protein 11	Mm.30729	132.996	135.374	164.14	106.583	226.362	121.211
1455554_at	-0.499174	0.0785713	1	A830039N20Rik	268723	RIKEN cDNA A830039N20 gene	Mm.39513	10.2838	9.3605	16.6665	7.59332	14.0189	11.9724
1421172_at	-0.499057	0.339578	1	Adam12	11489	a disintegrin and metallopeptidase domain 12 (meltrin alpha)	Mm.439714	305.111	265.158	439.134	229.694	138.409	107.863
1429088_at	0.499029	0.0814374	1	Lbh	77889	limb-bud and heart	Mm.154109	724.694	1501.87	667.928	914.541	823.408	819.092
1436608_at	0.499024	0.447277	1	Fam113b	239647	family with sequence similarity 113, member B	Mm.130036	32.7692	141.612	38.0311	27.8429	27.9459	24.9328
1437842_at	0.498996	0.134671	1	Plcxd1	403178	phosphatidylinositol-specific phospholipase C, X domain containing 1	Mm.297057	22.9091	22.4981	19.7372	20.8906	15.4567	41.9712
1428795_at	-0.498974	0.122816	1	1110021L09Rik	76306	RIKEN cDNA 1110021L09 gene	Mm.294271	52.3606	35.2309	63.6965	68.3149	73.5358	36.1045
1440951_x_at	-0.498676	0.030579	1	Wapal	218914	wings apart-like homolog (Drosophila)	Mm.27957	15.7546	10.5056	15.4377	8.58935	13.2219	12.6344
1440165_at	0.49821	0.46196	1	Ptprc	19264	protein tyrosine phosphatase, receptor type, C	Mm.391573	75.8262	155.716	30.2224	28.5426	31.4779	45.736
1440761_at	0.498193	0.0118881	1	4833422C13Rik	373852	RIKEN cDNA 4833422C13 gene	Mm.466817	3.25587	4.93922	3.47304	4.63843	2.97654	4.13974
1453076_at	0.498051	0.374096	1	Batf3	381319	basic leucine zipper transcription factor, ATF-like 3	Mm.6922	40.2668	151.536	39.7823	35.3507	44.5358	37.516
1455234_at	-0.497941	0.330556	1	B3galt1	26877	UDP-Gal:betaGlcNAc beta 1,3-galactosyltransferase, polypeptide 1	NA	6.00674	5.5317	16.8652	6.50358	4.28011	4.27946
1445127_at	-0.497911	0.0625012	1	Ccbe1	320924	collagen and calcium binding EGF domains 1	Mm.442049	14.1552	13.2435	22.5373	10.5267	13.8137	11.2246
1457359_at	-0.497911	0.144713	1	Inpp4b	234515	inositol polyphosphate-4-phosphatase, type II	Mm.324468	135.934	114.817	127.149	89.468	89.8841	53.7025
1450863_a_at	0.497837	0.422521	1	Dclk1	13175	doublecortin-like kinase 1	NA	433.645	195.363	432.713	619.748	142.689	622.671
1419206_at	0.497832	0.497105	1	Cd37	12493	CD37 antigen	Mm.3689	45.4327	278.302	65.8173	47.2025	59.2335	37.9649
1427884_at	-0.497823	0.381162	1	Col3a1	12825	collagen, type III, alpha 1	Mm.249555	652.781	478.346	961.547	604.184	276.632	213.378
1416869_x_at	0.497812	0.296114	1	Lime1	72699	Lck interacting transmembrane adaptor 1	Mm.440138	91.1483	269.43	72.4871	85.135	109.656	88.9319
1453080_at	-0.49766	0.0113798	1	Apol7a	75761	apolipoprotein L 7a	Mm.232636	20.0629	15.1528	21.1619	13.8915	18.0535	12.9372
1441546_at	0.49743	0.235672	1	Mpp6	56524	membrane protein, palmitoylated 6 (MAGUK p55 subfamily member 6)	NA	15.7596	9.95703	8.48909	12.0468	6.50909	20.4243
1446326_at	-0.497126	0.261176	1	Col1a2	12843	collagen, type I, alpha 2	Mm.277792	86.0358	28.7286	28.286	30.6384	29.999	29.5003
1440430_at	0.497086	0.130529	1	A130004G07Rik	320687	RIKEN cDNA A130004G07 gene	NA	8.5608	12.8657	5.95493	6.78246	8.00917	13.1544
1426650_at	0.497056	0.593454	1	Myh8	17885	myosin, heavy polypeptide 8, skeletal muscle, perinatal	Mm.340163	80.2025	13.3151	15.8498	116.418	16.262	37.4895
1460163_at	0.496921	0.267575	1	C1qtnf7	109323	C1q and tumor necrosis factor related protein 7	Mm.477022	6.4437	9.4567	11.692	9.87937	3.37242	7.64292
1450613_x_at	-0.496841	0.0884625	1	Ifnab	15974	interferon alpha B	Mm.377093	8.14274	7.35628	12.6264	6.87433	13.919	10.0712
1436037_at	0.496661	0.528602	1	Itga4	16401	integrin alpha 4	Mm.31903	51.5053	256.955	54.6188	41.0311	37.7026	28.2569
1440444_at	-0.496518	0.161008	1	Fads1	76267	fatty acid desaturase 1	Mm.30158	199.371	75.6044	100.404	90.2682	134.905	140.915
1418240_at	0.496481	0.373647	1	Gbp2	14469	guanylate binding protein 2	Mm.24038	198.577	399.185	190.126	251.924	94.2946	99.399
1458350_at	-0.496378	0.0362215	1	Opa3	403187	optic atrophy 3 (human)	Mm.239583	5.52341	4.88238	5.85546	4.50171	8.37344	4.38923
1417404_at	-0.496306	0.0320398	1	Elovl6	170439	ELOVL family member 6, elongation of long chain fatty acids (yeast)	Mm.314113	81.8057	56.7909	78.4065	74.6153	95.3785	51.4363
1425994_a_at	-0.496208	0.13635	1	Asah2	54447	N-acylsphingosine amidohydrolase 2	Mm.104900	70.6357	56.7485	130.461	73.7916	64.2378	50.3748
1444906_at	-0.49591	0.260967	1	NA	NA	NA	NA	78.99	21.6152	36.2417	33.7198	37.3929	52.3691
1440213_a_at	-0.49553	0.0473194	1	2010001M06Rik	69812	RIKEN cDNA 2010001M06 gene	Mm.18422	77.2025	68.3459	96.2885	46.2823	84.9126	71.2102
1442403_at	-0.495482	0.0991866	1	B130034C11Rik	414095	RIKEN cDNA B130034C11 gene	Mm.166361	20.3696	14.0002	16.0566	14.2201	31.2094	18.2987
1443722_at	-0.495225	0.0849662	1	NA	NA	NA	NA	20.0942	11.397	15.7499	16.1448	27.0575	16.618
1452955_at	0.49488	0.042714	1	Gtf2h5	66467	general transcription factor IIH, polypeptide 5	Mm.303441	28.3295	28.8218	22.663	43.2514	22.2597	32.0831
1437313_x_at	0.494603	0.0462163	1	Hmgb2	97165	high mobility group box 2	NA	905.452	1547.1	878.061	1539.75	1133.91	1058.45
1433823_at	0.494507	0.106965	1	Ptpdc1	218232	protein tyrosine phosphatase domain containing 1	Mm.315089	4.33938	4.59577	3.66987	8.00705	3.37738	4.08706
1423714_at	0.494505	0.345851	1	Asf1b	66929	ASF1 anti-silencing function 1 homolog B (S. cerevisiae)	Mm.29680	90.8248	387.036	135.066	139.009	152.382	97.1574
1421744_at	0.494432	0.616078	1	Tnfsf4	22164	tumor necrosis factor (ligand) superfamily, member 4	Mm.4994	44.1131	256.921	28.2189	13.247	51.2117	52.3691
1444890_at	-0.494126	0.224841	1	NA	NA	NA	NA	85.5197	29.8438	41.3691	38.5589	63.044	69.3691
1421498_a_at	-0.494024	0.0165694	1	2010204K13Rik	68355	RIKEN cDNA 2010204K13 gene	NA	172.91	118.079	159.438	133.841	207.072	129.308
1452650_at	-0.493947	0.0993968	1	Trim62	67525	tripartite motif-containing 62	Mm.30653	56.3452	26.4877	58.0973	40.3258	34.7601	38.1407
1441945_s_at	-0.493833	0.090694	1	Abhd14a	68644	abhydrolase domain containing 14A	Mm.268925	343.937	207.536	352.905	326.036	518.077	332.81
1432959_at	-0.49378	0.19034	1	4930447I22Rik	112413	RIKEN cDNA 4930447I22 gene	Mm.160301	50.7717	19.9379	34.6254	22.8028	33.7764	46.7771
1441855_x_at	0.493532	0.352397	1	Cxcl1	14825	chemokine (C-X-C motif) ligand 1	Mm.21013	354.415	975.512	262.788	217.696	296.868	363.331
1419532_at	-0.493477	0.547833	1	Il1r2	16178	interleukin 1 receptor, type II	Mm.1349	41.4037	150.675	93.4861	22.8057	44.2492	17.8629
1455325_at	-0.493473	0.21932	1	NA	NA	NA	NA	69.5706	78.8786	60.8691	29.8734	51.1613	32.9511
1426986_at	0.493326	0.0667017	1	Fam76b	72826	family with sequence similarity 76, member B	Mm.246174	54.3691	76.8347	49.6477	105.729	70.9361	65.7487
1422079_at	0.493214	0.37398	1	Prkch	18755	protein kinase C, eta	Mm.341677	140.797	516.56	197.326	144.319	121.268	126.037
1452493_s_at	-0.493172	0.0647171	1	NA	NA	NA	NA	16.1783	10.8406	17.1751	8.56444	10.7092	11.4937
1435404_at	-0.49315	0.178809	1	Disp2	214240	dispatched homolog 2 (Drosophila)	Mm.221499	11.9666	9.1591	24.3293	13.0047	10.5214	9.22278
1418525_at	0.493007	0.257236	1	Pcm1	18536	pericentriolar material 1	Mm.117896	76.3924	61.3593	65.9018	200.728	76.5315	87.2025
1439015_at	-0.492879	0.284392	1	Gfra1	14585	glial cell line derived neurotrophic factor family receptor alpha 1	Mm.88367	41.1682	28.5212	87.2025	38.8093	24.7041	28.7503
1459076_at	0.49262	0.104447	1	NA	NA	NA	NA	27.8905	28.968	18.7773	28.9347	27.8589	48.4837
1444931_at	-0.492428	0.0110994	1	NA	NA	NA	NA	5.83862	3.68404	5.13829	4.19668	5.91247	4.12061
1450798_at	-0.492419	0.390777	1	Tnxb	81877	tenascin XB	Mm.290527	37.7095	67.5994	135.202	26.213	42.7258	44.1537
1433471_at	0.492361	0.181932	1	Tcf7	21414	transcription factor 7, T-cell specific	Mm.31630	216.432	555.344	247.257	233.399	210.598	242.053
1427550_at	-0.49232	0.0895547	1	Peg10	170676	paternally expressed 10	Mm.320575	31.8707	34.7023	63.0692	30.5778	47.2037	32.1226
1427975_at	-0.492242	0.0177337	1	Rasl10a	75668	RAS-like, family 10, member A	Mm.374836	18.6305	13.5405	16.2069	10.6052	17.6538	13.3373
1431095_a_at	0.492101	0.321076	1	Herc6	67138	hect domain and RLD 6	Mm.297393	26.2916	77.7025	23.627	19.8815	23.9641	26.8111
1439981_at	0.492083	0.063825	1	5830405N20Rik	67596	RIKEN cDNA 5830405N20 gene	Mm.131264	5.71024	12.0913	6.22022	7.12577	6.64036	7.61627
1433183_at	-0.492063	0.245733	1	6720477C19Rik	77731	RIKEN cDNA 6720477C19 gene	NA	17.9095	4.99729	6.9518	8.4544	7.84885	8.31367
1431475_a_at	-0.491976	0.452054	1	Hoxa10	15395	homeobox A10	Mm.5	52.731	63.559	60.9834	15.4347	18.5967	21.9149
1442920_at	-0.49174	0.150785	1	Klf3	16599	Kruppel-like factor 3 (basic)	NA	61.2137	22.3341	39.6582	34.428	42.2098	47.9324
1421387_at	0.491732	0.2602	1	Kremen1	84035	kringle containing transmembrane protein 1	Mm.209989	41.0869	82.4429	75.9631	66.6052	27.0669	42.7722
1417130_s_at	-0.491607	0.270984	1	Angptl4	57875	angiopoietin-like 4	Mm.196189	125.32	180.588	324.033	113.001	130.672	93.5532
1416097_at	0.49154	0.22047	1	Lrrc4	192198	leucine rich repeat containing 4	Mm.443660	73.1318	70.2168	101.758	172.304	54.4445	93.0673
1435402_at	0.490765	0.282262	1	Gramd1b	235283	GRAM domain containing 1B	Mm.138434	116.352	379.02	158.227	137.498	121.784	119.369
1441576_at	-0.490704	0.0964578	1	NA	NA	NA	NA	111.536	55.4815	72.4478	54.7272	94.2461	90.4067
1451698_at	-0.490509	0.400158	1	Psrc1	56742	proline/serine-rich coiled-coil 1	Mm.389499	111.816	30.8426	48.2025	52.9943	108.202	128.664
1444748_at	0.490493	0.0825195	1	NA	NA	NA	NA	36.1888	30.9688	20.6627	42.7487	26.7669	41.9247
1436420_a_at	-0.490492	0.0977285	1	Ipo4	75751	importin 4	NA	165.205	156.973	229.936	199.251	272.751	119.457
1423494_at	0.490304	0.275347	1	2310042E22Rik	66561	RIKEN cDNA 2310042E22 gene	Mm.422867	8.83488	15.8055	12.988	9.99771	15.479	31.1577
1425958_at	-0.490246	0.20108	1	Il1f9	215257	interleukin 1 family, member 9	Mm.249379	46.3691	58.8691	50.1219	26.213	41.5358	22.5703
1430039_at	-0.490244	0.244748	1	Cdkal1	68916	CDK5 regulatory subunit associated protein 1-like 1	Mm.212227	28.054	11.3702	14.6083	9.58718	17.6543	23.9471
1430521_s_at	-0.490223	0.0313081	1	Cpne8	66871	copine VIII	Mm.290991	51.23	45.7014	64.9073	38.6661	49.7025	33.7459
1458207_at	0.490182	0.15059	1	NA	NA	NA	NA	17.3665	14.0002	12.7796	24.2035	17.2605	31.3291
1420903_at	-0.489898	0.379911	1	St6galnac3	20447	ST6 (alpha-N-acetyl-neuraminyl-2,3-beta-galactosyl-1,3)-N-acetylgalactosaminide alpha-2,6-sialyltransferase 3	Mm.440929	51.6181	43.3837	86.2123	38.7773	21.1309	20.1819
1437438_x_at	-0.489847	0.364067	1	Pnliprp2	18947	pancreatic lipase-related protein 2	Mm.212333	1125.91	377.559	466.996	672.48	1442.98	1079.04
1437996_s_at	-0.489756	0.0445723	1	Cnpy1	269637	canopy 1 homolog (zebrafish)	NA	7.13761	4.42063	5.42127	5.34787	5.97505	3.53213
1446317_at	0.489694	0.196602	1	Arid4b	94246	AT rich interactive domain 4B (RBP1-like)	Mm.439784	27.0708	19.7422	10.698	20.2175	13.9762	28.0743
1460218_at	0.489645	0.492945	1	Cd52	23833	CD52 antigen	Mm.24130	372.597	1200.81	215.386	178.813	222.473	230.173
1435621_at	-0.489523	0.0807971	1	Far2	330450	fatty acyl CoA reductase 2	Mm.475174	29.7067	16.4502	18.7254	15.8194	29.3828	22.6953
1451835_at	-0.489381	0.160278	1	Sox21	223227	SRY-box containing gene 21	Mm.478420	300.232	149.704	399.554	341.819	344.838	292.189
1443405_at	-0.48928	0.0450387	1	NA	NA	NA	NA	35.4494	25.2783	46.5146	35.5594	37.1649	24.647
1455709_at	-0.489264	0.203527	1	Tspan8	216350	tetraspanin 8	Mm.22270	216.957	74.6687	165.697	150.378	172.536	199.708
1443803_x_at	0.488998	0.0930787	1	Hoxa5	15402	homeobox A5	Mm.173	51.1483	43.5358	37.4329	64.4764	43.0358	81.1477
1440809_at	0.488695	0.394093	1	NA	NA	NA	NA	77.2025	45.3691	21.7725	52.4839	60.7942	118.563
1445452_at	0.488496	0.400288	1	Traf1	22029	TNF receptor-associated factor 1	Mm.239514	12.2711	40.2784	10.4358	7.60382	10.7715	12.4376
1448609_at	-0.488344	0.0838516	1	Tst	22117	thiosulfate sulfurtransferase, mitochondrial	Mm.15312	125.111	101.231	165.909	139.737	224.62	119.39
1456739_x_at	0.488327	0.203199	1	Armcx2	67416	armadillo repeat containing, X-linked 2	Mm.285969	125.426	219.417	120.734	162.966	77.3454	90.4246
1436470_at	0.488015	0.221444	1	Rims2	116838	regulating synaptic membrane exocytosis 2	Mm.309296	5.00384	3.29531	3.24165	8.99972	3.53655	5.33637
1429067_at	-0.487909	0.0712315	1	Capns2	69543	calpain, small subunit 2	Mm.440514	33.1217	20.7612	30.2255	16.1055	20.2766	22.0103
1439422_a_at	0.487651	0.0522841	1	Fam132a	67389	family with sequence similarity 132, member A	Mm.29140	51.2267	83.2509	61.8854	72.9029	41.0883	59.1646
1419335_at	-0.487641	0.0270061	1	4930441O14Rik	68271	RIKEN cDNA 4930441O14 gene	Mm.145530	11.7301	7.88021	11.5961	6.81477	10.7481	9.8757
1459885_s_at	-0.487432	0.182297	1	NA	NA	NA	NA	40.5358	30.1225	42.1209	28.0426	73.7754	54.1184
1443986_at	0.487379	0.154295	1	Cdc73	214498	cell division cycle 73, Paf1/RNA polymerase II complex component, homolog (S. cerevisiae)	NA	76.8895	81.2025	82.5297	124.202	43.0358	74.6028
1435162_at	-0.487375	0.271424	1	Prkg2	19092	protein kinase, cGMP-dependent, type II	Mm.263002	47.481	25.9446	54.7323	75.5858	52.5493	25.2755
1452453_a_at	0.487297	0.422723	1	Camk2a	12322	calcium/calmodulin-dependent protein kinase II alpha	Mm.131530	23.854	84.4004	23.7959	27.2059	20.8368	14.1893
1437455_a_at	0.486946	0.0460145	1	NA	NA	NA	NA	1136.18	1640.9	970.598	1841.59	1178.07	1183.42
1437385_at	-0.486506	0.400176	1	Ccbe1	320924	collagen and calcium binding EGF domains 1	Mm.442049	62.9381	51.2144	74.4406	32.59	19.8275	20.2375
1430794_at	-0.486379	0.0815378	1	4933426K07Rik	71154	RIKEN cDNA 4933426K07 gene	Mm.410790	107.523	55.2602	74.8989	51.078	80.8734	83.9251
1449169_at	-0.486376	0.227565	1	Has2	15117	hyaluronan synthase 2	Mm.5148	120.065	110.531	221.498	91.1221	77.9608	74.8709
1418370_at	0.486375	0.281026	1	Tnnc1	21924	troponin C, cardiac/slow skeletal	Mm.439921	164.883	84.3294	59.9642	161.413	83.44	166.636
1444040_at	0.486305	0.0795862	1	Lair1	52855	leukocyte-associated Ig-like receptor 1	Mm.290880	18.0216	28.2546	12.6724	24.0544	19.41	17.9296
1459456_at	-0.48629	0.0412355	1	0610011L14Rik	68295	RIKEN cDNA 0610011L14 gene	Mm.253648	47.9653	32.9997	43.9869	27.6829	51.4645	43.2387
1428081_at	-0.486096	0.114363	1	Klhl21	242785	kelch-like 21 (Drosophila)	Mm.22306	585.378	444.84	904.372	771.45	810.215	454.867
1437995_x_at	0.485998	0.170815	1	Sept7	235072	septin 7	Mm.270259	39.4082	60.5155	42.0064	97.3576	50.8495	39.2512
1438928_x_at	-0.485976	0.0655945	1	Ninj1	18081	ninjurin 1	Mm.18503	239.369	242.998	284.813	167.475	232.918	142.036
1451567_a_at	0.485696	0.438797	1	Ifi203	15950	interferon activated gene 203	Mm.472787	48.2006	142.663	56.0384	46.4466	24.9935	27.9724
1426105_a_at	0.485543	0.403518	1	Ubxn11	67586	UBX domain protein 11	Mm.282029	42.1941	183.633	50.4351	41.7248	55.7468	42.4961
1446745_at	0.485501	0.276004	1	Gm5547	433637	predicted gene 5547	Mm.331285	26.0517	84.3812	35.0138	25.0167	33.7597	40.0358
1441536_at	-0.4854	0.255335	1	Hmgcs1	208715	3-hydroxy-3-methylglutaryl-Coenzyme A synthase 1	Mm.61526	20.3024	14.7681	22.7617	11.7209	33.6789	32.7691
1437015_x_at	-0.485268	0.043881	1	Pla2g1b	18778	phospholipase A2, group IB, pancreas	Mm.20190	24.5499	21.752	31.2284	22.7858	27.381	15.4398
1428157_at	0.485193	0.471666	1	Gng2	14702	guanine nucleotide binding protein (G protein), gamma 2	Mm.41737	161.212	539.544	195.036	145.797	84.5358	92.6723
1442973_at	-0.485017	0.0396155	1	C80865	98118	expressed sequence C80865	NA	5.48072	5.20435	8.20995	4.65392	6.21623	4.21217
1449156_at	0.485013	0.473475	1	Ly9	17085	lymphocyte antigen 9	Mm.560	29.9366	124.226	26.2921	19.7477	26.6492	23.442
1429775_a_at	-0.48501	0.0930897	1	NA	NA	NA	NA	117.869	126.131	155.405	71.0391	110.869	82.6698
1443855_at	0.484953	0.24092	1	Kcnc1	16502	potassium voltage gated channel, Shaw-related subfamily, member 1	Mm.249386	10.7348	28.4373	9.89266	10.3498	10.7348	10.6178
1459615_at	0.484851	0.0748466	1	B130052P14Rik	105442	RIKEN cDNA B130052P14 gene	NA	5.6603	5.34992	3.61476	5.28043	3.28528	6.52136
1423253_at	-0.484817	0.321621	1	Mpz	17528	myelin protein zero	Mm.9986	30.2687	33.8258	101.603	32.3	29.5614	30.3627
1454659_at	-0.484705	0.053037	1	Dctd	320685	dCMP deaminase	Mm.121549	91.2784	71.6613	108.618	89.5957	147.115	82.9131
1447545_at	-0.4847	0.100607	1	D7Ertd193e	52168	DNA segment, Chr 7, ERATO Doi 193, expressed	NA	13.8877	10.9194	13.6373	10.9826	24.3856	14.056
1440636_at	-0.484654	0.063327	1	NA	NA	NA	NA	20.773	15.0439	32.691	19.766	25.3467	21.1291
1460214_at	-0.48461	0.150264	1	Pcp4	18546	Purkinje cell protein 4	Mm.5023	63.4713	23.8234	44.6437	46.4728	35.9532	33.5913
1447048_at	-0.484528	0.0303446	1	NA	NA	NA	NA	55.7596	44.5358	58.6409	36.5361	69.3954	50.9153
1458046_at	0.484493	0.123013	1	NA	NA	NA	NA	6.08381	5.21989	4.65556	10.4318	6.24682	8.8987
1449959_x_at	-0.484324	0.0240262	1	Lce1h	67718	late cornified envelope 1H	Mm.23784	14.3253	11.8013	12.8335	9.57067	16.9602	10.0836
1441084_at	-0.484238	0.0462928	1	Cacna2d4	319734	calcium channel, voltage-dependent, alpha 2/delta subunit 4	Mm.440773	25.2329	21.8129	36.8375	17.73	26.1906	22.9969
1425176_at	0.484227	0.441864	1	C1ql3	227580	C1q-like 3	NA	55.8537	194.202	40.1374	40.1374	48.1717	37.9219
1457324_at	-0.48407	0.141903	1	NA	NA	NA	NA	52.3092	36.7673	39.3519	21.2593	27.3261	26.2998
1420944_at	-0.484004	0.0741825	1	Zfp185	22673	zinc finger protein 185	Mm.1161	32.3703	19.6851	35.1202	32.6548	29.678	19.1848
1424396_a_at	0.483868	0.431128	1	Asrgl1	66514	asparaginase like 1	Mm.272847	99.185	412.377	97.683	91.2025	112.703	79.4101
1442233_at	0.483852	0.0272776	1	NA	NA	NA	NA	19.913	24.6673	15.2826	21.485	17.9618	28.2092
1444105_at	0.483823	0.018755	1	Acta2	11475	actin, alpha 2, smooth muscle, aorta	Mm.213025	11.1657	17.3599	10.698	13.0643	10.1077	14.5594
1443054_at	0.483444	0.360621	1	Kcnj15	16516	potassium inwardly-rectifying channel, subfamily J, member 15	Mm.272239	5.53022	21.2581	6.47937	5.7011	6.89421	5.57019
1434411_at	0.483182	0.382477	1	Col12a1	12816	collagen, type XII, alpha 1	Mm.3819	549.256	533.309	515.041	679.919	152.176	324.251
1427016_at	0.483083	0.0268161	1	4932438A13Rik	229227	RIKEN cDNA 4932438A13 gene	Mm.207907	25.3802	31.2974	23.4034	43.0416	27.4381	33.0367
1420857_at	0.482751	0.0561238	1	Lancl2	71835	LanC (bacterial lantibiotic synthetase component C)-like 2	Mm.274904	45.269	87.4791	58.7273	72.6622	48.0091	54.7922
1428333_at	0.482509	0.269641	1	NA	NA	NA	NA	9.72442	20.6812	11.1668	15.4911	7.31037	6.75804
1441879_x_at	0.48248	0.0288943	1	Mkrn1	54484	makorin, ring finger protein, 1	Mm.270484	28.4455	44.056	36.5361	51.3878	30.5893	38.2969
1433996_at	0.482361	0.0654859	1	Suv39h2	64707	suppressor of variegation 3-9 homolog 2 (Drosophila)	NA	20.3653	26.9731	18.6604	38.0796	21.5192	21.7085
1424173_at	0.482337	0.0429544	1	Tmem48	72787	transmembrane protein 48	Mm.28478	49.4345	81.7813	61.1046	98.7272	68.9752	70.3559
1427056_at	-0.482137	0.461905	1	Adamts15	235130	a disintegrin-like and metallopeptidase (reprolysin type) with thrombospondin type 1 motif, 15	Mm.65867	134.868	137.027	195.951	86.7781	46.8957	38.2437
1456985_at	-0.482102	0.132348	1	Dnttip1	76233	deoxynucleotidyltransferase, terminal, interacting protein 1	NA	88.0414	44.5122	66.4166	47.909	87.8119	88.3566
1422050_at	-0.482047	0.0129627	1	Nkx1-2	20231	NK1 transcription factor related, locus 2 (Drosophila)	NA	7.61357	5.76898	7.83959	4.94819	6.7593	5.18688
1432440_at	0.481935	0.0614431	1	1700111E14Rik	73585	RIKEN cDNA 1700111E14 gene	Mm.159031	18.973	22.0569	12.2413	25.3337	15.688	17.7632
1445286_at	-0.481542	0.103747	1	Vmn2r29	76229	vomeronasal 2, receptor 29	NA	6.5052	3.49147	4.33825	3.56181	6.72795	5.60924
1429500_at	0.481203	0.0478154	1	Ppm1a	19042	protein phosphatase 1A, magnesium dependent, alpha isoform	Mm.261045	32.185	37.2502	30.5778	58.7893	37.3217	45.621
1420592_a_at	0.480793	0.0617753	1	Anp32e	66471	acidic (leucine-rich) nuclear phosphoprotein 32 family, member E	Mm.218657	731.172	1363.07	778.379	1258.7	952.56	858.742
1460629_at	-0.480756	0.171011	1	Trim16	94092	tripartite motif-containing 16	Mm.117087	115.783	77.755	203.202	155.669	181.833	130.062
1430746_at	0.480713	0.147348	1	1110050P16Rik	68791	RIKEN cDNA 1110050P16 gene	NA	18.8277	19.9112	11.2206	17.9113	19.5599	31.4835
1455455_at	-0.480704	0.0341981	1	Glt28d2	320302	glycosyltransferase 28 domain containing 2	Mm.119926	75.6881	40.0051	59.6529	45.3731	51.5773	47.2154
1439766_x_at	0.480623	0.294596	1	Vegfc	22341	vascular endothelial growth factor C	Mm.1402	83.0198	155.702	108.715	131.036	49.1085	59.0182
1442872_at	-0.480556	0.0153524	1	Kri1	215194	KRI1 homolog (S. cerevisiae)	Mm.290690	49.5358	33.5692	44.5358	29.8171	46.3527	37.6107
1449248_at	-0.480555	0.0381617	1	Clcn2	12724	chloride channel 2	Mm.177761	88.7417	61.4927	100.231	78.0358	78.7497	53.7372
1446215_at	-0.480541	0.193577	1	Zfhx2as	432855	zinc finger homeobox 2, antisense	Mm.444987	9.91715	5.02271	6.78712	4.79753	10.302	10.5942
1451245_at	-0.4805	0.0425733	1	Lrrc3b	218763	leucine rich repeat containing 3B	Mm.138039	16.7062	14.0267	18.9636	11.1768	13.6084	10.1251
1437659_at	-0.480424	0.053084	1	Als2cr11	73463	amyotrophic lateral sclerosis 2 (juvenile) chromosome region, candidate 11 (human)	NA	6.21504	3.58443	3.70433	3.46726	4.78228	3.26224
1419063_at	-0.480416	0.215625	1	Ugt8a	22239	UDP galactosyltransferase 8A	Mm.306021	29.0721	21.585	47.7177	48.1466	43.8969	21.5781
1441279_at	-0.480393	0.0621335	1	C430002E04Rik	78706	RIKEN cDNA C430002E04 gene	Mm.366094	17.4576	9.35493	12.544	9.70233	15.8606	14.0925
1442104_at	-0.480287	0.160946	1	NA	NA	NA	NA	20.7416	12.2692	18.2842	8.2558	11.6618	16.0829
1441115_at	0.479732	0.288443	1	D18Ertd232e	52492	DNA segment, Chr 18, ERATO Doi 232, expressed	NA	11.7022	35.796	11.1152	11.2816	16.6096	14.5071
1446930_at	0.479697	0.319718	1	NA	NA	NA	NA	11.3184	14.0443	4.60474	5.64764	4.52772	8.06699
1427865_at	-0.479693	0.206699	1	Hbb-b2	15130	hemoglobin, beta adult minor chain	NA	288.235	427.359	372.536	200.709	578.83	267.239
1430629_at	0.479488	0.332687	1	Slc16a14	71781	solute carrier family 16 (monocarboxylic acid transporters), member 14	Mm.158754	41.6715	121.99	52.3604	39.3702	30.5928	37.6697
1459567_at	-0.479065	0.0753588	1	C77905	97142	expressed sequence C77905	Mm.458998	11.0228	7.36791	11.3904	7.20784	13.6963	11.9577
1427233_at	0.478828	0.157198	1	Tshz1	110796	teashirt zinc finger family member 1	Mm.102136	41.4215	73.2829	59.5358	111.999	84.4982	68.7165
1457370_at	-0.478652	0.112993	1	NA	NA	NA	NA	36.9421	16.6382	34.8375	24.1615	28.0842	33.2303
1454833_at	-0.478613	0.239864	1	Rpl35	66489	ribosomal protein L35	Mm.345333	38.3553	16.6773	21.8097	22.4827	45.8906	37.8438
1459601_at	0.478574	0.11454	1	Sik1	17691	salt inducible kinase 1	Mm.290941	5.37537	9.50461	4.01673	5.04999	5.96012	7.25281
1424369_at	0.478512	0.2305	1	Psmf1	228769	proteasome (prosome, macropain) inhibitor subunit 1	Mm.146984	17.7601	38.9567	46.681	49.6304	25.415	29.4771
1448854_s_at	-0.47835	0.0597667	1	NA	NA	NA	NA	40.904	22.0284	32.7046	26.3943	41.7298	35.5087
1454336_at	-0.478308	0.0341528	1	Ccnc	51813	cyclin C	Mm.278584	74.1558	57.5568	68.3245	39.6306	62.2824	51.1687
1435749_at	-0.478277	0.314981	1	Gda	14544	guanine deaminase	Mm.45054	257.806	378.768	369.514	149.992	194.804	120.824
1449233_at	-0.477981	0.350511	1	Bhlha15	17341	basic helix-loop-helix family, member a15	Mm.386767	22.1956	22.561	26.3325	30.2138	85.2612	27.0575
1449586_at	-0.47776	0.196038	1	Pkp1	18772	plakophilin 1	Mm.4494	262.536	176.74	471.637	392.468	347.283	229.552
1440125_at	0.477736	0.0587494	1	A530054K11Rik	212281	RIKEN cDNA A530054K11 gene	Mm.342918	9.28238	9.15731	9.0223	15.3247	8.39996	13.5373
1444957_at	0.477724	0.209831	1	NA	NA	NA	NA	8.18323	7.06413	3.33645	9.80758	7.49804	7.97928
1438447_at	0.477526	0.0148776	1	Ddx11	320209	DEAD/H (Asp-Glu-Ala-Asp/His) box polypeptide 11 (CHL1-like helicase homolog, S. cerevisiae)	Mm.259605	64.4678	103.002	77.8918	94.1552	76.2025	106.503
1423055_at	-0.477508	0.184167	1	Nsg1	18196	neuron specific gene family member 1	Mm.7414	56.3691	70.0462	83.7662	33.9291	49.6365	36.5361
1436731_at	-0.477484	0.0815004	1	Zfp385b	241494	zinc finger protein 385B	NA	7.75105	7.39686	14.2626	7.70287	9.38067	6.74346
1434857_at	-0.477474	0.0469277	1	NA	NA	NA	NA	26.2388	25.3538	39.4903	24.8925	32.6797	19.8792
1459465_at	-0.477428	0.291835	1	NA	NA	NA	NA	21.6663	7.5723	7.62382	6.35298	9.77502	12.4368
1453128_at	-0.477336	0.425895	1	Lyve1	114332	lymphatic vessel endothelial hyaluronan receptor 1	Mm.396078	89.7849	219.564	219.995	77.6278	115.334	49.5358
1456141_x_at	0.477232	0.082782	1	Brcc3	210766	BRCA1/BRCA2-containing complex, subunit 3	Mm.226957	12.0768	16.1897	8.98782	19.8395	13.2474	12.0768
1425673_at	-0.476538	0.157127	1	Lpp	210126	LIM domain containing preferred translocation partner in lipoma	NA	109.571	41.4238	62.8789	54.4357	70.4819	79.9444
1434962_x_at	-0.476411	0.176458	1	Ccl27a	20301	chemokine (C-C motif) ligand 27A	NA	150.451	92.7369	83.0439	59.7634	139.787	117.014
1418486_at	-0.476313	0.037393	1	Vnn1	22361	vanin 1	Mm.27154	35.6497	26.6506	38.4226	32.049	35.195	20.9627
1444660_at	-0.476263	0.260376	1	4932438A13Rik	229227	RIKEN cDNA 4932438A13 gene	Mm.207907	25.0074	8.28503	9.01517	10.1481	15.2468	15.1856
1442173_at	0.476189	0.285843	1	Phf3	213109	PHD finger protein 3	Mm.194486	17.5589	12.1198	6.80149	18.7607	16.8381	23.8065
1442029_at	0.475999	0.421046	1	Kcnq1ot1	63830	KCNQ1 overlapping transcript 1	NA	42.8844	18.4146	11.1565	37.6535	28.8269	53.521
1428773_s_at	0.475844	0.0311964	1	Bcor	71458	BCL6 interacting corepressor	Mm.196328	62.7092	109.818	87.6529	114.406	82.5785	97.179
1435771_at	-0.475757	0.0545274	1	Plcb4	18798	phospholipase C, beta 4	Mm.38009	116.422	74.5519	149.092	111.112	141.275	110.074
1458304_at	-0.475689	0.337372	1	NA	NA	NA	NA	192.055	49.2026	97.7036	82.1576	93.8152	161.951
1429918_at	-0.475546	0.250775	1	Arhgap20	244867	Rho GTPase activating protein 20	NA	5.0989	4.97926	12.9824	4.87303	4.50362	4.57054
1440880_at	0.475354	0.253827	1	NA	NA	NA	NA	293.893	659.87	224.88	225.536	235.51	281.036
1460514_s_at	-0.4753	0.183255	1	Ascl2	17173	achaete-scute complex homolog 2 (Drosophila)	Mm.196417	220.544	129.446	263.821	294.994	357.517	202.751
1457859_at	-0.475264	0.153672	1	NA	NA	NA	NA	73.5022	29.2957	38.8692	32.0005	42.3976	48.0928
1456126_at	0.475036	0.0720489	1	Malt1	240354	mucosa associated lymphoid tissue lymphoma translocation gene 1	Mm.132613	34.6185	54.9294	38.3129	54.0247	28.8412	34.6155
1456289_at	0.474893	0.274093	1	NA	NA	NA	NA	17.5676	39.4701	12.9635	13.5722	13.0824	14.9304
1430263_at	-0.474774	0.0553125	1	1700109F18Rik	73429	RIKEN cDNA 1700109F18 gene	NA	20.9422	12.9868	13.4872	11.1129	14.3423	10.4585
1446018_at	0.474772	0.14193	1	C79240	97531	expressed sequence C79240	Mm.410442	16.9685	12.9537	8.94108	16.688	11.6727	21.987
1444441_at	-0.474765	0.343101	1	Rapgefl1	268480	Rap guanine nucleotide exchange factor (GEF)-like 1	Mm.340766	71.9557	19.7858	32.1395	53.7025	66.5168	53.9426
1415900_a_at	0.474506	0.138132	1	Kit	16590	kit oncogene	Mm.247073	14.4994	32.4541	29.5101	32.4541	29.5338	32.1828
1441059_at	0.474444	0.079932	1	1700049G17Rik	73430	RIKEN cDNA 1700049G17 gene	Mm.379224	19.8236	26.1676	16.7464	34.9841	19.8236	19.2804
1454097_at	0.474409	0.0235288	1	Zcwpw2	100039681	zinc finger, CW type with PWWP domain 2	NA	11.3913	18.4626	12.9602	15.1148	13.7863	19.5603
1441552_at	0.47432	0.210299	1	Tcra	21473	T-cell receptor alpha chain	NA	7.57562	20.9467	7.93825	9.29754	10.7525	8.90271
1444333_at	0.474082	0.201748	1	NA	NA	NA	NA	86.7539	65.3558	44.0891	66.5941	52.5079	123.67
1458652_at	-0.473921	0.113251	1	Mlec	109154	malectin	Mm.153963	8.80732	7.21286	14.0002	8.7966	15.4016	11.1719
1436080_at	-0.473869	0.0144538	1	AW011738	100382	expressed sequence AW011738	Mm.461024	18.8292	15.7028	19.2773	12.9208	19.2733	12.8712
1442409_at	-0.473603	0.284628	1	D9Wsu90e	27962	DNA segment, Chr 9, Wayne State University 90, expressed	Mm.441352	50.8546	28.8777	17.6092	27.7617	41.7926	17.4364
1444238_at	-0.473594	0.111603	1	NA	NA	NA	NA	56.458	42.1999	88.2418	72.7455	80.6819	48.9059
1440186_s_at	-0.473515	0.353914	1	Psapl1	76943	prosaposin-like 1	Mm.44242	377.369	119.774	269.018	266.578	415.56	493.593
1458831_at	-0.473408	0.156798	1	Nsdhl	18194	NAD(P) dependent steroid dehydrogenase-like	Mm.38792	16.0935	10.8811	11.1664	11.5294	25.7916	13.8048
1433923_at	0.473386	0.312559	1	Krt77	406220	keratin 77	Mm.292992	10.0172	11.084	12.9329	13.4474	15.6195	36.3316
1452335_at	-0.473232	0.039556	1	Mfsd8	72175	major facilitator superfamily domain containing 8	Mm.130610	69.1444	43.5358	57.4564	36.3714	46.8949	43.9789
1442721_at	-0.472859	0.343039	1	NA	NA	NA	NA	64.919	49.4569	64.6409	65.5516	198.013	95.88
1440042_at	-0.472812	0.0234347	1	Ank2	109676	ankyrin 2, brain	NA	24.0354	13.2623	19.6897	16.6449	20.0008	16.0416
1421190_at	-0.472803	0.311586	1	Gabrb3	14402	gamma-aminobutyric acid (GABA) A receptor, subunit beta 3	Mm.8004	12.2825	12.7572	21.6594	7.50314	6.70887	6.97591
1459233_at	0.472783	0.0130343	1	Clasp1	76707	CLIP associating protein 1	Mm.138740	13.5962	17.186	12.5603	20.1697	14.2045	18.7041
1439604_at	-0.472164	0.188569	1	Adamts16	271127	a disintegrin-like and metallopeptidase (reprolysin type) with thrombospondin type 1 motif, 16	Mm.115970	37.5062	37.3629	52.4026	24.0585	25.0249	20.4981
1441265_at	-0.472055	0.0957069	1	NA	NA	NA	NA	93.4336	46.2701	57.3156	41.4316	56.5358	59.1779
1428867_at	-0.472005	0.156705	1	Exoc3l2	74463	exocyst complex component 3-like 2	NA	46.9584	37.7556	60.6526	33.0115	28.8252	24.6846
1449361_at	-0.471967	0.130283	1	Tbx21	57765	T-box 21	Mm.94519	14.7154	10.4157	9.3665	9.16354	10.5148	5.69078
1417808_at	-0.471901	0.0845515	1	2310050C09Rik	66533	RIKEN cDNA 2310050C09 gene	Mm.144259	14.7418	15.5933	24.0728	14.8724	26.795	15.369
1423136_at	-0.471727	0.138023	1	Fgf1	14164	fibroblast growth factor 1	Mm.241282	85.6081	51.441	86.283	95.2574	135.202	76.4196
1424261_at	-0.47157	0.0965174	1	Zfp672	319475	zinc finger protein 672	Mm.72124	63.8799	37.4395	64.0038	70.2025	76.1988	44.4596
1435940_at	0.471493	0.468058	1	Dclk1	13175	doublecortin-like kinase 1	NA	240.018	112.27	280.94	376.265	74.7818	318.197
1420498_a_at	-0.471419	0.126673	1	Dab2	13132	disabled homolog 2 (Drosophila)	Mm.240830	474.377	501.633	539.769	310.39	401.68	247.847
1429585_s_at	0.471232	0.0299953	1	Mynn	80732	myoneurin	Mm.200378	137.227	153.352	119.719	175.178	96.7852	157.691
1424754_at	-0.471123	0.170604	1	Ms4a7	109225	membrane-spanning 4-domains, subfamily A, member 7	Mm.193094	502.065	598.521	559.88	245.552	483.407	347.119
1443686_at	0.471103	0.467025	1	H2-DMb2	15000	histocompatibility 2, class II, locus Mb2	Mm.195060	376.146	923.369	239.238	240.494	163.869	176.869
1424007_at	-0.471041	0.467988	1	Gdf10	14560	growth differentiation factor 10	Mm.432071	66.741	26.5983	141.207	64.1255	25.5114	52.9304
1450155_at	0.470997	0.563424	1	Itga4	16401	integrin alpha 4	Mm.31903	92.8744	535.155	113.923	61.7836	77.2854	65.8575
1437010_a_at	-0.470796	0.0318163	1	Oaz3	53814	ornithine decarboxylase antizyme 3	Mm.440422	30.7051	25.2548	39.4264	24.3764	40.998	30.2882
1451527_at	-0.470443	0.491768	1	Pcolce2	76477	procollagen C-endopeptidase enhancer 2	Mm.46016	152.402	433.402	473.329	109.107	173.261	99.3709
1457932_at	0.470235	0.171447	1	NA	NA	NA	NA	25.7198	24.6014	14.6683	17.7898	11.9678	27.4279
1437401_at	-0.470165	0.519974	1	Igf1	16000	insulin-like growth factor 1	Mm.268521	156.309	74.5011	209.815	162.59	40.8979	41.6544
1425818_at	-0.469899	0.218685	1	4930520O04Rik	75116	RIKEN cDNA 4930520O04 gene	Mm.72675	80.1136	27.519	32.9773	39.4001	52.099	47.7815
1433305_at	-0.46973	0.113066	1	9530034D02Rik	78417	RIKEN cDNA 9530034D02 gene	NA	22.5703	10.5453	13.0202	10.0851	14.5214	15.1084
1447862_x_at	0.469723	0.297769	1	Thbs2	21826	thrombospondin 2	Mm.26688	49.5629	48.2485	45.6679	89.8828	23.8334	33.0367
1441240_at	-0.469431	0.141289	1	NA	NA	NA	NA	50.8531	39.2025	47.2542	26.662	65.0358	56.3332
1459774_at	0.469134	0.195399	1	NA	NA	NA	NA	100.01	74.9835	58.3366	102.194	83.0263	167.679
1421506_at	-0.469127	0.0894886	1	Olfr78	170639	olfactory receptor 78	Mm.184372	42.3053	21.5168	27.5889	30.2977	29.1455	19.672
1451364_at	0.469099	0.113772	1	Polr3gl	69870	polymerase (RNA) III (DNA directed) polypeptide G like	Mm.292739	75.4078	179.726	105.455	120.943	98.0455	95.1383
1455860_at	0.468967	0.162996	1	Pigh	110417	phosphatidylinositol glycan anchor biosynthesis, class H	Mm.268317	113.04	134.453	107.002	253.328	186.682	175.79
1453434_at	-0.468753	0.0909229	1	1110019D14Rik	76311	RIKEN cDNA 1110019D14 gene	Mm.367129	131.573	88.6983	89.5019	93.0486	171.424	92.2826
1443335_at	-0.468611	0.247986	1	NA	NA	NA	NA	73.4876	24.2405	31.2129	27.1535	30.1402	39.6396
1422216_at	0.468538	0.113108	1	Mid2	23947	midline 2	Mm.131097	30.0878	61.5358	52.479	56.077	33.6473	40.7893
1427013_at	-0.468524	0.416584	1	Car9	230099	carbonic anhydrase 9	Mm.283682	188.055	282.536	240.218	116.698	638.478	330.202
1426999_at	0.468389	0.0422661	1	Zc3h14	75553	zinc finger CCCH type containing 14	Mm.25549	426.61	413.036	318.688	499.869	313.884	547.42
1459560_at	0.46837	0.188284	1	Spopl	76857	speckle-type POZ protein-like	NA	11.1228	9.8777	4.81565	7.78224	6.58987	12.1609
1419749_at	0.468189	0.0365216	1	Trdmt1	13434	tRNA aspartic acid methyltransferase 1	Mm.6979	44.6012	59.6354	56.5462	70.2621	38.8692	61.9365
1451339_at	0.468155	0.277327	1	Suox	211389	sulfite oxidase	Mm.23352	48.1773	80.4456	73.2758	166.966	84.1744	58.5653
1415945_at	0.467942	0.252623	1	Mcm5	17218	minichromosome maintenance deficient 5, cell division cycle 46 (S. cerevisiae)	Mm.5048	157.984	535.982	240.603	227.756	285.869	235.536
1439529_at	-0.467915	0.101341	1	A430110N23Rik	269855	RIKEN cDNA A430110N23 gene	Mm.44190	75.9351	90.553	136.202	67.4438	101.115	64.7185
1445606_a_at	-0.467783	0.0767117	1	2900009J06Rik	72887	RIKEN cDNA 2900009J06 gene	Mm.440061	28.0426	27.6412	47.2025	30.053	46.7224	28.1458
1435174_at	0.467545	0.0845087	1	NA	NA	NA	NA	46.9746	81.822	50.9391	77.6913	46.7946	46.5695
1442859_at	-0.467347	0.258455	1	NA	NA	NA	NA	295.369	95.3103	170.536	141.653	181.036	255.578
1447156_at	0.467262	0.222809	1	NA	NA	NA	NA	19.5933	12.3805	9.22087	21.8917	14.0002	24.659
1429525_s_at	0.467215	0.466846	1	Myo1f	17916	myosin IF	Mm.42019	68.3168	289.306	68.8232	47.7871	72.3784	65.0341
1420836_at	0.46719	0.14901	1	Slc25a30	67554	solute carrier family 25, member 30	Mm.46067	25.3323	44.1642	40.2025	58.2819	28.2275	29.5059
1456784_at	-0.467091	0.0337438	1	Gm14137	623781	predicted gene 14137	Mm.389344	73.6803	53.3624	90.0193	50.5602	73.3953	68.3102
1446269_at	0.466999	0.0411112	1	Hbp1	73389	high mobility group box transcription factor 1	NA	32.0396	34.307	24.3353	33.2369	24.3353	43.9438
1449545_at	-0.466312	0.320313	1	Fgf18	14172	fibroblast growth factor 18	Mm.339812	72.4856	80.9008	114.912	37.396	39.8055	41.5586
1417704_a_at	-0.466144	0.0122056	1	Arhgap6	11856	Rho GTPase activating protein 6	Mm.441810	13.5078	10.211	14.3612	9.13453	12.7226	10.0375
1420242_at	0.465918	0.0946858	1	NA	NA	NA	NA	62.0325	118.676	64.5878	88.9206	61.3661	61.3902
1429672_at	0.465778	0.336212	1	5830407E08Rik	76013	RIKEN cDNA 5830407E08 gene	Mm.446542	6.69035	19.781	5.87066	5.80833	6.66536	6.00204
1436872_at	0.465763	0.0578953	1	Tacc3	21335	transforming, acidic coiled-coil containing protein 3	Mm.379024	42.3161	65.8524	31.477	49.1133	46.6171	50.5708
1457708_at	0.465727	0.0818427	1	Mbd4	17193	methyl-CpG binding domain protein 4	Mm.259308	10.9185	19.2294	13.477	18.3105	10.543	11.6051
1439771_s_at	-0.465718	0.0565927	1	D13Ertd608e	52673	DNA segment, Chr 13, ERATO Doi 608, expressed	Mm.466870	12.035	9.16132	14.9024	9.79987	9.75472	7.39868
1436485_s_at	-0.465501	0.274117	1	Whrn	73750	whirlin	Mm.300397	35.9228	12.0581	32.5196	36.5361	30.485	30.7051
1444302_at	-0.465432	0.492118	1	NA	NA	NA	NA	190.9	136.283	267.209	180.135	62.4805	49.3217
1430158_at	-0.465301	0.227932	1	3110021A11Rik	67289	RIKEN cDNA 3110021A11 gene	Mm.418299	56.461	30.9932	51.4468	37.1395	79.9226	76.6418
1427434_at	0.465168	0.0198249	1	Naip6	17952	NLR family, apoptosis inhibitory protein 6	Mm.218759	56.7449	77.5081	52.7588	88.6647	65.0358	74.5358
1425398_at	-0.465072	0.108063	1	NA	NA	NA	NA	60.7369	28.5173	46.3377	34.7265	49.7025	53.7025
1416246_a_at	0.465065	0.602632	1	Coro1a	12721	coronin, actin binding protein 1A	Mm.290482	451.851	2734.54	446.17	273.654	346.747	245.708
1441619_at	-0.464978	0.170337	1	Zfp14	243906	zinc finger protein 14	Mm.347644	35.7065	15.0692	19.9479	15.9076	24.5147	27.6988
1424529_s_at	-0.464896	0.0791389	1	Cgref1	68567	cell growth regulator with EF hand domain 1	Mm.45127	125.392	128.675	125.455	95.2581	191.273	93.3617
1449038_at	0.464889	0.344729	1	Hsd11b1	15483	hydroxysteroid 11-beta dehydrogenase 1	Mm.28328	329.436	485.077	160.51	271.997	148.758	156.753
1429693_at	-0.46481	0.226655	1	Dab2	13132	disabled homolog 2 (Drosophila)	Mm.240830	458.468	281.884	198.362	151.184	257.78	209.255
1449541_x_at	-0.464697	0.299109	1	1700010I14Rik	66931	RIKEN cDNA 1700010I14 gene	Mm.67591	42.5358	80.8727	64.2907	28.008	81.8691	37.6076
1430404_at	0.464553	0.343508	1	NA	NA	NA	NA	157.007	105.528	61.8229	75.8308	51.1226	162.929
1435069_at	0.464469	0.0264294	1	BC064078	408064	cDNA sequence BC064078	Mm.172429	200.083	268.433	185.417	223.898	151.581	245.796
1416053_at	0.464301	0.0357887	1	Lrrn1	16979	leucine rich repeat protein 1, neuronal	NA	10.767	12.8624	12.8211	16.872	9.7553	16.2959
1424097_at	-0.464201	0.231044	1	Elovl7	74559	ELOVL family member 7, elongation of long chain fatty acids (yeast)	Mm.286127	152.261	76.9897	198.917	158.036	214.617	203.48
1449906_at	-0.464148	0.357345	1	Selp	20344	selectin, platelet	Mm.3337	47.9194	38.036	105.232	37.4271	24.3927	32.9133
1419759_at	-0.464071	0.0212408	1	Abcb1a	18671	ATP-binding cassette, sub-family B (MDR/TAP), member 1A	Mm.207354	106.502	83.4371	118.916	89.5263	107.248	69.2762
1448556_at	-0.463956	0.107282	1	Prlr	19116	prolactin receptor	NA	7.65049	6.45999	12.861	5.8535	6.70843	6.65185
1416253_at	0.463906	0.340067	1	NA	NA	NA	NA	59.1285	184.54	65.4911	55.1123	54.7542	54.7025
1451411_at	-0.463898	0.178651	1	Gprc5b	64297	G protein-coupled receptor, family C, group 5, member B	Mm.103439	220.112	157.282	278.457	233.973	170.049	107.942
1455466_at	-0.463696	0.37706	1	Gpr133	243277	G protein-coupled receptor 133	Mm.440501	152.966	137.876	294.948	170.702	90.814	66.3752
1422317_a_at	0.46362	0.591734	1	Il1rl1	17082	interleukin 1 receptor-like 1	Mm.289824	33.3613	258.103	61.4358	29.9836	37.7681	26.2303
1429246_a_at	0.463558	0.229829	1	Anxa6	11749	annexin A6	Mm.265347	305.577	841.79	495.21	455.185	327.108	338.723
1433265_at	0.463453	0.129561	1	2810416A17Rik	70241	RIKEN cDNA 2810416A17 gene	NA	7.45691	11.8184	4.8898	9.27165	7.50323	6.54519
1427574_s_at	-0.463358	0.0839245	1	Sh3d19	27059	SH3 domain protein D19	Mm.2454	334.921	226.626	498.702	360.369	399.636	311.844
1444632_at	0.463311	0.0209867	1	BC064078	408064	cDNA sequence BC064078	Mm.172429	47.9034	78.5358	56.1164	62.2025	49.3424	71.1562
1429104_at	0.463174	0.375385	1	Limd2	67803	LIM domain containing 2	Mm.21687	84.9818	280.311	94.8536	81.826	76.2872	70.2405
1430414_at	-0.463148	0.22736	1	5730406G12Rik	76016	RIKEN cDNA 5730406G12 gene	NA	29.749	15.2472	14.0002	15.4881	33.87	22.8019
1417169_at	-0.46283	0.176426	1	Usp2	53376	ubiquitin specific peptidase 2	Mm.272770	80.5592	48.4414	81.4798	73.7792	50.7801	35.6231
1448995_at	-0.462829	0.358682	1	Pf4	56744	platelet factor 4	Mm.332490	542.16	957.252	541.716	305.133	641.879	246.526
1452906_at	-0.462782	0.0869742	1	Meg3	17263	maternally expressed 3	NA	20.266	17.3927	20.7908	13.0096	29.3178	20.8547
1450112_a_at	0.462588	0.104159	1	Gas2	14453	growth arrest specific 2	NA	54.2413	46.3775	29.2808	57.9296	33.2377	51.4154
1438042_at	-0.462587	0.37886	1	Shox2	20429	short stature homeobox 2	Mm.39093	59.2942	50.0118	106.402	34.6157	24.4393	34.0367
1440758_at	-0.462513	0.0726991	1	NA	NA	NA	NA	13.882	7.9609	9.18605	6.87466	8.16828	7.27456
1428578_s_at	-0.462484	0.0923211	1	Ppfia4	68507	protein tyrosine phosphatase, receptor type, f polypeptide (PTPRF), interacting protein (liprin), alpha 4	Mm.295105	56.2855	28.3646	32.3899	35.8534	51.442	35.2494
1435211_at	-0.462455	0.190785	1	Ttc12	235330	tetratricopeptide repeat domain 12	Mm.177413	57.9321	51.0707	59.411	39.4527	36.5077	23.8388
1459743_at	0.462297	0.176894	1	NA	NA	NA	NA	45.8979	57.1343	23.4022	39.2025	26.443	33.1624
1446182_at	-0.462222	0.228766	1	NA	NA	NA	NA	44.5882	14.9304	27.0436	23.675	28.2092	36.8032
1421734_at	-0.46203	0.23944	1	Cxcr2	12765	chemokine (C-X-C motif) receptor 2	Mm.234466	64.5322	102.936	106.68	40.3581	82.4474	52.2738
1439110_at	-0.461905	0.134078	1	A930012O16Rik	227923	RIKEN cDNA A930012O16 gene	Mm.347582	27.5714	19.8743	20.561	18.4262	41.9403	24.8466
1424962_at	-0.461898	0.30114	1	Tm4sf4	229302	transmembrane 4 superfamily member 4	Mm.26618	427.419	162.309	379.648	537.869	530.885	377.643
1456261_at	0.46174	0.195114	1	Sh3kbp1	58194	SH3-domain kinase binding protein 1	Mm.286495	63.5867	162.497	81.7025	86.8201	68.5141	65.9037
1421685_at	0.461712	0.493986	1	Clec4b1	69810	C-type lectin domain family 4, member b1	Mm.333374	18.3528	77.1293	17.3626	14.7156	16.5597	12.1433
1444007_at	-0.461703	0.0411746	1	A830082K12Rik	320174	RIKEN cDNA A830082K12 gene	Mm.393122	26.5638	17.5087	29.4483	17.4914	19.7133	19.2784
1437117_at	0.461373	0.330172	1	Acap1	216859	ArfGAP with coiled-coil, ankyrin repeat and PH domains 1	Mm.288671	48.5024	170.957	61.3089	54.8972	63.5048	52.5191
1453861_at	0.461364	0.155881	1	Fam78b	226610	family with sequence similarity 78, member B	NA	31.0111	72.4672	51.1091	39.4535	31.883	46.1319
1443891_at	0.461212	0.0565072	1	Rad51l3	19364	RAD51-like 3 (S. cerevisiae)	Mm.9286	24.4205	30.625	28.6151	31.2238	24.4056	46.5365
1441389_at	-0.461067	0.290439	1	NA	NA	NA	NA	17.1847	14.0885	34.2341	14.7125	10.2934	11.2001
1453790_at	-0.461057	0.113101	1	5730403B10Rik	66626	RIKEN cDNA 5730403B10 gene	NA	29.6406	13.1004	17.0302	14.1621	17.3182	18.0644
1417043_at	-0.460964	0.159245	1	Lcat	16816	lecithin cholesterol acyltransferase	Mm.1593	44.3875	19.4671	39.3527	27.1612	34.6441	43.8856
1432120_at	0.460891	0.0292218	1	Fam82a1	381110	family with sequence similarity 82, member A1	NA	3.31121	5.00469	3.75773	4.47064	4.08726	5.92684
1437251_at	0.460699	0.16549	1	Cdca2	108912	cell division cycle associated 2	Mm.33831	117.918	302.84	150.518	180.964	162.213	136.932
1445600_at	-0.46046	0.0363089	1	NA	NA	NA	NA	56.5943	30.6181	49.6299	42.5288	51.0961	42.3064
1425527_at	0.460449	0.319061	1	Prrx1	18933	paired related homeobox 1	Mm.288642	202.428	304.159	218.242	236.316	85.1126	136.282
1438506_s_at	0.46037	0.198675	1	Abi1	11308	abl-interactor 1	NA	69.78	125.729	77.3691	170.827	123.884	81.1109
1427372_at	-0.460322	0.0348605	1	Cyp27b1	13115	cytochrome P450, family 27, subfamily b, polypeptide 1	Mm.6216	5.27437	4.23771	5.79681	4.70687	7.58686	4.46526
1452982_at	-0.460114	0.204171	1	Igf1r	16001	insulin-like growth factor I receptor	Mm.275742	79.3691	42.009	106.675	102.869	75.9418	57.1534
1457891_at	0.459814	0.19159	1	C230011H18Rik	399590	RIKEN cDNA C230011H18 gene	NA	13.0915	13.9299	8.57894	8.94245	5.90495	13.8513
1420311_s_at	0.459771	0.045047	1	NA	NA	NA	NA	11.5024	13.7119	10.4897	18.6793	10.1003	12.3778
1459248_at	-0.45963	0.0946808	1	NA	NA	NA	NA	13.6954	8.75954	8.78328	9.12163	16.4447	9.51953
1429065_at	-0.459337	0.0246188	1	Ikbip	67454	IKBKB interacting protein	Mm.252843	256.202	188.658	248.066	161.536	201.734	161.869
1451931_x_at	0.459268	0.102802	1	H2-L	14980	histocompatibility 2, D region	Mm.439675	1417.99	2929.2	1359.2	1790.04	1692.78	1616.99
1450761_s_at	0.45917	0.30933	1	Rims2	116838	regulating synaptic membrane exocytosis 2	Mm.309296	41.5869	24.2491	33.6381	82.9669	28.9878	52.3691
1429590_at	0.459123	0.165863	1	Tacc1	320165	transforming, acidic coiled-coil containing protein 1	Mm.308452	385.293	786.711	447.346	523.455	323.202	351.434
1457534_at	-0.459081	0.237514	1	NA	NA	NA	NA	50.336	15.6187	23.0374	29.7393	25.5517	24.5563
1438204_at	0.458917	0.179886	1	Hist1h1c	50708	histone cluster 1, H1c	Mm.193539	91.2025	240.199	108.256	120.702	123.966	109.627
1443926_at	0.45891	0.250668	1	NA	NA	NA	NA	4.07705	4.66916	3.20948	3.89999	5.32576	9.93797
1435722_at	0.458796	0.10557	1	Gria4	14802	glutamate receptor, ionotropic, AMPA4 (alpha 4)	NA	10.1369	21.7369	10.6041	12.0247	11.4656	12.2416
1436867_at	-0.45878	0.224838	1	Srl	106393	sarcalumenin	Mm.35811	56.4438	29.6992	50.451	64.9448	44.3958	25.2476
1434929_at	0.458503	0.547514	1	BC035044	232406	cDNA sequence BC035044	Mm.30745	17.1353	91.8557	18.4251	12.82	17.1353	11.9198
1453487_at	-0.45837	0.127584	1	Dhdh	71755	dihydrodiol dehydrogenase (dimeric)	Mm.34208	180.847	216.702	220.579	127.852	194.631	108.035
1418271_at	0.458184	0.190452	1	Bhlhe22	59058	basic helix-loop-helix family, member e22	Mm.149938	47.8362	66.7025	58.3691	53.9354	24.9312	50.1706
1431451_at	-0.458157	0.0697526	1	NA	NA	NA	NA	7.29625	7.401	11.1868	7.48108	12.2015	6.93756
1417256_at	0.45812	0.509461	1	Mmp13	17386	matrix metallopeptidase 13	Mm.5022	79.2041	120.278	45.967	102.88	29.5088	22.5088
1445906_at	0.457955	0.0842898	1	NA	NA	NA	NA	9.29822	14.3058	11.7682	11.1555	10.9847	19.5196
1450063_at	0.457942	0.0756832	1	NA	NA	NA	NA	7.33845	7.80415	5.87727	11.7912	5.97505	7.25773
1420993_at	0.45791	0.13071	1	B3gnt5	108105	UDP-GlcNAc:betaGal beta-1,3-N-acetylglucosaminyltransferase 5	Mm.33935	4.3686	11.0067	6.41564	6.52254	6.11851	6.18996
1430904_at	-0.457798	0.118284	1	Arfgap3	66251	ADP-ribosylation factor GTPase activating protein 3	Mm.258910	88.1739	41.3678	52.3421	45.119	69.3939	66.2306
1444110_at	-0.457469	0.145288	1	NA	NA	NA	NA	39.1002	23.2417	28.2005	16.7677	31.9256	34.8896
1430193_at	0.457465	0.135958	1	Casc5	76464	cancer susceptibility candidate 5	Mm.202518	79.2766	191.343	126.337	147.236	113.869	104.806
1431718_at	0.457448	0.0985361	1	Kif15	209737	kinesin family member 15	Mm.278920	56.3343	55.3121	35.9719	50.558	42.3066	79.3691
1460337_at	0.457442	0.394694	1	Sh3kbp1	58194	SH3-domain kinase binding protein 1	Mm.286495	406.762	1294.18	461.536	327.202	314.137	360.55
1458962_at	0.457436	0.343082	1	NA	NA	NA	NA	85.2279	50.3691	30.7512	74.9635	68.6548	123.369
1439440_x_at	0.457402	0.181201	1	Twf2	23999	twinfilin, actin-binding protein, homolog 2 (Drosophila)	Mm.480625	328.071	701.691	289.184	452.439	381.567	295.177
1420859_at	0.457373	0.467986	1	Pkia	18767	protein kinase inhibitor, alpha	Mm.3193	38.2847	48.5886	26.0209	26.7164	8.49347	16.8721
1424568_at	0.457319	0.189005	1	Tspan2	70747	tetraspanin 2	Mm.480365	44.1141	86.0358	62.7076	59.5462	32.193	44.991
1428920_at	0.457068	0.0639396	1	Hmg20a	66867	high mobility group 20A	Mm.150856	17.4953	17.2415	14.7168	18.9166	12.5258	25.5798
1441359_at	0.457041	0.0996903	1	Zcchc11	230594	zinc finger, CCHC domain containing 11	NA	14.7839	14.7173	8.62336	13.7798	12.0723	19.6306
1438109_at	-0.457	0.078605	1	Clca5	229933	chloride channel calcium activated 5	Mm.331420	7.95565	8.63091	10.5929	5.16842	9.33887	6.82115
1434500_at	-0.456866	0.186595	1	Ttyh2	117160	tweety homolog 2 (Drosophila)	NA	305.916	268.339	484.036	276.812	226.27	174.44
1421153_at	-0.456853	0.0273479	1	Loxl4	67573	lysyl oxidase-like 4	Mm.178767	219.734	164.686	268.289	154.932	200.052	178.757
1452338_s_at	-0.456811	0.0461345	1	Itsn1	16443	intersectin 1 (SH3 domain protein 1A)	Mm.40546	238.141	239.89	290.948	181.03	263.437	162.564
1426081_a_at	-0.456754	0.218221	1	Dio2	13371	deiodinase, iodothyronine, type II	NA	8.2705	8.02859	21.2517	8.7727	10.063	9.71382
1446951_at	0.456732	0.191079	1	P4ha3	320452	procollagen-proline, 2-oxoglutarate 4-dioxygenase (proline 4-hydroxylase), alpha polypeptide III	Mm.150294	63.2399	151.536	72.4086	64.7656	91.3691	110.202
1445256_at	0.45661	0.38066	1	NA	NA	NA	NA	10.2705	5.04345	6.44666	11.0082	6.92544	21.3447
1443729_at	-0.456542	0.0391249	1	Mtss1	211401	metastasis suppressor 1	NA	28.7088	20.1124	25.2454	20.0214	35.2713	24.5675
1459478_at	0.456537	0.0967152	1	AA408396	102383	expressed sequence AA408396	Mm.393590	11.5759	12.547	6.45425	13.5936	9.14721	10.3541
1452728_at	-0.456481	0.0867637	1	Kirrel3	67703	kin of IRRE like 3 (Drosophila)	Mm.220710	128.036	73.9433	163.947	115.946	110.869	105.062
1430156_at	-0.456397	0.0781076	1	4930520O04Rik	75116	RIKEN cDNA 4930520O04 gene	Mm.72675	93.032	48.5591	66.2611	53.0358	81.9809	75.962
1439300_at	0.456373	0.252631	1	Chic1	12212	cysteine-rich hydrophobic domain 1	Mm.42223	18.9199	14.6166	12.2282	30.7043	10.1043	13.4551
1460121_at	-0.456323	0.36546	1	9630010G10Rik	399612	RIKEN cDNA 9630010G10 gene	Mm.403193	335.533	86.1541	160.819	205.928	252.664	297.523
1425359_at	-0.456238	0.279661	1	Mall	228576	mal, T-cell differentiation protein-like	Mm.133036	14.1616	14.3918	38.6394	13.1138	13.5811	15.2478
1453009_at	0.456205	0.151172	1	Cpm	70574	carboxypeptidase M	Mm.339332	39.7547	46.1957	20.1874	40.239	41.2267	45.9611
1435020_at	0.456176	0.12137	1	Klhdc2	69554	kelch domain containing 2	Mm.234368	140.223	129.117	133.398	241.774	101.558	157.13
1429975_at	-0.456097	0.0578758	1	Prss54	70993	protease, serine, 54	Mm.272119	9.88208	8.42725	12.5721	7.58063	14.1259	10.6411
1457644_s_at	0.456094	0.458773	1	Cxcl1	14825	chemokine (C-X-C motif) ligand 1	Mm.21013	389.27	1207.28	278.489	205.033	319.133	360.822
1456442_at	-0.455989	0.217675	1	Rab3il1	74760	RAB3A interacting protein (rabin3)-like 1	Mm.281969	117.94	68.3454	103.439	69.0033	49.435	49.5449
1420821_at	0.455861	0.159079	1	Sgpp1	81535	sphingosine-1-phosphate phosphatase 1	Mm.478829	114.794	260.265	139.457	207.811	160.829	122.836
1437524_x_at	0.455777	0.26453	1	Coro7	78885	coronin 7	NA	152.089	419.702	173.046	252.29	222.499	142.677
1421075_s_at	0.455746	0.44825	1	Cyp7b1	13123	cytochrome P450, family 7, subfamily b, polypeptide 1	Mm.316000	117.97	273.154	257.37	118.768	54.7067	132.082
1446910_at	0.455573	0.103736	1	NA	NA	NA	NA	21.0112	19.8509	15.0275	19.3273	14.743	31.2893
1416802_a_at	0.455529	0.186006	1	Cdca5	67849	cell division cycle associated 5	Mm.23526	111.694	305.36	178.536	192.704	161.997	141.561
1451784_x_at	0.455479	0.114641	1	H2-D1	14964	histocompatibility 2, D region locus 1	NA	1437.61	2823.64	1229.1	1683.24	1610.7	1543.91
1459252_at	-0.455336	0.0516677	1	Gm4981	245263	predicted gene 4981	Mm.291161	6.88718	6.44889	7.58366	5.02441	10.0015	6.25469
1446947_at	0.454909	0.450271	1	NA	NA	NA	NA	70.8613	49.1955	12.7318	34.3965	38.448	52.7907
1458967_at	-0.454778	0.0894294	1	NA	NA	NA	NA	10.2666	9.46803	12.2204	7.05412	15.4028	11.2383
1441796_at	-0.454752	0.140256	1	Fam136a	66488	family with sequence similarity 136, member A	Mm.422972	104.505	56.524	72.3965	69.6131	128.036	95.6269
1441517_at	-0.454676	0.360676	1	NA	NA	NA	NA	88.4136	20.6999	29.4335	40.7033	29.983	35.9771
1440169_x_at	0.454641	0.135179	1	Ifnar2	15976	interferon (alpha and beta) receptor 2	Mm.6834	17.8856	31.899	18.751	23.8729	14.0002	15.8694
1450037_at	0.454464	0.194509	1	Usp9x	22284	ubiquitin specific peptidase 9, X chromosome	Mm.242646	54.9893	56.7173	69.0454	137.089	57.9946	72.8628
1459241_at	0.454451	0.284824	1	NA	NA	NA	NA	12.923	20.448	8.35611	8.68155	6.10192	9.54987
1423847_at	0.454422	0.0645796	1	Ncapd2	68298	non-SMC condensin I complex, subunit D2	Mm.257590	130.012	270.994	182.02	201.491	166.769	185.945
1439651_at	0.454337	0.273999	1	NA	NA	NA	NA	45.2905	86.0358	30.3762	29.763	44.046	60.8691
1450558_at	-0.454198	0.182832	1	Vmn1r51	22296	vomeronasal 1 receptor 51	NA	10.9332	11.5533	11.7158	5.82566	16.0696	11.8931
1456625_at	0.454192	0.140738	1	Aasdhppt	67618	aminoadipate-semialdehyde dehydrogenase-phosphopantetheinyl transferase	Mm.33970	19.4074	17.8939	16.6081	36.9228	16.6324	20.865
1441235_at	-0.45418	0.144607	1	Nup133	234865	nucleoporin 133	Mm.267812	20.8848	10.6623	15.1035	20.0796	24.0416	13.7752
1419149_at	0.454141	0.270594	1	Serpine1	18787	serine (or cysteine) peptidase inhibitor, clade E, member 1	Mm.250422	66.3235	213.479	128.123	83.7621	108.944	133.115
1443687_x_at	0.453708	0.443451	1	H2-DMb2	15000	histocompatibility 2, class II, locus Mb2	Mm.195060	361.828	884.369	237.781	291.036	202.869	174.202
1436375_at	0.45365	0.0528286	1	Srbd1	78586	S1 RNA binding domain 1	Mm.146236	24.3927	44.6684	27.0463	34.4904	25.5517	28.1046
1437514_at	-0.453572	0.0788809	1	B430306N03Rik	320148	RIKEN cDNA B430306N03 gene	Mm.123455	15.0752	10.8269	20.6827	11.9409	18.3065	17.1917
1422462_at	0.453501	0.149703	1	Ube2t	67196	ubiquitin-conjugating enzyme E2T (putative)	Mm.284587	20.7193	46.6711	32.3302	45.5846	43.3919	35.0816
1426043_a_at	0.453416	0.315933	1	Capn3	12335	calpain 3	NA	30.4433	85.5358	28.2092	25.2614	31.4022	32.0414
1431053_at	0.453356	0.0812733	1	Mphosph9	269702	M-phase phosphoprotein 9	Mm.60224	24.3898	53.6718	35.3261	38.9032	33.5375	35.5241
1435551_at	-0.453323	0.204683	1	Fhod3	225288	formin homology 2 domain containing 3	Mm.329322	93.05	46.1646	80.931	53.683	38.488	45.5638
1422133_at	0.453313	0.473521	1	Spn	20737	sialophorin	Mm.283714	31.6537	123.537	27.008	26.3247	33.1825	22.3897
1435144_at	0.453281	0.0767912	1	NA	NA	NA	NA	199.077	283.869	216.131	289.536	148.631	199.7
1444415_at	-0.453229	0.0799009	1	NA	NA	NA	NA	77.725	38.0671	58.4063	45.4564	60.8468	62.2025
1420636_a_at	-0.453161	0.0504934	1	Dusp12	80915	dual specificity phosphatase 12	Mm.34365	357.631	220.234	251.628	199.069	238.603	190.869
1439347_at	-0.45315	0.28389	1	Tns4	217169	tensin 4	Mm.262067	160.401	86.275	305.427	216.283	178.554	182.702
1447537_at	-0.452895	0.16935	1	1500032P08Rik	69025	RIKEN cDNA 1500032P08 gene	Mm.396124	43.2082	16.6004	22.2169	22.7399	28.8322	28.59
1418400_at	0.452785	0.269483	1	Larp6	67557	La ribonucleoprotein domain family, member 6	Mm.44546	31.3447	77.2877	31.5758	36.0731	27.7186	25.2291
1452431_s_at	0.452775	0.47062	1	H2-Aa	14960	histocompatibility 2, class II antigen A, alpha	Mm.235338	1736.39	3366.09	1049.91	1132.03	605.614	742.867
1452478_at	0.452767	0.328046	1	Alpk2	225638	alpha-kinase 2	Mm.296528	26.5694	73.3444	25.5366	22.4561	22.9034	24.1898
1431233_at	-0.45273	0.0616429	1	Cnnm4	94220	cyclin M4	NA	109.64	102.01	160.795	115.668	143.033	83.362
1442734_at	0.452727	0.176405	1	NA	NA	NA	NA	12.1471	15.9417	18.4528	21.6028	8.53382	14.2392
1446936_at	0.452606	0.0360955	1	NA	NA	NA	NA	10.4935	12.0931	9.56036	11.4867	7.94156	14.6998
1440825_s_at	0.452525	0.0284996	1	NA	NA	NA	NA	56.323	69.6172	44.0609	70.9112	59.3376	76.4377
1416286_at	0.452457	0.509551	1	Rgs4	19736	regulator of G-protein signaling 4	Mm.41642	34.5228	175.028	85.5112	44.5358	33.87	32.8652
1449202_at	-0.452125	0.174843	1	Sema4g	26456	sema domain, immunoglobulin domain (Ig), transmembrane domain (TM) and short cytoplasmic domain, (semaphorin) 4G	Mm.34404	213.202	102.545	137.679	159.453	258.202	181.036
1439811_at	-0.451842	0.0732971	1	Mtr	238505	5-methyltetrahydrofolate-homocysteine methyltransferase	Mm.40335	58.37	49.2037	66.3194	40.7841	44.5358	33.5735
1446824_at	-0.451728	0.223387	1	NA	NA	NA	NA	258.972	101.315	153.834	127.16	194.6	235.217
1417210_at	-0.451483	0.0691339	1	Eif2s3y	26908	eukaryotic translation initiation factor 2, subunit 3, structural gene Y-linked	Mm.250909	399.869	272.972	273.907	281.139	457.682	255.456
1438762_at	0.451336	0.243927	1	NA	NA	NA	NA	40.731	24.5815	16.5412	35.7028	20.748	40.7151
1430315_at	-0.451098	0.0542675	1	1700010N08Rik	545951	RIKEN cDNA 1700010N08 gene	Mm.212736	7.86857	5.62979	10.3311	7.80423	7.95351	5.75966
1457407_at	-0.451066	0.0750542	1	Robo1	19876	roundabout homolog 1 (Drosophila)	Mm.310772	55.3691	28.977	36.5361	27.5762	37.19	36.8532
1431402_at	-0.451011	0.108515	1	Kirrel3	67703	kin of IRRE like 3 (Drosophila)	Mm.220710	46.3691	20.6677	25.8851	27.5493	29.2992	24.1784
1446798_at	-0.450757	0.108663	1	Map4k3	225028	mitogen-activated protein kinase kinase kinase kinase 3	Mm.458168	118.074	56.4073	79.7506	61.3973	87.773	93.4741
1440374_at	-0.450719	0.0213946	1	Pde1c	18575	phosphodiesterase 1C	Mm.5145	33.87	26.1988	34.6837	24.224	29.54	21.4183
1436325_at	0.450507	0.174307	1	Rora	19883	RAR-related orphan receptor alpha	NA	92.8979	134.191	98.1871	118.369	53.5946	78.5358
1428696_at	0.450398	0.172757	1	Rftn1	76438	raftlin lipid raft linker 1	Mm.41854	109.536	256.605	189.232	201.433	130.055	133.055
1441100_at	-0.450285	0.293239	1	Mbtd1	103537	mbt domain containing 1	Mm.210334	54.0618	22.6124	19.7241	23.6571	47.0208	36.7471
1444551_at	0.450254	0.172845	1	NA	NA	NA	NA	43.0308	43.6326	33.1235	32.4412	23.414	60.1317
1425458_a_at	-0.450252	0.454925	1	Grb10	14783	growth factor receptor bound protein 10	NA	421.037	394.091	547.534	398.071	195.893	112.869
1448573_a_at	-0.449934	0.55431	1	Ceacam10	26366	carcinoembryonic antigen-related cell adhesion molecule 10	Mm.30300	422.889	91.1173	79.1522	215.277	445.02	297.947
1418499_a_at	-0.449909	0.235203	1	Kcne3	57442	potassium voltage-gated channel, Isk-related subfamily, gene 3	Mm.282386	633.369	553.213	1002.2	405.637	908.774	1008.63
1427007_at	0.449663	0.618002	1	Sash3	74131	SAM and SH3 domain containing 3	Mm.276131	153.702	931.355	140.093	104.593	128.626	72.426
1428149_at	0.449658	0.274176	1	Coro7	78885	coronin 7	NA	86.7748	160.314	57.6285	58.4363	55.7658	75.8275
1442997_at	-0.449642	0.0702306	1	NA	NA	NA	NA	9.77089	7.04312	12.2757	6.9411	11.1066	10.698
1453809_at	-0.449638	0.0574019	1	Lypd5	76942	Ly6/Plaur domain containing 5	Mm.261468	11.3304	8.07204	7.76382	6.38822	11.1391	7.46011
1422814_at	0.449266	0.163484	1	Aspm	12316	asp (abnormal spindle)-like, microcephaly associated (Drosophila)	Mm.168523	58.452	96.3807	70.2275	142.499	95.3987	72.5728
1441522_at	-0.449259	0.0964858	1	Dcun1d2	102323	DCN1, defective in cullin neddylation 1, domain containing 2 (S. cerevisiae)	Mm.368890	41.065	18.5223	23.8704	23.8782	27.4124	23.8704
1453825_at	0.449144	0.0939754	1	4933421O10Rik	71073	RIKEN cDNA 4933421O10 gene	Mm.444292	24.7546	25.2086	15.4971	30.6617	25.807	32.5924
1419477_at	0.449092	0.165659	1	Clec2d	93694	C-type lectin domain family 2, member d	Mm.197536	228.194	307.971	125.283	276.773	225.036	192.036
1427263_at	0.44847	0.362326	1	Xist	213742	inactive X specific transcripts	NA	234.07	415.976	125.251	119.989	130.587	194.906
1443526_at	0.44838	0.21289	1	NA	NA	NA	NA	37.391	34.1407	16.2069	24.3719	20.2712	37.5071
1435205_at	-0.448357	0.0452951	1	Tcfap2e	332937	transcription factor AP-2, epsilon	Mm.331881	12.7356	9.13441	10.5883	7.67203	13.9779	10.5874
1428460_at	0.448105	0.355206	1	Syn2	20965	synapsin II	NA	16.5419	47.5882	16.2953	14.2581	14.0002	14.1221
1421312_a_at	0.447975	0.111429	1	Kifc2	16581	kinesin family member C2	Mm.378950	14.1401	11.5533	10.8761	20.4379	11.5533	19.1008
1460116_s_at	0.44795	0.140442	1	Spred1	114715	sprouty protein with EVH-1 domain 1, related sequence	NA	91.4536	104.538	103.346	191.929	82.6673	98.8438
1429605_at	0.447942	0.0131575	1	Ankrd7	75196	ankyrin repeat domain 7	Mm.67665	5.25658	7.10288	5.07474	7.64634	5.44157	6.78399
1437059_at	-0.44793	0.359782	1	Sox21	223227	SRY-box containing gene 21	Mm.478420	464.374	192.248	649.988	745.753	578.404	479.763
1449723_at	-0.447795	0.153476	1	NA	NA	NA	NA	212.01	90.6646	117.345	121.727	106.977	95.0358
1443772_at	-0.447559	0.15023	1	Dzip1	66573	DAZ interacting protein 1	NA	6.55264	7.56812	10.3202	6.04636	13.658	7.9584
1417074_at	-0.447541	0.556085	1	Ceacam10	26366	carcinoembryonic antigen-related cell adhesion molecule 10	Mm.30300	391.702	84.8859	79.0766	203.464	432.391	305.765
1436698_x_at	0.447524	0.452305	1	Tmem204	407831	transmembrane protein 204	Mm.34379	261.507	188.92	157.182	422.13	83.4939	109.137
1451862_a_at	0.447479	0.478476	1	Prf1	18646	perforin 1 (pore forming protein)	Mm.240313	37.4821	159.933	33.5468	30.2033	57.1184	37.7026
1458618_at	-0.447476	0.23338	1	NA	NA	NA	NA	63.6365	24.527	30.9451	25.4488	37.1205	46.1839
1449528_at	-0.447279	0.39416	1	Figf	14205	c-fos induced growth factor	Mm.297978	28.1639	45.3737	82.8208	20.4084	25.5605	25.4013
1420858_at	0.447208	0.42553	1	Pkia	18767	protein kinase inhibitor, alpha	Mm.3193	12.6584	32.9118	12.5089	11.5106	7.05511	7.47341
1427343_at	-0.447122	0.0168972	1	Rasd2	75141	RASD family, member 2	Mm.179267	16.6075	13.1859	18.4284	14.0757	18.3018	11.9101
1419840_at	-0.447033	0.218428	1	Krt72-ps	105866	keratin 72, pseudogene	Mm.298210	59.3025	22.5675	25.2795	24.0935	26.7936	29.1593
1439004_at	0.446921	0.168493	1	Rps6ka5	73086	ribosomal protein S6 kinase, polypeptide 5	NA	20.2577	45.6184	20.3896	23.1167	21.1429	20.9752
1433739_at	0.446867	0.0533957	1	Nol10	217431	nucleolar protein 10	Mm.27536	55.1205	98.6229	78.3691	90.3824	60.5558	74.3213
1440491_at	-0.446763	0.339203	1	Slc1a3	20512	solute carrier family 1 (glial high affinity glutamate transporter), member 3	Mm.204834	29.1094	8.64618	8.51991	10.2692	10.2967	11.3589
1416401_at	0.446723	0.367946	1	Cd82	12521	CD82 antigen	Mm.4261	293.5	930.445	319.136	295.702	284.649	245.346
1432235_at	0.446677	0.0593254	1	Epsti1	108670	epithelial stromal interaction 1 (breast)	Mm.68134	24.1275	37.5312	18.9636	24.9228	22.3206	27.64
1453837_at	0.446514	0.0657648	1	Fam65b	193385	family with sequence similarity 65, member B	Mm.217319	197.763	286.833	144.996	255.996	206.912	204.487
1434923_at	-0.446189	0.0371124	1	Cox19	68033	COX19 cytochrome c oxidase assembly homolog (S. cerevisiae)	Mm.261064	320.766	209.211	313.006	222.638	345.646	294.605
1450284_at	-0.44603	0.12932	1	Pde3a	54611	phosphodiesterase 3A, cGMP inhibited	NA	90.9536	79.693	101.555	59.3842	61.8418	47.7429
1450481_at	0.446006	0.0847788	1	Mybl1	17864	myeloblastosis oncogene-like 1	Mm.479	26.017	38.8582	18.2322	31.8183	29.5853	28.6944
1426879_at	-0.445955	0.0396108	1	1190005F20Rik	98685	RIKEN cDNA 1190005F20 gene	Mm.289373	109.5	76.5015	115.702	104.369	137.552	86.3466
1457757_at	0.44594	0.353977	1	Tox2	269389	TOX high mobility group box family member 2	Mm.207709	12.472	45.8014	16.6708	13.8689	17.8319	14.7535
1447886_at	-0.445749	0.130668	1	0610040B09Rik	75395	RIKEN cDNA 0610040B09 gene	Mm.440014	15.8299	15.1826	28.784	12.0852	16.5302	16.2463
1445036_at	-0.445672	0.0382398	1	D11Ertd518e	52629	DNA segment, Chr 11, ERATO Doi 518, expressed	NA	17.6638	14.4697	14.4776	11.5533	19.0058	11.5084
1418405_at	-0.445626	0.186484	1	Hgfac	54426	hepatocyte growth factor activator	Mm.27369	151.614	87.7038	135.811	156.718	246.241	146.035
1418060_a_at	-0.445598	0.0250163	1	Mapk7	23939	mitogen-activated protein kinase 7	Mm.38172	106.536	94.5282	118.101	76.7569	107.33	73.6844
1455817_x_at	0.445578	0.211946	1	Zxdb	668166	zinc finger, X-linked, duplicated B	Mm.426145	7.49058	9.53269	5.49837	15.1255	9.45164	6.81913
1445032_at	-0.44554	0.0395091	1	NA	NA	NA	NA	19.9958	12.8094	18.7861	11.772	14.5264	14.3282
1435529_at	0.445273	0.188718	1	Gm14446	667373	predicted gene 14446	Mm.371956	27.4166	54.6193	20.3967	30.1847	29.2067	25.006
1434130_at	-0.445198	0.103873	1	Lhfpl2	218454	lipoma HMGIC fusion partner-like 2	Mm.316553	224.288	134.216	251.369	178.38	146.602	136.789
1431592_a_at	0.445096	0.388143	1	Sh3kbp1	58194	SH3-domain kinase binding protein 1	Mm.286495	333.529	1073.54	379.759	277.161	294.65	316.491
1424370_s_at	0.445058	0.0777964	1	Psmf1	228769	proteasome (prosome, macropain) inhibitor subunit 1	Mm.146984	89.9758	138.911	128.22	174.869	96.243	115.326
1418777_at	-0.445047	0.0300413	1	Ccl25	20300	chemokine (C-C motif) ligand 25	Mm.7275	108.744	101.242	126.126	76.5725	126.975	89.0385
1438702_at	-0.44501	0.431053	1	Flrt2	399558	fibronectin leucine rich transmembrane protein 2	Mm.341948	128.036	134.723	222.822	106.713	61.546	48.4113
1428947_at	0.445006	0.128451	1	2010001M09Rik	69816	RIKEN cDNA 2010001M09 gene	Mm.27252	17.1086	32.862	14.6093	16.7507	17.2349	19.7426
1455031_at	0.444872	0.0778437	1	Cdk19	78334	cyclin-dependent kinase 19	Mm.476817	92.4109	132.707	113.044	179.25	96.4562	106.833
1427341_at	0.444815	0.26645	1	Bbs9	319845	Bardet-Biedl syndrome 9 (human)	Mm.176725	45.5309	123.361	73.5076	55.7025	42.8549	52.6374
1425009_at	-0.444794	0.0479533	1	Tcte2	21646	t-complex-associated testis expressed 2	Mm.23547	42.1609	26.6163	39.4345	32.7203	50.1859	37.9939
1427161_at	0.444617	0.0972237	1	Cenpf	108000	centromere protein F	Mm.129746	119.653	178.983	130.896	227.536	126.673	122.801
1455628_at	-0.444616	0.0537449	1	Epb4.1l4b	54357	erythrocyte protein band 4.1-like 4b	NA	12.2589	9.64965	9.57067	7.99086	14.5732	8.7966
1424395_at	0.444313	0.331803	1	Asrgl1	66514	asparaginase like 1	Mm.272847	97.3691	339.744	148.712	163.902	155.369	101.777
1458221_at	-0.444219	0.086075	1	Mamld1	333639	mastermind-like domain containing 1	Mm.371730	15.5258	12.3172	15.2611	7.74385	12.7129	12.5386
1436917_s_at	0.443934	0.209615	1	Gpsm1	67839	G-protein signalling modulator 1 (AGS3-like, C. elegans)	Mm.266611	35.9323	41.4541	48.4092	82.1328	30.2248	38.8692
1435603_at	-0.443805	0.274658	1	Sned1	208777	sushi, nidogen and EGF-like domains 1	Mm.271897	143.428	131.898	294.202	108.205	97.2025	114.202
1430956_at	0.44369	0.112749	1	Prss23	76453	protease, serine, 23	Mm.250438	21.4183	33.1121	22.5984	19.4022	16.5397	31.3504
1424796_at	0.443566	0.0471625	1	1700054N08Rik	73420	RIKEN cDNA 1700054N08 gene	Mm.157746	27.7196	52.3124	37.3076	45.462	39.5655	43.274
1446331_at	-0.443547	0.113489	1	Ptgfr	19220	prostaglandin F receptor	NA	8.40234	4.66916	7.89352	5.51311	4.63743	4.75061
1459272_at	0.443534	0.0926316	1	NA	NA	NA	NA	6.19254	6.21442	5.04228	7.9496	3.69699	5.87691
1427370_at	0.443387	0.0672086	1	Amdhd1	71761	amidohydrolase domain containing 1	Mm.244518	3.26981	6.01437	4.67331	6.35207	5.00501	5.03344
1457352_x_at	0.443254	0.140835	1	Svopl	320590	SV2 related protein homolog (rat)-like	Mm.197449	4.60522	4.41025	4.46096	8.3158	5.69315	8.0161
1436066_at	-0.443253	0.0489691	1	Kalrn	545156	kalirin, RhoGEF kinase	NA	48.0399	31.0361	45.8691	31.6211	32.4706	29.0049
1457014_x_at	-0.443147	0.137339	1	Slc16a8	57274	solute carrier family 16 (monocarboxylic acid transporters), member 8	Mm.441697	13.1526	10.6975	11.1766	7.24262	17.3585	13.1055
1418344_at	-0.443133	0.0577324	1	Tmem8	60455	transmembrane protein 8 (five membrane-spanning domains)	Mm.304656	81.4375	67.5051	116.729	82.7446	118.471	80.2328
1444233_at	0.443115	0.301416	1	Gpr132	56696	G protein-coupled receptor 132	Mm.20455	18.7781	50.6126	20.4768	18.9716	16.8214	16.9271
1416173_at	0.443104	0.0898438	1	Pes1	64934	pescadillo homolog 1, containing BRCT domain (zebrafish)	Mm.28659	29.2138	48.6697	43.5358	53.9667	30.0586	36.5747
1423104_at	-0.442672	0.281705	1	Irs1	16367	insulin receptor substrate 1	Mm.4952	67.1359	34.2979	83.7025	68.063	36.5361	35.0319
1458216_at	-0.442642	0.0916095	1	NA	NA	NA	NA	15.7616	7.76226	13.2911	13.1058	15.2027	12.4705
1457257_x_at	-0.442611	0.510797	1	NA	NA	NA	NA	11.3311	6.62379	14.9773	24.4797	45.9676	19.1658
1422734_a_at	0.442604	0.251135	1	Myb	17863	myeloblastosis oncogene	Mm.52109	60.2899	59.2614	55.7227	137.036	100.724	104.596
1446150_at	-0.442414	0.0476136	1	NA	NA	NA	NA	6.6502	4.86484	4.78988	3.71107	5.78285	4.06625
1443117_at	0.442413	0.249102	1	Eya1	14048	eyes absent 1 homolog (Drosophila)	Mm.250185	5.19286	12.4748	4.59991	4.72854	5.30318	5.38854
1439279_at	0.442355	0.405224	1	3110007F17Rik	73061	RIKEN cDNA 3110007F17 gene	Mm.292979	9.48785	22.0553	12.7591	11.8707	5.27108	6.11486
1441956_s_at	0.442239	0.140631	1	Cux1	13047	cut-like homeobox 1	Mm.320317	7.25606	8.8209	4.67812	6.42247	7.40084	11.123
1446838_at	0.442135	0.0750686	1	Atad1	67979	ATPase family, AAA domain containing 1	Mm.27123	14.1044	27.0463	14.0412	18.3266	16.7829	16.8161
1432581_at	-0.442113	0.0651724	1	3110054G05Rik	73239	RIKEN cDNA 3110054G05 gene	Mm.461332	16.4973	16.1862	27.1623	15.5521	22.7204	16.1284
1430810_at	-0.441962	0.273361	1	Nhsl1	215819	NHS-like 1	Mm.297971	114.869	41.03	74.463	81.3991	109.833	112.208
1450541_at	0.44185	0.208269	1	Pvt1	19296	plasmacytoma variant translocation 1	Mm.4608	47.2336	47.8006	29.364	38.7025	44.4065	83.4393
1458137_at	-0.441836	0.0746139	1	NA	NA	NA	NA	13.7365	8.58267	14.9219	14.4289	15.8259	10.4519
1444494_at	0.441708	0.520663	1	Kbtbd10	228003	kelch repeat and BTB (POZ) domain containing 10	Mm.178784	33.5388	11.5533	16.1312	58.5358	9.62823	19.2991
1452914_at	0.441688	0.400115	1	N4bp2l1	100637	NEDD4 binding protein 2-like 1	Mm.279932	83.5233	219.525	52.7025	65.3522	76.1542	58.5426
1429018_at	0.441595	0.355052	1	Hrct1	100039781	histidine rich carboxyl terminus 1	Mm.18796	52.3644	160.377	88.2353	58.4295	45.1143	55.721
1419571_at	-0.441463	0.268593	1	Slc28a3	114304	solute carrier family 28 (sodium-coupled nucleoside transporter), member 3	Mm.18188	55.5098	44.0824	111.818	55.676	39.4043	39.7934
1422932_a_at	0.441327	0.083175	1	Vav1	22324	vav 1 oncogene	Mm.248172	66.7738	133.087	79.7774	92.655	72.1402	78.022
1419534_at	-0.441272	0.176636	1	Olr1	108078	oxidized low density lipoprotein (lectin-like) receptor 1	Mm.293626	53.4084	29.6731	71.1165	58.7797	43.1062	37.4991
1450805_at	0.441263	0.230327	1	Sgcd	24052	sarcoglycan, delta (dystrophin-associated glycoprotein)	Mm.338890	21.0473	36.0566	22.4709	32.245	15.2218	15.5001
1447167_at	-0.441194	0.202666	1	NA	NA	NA	NA	87.2708	42.1458	45.1018	32.0374	50.1923	58.459
1445062_at	-0.441169	0.0703416	1	NA	NA	NA	NA	24.3987	12.2958	15.668	14.9581	19.4985	16.1931
1438398_at	0.441059	0.312259	1	NA	NA	NA	NA	446.299	335.922	162.566	352.659	381.101	584.006
1416225_at	0.440973	0.246182	1	Adh1	11522	alcohol dehydrogenase 1 (class I)	NA	761.7	672.746	886.428	1896.23	791.863	1048.51
1439557_s_at	-0.440964	0.473585	1	Ldb2	16826	LIM domain binding 2	Mm.25785	69.7243	112.669	159.918	69.3691	49.7688	28.3816
1436614_at	-0.44089	0.223024	1	NA	NA	NA	NA	110.702	102.369	175.921	116.188	90.6618	59.3477
1424797_a_at	-0.440843	0.493695	1	Pitx2	18741	paired-like homeodomain transcription factor 2	Mm.246804	245.05	67.5488	314.369	429.868	179.673	190.591
1445855_at	-0.440763	0.246182	1	Ggct	110175	gamma-glutamyl cyclotransferase	Mm.294708	146.231	53.0358	57.1584	75.7359	70.7025	58.835
1442213_at	-0.44076	0.185813	1	LOC552908	552908	hypothetical LOC552908	Mm.438548	15.3202	8.47455	7.69801	6.01576	7.48093	6.92063
1421359_at	0.440658	0.173117	1	Ret	19713	ret proto-oncogene	Mm.57199	27.8753	69.0799	36.7463	33.848	32.2945	35.3696
1455472_at	-0.440278	0.330261	1	NA	NA	NA	NA	51.6889	15.4971	21.6815	21.1501	28.8716	39.5172
1459769_at	-0.440212	0.0599142	1	BC048609	433215	cDNA sequence BC048609	Mm.437186	41.2166	31.8426	41.3691	31.0413	57.9695	40.0358
1458924_at	0.440059	0.308674	1	D430013B06Rik	399594	RIKEN cDNA D430013B06 gene	Mm.455581	22.7338	18.6228	8.52213	22.8011	24.1545	27.5189
1440503_at	0.439904	0.0361683	1	NA	NA	NA	NA	40.5358	53.0358	31.6021	45.237	41.1578	54.8552
1453680_at	0.439863	0.0909582	1	8030456M14Rik	77492	RIKEN cDNA 8030456M14 gene	Mm.159929	20.1786	36.2369	17.0573	24.9061	24.3823	23.2088
1419049_at	0.439814	0.233049	1	Pcnx	54604	pecanex homolog (Drosophila)	Mm.86584	17.4328	13.3689	17.5135	26.9923	9.31564	19.6702
1456377_x_at	0.439734	0.27943	1	Limd2	67803	LIM domain containing 2	Mm.21687	1170.13	2835.19	1370.15	1292.85	928.565	1013.45
1454574_at	0.439691	0.0564376	1	C430049A07Rik	77654	RIKEN cDNA C430049A07 gene	Mm.38832	5.26172	5.38232	4.02998	5.98425	4.73967	7.7854
1457924_at	0.439501	0.140568	1	Mbnl1	56758	muscleblind-like 1 (Drosophila)	Mm.255723	189.199	382.661	179.432	227.699	190.598	185.212
1418678_at	-0.439102	0.422958	1	Has2	15117	hyaluronan synthase 2	Mm.5148	10.5001	18.5119	31.6993	8.48763	9.57067	8.13576
1448898_at	-0.438939	0.18687	1	Ccl9	20308	chemokine (C-C motif) ligand 9	Mm.416125	116.42	154.333	122.981	72.8042	150.036	76.7432
1439140_at	0.438862	0.095642	1	Ttll8	239591	tubulin tyrosine ligase-like family, member 8	Mm.479911	17.5123	23.3362	22.6804	32.9791	26.949	34.6417
1445849_at	0.438793	0.203287	1	NA	NA	NA	NA	15.2625	14.8718	19.8396	18.5893	10.7289	29.2653
1458000_at	-0.438779	0.219082	1	Dsg1a	13510	desmoglein 1 alpha	Mm.37953	8.43822	3.35396	3.33645	3.95805	4.36399	3.7164
1433244_at	0.438696	0.134007	1	4930573G07Rik	75864	RIKEN cDNA 4930573G07 gene	NA	8.52536	12.0446	6.13626	6.57976	6.05297	9.94868
1442138_at	-0.438624	0.0757044	1	Gpr62	436090	G protein-coupled receptor 62	Mm.326268	7.07787	4.30918	8.5744	5.30669	5.56732	5.93496
1430045_at	-0.43843	0.204069	1	Tsnax	53424	translin-associated factor X	Mm.5248	29.2067	15.0562	20.2464	17.3933	33.986	30.8385
1457301_at	0.438391	0.0528805	1	Prmt10	102182	protein arginine methyltransferase 10 (putative)	Mm.197630	35.4455	61.8785	45.2389	50.2426	50.2426	64.4822
1436013_at	-0.438374	0.0696212	1	Gsg1l	269994	GSG1-like	Mm.39599	24.3793	18.7236	31.1541	20.3591	33.87	27.1216
1427477_at	-0.438368	0.410835	1	Tmprss13	214531	transmembrane protease, serine 13	NA	56.0277	19.1809	54.391	62.5854	77.8516	79.4271
1452998_at	0.438292	0.0298603	1	Tmem167b	67495	transmembrane protein 167B	Mm.32615	8.09449	10.9634	6.88383	9.38173	8.58005	11.5638
1436954_at	0.438263	0.31517	1	Wipf1	215280	WAS/WASL interacting protein family, member 1	Mm.223504	243.909	415.702	198.854	271.036	132.552	141.949
1455074_at	-0.438201	0.309888	1	Efcab1	66793	EF hand calcium binding domain 1	Mm.100270	35.7028	14.7593	12.7591	24.0624	30.7487	15.8566
1448466_at	0.43819	0.277387	1	Cdca5	67849	cell division cycle associated 5	Mm.23526	58.7209	199.505	120.596	109.813	120.871	97.1768
1437058_at	-0.438189	0.139528	1	Megf6	230971	multiple EGF-like-domains 6	Mm.275216	58.1083	29.3209	63.7082	39.9771	42.846	54.404
1434148_at	0.438177	0.212991	1	Tcf4	21413	transcription factor 4	Mm.4269	102.261	88.201	96.892	173.157	59.2627	95.6272
1459138_at	0.438051	0.434327	1	NA	NA	NA	NA	30.7051	16.5397	9.57067	19.9548	21.9565	48.6118
1431982_at	0.437995	0.0672756	1	Arhgap19	71085	Rho GTPase activating protein 19	Mm.21646	32.232	53.7025	36.1205	54.1997	35.4064	35.2111
1441892_x_at	-0.437831	0.203317	1	NA	NA	NA	NA	20.1339	29.3891	31.7321	13.53	25.7752	16.6626
1438224_at	0.437679	0.219742	1	Zswim5	74464	zinc finger, SWIM domain containing 5	Mm.218946	34.0836	29.4529	41.2453	74.5503	32.9895	52.4785
1438967_x_at	0.43757	0.341707	1	Amhr2	110542	anti-Mullerian hormone type 2 receptor	Mm.60331	9.25719	12.5365	11.4688	15.4578	22.6856	30.8739
1455980_a_at	0.437557	0.0297645	1	Gas2l3	237436	growth arrest-specific 2 like 3	Mm.11982	70.3691	96.5441	71.304	114.179	74.2509	83.9536
1438750_at	0.437535	0.103936	1	Atrx	22589	alpha thalassemia/mental retardation syndrome X-linked homolog (human)	Mm.10141	37.0147	56.6897	37.2746	63.417	36.6	34.8892
1433837_at	0.437406	0.241961	1	8430408G22Rik	213393	RIKEN cDNA 8430408G22 gene	Mm.38231	44.2503	120.279	69.0657	58.2778	89.4688	96.8664
1434573_at	0.437336	0.476138	1	Traf3ip3	215243	TRAF3 interacting protein 3	Mm.261259	70.3691	248.396	57.3389	46.344	65.9768	57.4168
1432129_a_at	0.437106	0.38846	1	Prrx1	18933	paired related homeobox 1	Mm.288642	163.702	254.907	225.397	290.396	85.0394	105.196
1429348_at	-0.437001	0.149328	1	Sema3c	20348	sema domain, immunoglobulin domain (Ig), short basic domain, secreted, (semaphorin) 3C	Mm.5071	412.786	221.326	421.391	357.493	512.616	454.202
1421218_at	-0.436988	0.10802	1	Bche	12038	butyrylcholinesterase	Mm.250719	190.743	125.114	176.702	197.736	270.183	148.361
1428156_at	0.43689	0.418536	1	Gng2	14702	guanine nucleotide binding protein (G protein), gamma 2	Mm.41737	188.004	639.72	206.073	181.677	177.815	147.034
1435694_at	0.436825	0.211926	1	Arhgap26	71302	Rho GTPase activating protein 26	Mm.329396	43.5358	98.2635	54.4611	54.0252	37.9881	42.0809
1443159_at	-0.436813	0.100215	1	9130221J17Rik	319693	RIKEN cDNA 9130221J17 gene	Mm.210155	29.2067	13.6251	20.478	16.187	18.4958	20.2236
1430084_at	-0.436681	0.0133559	1	Tlcd1	68385	TLC domain containing 1	Mm.390375	7.13524	5.5259	7.33881	5.3704	7.06856	5.0303
1441881_x_at	-0.436549	0.201338	1	Fam101a	73121	family with sequence similarity 101, member A	Mm.296138	221.596	89.4359	195.715	170.884	121.956	139.615
1452163_at	0.436545	0.42739	1	Ets1	23871	E26 avian leukemia oncogene 1, 5' domain	Mm.292415	79.7431	213.681	131.905	147.292	63.669	52.7443
1444401_at	0.436183	0.265579	1	NA	NA	NA	NA	142.053	86.9201	59.8054	131.036	91.2658	168.617
1446007_at	-0.435995	0.0528763	1	NA	NA	NA	NA	51.5789	27.9544	38.8823	29.8923	37.2673	36.1244
1425107_a_at	0.435921	0.342629	1	Lifr	16880	leukemia inhibitory factor receptor	Mm.149720	102.248	170.118	163.128	134.909	50.9843	91.7282
1424679_at	-0.435912	0.108709	1	Mab21l1	17116	mab-21-like 1 (C. elegans)	Mm.440209	14.506	14.6651	17.479	9.27555	20.2712	15.2633
1419765_at	0.435905	0.0593808	1	Cul2	71745	cullin 2	NA	18.1336	20.5016	17.9513	31.0608	16.7195	21.1574
1446617_at	0.435588	0.184494	1	NA	NA	NA	NA	13.5317	27.7423	11.9695	11.9466	14.4676	17.4909
1434031_at	-0.435429	0.141782	1	Zfp692-ps	103836	zinc finger protein 692, pseudogene	Mm.41440	141.803	69.9398	84.1441	81.582	132.664	112.179
1459273_at	0.435364	0.126674	1	NA	NA	NA	NA	8.27283	10.3152	6.20445	7.29033	8.05438	13.5937
1446519_at	-0.435116	0.167826	1	A730091E23Rik	319659	RIKEN cDNA A730091E23 gene	Mm.376329	16.5948	7.51326	9.37051	9.32382	14.544	13.0631
1450906_at	0.435084	0.600675	1	NA	NA	NA	NA	121.619	504.522	88.9847	60.497	66.5399	58.3052
1440892_at	-0.43491	0.085347	1	NA	NA	NA	NA	58.4094	29.0229	34.6999	36.0031	43.1822	33.9057
1418457_at	0.434804	0.246277	1	Cxcl14	57266	chemokine (C-X-C motif) ligand 14	Mm.30211	1921.46	1504.64	1511.76	1751.18	740.002	2014.89
1445139_at	-0.434771	0.0327172	1	Patl1	225929	protein associated with topoisomerase II homolog 1 (yeast)	Mm.42711	80.7443	57.6348	67.0736	46.9043	74.6124	60.5257
1443832_s_at	-0.434698	0.383811	1	Sdpr	20324	serum deprivation response	Mm.480575	53.9716	83.7025	101.202	56.7424	52.4992	24.4507
1425284_a_at	0.434613	0.272132	1	Rab27a	11891	RAB27A, member RAS oncogene family	Mm.480676	7.87347	21.585	9.94094	8.78086	8.07221	8.22985
1451601_a_at	-0.434349	0.116537	1	Spns2	216892	spinster homolog 2 (Drosophila)	Mm.212812	45.4806	42.5358	70.9679	38.7025	40.1101	31.8707
1455384_x_at	0.43426	0.13305	1	D030056L22Rik	225995	RIKEN cDNA D030056L22 gene	Mm.28101	327.251	421.105	298.807	662.954	434.588	375.536
1448061_at	-0.434157	0.202738	1	Msr1	20288	macrophage scavenger receptor 1	Mm.239291	347.838	417.377	323.179	190.202	498.016	285.915
1445223_at	0.433966	0.0712966	1	NA	NA	NA	NA	5.91517	6.87662	7.45431	9.62852	5.06255	8.31228
1422430_at	0.433745	0.269148	1	Fignl1	60530	fidgetin-like 1	Mm.236114	52.8447	123.98	47.8947	86.2646	91.014	53.0791
1458847_at	-0.433606	0.142936	1	NA	NA	NA	NA	142.6	109.851	178.444	182.993	184.836	94.9695
1425794_at	0.433476	0.0800903	1	Pola2	18969	polymerase (DNA directed), alpha 2	Mm.209931	36.6709	45.4043	29.5396	40.6392	42.0229	60.7628
1436200_at	-0.433144	0.0436239	1	Lonrf3	74365	LON peptidase N-terminal domain and ring finger 3	Mm.327654	26.3549	21.7994	27.8624	24.0595	37.0632	21.0825
1444168_at	-0.433123	0.296911	1	Xpr1	19775	xenotropic and polytropic retrovirus receptor 1	Mm.266215	80.4074	41.6009	29.789	25.9426	52.0142	46.9039
1420170_at	0.433079	0.171374	1	Myh9	17886	myosin, heavy polypeptide 9, non-muscle	Mm.29677	55.9142	59.8479	65.0035	127.313	77.3387	90.791
1459378_at	0.432994	0.12894	1	NA	NA	NA	NA	13.5962	13.4295	8.88992	10.9288	8.88992	18.0142
1432351_at	-0.432908	0.383261	1	9030625G05Rik	71545	RIKEN cDNA 9030625G05 gene	Mm.158724	39.7167	18.4794	24.735	23.4129	59.8403	55.2308
1455343_at	-0.432903	0.264266	1	Plekha7	233765	pleckstrin homology domain containing, family A member 7	Mm.3741	42.074	18.2291	36.7948	32.3589	18.4764	19.711
1417023_a_at	-0.432735	0.500138	1	Fabp4	11770	fatty acid binding protein 4, adipocyte	Mm.582	362.199	788.359	668.184	218.792	275.067	156.938
1432829_at	0.432585	0.0716059	1	NA	NA	NA	NA	9.15503	10.7265	9.54519	12.0723	10.4151	17.2792
1424107_at	0.432555	0.0594873	1	Kif18a	228421	kinesin family member 18A	Mm.274086	6.60778	11.842	7.25521	10.3321	8.21123	7.90928
1444616_x_at	-0.432361	0.284677	1	Gm2380	100039705	predicted gene 2380	NA	47.9115	18.1229	31.9589	48.4477	51.6646	36.666
1441784_at	-0.432341	0.0798513	1	NA	NA	NA	NA	3.85478	3.43982	4.32867	3.11378	6.18191	3.91932
1453375_at	0.432009	0.111606	1	4930422N03Rik	76871	RIKEN cDNA 4930422N03 gene	Mm.460743	82.0004	77.9419	45.2373	96.8105	66.9917	80.8691
1420804_s_at	-0.432005	0.236784	1	Clec4d	17474	C-type lectin domain family 4, member d	Mm.441101	305.71	435.14	369.338	168.73	420.278	263.214
1428749_at	0.431961	0.028589	1	Dmxl2	235380	Dmx-like 2	NA	99.4655	120.408	80.3379	110.564	76.5687	112.843
1450648_s_at	0.43195	0.443739	1	H2-Ab1	14961	histocompatibility 2, class II antigen A, beta 1	Mm.254067	2123.8	3432.13	1210.37	1456.51	748.786	945.369
1458886_at	-0.431812	0.131845	1	NA	NA	NA	NA	32.4527	25.9145	35.5311	22.5703	48.5358	38.9831
1435647_at	0.431808	0.260456	1	Ikbkg	16151	inhibitor of kappaB kinase gamma	Mm.12967	13.148	17.6955	18.1632	40.0891	21.5008	17.7656
1453669_at	-0.431662	0.134539	1	4930578C19Rik	75905	RIKEN cDNA 4930578C19 gene	Mm.159617	21.7781	15.5337	18.7962	11.1897	12.0376	11.5533
1444104_at	0.431514	0.332987	1	NA	NA	NA	NA	10.6111	9.2392	6.49812	8.37852	10.8039	23.6061
1449786_at	-0.431317	0.179531	1	Zdhhc7	102193	zinc finger, DHHC domain containing 7	Mm.240076	5.17427	5.51391	6.62197	4.37058	10.8638	6.29945
1431623_at	0.431214	0.285849	1	1700023H06Rik	69442	RIKEN cDNA 1700023H06 gene	Mm.423137	20.8751	23.2373	12.7591	12.6846	15.8656	35.1455
1455345_at	0.431085	0.282264	1	Phf15	76901	PHD finger protein 15	Mm.259996	66.993	187.789	89.1939	93.692	77.0428	64.1255
1443392_at	0.43105	0.153818	1	Trpv1	193034	transient receptor potential cation channel, subfamily V, member 1	Mm.447485	4.62684	4.68773	4.7687	5.47581	4.61473	9.7207
1423477_at	0.431018	0.277159	1	Zic1	22771	zinc finger protein of the cerebellum 1	NA	4.06493	4.70231	3.73075	10.4034	4.91167	3.73111
1435288_at	0.430773	0.53532	1	Coro1a	12721	coronin, actin binding protein 1A	Mm.290482	22.944	90.4093	19.9379	13.7426	17.8632	16.1084
1415908_at	0.430667	0.233022	1	Tspyl1	22110	testis-specific protein, Y-encoded-like 1	Mm.20445	95.3691	157.365	134.907	248.669	123.278	99.2495
1422007_at	-0.430547	0.113224	1	Aqp3	11828	aquaporin 3	Mm.34043	10.698	8.19069	13.552	10.3315	17.6638	12.3619
1437548_at	0.430527	0.0510159	1	Bicd1	12121	bicaudal D homolog 1 (Drosophila)	NA	10.2769	12.0999	9.30578	17.0799	11.6248	13.1685
1418203_at	0.430524	0.037778	1	Pmaip1	58801	phorbol-12-myristate-13-acetate-induced protein 1	Mm.271878	197.702	270.036	216.954	227.546	177.841	303.894
1459754_x_at	-0.430324	0.122215	1	Eef1d	66656	eukaryotic translation elongation factor 1 delta (guanine nucleotide exchange protein)	Mm.258927	11.6237	12.2958	15.1272	12.5211	21.9533	10.2467
1452682_at	0.430097	0.0974274	1	Fam122b	78755	family with sequence similarity 122, member B	Mm.28559	37.4601	66.0181	44.0761	70.1417	49.465	43.1367
1446823_at	-0.430093	0.537249	1	D4Ertd103e	52225	DNA segment, Chr 4, ERATO Doi 103, expressed	NA	72.1699	20.4868	18.4215	16.6861	9.30493	14.7963
1417795_at	-0.430085	0.56946	1	Chl1	12661	cell adhesion molecule with homology to L1CAM	Mm.251288	34.0448	68.6912	152.869	36.3321	24.1716	20.61
1426243_at	-0.430072	0.175411	1	Cth	107869	cystathionase (cystathionine gamma-lyase)	Mm.28301	13.4909	13.9567	19.2522	15.2157	30.5737	15.2897
1452279_at	-0.429991	0.367327	1	Cfp	18636	complement factor properdin	Mm.3064	568.838	938.402	626.702	289.591	523.53	280.864
1446313_at	-0.429976	0.0489968	1	Zfp30	22693	zinc finger protein 30	NA	13.3761	7.8661	12.0895	8.68986	11.8576	11.4724
1436515_at	0.429928	0.0917715	1	Bach2	12014	BTB and CNC homology 2	NA	23.5416	21.8581	20.2195	31.4812	15.1201	25.5718
1419307_at	0.429927	0.378379	1	Tnfrsf13c	72049	tumor necrosis factor receptor superfamily, member 13c	Mm.240047	59.8691	182.536	58.4757	48.7279	61.8675	59.5358
1435374_at	0.429926	0.45421	1	Cdyl2	75796	chromodomain protein, Y chromosome-like 2	Mm.159575	38.0244	85.3109	59.8427	48.1499	18.41	24.9339
1446493_at	0.429924	0.147497	1	Cdc14a	229776	CDC14 cell division cycle 14 homolog A (S. cerevisiae)	Mm.17647	41.5066	37.7644	35.1492	39.3874	27.674	66.3626
1421644_at	0.429922	0.357959	1	Slfn3	20557	schlafen 3	Mm.290922	9.61276	22.9434	6.54342	8.7966	8.77135	6.6835
1454554_at	-0.429888	0.243112	1	9330159N22Rik	77203	RIKEN cDNA 9330159N22 gene	NA	33.87	14.5984	19.9502	16.2069	27.5814	32.2216
1424940_s_at	-0.429846	0.102844	1	BC022687	217887	cDNA sequence BC022687	Mm.186678	25.644	19.6894	40.4303	23.1509	31.9335	29.7132
1418832_at	-0.429768	0.113258	1	Pkp3	56460	plakophilin 3	Mm.350037	53.4183	47.7074	96.4932	61.6363	76.1841	54.6399
1427247_at	0.429618	0.435134	1	D3Bwg0562e	229791	DNA segment, Chr 3, Brigham & Women's Genetics 0562 expressed	Mm.140138	9.20298	27.8566	11.1151	8.89298	6.42063	6.47779
1460489_at	-0.429584	0.0246574	1	1700097M23Rik	73561	RIKEN cDNA 1700097M23 gene	NA	6.66536	5.26429	8.31258	5.32215	7.25901	5.87567
1442998_at	-0.429552	0.0899309	1	NA	NA	NA	NA	9.3334	6.22842	10.1054	5.99084	9.63919	9.97343
1415989_at	0.429523	0.557293	1	Vcam1	22329	vascular cell adhesion molecule 1	NA	165.628	742.037	290.963	172.62	115.86	106.484
1421546_a_at	0.429388	0.116396	1	Racgap1	26934	Rac GTPase-activating protein 1	Mm.273804	83.0358	165.309	123.694	128.465	86.0358	101.622
1442574_at	0.429277	0.171047	1	Gm10785	100038392	predicted gene 10785	Mm.440384	34.1533	39.6263	19.2634	25.9792	28.4437	44.3831
1437365_at	0.429168	0.121636	1	Nsun3	106338	NOL1/NOP2/Sun domain family member 3	Mm.26321	18.1596	28.2027	21.3426	37.536	22.2351	19.8716
1452514_a_at	0.429133	0.102744	1	Kit	16590	kit oncogene	Mm.247073	24.6365	49.0148	36.0425	48.0289	42.7295	39.3403
1450034_at	0.429124	0.284665	1	Stat1	20846	signal transducer and activator of transcription 1	Mm.277406	154.702	388.516	188.143	222.209	156.196	128.536
1425895_a_at	-0.428995	0.0415449	1	Id1	15901	inhibitor of DNA binding 1	Mm.444	96.579	76.8429	130.718	94.4509	113.552	80.9433
1419145_at	-0.428971	0.0156418	1	Smtnl1	68678	smoothelin-like 1	Mm.33452	32.5495	24.6556	32.1815	25.5705	33.1467	22.5703
1439632_at	0.428897	0.0982854	1	NA	NA	NA	NA	28.383	35.0583	32.4537	41.2553	19.6689	30.5608
1428485_at	-0.428757	0.0288406	1	Car12	76459	carbonic anyhydrase 12	Mm.277921	126.329	107.141	116.815	91.4416	141.036	87.1017
1429895_at	0.428727	0.0828463	1	2310010G23Rik	69591	RIKEN cDNA 2310010G23 gene	Mm.290704	30.2473	36.1449	30.6268	32.4642	19.2618	37.0863
1442235_at	-0.428594	0.287952	1	Plagl2	54711	pleiomorphic adenoma gene-like 2	Mm.103199	67.084	21.714	33.5004	39.2098	48.4377	52.4396
1421613_at	0.42859	0.261775	1	H2afy3	67552	H2A histone family, member Y3	Mm.4608	12.4384	7.79296	5.23821	9.89492	6.7159	13.8355
1421178_at	0.428581	0.446154	1	Mgat4c	67569	mannosyl (alpha-1,3-)-glycoprotein beta-1,4-N-acetylglucosaminyltransferase, isozyme C (putative)	Mm.25252	41.1433	22.6022	53.2942	98.6036	26.1216	62.6591
1448107_x_at	-0.428566	0.642599	1	Klk1	16612	kallikrein 1	Mm.142722	45.6028	107.797	47.7339	75.3509	510.43	56.1081
1447475_at	-0.428524	0.0396378	1	Fam189a2	381217	family with sequence similarity 189, member A2	Mm.426078	17.806	12.5306	14.5335	10.5284	17.3328	13.9468
1430639_at	-0.428331	0.0709236	1	4930524L23Rik	78185	RIKEN cDNA 4930524L23 gene	Mm.160055	24.3927	19.9379	20.9238	14.553	28.762	20.7618
1430477_s_at	-0.428324	0.144647	1	1700024N20Rik	100328574	RIKEN cDNA 1700024N20Rik gene	Mm.480129	68.0535	45.541	73.3508	40.468	72.2447	80.3033
1450094_at	0.428233	0.0447567	1	Ranbp17	66011	RAN binding protein 17	Mm.383775	18.3687	28.7559	16.2767	20.7117	17.2829	21.1374
1450476_at	0.428204	0.327539	1	Cnr2	12802	cannabinoid receptor 2 (macrophage)	Mm.297251	29.159	83.0017	34.1041	24.3732	31.2911	37.4719
1452879_at	0.428179	0.312508	1	Synpo2	118449	synaptopodin 2	Mm.34359	90.7258	82.8067	85.8972	103.505	32.6075	72.2243
1451761_at	-0.428154	0.155249	1	Hoxb4	15412	homeobox B4	Mm.3546	49.6799	37.3745	48.8065	26.6452	27.5764	27.5638
1452966_at	0.427972	0.0881274	1	Bcl11b	58208	B-cell leukemia/lymphoma 11B	Mm.392694	72.7846	136.162	104.497	138.782	98.4626	96.4999
1437661_at	-0.427922	0.17213	1	AU021092	239691	expressed sequence AU021092	Mm.325639	30.6036	17.9037	28.7826	18.9636	14.9631	15.9444
1446189_at	-0.427811	0.23706	1	Myst4	54169	MYST histone acetyltransferase monocytic leukemia 4	Mm.248967	30.3331	12.0009	18.9636	20.0348	28.3674	27.8808
1441971_at	-0.427575	0.125103	1	NA	NA	NA	NA	154.154	100.398	215.421	181.172	182.908	137.254
1443348_at	0.427444	0.187275	1	D030028M11Rik	319910	RIKEN cDNA D030028M11 gene	Mm.208379	42.4878	55.4608	21.7121	39.9548	42.9946	43.5358
1447139_at	0.427272	0.253846	1	Bcl7c	12055	B-cell CLL/lymphoma 7C	Mm.89667	8.38745	20.6007	13.1833	11.002	7.66221	9.08902
1436675_at	-0.427223	0.0423545	1	Wdr63	242253	WD repeat domain 63	Mm.235040	23.7482	19.3041	19.5722	15.4778	22.2091	14.2109
1420786_a_at	-0.427198	0.0207294	1	Rbmy1a1	19657	RNA binding motif protein, Y chromosome, family 1, member A1	NA	9.14947	6.50945	7.6633	6.48734	8.85337	6.0466
1420593_a_at	-0.427143	0.0839262	1	Tead3	21678	TEA domain family member 3	Mm.6655	30.8744	23.0106	46.7718	30.386	31.3161	26.6071
1439424_x_at	0.426991	0.0720061	1	Herpud2	80517	HERPUD family member 2	Mm.142843	41.5281	58.1227	40.1814	73.76	49.9152	47.2112
1440085_at	-0.426919	0.178661	1	Eda2r	245527	ectodysplasin A2 receptor	Mm.189270	103.103	51.0986	79.1101	83.7025	125.753	98.7025
1431208_a_at	-0.426689	0.278253	1	Slc9a3r2	65962	solute carrier family 9 (sodium/hydrogen exchanger), member 3 regulator 2	Mm.21587	143.369	146.794	239.782	142.032	109.781	74.5358
1419705_at	0.426453	0.470534	1	Car5b	56078	carbonic anhydrase 5b, mitochondrial	Mm.180953	48.96	152.047	56.844	48.061	32.4895	30.0346
1446720_at	0.426439	0.105255	1	NA	NA	NA	NA	18.8607	17.7035	13.3809	17.6021	13.5996	26.7338
1418322_at	-0.426357	0.121613	1	Crem	12916	cAMP responsive element modulator	Mm.5244	115.84	74.109	155.575	90.8935	83.8021	92.3871
1432229_a_at	0.426279	0.082345	1	Cdyl2	75796	chromodomain protein, Y chromosome-like 2	Mm.159575	30.2916	55.7887	32.7585	38.609	43.8659	49.0351
1436819_at	0.426265	0.449892	1	Sept6	56526	septin 6	Mm.260036	52.6335	199.135	58.6465	58.3632	62.828	40.4881
1416715_at	-0.4261	0.164164	1	Gjb3	14620	gap junction protein, beta 3	Mm.90003	456.911	366.702	848.17	559.956	693.712	539.783
1459265_at	-0.42591	0.22378	1	Myo19	66196	myosin XIX	Mm.288689	440.068	174.988	264.316	242.405	342.721	387.612
1441926_x_at	-0.425874	0.0799734	1	Tmie	20776	transmembrane inner ear	Mm.390229	232.47	132.869	259.369	176.348	191.871	203.656
1446636_at	-0.425782	0.206716	1	Tns3	319939	tensin 3	Mm.337820	73.5586	28.5541	43.3439	43.7025	56.014	59.0424
1429897_a_at	0.425692	0.569088	1	D16Ertd472e	67102	DNA segment, Chr 16, ERATO Doi 472, expressed	Mm.37332	129.448	231.887	128.661	119.015	31.9947	46.7931
1423135_at	0.425671	0.186476	1	Thy1	21838	thymus cell antigen 1, theta	Mm.3951	2888.99	3406.49	2780.41	3560.4	1504.92	2415.37
1424156_at	0.425604	0.123325	1	Rbl1	19650	retinoblastoma-like 1 (p107)	Mm.244671	83.5969	178.392	97.8979	131.949	122.557	103.248
1443116_at	0.425602	0.121648	1	Psme4	103554	proteasome (prosome, macropain) activator subunit 4	Mm.480668	15.502	16.5397	11.4465	15.6323	15.672	26.0613
1437286_x_at	0.425556	0.0370977	1	1110020G09Rik	68646	RIKEN cDNA 1110020G09 gene	NA	10.2242	13.9131	10.1576	15.7298	13.3547	15.3542
1419599_s_at	-0.425542	0.334122	1	Ms4a6d	68774	membrane-spanning 4-domains, subfamily A, member 6D	Mm.290390	321.041	514.985	370.118	183.108	319.492	166.171
1423294_at	-0.425503	0.101087	1	Mest	17294	mesoderm specific transcript	Mm.335639	185.062	186.702	270.076	177.047	198.408	123.839
1437370_at	0.425384	0.157212	1	Sgol2	68549	shugoshin-like 2 (S. pombe)	Mm.32800	49.4188	85.9618	64.7326	109.839	68.1833	55.9487
1430998_at	-0.425329	0.296271	1	Sqrdl	59010	sulfide quinone reductase-like (yeast)	Mm.28986	131.945	47.0242	60.7169	57.9341	87.6236	106.404
1441767_at	-0.42532	0.141557	1	Zfp142	77264	zinc finger protein 142	Mm.207298	60.9264	28.3323	42.7259	38.6176	53.8691	52.9257
1416118_at	0.425238	0.0930112	1	Trim59	66949	tripartite motif-containing 59	Mm.479920	229.596	469.103	285.227	365.708	317.11	293.083
1420312_s_at	0.425003	0.0586592	1	NA	NA	NA	NA	8.48143	11.0961	7.0888	11.3837	10.8582	12.5073
1457782_at	-0.424953	0.178495	1	Tln1	21894	talin 1	Mm.208601	195.374	100.569	103.963	77.5806	114.596	123.289
1427452_at	0.424846	0.397366	1	Rpl7	19989	ribosomal protein L7	NA	207.019	438.266	116.467	135.248	139.384	137.161
1444765_at	-0.424654	0.087728	1	Rbpms	19663	RNA binding protein gene with multiple splicing	Mm.323997	13.53	6.90025	10.5618	7.81788	9.47938	10.3839
1432322_at	-0.424645	0.0614687	1	Ost4	67695	oligosaccharyltransferase 4 homolog (S. cerevisiae)	Mm.21450	146.369	88.1204	121.304	103.046	157.522	127.369
1426018_a_at	-0.424639	0.146134	1	Sox6	20679	SRY-box containing gene 6	Mm.323365	33.6768	25.2914	40.2025	39.1355	59.5358	33.6768
1458227_at	-0.424509	0.0649489	1	NA	NA	NA	NA	8.54724	6.6406	6.98889	5.44519	10.295	7.0351
1460379_at	-0.424406	0.0733933	1	Hoxb4	15412	homeobox B4	Mm.3546	104.049	97.5768	118.506	86.0358	101.369	61.5999
1416769_s_at	-0.424384	0.098892	1	Atp6v0b	114143	ATPase, H+ transporting, lysosomal V0 subunit B	Mm.207052	212.484	193.886	174.062	113.481	218.99	152.31
1419711_at	0.424253	0.337886	1	Cd7	12516	CD7 antigen	Mm.4100	17.4762	49.112	17.3948	17.001	17.8851	15.7338
1418519_at	-0.424033	0.0716656	1	Aadat	23923	aminoadipate aminotransferase	Mm.35020	9.03373	7.81558	11.8222	6.6249	11.5288	9.84624
1449661_at	0.423972	0.130463	1	Suz12	52615	suppressor of zeste 12 homolog (Drosophila)	NA	152.839	288.234	193.68	311.531	258.28	205.612
1438269_at	-0.423953	0.0893858	1	Zbtb38	245007	zinc finger and BTB domain containing 38	Mm.443626	676.612	429.658	906.699	613.167	630.604	608.123
1420518_a_at	-0.423803	0.124951	1	Igsf9	93842	immunoglobulin superfamily, member 9	Mm.214530	105.263	77.8492	137.824	108.167	170.601	121.759
1439019_at	0.423775	0.461966	1	Fras1	231470	Fraser syndrome 1 homolog (human)	Mm.291120	17.0879	10.8152	27.9482	31.2784	7.86248	26.7936
1419152_at	0.423735	0.0936509	1	2810417H13Rik	68026	RIKEN cDNA 2810417H13 gene	Mm.351273	57.8482	109.458	58.6232	81.9199	85.1686	77.7453
1449974_at	0.42372	0.0610901	1	Gapdhs	14447	glyceraldehyde-3-phosphate dehydrogenase, spermatogenic	Mm.436562	19.7487	32.1823	27.0463	28.7533	27.0627	37.7026
1440147_at	-0.423667	0.460102	1	Lgi2	246316	leucine-rich repeat LGI family, member 2	Mm.44721	52.7105	48.0358	132.869	52.6006	26.7334	30.7051
1422055_at	0.423632	0.145782	1	Mid1	17318	midline 1	NA	70.9127	159.311	92.4937	81.6603	85.8769	104.48
1426223_at	0.423614	0.248457	1	Ttc39c	72747	tetratricopeptide repeat domain 39C	Mm.52526	53.9441	100.585	50.7947	51.7484	34.3453	43.6279
1447500_at	-0.423569	0.116626	1	Cux2	13048	cut-like homeobox 2	NA	50.3702	35.6463	64.2932	32.0374	36.1176	42.4487
1434776_at	0.423454	0.0717385	1	Sema5a	20356	sema domain, seven thrombospondin repeats (type 1 and type 1-like), transmembrane domain (TM) and short cytoplasmic domain, (semaphorin) 5A	Mm.260374	193.376	185.453	175.794	248.661	133.869	238.047
1456884_at	-0.423356	0.146667	1	6820445E23Rik	100038580	RIKEN cDNA 6820445E23 gene	Mm.392039	20.7058	18.8826	22.6109	21.7511	39.9216	18.8689
1444560_at	-0.423177	0.156685	1	NA	NA	NA	NA	7.92581	5.87958	12.4711	10.418	9.7785	6.54519
1450125_at	-0.423008	0.194924	1	Gata5	14464	GATA binding protein 5	Mm.388880	150.362	85.0663	199.052	184.761	142.841	112.869
1431873_a_at	0.422925	0.084888	1	Tube1	71924	epsilon-tubulin 1	Mm.297956	15.3646	19.8355	19.8355	29.7	15.9124	19.8355
1455730_at	0.42287	0.177371	1	Dlgap5	218977	discs, large (Drosophila) homolog-associated protein 5	Mm.240543	67.859	164.652	106.725	131.265	113.805	91.8771
1449593_at	0.422867	0.354743	1	NA	NA	NA	NA	9.14199	27.5953	10.9728	7.71451	9.94658	11.2921
1452567_at	-0.422795	0.324196	1	Gcap8	14486	granule cell antiserum positive 8	Mm.439705	10.6134	3.86514	3.39891	3.95027	4.06148	3.98349
1424903_at	-0.422596	0.147294	1	Kdm5d	20592	lysine (K)-specific demethylase 5D	Mm.262676	36.7262	22.1356	30.1411	37.7433	49.2668	27.109
1437791_s_at	0.422536	0.022808	1	Eml5	319670	echinoderm microtubule associated protein like 5	NA	220.872	304.6	238.713	345.202	233.876	282.35
1430463_a_at	-0.422522	0.03792	1	Sncaip	67847	synuclein, alpha interacting protein (synphilin)	Mm.292168	12.7245	11.8128	17.2235	10.2044	14.5082	10.9563
1444076_at	0.422449	0.189899	1	NA	NA	NA	NA	67.6465	78.6796	77.6858	150.229	65.0372	69.6051
1438816_at	0.422303	0.338829	1	Ahctf1	226747	AT hook containing transcription factor 1	Mm.128165	54.6878	31.0088	24.8041	45.4442	16.6717	38.6196
1438764_at	-0.422283	0.15515	1	Anxa7	11750	annexin A7	NA	52.1018	29.8445	41.3159	28.4713	51.0189	53.7117
1434657_at	-0.422221	0.0466837	1	Gls	14660	glutaminase	Mm.440465	336.862	252.702	420.985	320.472	338.894	246.649
1454734_at	0.422205	0.297897	1	Lef1	16842	lymphoid enhancer binding factor 1	Mm.255219	285.093	534.26	190.954	194.393	196.89	248.311
1455187_at	-0.42215	0.0697928	1	NA	NA	NA	NA	149.191	107.398	182.549	129.519	195.874	159.416
1431949_at	0.421991	0.230744	1	4930544F09Rik	75198	RIKEN cDNA 4930544F09 gene	NA	38.7293	51.847	23.4034	27.1454	35.784	55.4223
1458242_at	0.421743	0.195138	1	NA	NA	NA	NA	6.61903	6.10962	3.65331	4.84063	4.52602	8.89515
1415829_at	0.421657	0.1948	1	Lbr	98386	lamin B receptor	Mm.4538	299.523	673.117	352.554	527.493	448.182	320.33
1450170_x_at	0.421624	0.114118	1	H2-D1	14964	histocompatibility 2, D region locus 1	NA	29.4731	58.5247	30.1143	33.8527	31.6166	34.0367
1454723_at	0.42162	0.204184	1	Fam172a	68675	family with sequence similarity 172, member A	Mm.343005	73.1051	141.205	76.6384	132.054	90.3608	65.243
1439951_at	-0.421617	0.0512763	1	NA	NA	NA	NA	8.38347	7.83114	9.91515	5.73596	10.0463	7.73639
1442393_at	-0.421542	0.329065	1	NA	NA	NA	NA	115.297	60.5144	43.3924	37.6387	43.7927	40.0358
1418216_at	-0.42152	0.330937	1	Ggt5	23887	gamma-glutamyltransferase 5	Mm.257927	36.5361	51.3938	80.2309	22.7877	34.9027	36.3613
1429244_at	0.421424	0.0334908	1	2610524H06Rik	330173	RIKEN cDNA 2610524H06 gene	Mm.268546	83.9061	111.293	82.1006	134.06	91.4333	101.405
1438477_a_at	-0.421379	0.101004	1	Mcee	73724	methylmalonyl CoA epimerase	Mm.10093	143.293	108.463	156.541	135.033	230.019	146.673
1441519_at	-0.421363	0.0476416	1	Nid1	18073	nidogen 1	Mm.4691	5.91191	4.81263	4.92683	3.49888	5.16	3.71625
1419691_at	-0.421327	0.612468	1	Camp	12796	cathelicidin antimicrobial peptide	Mm.3834	113.704	264.882	90.8102	26.213	62.7712	38.8692
1436058_at	-0.421296	0.0875289	1	Rsad2	58185	radical S-adenosyl methionine domain containing 2	Mm.24045	129.524	85.7082	115.172	109.217	101.016	67.0358
1423285_at	0.421257	0.290367	1	Coch	12810	coagulation factor C homolog (Limulus polyphemus)	Mm.21325	89.2605	114.684	38.8692	54.186	57.0565	76.4919
1456592_at	0.421154	0.093006	1	NA	NA	NA	NA	36.3449	33.7555	22.7262	36.597	28.5173	45.7748
1452562_at	-0.421136	0.14364	1	Kdm5d	20592	lysine (K)-specific demethylase 5D	Mm.262676	506.433	239.895	341.471	422.347	484.745	344.648
1416820_at	0.420979	0.0478853	1	Cdc37	12539	cell division cycle 37 homolog (S. cerevisiae)	Mm.32331	95.0144	132.991	81.7273	95.1345	84.5411	124.522
1449298_a_at	-0.420915	0.460203	1	Pde1a	18573	phosphodiesterase 1A, calmodulin-dependent	Mm.40678	51.0378	84.297	88.3104	32.2096	32.3862	22.4048
1456678_at	0.420841	0.358984	1	NA	NA	NA	NA	6.5872	19.9379	6.27016	6.25113	8.98908	7.14684
1456033_at	-0.420563	0.212188	1	Tbx4	21387	T-box 4	Mm.275336	31.2994	11.3589	17.6561	17.6758	15.8042	18.1418
1445394_at	-0.420446	0.197045	1	NA	NA	NA	NA	85.0406	51.1672	62.3164	38.0673	38.1224	43.2679
1440500_at	-0.420425	0.0327795	1	Map3k10	269881	mitogen-activated protein kinase kinase kinase 10	Mm.389883	39.8804	33.9796	46.4623	28.3472	45.008	36.1194
1452993_at	-0.420362	0.180381	1	5430416O09Rik	71406	RIKEN cDNA 5430416O09 gene	Mm.33063	16.1672	19.3716	25.624	16.8941	35.9823	19.004
1450496_a_at	0.420355	0.0746747	1	Ska1	66468	spindle and kinetochore associated complex subunit 1	Mm.283406	27.8627	52.1789	34.7279	39.5294	42.1249	47.3635
1452713_a_at	0.420324	0.221352	1	Snrnp40	66585	small nuclear ribonucleoprotein 40 (U5)	Mm.423019	107.268	186.335	135.361	256.257	150.033	109.339
1443191_at	-0.419942	0.0836753	1	NA	NA	NA	NA	8.31721	4.98467	5.16561	4.24383	6.25481	5.30486
1449919_at	-0.419802	0.343783	1	Krtap6-2	16701	keratin associated protein 6-2	Mm.3524	19.4781	6.12558	6.29465	8.58044	7.26013	7.07436
1418420_at	-0.419665	0.0756215	1	Myod1	17927	myogenic differentiation 1	Mm.1526	36.4732	29.6167	50.6494	29.5433	46.2375	40.7898
1445385_at	-0.419617	0.33056	1	NA	NA	NA	NA	34.1868	13.7719	25.6901	28.4799	43.8808	41.0596
1442821_at	-0.419615	0.156387	1	NA	NA	NA	NA	31.6943	16.3143	23.1521	18.7824	30.71	30.7315
1443598_at	0.419542	0.048669	1	Gm5165	382161	predicted gene 5165	Mm.436630	13.4828	16.4107	11.4676	19.1303	16.2234	19.1173
1451917_a_at	0.419489	0.531811	1	Dclk1	13175	doublecortin-like kinase 1	NA	560.283	236.036	678.837	766.933	196.677	988.616
1436648_at	0.41948	0.0455355	1	Nanos1	332397	nanos homolog 1 (Drosophila)	Mm.186390	28.0426	32.778	25.2365	30.4535	25.0974	42.568
1444270_at	-0.419388	0.0581726	1	Rsph4a	212892	radial spoke head 4 homolog A (Chlamydomonas)	Mm.131949	9.4614	5.52021	6.50078	5.28428	6.66536	5.87567
1440347_at	-0.419291	0.255193	1	NA	NA	NA	NA	16.7648	14.0773	11.5885	6.76693	8.86805	7.56286
1422905_s_at	0.419259	0.0687719	1	Fmo2	55990	flavin containing monooxygenase 2	Mm.10929	12.3423	22.51	13.855	16.0911	12.8196	14.4726
1458496_at	-0.419254	0.333565	1	NA	NA	NA	NA	277.948	91.6052	191.705	184.369	225.598	297.646
1417991_at	-0.419251	0.52685	1	Dio1	13370	deiodinase, iodothyronine, type I	Mm.148342	16.6394	4.78757	19.435	30.5424	23.427	21.667
1420656_at	-0.419172	0.377009	1	Abcg8	67470	ATP-binding cassette, sub-family G (WHITE), member 8	Mm.26581	111.058	74.2441	98.7025	188.628	198.062	64.8428
1435306_a_at	0.419138	0.178049	1	Kif11	16551	kinesin family member 11	Mm.42203	101.402	229.003	140.631	186.123	143.862	115.067
1435578_s_at	0.41907	0.525661	1	Dab1	13131	disabled homolog 1 (Drosophila)	Mm.289682	16.7062	6.54519	16.1713	37.8626	7.44408	19.3981
1460419_a_at	0.41905	0.566576	1	Prkcb	18751	protein kinase C, beta	NA	112.659	426.066	96.0395	71.0883	70.3567	60.074
1456440_s_at	-0.418994	0.29417	1	St8sia6	241230	ST8 alpha-N-acetyl-neuraminide alpha-2,8-sialyltransferase 6	NA	11.145	11.3576	22.1334	11.23	8.60636	6.96451
1427028_at	-0.418994	0.0744973	1	Lgr6	329252	leucine-rich repeat-containing G protein-coupled receptor 6	Mm.279594	45.9859	23.2611	37.0659	33.7105	34.0616	30.9799
1458466_at	0.418972	0.211037	1	Ctsa	19025	cathepsin A	NA	34.1725	57.1876	31.9227	27.3503	21.585	35.9778
1452572_at	0.418799	0.288475	1	Camk4	12326	calcium/calmodulin-dependent protein kinase IV	Mm.222329	61.1731	156.864	68.8902	58.0855	58.1073	64.2052
1439549_at	0.41867	0.232822	1	Prrg3	208748	proline rich Gla (G-carboxyglutamic acid) 3 (transmembrane)	Mm.25626	30.0083	62.5397	46.1423	43.0824	24.9453	30.6176
1445493_at	-0.418657	0.0494943	1	AU022255	99215	expressed sequence AU022255	NA	27.6685	20.7701	20.5451	18.3266	26.7529	16.7286
1455028_at	0.418609	0.0775357	1	Mapt	17762	microtubule-associated protein tau	Mm.1287	20.251	33.0258	27.484	40.2052	29.4412	29.4707
1436957_at	0.41854	0.0608202	1	Gabra3	14396	gamma-aminobutyric acid (GABA) A receptor, subunit alpha 3	NA	6.12454	6.72118	5.74705	9.55498	5.14169	6.72865
1437841_x_at	-0.418458	0.0669761	1	Csdc2	105859	cold shock domain containing C2, RNA binding	Mm.22524	52.3728	45.7896	75.0358	41.8607	65.0544	55.8691
1422227_at	0.418437	0.0904352	1	Klf12	16597	Kruppel-like factor 12	NA	14.3934	21.2898	16.6313	20.4379	11.3291	14.8787
1453629_at	0.418369	0.292264	1	4930478L05Rik	75818	RIKEN cDNA 4930478L05 gene	Mm.410817	11.3499	27.3124	11.3944	9.71709	9.94542	11.5674
1459458_at	-0.418348	0.0759996	1	D9Ertd338e	52299	DNA segment, Chr 9, ERATO Doi 338, expressed	NA	36.7874	19.9815	23.3731	20.2829	26.2346	23.3198
1456875_at	0.418278	0.0827823	1	1810013L24Rik	69053	RIKEN cDNA 1810013L24 gene	NA	302.869	270.156	219.438	386.289	254.926	387.433
1425339_at	-0.418105	0.0981178	1	Plcb4	18798	phospholipase C, beta 4	Mm.38009	69.5251	58.8452	91.8112	80.213	86.7066	49.1526
1429495_at	-0.41795	0.0954748	1	Tmem107	66910	transmembrane protein 107	Mm.33964	13.2347	6.96021	10.4938	11.6199	12.5353	9.02637
1420940_x_at	-0.417728	0.0954236	1	Rgs5	19737	regulator of G-protein signaling 5	Mm.20954	311.72	284.868	333.485	232.844	261.584	171.987
1438371_x_at	0.417561	0.184034	1	Ddx5	13207	DEAD (Asp-Glu-Ala-Asp) box polypeptide 5	Mm.220038	824.65	977.352	765.579	1739.34	1286.15	1138.18
1435780_at	-0.417514	0.0270698	1	Psd	73728	pleckstrin and Sec7 domain containing	Mm.268532	26.1795	20.129	25.9722	19.0433	22.5873	16.8159
1458351_s_at	0.417449	0.338523	1	Klhl2	77113	kelch-like 2, Mayven (Drosophila)	Mm.350347	31.5121	25.537	34.9814	39.8116	12.102	31.2598
1427012_at	0.417268	0.22188	1	Lancl1	14768	LanC (bacterial lantibiotic synthetase component C)-like 1	Mm.20522	23.2216	33.9003	25.8425	42.7472	18.816	18.5556
1435825_at	-0.417259	0.220193	1	Acvrl1	11482	activin A receptor, type II-like 1	Mm.279542	68.8298	67.7506	102.121	51.6586	47.9547	40.443
1440432_at	0.417066	0.259255	1	NA	NA	NA	NA	18.3012	13.5417	8.39198	16.7982	15.3817	24.7207
1425699_a_at	-0.416983	0.0181542	1	Abhd14a	68644	abhydrolase domain containing 14A	Mm.268925	142.202	108.503	142.369	115.722	154.683	104.793
1432369_at	-0.416908	0.0447368	1	3010027C24Rik	77085	RIKEN cDNA 3010027C24 gene	Mm.399211	55.6492	41.3262	53.9887	38.0005	64.0969	51.532
1423520_at	0.416905	0.210393	1	Lmnb1	16906	lamin B1	Mm.4105	326.826	862.926	513.389	470.472	434.579	427.393
1435365_at	-0.416532	0.173984	1	4732415M23Rik	320869	RIKEN cDNA 4732415M23 gene	Mm.258354	64.0064	67.6222	89.6437	44.1575	101.218	81.7978
1456854_at	-0.416523	0.234489	1	Neurl1a	18011	neuralized homolog 1A (Drosophila)	Mm.313651	20.3245	9.09579	12.1383	11.5625	19.4379	19.1769
1450397_at	-0.416509	0.352252	1	Mtap1b	17755	microtubule-associated protein 1B	NA	199.817	104.211	216.703	123.536	69.476	98.2839
1447402_at	0.416333	0.159226	1	NA	NA	NA	NA	11.5677	11.4827	8.99974	10.2791	5.60546	11.751
1459884_at	-0.416279	0.112301	1	NA	NA	NA	NA	7.28371	5.42746	7.15239	5.01117	9.89233	7.97312
1428150_at	0.416166	0.263165	1	Coro7	78885	coronin 7	NA	66.8441	177.126	71.7394	80.3011	90.1891	72.2448
1449945_at	0.416123	0.064737	1	Ppargc1b	170826	peroxisome proliferative activated receptor, gamma, coactivator 1 beta	Mm.415302	41.9995	52.387	29.4366	52.6323	40.1669	42.788
1421826_at	-0.416122	0.0669228	1	Dll4	54485	delta-like 4 (Drosophila)	Mm.143719	27.4627	27.1297	42.5358	24.4331	32.2746	23.9408
1438392_at	0.415914	0.454241	1	NA	NA	NA	NA	12.7329	36.5142	8.72882	8.75149	11.4645	9.46889
1443337_at	-0.415826	0.411155	1	NA	NA	NA	NA	77.7537	27.5064	22.8129	19.5933	29.3441	40.6771
1423121_at	0.415682	0.145065	1	Ide	15925	insulin degrading enzyme	Mm.28366	59.8691	81.1814	73.2647	112.515	52.7494	60.124
1418153_at	-0.415619	0.109184	1	Lama1	16772	laminin, alpha 1	Mm.303386	45.4632	26.7209	41.9756	28.5554	26.069	27.4727
1436589_x_at	0.415588	0.293702	1	Prkd2	101540	protein kinase D2	Mm.1881	142.687	355.282	168.876	146.942	123.833	135.639
1443010_at	0.415535	0.243307	1	NA	NA	NA	NA	27.6176	26.4526	18.8375	24.5052	28.1096	53.5308
1422924_at	-0.415518	0.134542	1	Tnfsf9	21950	tumor necrosis factor (ligand) superfamily, member 9	Mm.41171	81.7412	87.9242	95.1378	53.0358	119.715	84.1421
1418594_a_at	0.415443	0.0502113	1	Ncoa1	17977	nuclear receptor coactivator 1	Mm.301039	74.0735	108.001	85.6679	96.5933	91.8426	132.536
1428577_at	-0.415439	0.061793	1	Ppfia4	68507	protein tyrosine phosphatase, receptor type, f polypeptide (PTPRF), interacting protein (liprin), alpha 4	Mm.295105	40.2955	30.1921	33.4738	22.5703	39.2688	32.7642
1425947_at	0.415422	0.532157	1	Ifng	15978	interferon gamma	Mm.240327	9.38408	49.3717	11.8234	8.66309	16.1979	9.96796
1437958_at	-0.415372	0.0699975	1	Xpr1	19775	xenotropic and polytropic retrovirus receptor 1	Mm.266215	24.2305	18.3266	33.4924	18.9636	24.3927	24.0132
1457303_at	-0.41535	0.11246	1	Anks3	72615	ankyrin repeat and sterile alpha motif domain containing 3	Mm.290628	30.3486	16.6615	20.6068	15.4329	23.3838	23.9774
1438671_at	0.415337	0.1459	1	Ppp2r2c	269643	protein phosphatase 2 (formerly 2A), regulatory subunit B (PR 52), gamma isoform	Mm.41694	13.0369	23.0301	10.4228	11.9898	13.2504	15.4657
1453748_a_at	0.415331	0.249145	1	Kif23	71819	kinesin family member 23	Mm.259374	246.309	711.735	505.104	487.077	458.656	390.402
1445784_at	-0.415301	0.30472	1	NA	NA	NA	NA	258.156	90.0013	105.667	105.627	145.223	175.702
1427275_at	0.415181	0.129752	1	Smc4	70099	structural maintenance of chromosomes 4	Mm.206841	621.532	1234.18	692.523	1018.41	1046.82	849.994
1427910_at	0.415166	0.229981	1	Cst6	73720	cystatin E/M	Mm.36816	55.9352	66.7591	47.2025	44.3557	52.5635	111.123
1428004_at	0.415086	0.272617	1	Snrnp25	78372	small nuclear ribonucleoprotein 25 (U11/U12)	Mm.29952	339.381	702.944	260.875	268.036	293.279	326.699
1457024_x_at	-0.414988	0.0185287	1	Slc35a2	22232	solute carrier family 35 (UDP-galactose transporter), member A2	Mm.214976	10.6433	7.92108	9.49979	7.41878	10.1533	7.37072
1444621_at	-0.414877	0.0172571	1	Iqsec2	245666	IQ motif and Sec7 domain 2	Mm.33027	36.5361	26.7332	35.0651	28.0426	35.0651	25.289
1440534_at	-0.414771	0.082681	1	Gm10001	791296	predicted gene 10001	Mm.383568	10.0753	10.698	10.8138	8.16232	14.0002	7.37367
1449876_at	0.41461	0.389554	1	Prkg1	19091	protein kinase, cGMP-dependent, type I	NA	59.3223	63.5181	70.0483	65.9202	20.0603	47.1485
1446553_at	-0.414605	0.19808	1	NA	NA	NA	NA	23.2311	9.57413	12.0651	10.7327	11.6861	13.4597
1416987_at	0.414549	0.219909	1	Elp4	77766	elongation protein 4 homolog (S. cerevisiae)	Mm.33870	16.1762	27.2314	32.2652	44.0909	25.7579	26.5142
1439968_x_at	-0.414527	0.0214004	1	Dbndd2	52840	dysbindin (dystrobrevin binding protein 1) domain containing 2	Mm.256927	33.718	23.9266	36.8771	26.6763	33.0708	27.2083
1416200_at	-0.414506	0.181623	1	Il33	77125	interleukin 33	Mm.182359	554.341	465.478	669.189	423.876	363.264	288.451
1415965_at	0.414397	0.104772	1	Scd1	20249	stearoyl-Coenzyme A desaturase 1	Mm.267377	82.0358	140.765	102.382	132.365	81.2513	86.7017
1421289_at	0.414278	0.135823	1	Hspb7	29818	heat shock protein family, member 7 (cardiovascular)	Mm.46181	38.4154	58.8691	30.0113	37.302	27.4817	34.1462
1460412_at	-0.41427	0.570809	1	Fbln7	70370	fibulin 7	Mm.5107	137.386	50.2012	145.406	116.445	27.121	39.1624
1440728_at	-0.414122	0.0951019	1	NA	NA	NA	NA	6.34502	3.48346	4.6537	3.64374	3.64374	3.58288
1449310_at	-0.41412	0.369703	1	Ptger2	19217	prostaglandin E receptor 2 (subtype EP2)	Mm.4630	26.6783	46.0941	36.4844	18.5548	27.4279	13.1938
1458427_at	0.413924	0.0885477	1	Brip1	237911	BRCA1 interacting protein C-terminal helicase 1	Mm.186143	52.7033	97.2025	70.9883	90.2634	63.6259	64.1624
1446079_at	-0.41392	0.169573	1	Zmat2	66492	zinc finger, matrin type 2	Mm.251155	32.7319	13.2377	20.1236	21.4542	22.8282	22.3881
1459787_at	-0.413888	0.0950618	1	NA	NA	NA	NA	27.358	15.3124	22.1815	25.1277	26.6948	17.8044
1444165_at	-0.413879	0.367573	1	Layn	244864	layilin	Mm.335152	324.818	371.275	399.953	180.105	172.536	141.754
1436312_at	0.413838	0.60043	1	Ikzf1	22778	IKAROS family zinc finger 1	Mm.103545	125.951	631.869	124.022	90.8932	108.202	69.5841
1459783_s_at	0.413788	0.19911	1	Cno	117197	cappuccino	Mm.46744	74.2782	153.869	117.808	175.638	126.972	97.1998
1418149_at	-0.413721	0.0609774	1	Chga	12652	chromogranin A	Mm.4137	76.9443	77.857	107.378	71.002	94.02	59.4453
1448983_at	-0.413579	0.0897759	1	Cdrt4	66338	CMT1A duplicated region transcript 4	Mm.46166	23.7763	21.018	27.4453	16.3813	32.0024	25.6658
1421112_at	-0.413476	0.215879	1	Nkx2-2	18088	NK2 transcription factor related, locus 2 (Drosophila)	Mm.330639	12.8694	13.3055	12.11	9.82303	25.5517	12.8956
1439284_at	-0.413457	0.143988	1	Epb4.1l5	226352	erythrocyte protein band 4.1-like 5	Mm.253156	61.0901	32.432	68.4788	63.0968	55.6535	48.156
1437924_at	0.413381	0.10247	1	Son	20658	Son DNA binding protein	NA	52.9795	61.2442	31.6116	51.3691	38.1995	48.0357
1421117_at	-0.413372	0.116382	1	Dst	13518	dystonin	Mm.478284	28.5473	23.6584	24.8529	14.0495	20.3745	18.4108
1460592_at	-0.413299	0.114844	1	Epb4.1l1	13821	erythrocyte protein band 4.1-like 1	Mm.20852	65.6289	37.9906	67.3917	69.3554	64.5822	45.8999
1457222_at	-0.413223	0.149399	1	Creb5	231991	cAMP responsive element binding protein 5	Mm.321138	61.6898	75.1031	94.7428	43.0865	69.4023	53.0831
1449714_at	-0.412916	0.0351044	1	Fam73b	108958	family with sequence similarity 73, member B	Mm.254974	93.7129	71.9548	88.1172	79.9318	112.377	68.3691
1432373_at	-0.412861	0.10136	1	4930533B01Rik	75166	RIKEN cDNA 4930533B01 gene	Mm.410811	64.2025	35.0262	39.8695	35.849	53.7966	46.4757
1441551_at	-0.412774	0.0179904	1	Mypn	68802	myopalladin	Mm.259767	13.1256	9.88708	14.1871	10.3916	14.0337	10.781
1438588_at	-0.412697	0.18125	1	NA	NA	NA	NA	71.6205	42.5355	78.8427	41.0638	57.3641	78.6188
1446339_at	0.412679	0.298623	1	NA	NA	NA	NA	20.4379	20.2056	10.7312	13.7419	17.8727	33.2997
1459004_at	0.412628	0.134133	1	Sorl1	20660	sortilin-related receptor, LDLR class A repeats-containing	Mm.121920	11.3119	12.0483	9.54538	12.2103	6.04013	10.456
1450643_s_at	0.412444	0.0424777	1	Acsl1	14081	acyl-CoA synthetase long-chain family member 1	Mm.210323	39.9648	59.1111	37.4057	54.8827	39.5008	42.9133
1442327_at	-0.412343	0.201104	1	NA	NA	NA	NA	11.817	10.9332	16.5875	13.2519	26.0131	14.9304
1421456_at	-0.412285	0.140131	1	P2ry1	18441	purinergic receptor P2Y, G-protein coupled 1	Mm.281452	36.9152	30.6861	53.1224	23.5942	31.8365	36.5872
1442989_at	0.412219	0.136761	1	NA	NA	NA	NA	33.2132	38.9253	21.1953	35.6	38.6034	46.2132
1430992_s_at	0.412173	0.0647895	1	Cisd2	67006	CDGSH iron sulfur domain 2	Mm.269993	66.64	72.8955	58.3691	96.5358	52.14	67.9095
1437849_x_at	0.412123	0.0929711	1	Armcx2	67416	armadillo repeat containing, X-linked 2	Mm.285969	20.0105	33.0818	18.908	23.3584	17.162	19.7981
1420856_a_at	0.412121	0.156506	1	NA	NA	NA	NA	88.6044	170.036	142.08	170.002	102.869	105.551
1423017_a_at	-0.411966	0.0492897	1	Il1rn	16181	interleukin 1 receptor antagonist	Mm.882	368.21	365.702	495.068	296.145	465.379	332.578
1421843_at	0.411964	0.245729	1	Il1rap	16180	interleukin 1 receptor accessory protein	Mm.253424	30.8792	55.8716	27.0463	27.0463	19.9879	26.0185
1447440_at	-0.411863	0.119149	1	NA	NA	NA	NA	20.5076	13.9291	18.8381	15.6713	28.5513	21.4585
1450065_at	0.411775	0.326364	1	Adcy7	11513	adenylate cyclase 7	Mm.288206	100.334	182.645	119.504	151.451	67.1901	68.569
1418037_at	-0.41171	0.210029	1	C4bp	12269	complement component 4 binding protein	Mm.306720	39.4603	24.3927	37.4814	32.9521	61.6101	48.1585
1436492_x_at	-0.411593	0.345073	1	Lemd1	213409	LEM domain containing 1	NA	19.5731	7.11646	18.9636	23.055	13.2732	12.7591
1459671_at	0.411536	0.157001	1	NA	NA	NA	NA	17.4799	15.0388	11.0815	24.8927	12.7591	15.5357
1419593_at	-0.411532	0.132731	1	NA	NA	NA	NA	35.7449	28.3519	35.1408	23.7164	50.2539	39.8946
1417894_at	-0.411373	0.194465	1	Gpr97	54672	G protein-coupled receptor 97	Mm.27995	13.598	13.0876	9.73695	6.97984	10.7535	6.6258
1429883_at	-0.411329	0.197287	1	Actl6a	56456	actin-like 6A	Mm.41077	103.718	53.5995	60.9743	45.2025	76.2025	84.5625
1443241_at	-0.411165	0.275112	1	NA	NA	NA	NA	110.497	52.7658	70.6429	72.2025	135.202	117.81
1455969_at	0.411154	0.271267	1	Nudt15	214254	nudix (nucleoside diphosphate linked moiety X)-type motif 15	Mm.386852	29.1341	58.6348	42.7664	34.8675	20.3783	29.2014
1457688_at	0.41115	0.0911296	1	Zfp398	272347	zinc finger protein 398	NA	39.6436	47.8227	42.6056	76.6176	47.9125	51.9316
1446319_at	-0.411117	0.0994341	1	Asb7	117589	ankyrin repeat and SOCS box-containing 7	Mm.34785	33.5908	28.4584	43.529	27.272	49.3537	39.5473
1422091_at	-0.410923	0.0315412	1	Pfkfb2	18640	6-phosphofructo-2-kinase/fructose-2,6-biphosphatase 2	Mm.249861	71.4607	49.4176	80.2785	57.8283	73.1919	62.5183
1447250_a_at	-0.410896	0.37155	1	Ccdc141	545428	coiled-coil domain containing 141	Mm.26579	808.818	246.889	586.08	600.273	636.411	866.202
1452176_at	0.410834	0.0652108	1	Nup153	218210	nucleoporin 153	Mm.255398	234.993	332	242.128	402.949	262.536	262.374
1424413_at	0.410829	0.447759	1	Ogfrl1	70155	opioid growth factor receptor-like 1	Mm.28013	64.7455	226.998	80.4453	60.763	62.1319	55.129
1421586_a_at	-0.410823	0.120473	1	Cd46	17221	CD46 antigen, complement regulatory protein	Mm.12884	35.1162	19.3315	21.213	16.6445	23.6161	23.2687
1440539_at	0.41072	0.0798415	1	NA	NA	NA	NA	12.0024	22.5577	14.1589	15.8266	17.0541	19.0703
1425545_x_at	0.410574	0.154203	1	NA	NA	NA	NA	2169.25	4112.26	1872.36	2337.13	2180.1	2163.71
1431424_at	-0.410528	0.459484	1	2810055G20Rik	77994	RIKEN cDNA 2810055G20 gene	Mm.394688	212.557	43.7154	74.5101	93.7025	86.8685	143.029
1434944_at	-0.41041	0.192792	1	Dmpk	13400	dystrophia myotonica-protein kinase	Mm.6529	159.578	73.4729	129.945	127.385	165.867	156.536
1428682_at	0.410382	0.0755474	1	Zc3h6	78751	zinc finger CCCH type containing 6	Mm.26377	8.11568	7.43442	5.44185	9.16057	6.18675	9.41839
1441887_x_at	0.410372	0.108815	1	NA	NA	NA	NA	3.97777	7.3807	4.51221	4.28011	3.74785	4.99874
1427801_at	-0.410331	0.188586	1	NA	NA	NA	NA	3.59391	3.17519	3.76144	3.69711	7.3256	3.59391
1447056_at	0.410274	0.0516088	1	Sucla2	20916	succinate-Coenzyme A ligase, ADP-forming, beta subunit	Mm.38951	13.4633	13.9685	9.40567	15.8863	11.5533	15.4735
1449269_at	-0.410266	0.321579	1	F5	14067	coagulation factor V	Mm.12900	90.853	55.6721	135.718	56.5804	44.3734	74.0094
1454355_at	0.410249	0.214864	1	1810021M19Rik	69119	RIKEN cDNA 1810021M19 gene	NA	9.29656	9.53747	8.71982	10.8166	11.3081	20.8539
1443938_at	-0.410208	0.0227761	1	NA	NA	NA	NA	135.202	112.398	155.079	101.791	146.237	114.202
1448581_at	0.410169	0.0474662	1	Zfp346	26919	zinc finger protein 346	Mm.22795	16.9798	21.2813	19.2878	28.2547	20.8559	26.6546
1419479_at	-0.410134	0.442617	1	Sectm1b	58210	secreted and transmembrane 1B	Mm.116986	42.2606	19.2778	38.8275	80.0563	70.7025	32.0382
1446536_at	-0.410127	0.232894	1	Sema6d	214968	sema domain, transmembrane domain (TM), and cytoplasmic domain, (semaphorin) 6D	Mm.330536	41.967	27.0463	21.6342	15.2726	23.0938	21.6342
1454290_at	0.410112	0.182477	1	4930573O21Rik	114670	RIKEN cDNA 4930573O21 gene	Mm.173163	4.16789	7.55484	3.66171	3.57444	3.37576	4.47616
1440889_at	-0.410092	0.12895	1	BC006965	217294	cDNA sequence BC006965	NA	9.98357	9.83413	13.1661	9.12223	18.3312	11.4485
1449554_at	0.409935	0.204081	1	Tle3	21887	transducin-like enhancer of split 3, homolog of Drosophila E(spl)	NA	26.1806	55.3243	50.847	61.7101	41.2277	37.7026
1427427_at	0.409771	0.183021	1	Ryr3	20192	ryanodine receptor 3	Mm.436657	14.5139	20.7451	8.41535	12.0362	11.6048	13.309
1434342_at	-0.409744	0.0514595	1	S100b	20203	S100 protein, beta polypeptide, neural	Mm.235998	10.8391	9.43792	12.7591	7.86557	13.4626	10.698
1445642_at	-0.409644	0.292206	1	Lemd1	213409	LEM domain containing 1	NA	55.5023	20.2869	48.1396	36.0373	26.352	41.0879
1460130_at	-0.40962	0.072235	1	Gm5544	433632	predicted gene 5544	Mm.212421	5.40969	5.45749	6.40883	3.95483	7.46822	5.11826
1446193_at	-0.409603	0.127562	1	D5Ertd579e	320661	DNA segment, Chr 5, ERATO Doi 579, expressed	NA	31.7387	21.9162	23.3558	19.235	38.3044	28.7387
1426560_a_at	-0.409284	0.0541121	1	Npnt	114249	nephronectin	Mm.279310	291.592	205.535	368.802	272.579	289.603	237.341
1443541_at	0.409178	0.0333465	1	Gm5148	381438	predicted gene 5148	Mm.471762	5.5291	5.85974	4.67619	6.83421	4.54491	6.87115
1423007_a_at	0.409177	0.647302	1	Gfra2	14586	glial cell line derived neurotrophic factor family receptor alpha 2	Mm.32619	32.9284	281.162	121.351	40.0004	40.1986	33.4446
1436704_x_at	0.409166	0.272382	1	Mthfd1	108156	methylenetetrahydrofolate dehydrogenase (NADP+ dependent), methenyltetrahydrofolate cyclohydrolase, formyltetrahydrofolate synthase	Mm.29584	28.0426	44.9037	50.8135	82.2025	62.7155	56.6917
1458649_at	0.408928	0.264284	1	AI662245	102142	expressed sequence AI662245	Mm.441232	99.1969	69.0566	44.3646	75.3367	61.1934	121.151
1450160_at	-0.408891	0.180992	1	Lif	16878	leukemia inhibitory factor	Mm.4964	82.7235	41.5086	78.8877	59.2073	80.38	91.2025
1436384_at	-0.408855	0.122817	1	Rps10	67097	ribosomal protein S10	NA	67.8189	39.2025	44.0993	47.4318	75.0358	51.5743
1456951_at	0.408825	0.0371026	1	NA	NA	NA	NA	15.3495	16.5397	13.68	20.5061	12.4226	17.9966
1415781_a_at	0.408736	0.0664718	1	NA	NA	NA	NA	1030.04	1381.18	880.471	1580.63	1278.14	1242.21
1442881_at	-0.408689	0.415452	1	NA	NA	NA	NA	518.931	139.95	272.969	225.003	248.412	477.696
1433947_at	0.408537	0.448461	1	Rab37	58222	RAB37, member of RAS oncogene family	Mm.143789	24.6911	85.4685	26.5563	18.4907	27.9267	27.0967
1456668_at	0.40847	0.0573401	1	Zcchc11	230594	zinc finger, CCHC domain containing 11	NA	15.2231	15.3234	12.0724	18.3844	14.0002	21.3555
1423258_at	-0.408339	0.0320787	1	Syt9	60510	synaptotagmin IX	Mm.302793	7.70524	5.68602	8.39537	6.84579	9.24825	6.57487
1457686_at	0.408299	0.217045	1	Srsf17b	338351	serine/arginine-rich splicing factor 17B	Mm.116704	16.4598	44.2475	25.8291	27.1568	28.3798	23.4696
1441455_at	0.408244	0.0391057	1	NA	NA	NA	NA	24.547	25.3563	21.0378	32.0374	21.2985	31.6436
1455195_at	-0.408211	0.31934	1	Rps24	20088	ribosomal protein S24	Mm.16775	169.044	78.4743	83.6497	107.074	209.805	151.084
1459038_at	-0.408078	0.186133	1	NA	NA	NA	NA	33.1088	31.9078	51.3691	38.7025	35.0363	20.6536
1447105_at	-0.408057	0.1907	1	NA	NA	NA	NA	76.6706	36.5361	43.0663	35.8122	54.8963	59.2986
1442787_at	0.407929	0.0748718	1	NA	NA	NA	NA	79.5141	85.4547	69.4847	122.946	92.2599	113.316
1454947_a_at	0.407832	0.112772	1	Ublcp1	79560	ubiquitin-like domain containing CTD phosphatase 1	Mm.338784	160.208	246.702	178.981	233.126	132.256	153.975
1430191_at	0.407817	0.343887	1	9130004J05Rik	71603	RIKEN cDNA 9130004J05 gene	NA	42.6943	43.0697	19.9931	25.6001	14.7887	26.7339
1452620_at	-0.407812	0.153279	1	Pck2	74551	phosphoenolpyruvate carboxykinase 2 (mitochondrial)	Mm.480341	58.8015	51.1368	108.672	72.5337	85.9688	63.4282
1452421_at	0.407793	0.238034	1	NA	NA	NA	NA	182.742	156.494	198.761	209.361	142.312	368.377
1417687_at	-0.407788	0.172696	1	Lgals12	56072	lectin, galactose binding, soluble 12	Mm.298242	85.8733	59.0624	120.505	77.4626	118.046	114.352
1427029_at	0.407784	0.0454655	1	Htra3	78558	HtrA serine peptidase 3	Mm.274255	17.8622	28.5426	17.6548	21.1588	17.301	21.0937
1417505_s_at	-0.407765	0.362982	1	NA	NA	NA	NA	517.042	528.536	703.714	297.497	255.544	253.268
1436989_s_at	0.407719	0.0789487	1	Slc12a6	107723	solute carrier family 12, member 6	Mm.479575	12.1858	14.3373	12.0055	19.4527	10.2385	12.5381
1447106_at	-0.407649	0.0530836	1	NA	NA	NA	NA	10.1582	8.23502	10.698	6.14354	8.80705	8.10444
1455487_at	-0.407517	0.0529681	1	Mfsd11	69900	major facilitator superfamily domain containing 11	Mm.348004	65.2493	52.8364	73.0358	49.5146	53.9417	42.1061
1422167_at	0.407398	0.137952	1	Sema5a	20356	sema domain, seven thrombospondin repeats (type 1 and type 1-like), transmembrane domain (TM) and short cytoplasmic domain, (semaphorin) 5A	Mm.260374	83.6292	91.9268	92.5349	97.6467	83.1781	167.298
1457339_at	0.40739	0.430762	1	NA	NA	NA	NA	205.527	157.226	53.1546	88.8831	75.1539	137.066
1419716_a_at	0.407282	0.069209	1	Pou2f1	18986	POU domain, class 2, transcription factor 1	Mm.245261	39.5359	47.5341	48.9443	61.1769	33.6958	52.2985
1452040_a_at	0.407159	0.129533	1	Cdca3	14793	cell division cycle associated 3	Mm.285723	157.536	277.264	147.892	241.014	196.562	159.805
1457491_at	0.407109	0.169271	1	Plekha1	101476	pleckstrin homology domain containing, family A (phosphoinositide binding specific) member 1	Mm.323554	6.40098	5.33351	4.44911	5.8006	4.43127	9.5108
1418123_at	0.407027	0.355371	1	Unc119	22248	unc-119 homolog (C. elegans)	Mm.284811	84.0422	201.202	70.1098	72.8262	68.8436	64.5358
1457441_at	-0.40687	0.0728892	1	Ebf1	13591	early B-cell factor 1	NA	29.6128	26.6025	41.0364	26.7001	29.0445	21.3225
1416778_at	-0.406869	0.377536	1	Sdpr	20324	serum deprivation response	Mm.480575	134.228	158.379	289.5	170.702	119.407	73.6454
1436763_a_at	-0.406831	0.107669	1	Klf9	16601	Kruppel-like factor 9	NA	54.9198	47.9434	83.1628	57.2131	56.428	40.3203
1443575_at	-0.406697	0.0865183	1	2310040G24Rik	381792	RIKEN cDNA 2310040G24 gene	NA	47.4825	39.6525	46.8514	43.3582	73.0497	40.574
1456085_x_at	-0.40668	0.0604259	1	Cd151	12476	CD151 antigen	Mm.30246	1604.7	1035.54	1883.63	1292.35	1383.87	1341.75
1454617_at	0.406621	0.0467094	1	Arrdc3	105171	arrestin domain containing 3	Mm.423137	159.215	192.516	129.987	173.896	115.966	166.983
1458324_x_at	0.406493	0.412075	1	NA	NA	NA	NA	16.055	10.1127	13.569	32.7618	8.01138	12.2668
1441896_x_at	-0.406409	0.237344	1	NA	NA	NA	NA	21.6745	7.90148	11.1725	11.1559	11.833	13.9624
1419407_at	0.40637	0.421869	1	Hc	15139	hemolytic complement	Mm.2168	19.7137	45.6559	20.8113	13.612	10.7916	16.5853
1444254_at	-0.406353	0.252304	1	Tns4	217169	tensin 4	Mm.262067	810.066	432.252	1206.02	964.431	861.293	867.053
1460330_at	-0.406339	0.0533467	1	Anxa3	11745	annexin A3	Mm.7214	967.017	739.393	1119.61	653.904	951.536	915.328
1456545_at	-0.406283	0.150386	1	Il18rap	16174	interleukin 18 receptor accessory protein	NA	62.9344	59.531	74.8618	41.0131	45.4778	37.7026
1425987_a_at	-0.406257	0.407089	1	Kcnma1	16531	potassium large conductance calcium-activated channel, subfamily M, alpha member 1	NA	85.3267	67.0426	68.8642	41.0783	29.6765	27.2045
1423478_at	0.406248	0.513178	1	Prkcb	18751	protein kinase C, beta	NA	66.9821	168.721	51.4436	37.9454	31.3772	39.3055
1458489_at	-0.406233	0.280836	1	NA	NA	NA	NA	85.7926	40.107	44.4312	39.417	75.549	78.2705
1439018_at	-0.406232	0.0929796	1	Fhdc1	229474	FH2 domain containing 1	NA	78.2025	56.3646	98.156	61.7261	93.3945	88.5358
1440181_at	-0.40589	0.0316111	1	Gm1568	380768	predicted gene 1568	Mm.29367	51.5465	36.6964	49.331	40.8911	59.4664	43.3295
1438989_s_at	0.405846	0.451062	1	B130021B11Rik	320860	RIKEN cDNA B130021B11 gene	NA	239.722	251.908	106.583	88.3617	81.2769	216.956
1418426_at	0.405836	0.325723	1	Gtf2a1l	71828	general transcription factor IIA, 1-like	Mm.61330	4.88936	14.6845	7.16811	5.03598	6.03674	6.65309
[truncated: 43,102 more rows]
