# Supplementary material for: TGFβ pathway limits dedifferentiation following WNT and MAPK pathway activation to suppress intestinal tumourigenesis
Source: Cell Death Differ. 2017 Jun 16;24(10):1681–93. doi: 10.1038/cdd.2017.92 (PMC5596428; doi:10.1038/cdd.2017.92)
Supplement: Supplementary Dataset 2a [file cdd201792x9.xls]

## Sheet: Sheet1
REF_ID	SYMBOL	GENENAME	ENTREZID	ENSEMBL	UNIGENE	REFSEQ	UNIPROT	AveExpr Tvi-Xbp	logFC Tvi-Xbp	P.Value Tvi-Xbp	FDR Tvi-Xbp
100008567_at	Gm14964	predicted gene 14964	100008567	ENSMUSG00000052188	Mm.440261	XR_106194,XR_168777	NA	2.56181	-0.0247503	0.824407	0.954567
100009600_at	Zglp1	zinc finger, GATA-like protein 1	100009600	ENSMUSG00000079681	Mm.483362	NM_001103168,NP_001096638	Q1WG82	2.58755	0.0481818	0.68572	0.908807
100009609_at	Vmn2r65	vomeronasal 2, receptor 65	100009609	ENSMUSG00000066372	Mm.389926	NM_001105180,NP_001098650	G3X931	2.1487	0.0158896	0.819405	0.953461
100009614_at	Gm10024	predicted gene 10024	100009614	ENSMUSG00000094012	Mm.35821	NM_001081452,NP_001074921	NA	2.93696	0.171211	0.156771	0.538942
100012_at	Oog3	oogenesin 3	100012	ENSMUSG00000050810	Mm.28722	NM_201258,NP_957710	Q3UWY1	2.1176	0.0361444	0.603158	0.874021
100017_at	Ldlrap1	low density lipoprotein receptor adaptor protein 1	100017	ENSMUSG00000037295	Mm.482148	NM_145554,NP_663529	Q8C142	5.56124	0.165108	0.53035	0.842374
100019_at	Mdn1	midasin homolog (yeast)	100019	ENSMUSG00000058006	Mm.24627	NM_001081392,NM_133874,NM_177666,NP_001074861	J3QMC5	4.14896	0.142292	0.272895	0.674196
100033459_at	Pydc3	pyrin domain containing 3	100033459	ENSMUSG00000066677	Mm.303377	NM_001162938,NP_001156410	Q3V3Q4	2.37145	-0.248283	0.123734	0.485293
100034251_at	Wfdc17	WAP four-disulfide core domain 17	100034251	ENSMUSG00000069792	Mm.24097	NM_001081957,NP_001075426	Q5SSJ1	2.92033	-0.938082	0.00574656	0.104959
100034748_at	A930017K11Rik	RIKEN cDNA A930017K11 gene	100034748	ENSMUSG00000025727	Mm.328878	XR_105886,XR_107050	NA	2.65403	0.0696938	0.442752	0.79591
100036520_at	Gm14318	predicted gene 14318	100036520	ENSMUSG00000056061	Mm.98950	NR_045877	NA	2.9034	-0.170147	0.0907285	0.420478
100036521_at	Gm16039	predicted gene 16039	100036521	ENSMUSG00000089862	Mm.446106,Mm.446967,Mm.458518	NR_033518	NA	3.78155	-0.313542	0.180426	0.573726
100036523_at	Gm16982	predicted gene, 16982	100036523	ENSMUSG00000097170	Mm.398994	NR_040337	NA	3.34839	-0.105528	0.311459	0.705467
100036537_at	Gm11149	predicted gene 11149	100036537	NA	Mm.437541	NR_029465	NA	2.63609	0.147142	0.340772	0.72833
100036768_at	Gm11696	predicted gene 11696	100036768	ENSMUSG00000056687	Mm.467767	NR_038097	NA	2.47941	-0.0881595	0.504827	0.829194
100037258_at	Dnajc3	DnaJ (Hsp40) homolog, subfamily C, member 3	100037258	ENSMUSG00000022136	Mm.12616	NM_008929,NP_032955	Q3UFV9,Q91YW3	7.30627	0.0206717	0.872148	0.965673
100037260_at	9430060I03Rik	RIKEN cDNA 9430060I03 gene	100037260	NA	Mm.442236	NR_015525	NA	2.97138	0.052444	0.703106	0.914695
100037262_at	Gm12359	predicted gene 12359	100037262	ENSMUSG00000075576	Mm.442062	NR_033551	NA	2.6149	0.127213	0.196589	0.595021
100037278_at	Fam129c	family with sequence similarity 129, member C	100037278	ENSMUSG00000043243	Mm.482159	NM_001166213,NP_001159685	D3YZB0	3.37611	-0.130308	0.277582	0.678019
100037396_at	D030047H15Rik	RIKEN cDNA D030047H15 gene	100037396	ENSMUSG00000085886	Mm.447887	NR_033548	NA	2.59085	0.0100473	0.899376	0.973844
100038347_at	Fam174b	family with sequence similarity 174, member B	100038347	ENSMUSG00000078670	Mm.425464	NM_001162532,NP_001156004	Q8K064	5.59181	0.186417	0.368018	0.749469
100038349_at	Gm10862	predicted gene 10862	100038349	NA	Mm.483455	XR_140484,XR_141950	NA	2.27317	-0.0144045	0.83904	0.958958
100038353_at	Gm10532	predicted gene 10532	100038353	ENSMUSG00000097712	Mm.440724	NR_045879	NA	2.52806	0.00447519	0.959513	0.988864
100038356_at	Gm15612	predicted gene 15612	100038356	ENSMUSG00000085828	Mm.442704	NR_045880	NA	2.92627	-0.167277	0.104369	0.449323
100038357_at	Gm10856	predicted gene 10856	100038357	NA	Mm.387121	XR_141281	NA	2.29671	0.0800358	0.344615	0.731403
100038358_at	Gm10857	predicted gene 10857	100038358	NA	Mm.353975	NR_033470,NR_033471	NA	2.26949	0.0449294	0.574217	0.860086
100038359_at	Gm10685	predicted gene 10685	100038359	NA	Mm.99385	XR_104800,XR_107526	NA	2.23208	0.086781	0.514365	0.834765
100038361_at	Gm10723	predicted gene 10723	100038361	NA	Mm.484837	XR_140602,XR_142036	NA	2.12722	0.0114703	0.877423	0.96717
100038363_at	F630028O10Rik	RIKEN cDNA F630028O10 gene	100038363	ENSMUSG00000078122	Mm.30815	NR_030718	NA	2.43761	-0.00734321	0.94621	0.986468
100038371_at	Zfp389	zinc finger protein 389	100038371	ENSMUSG00000082396	Mm.133328	NR_026798	NA	2.20708	-0.0417865	0.669041	0.903095
100038374_at	Gm10714	predicted gene 10714	100038374	ENSMUSG00000074555	Mm.127249	NR_040530	NA	4.14399	0.0443482	0.739752	0.927751
100038376_at	Gm10876	predicted gene 10876	100038376	NA	Mm.388318	XR_141208,XR_141743	NA	2.61859	0.123395	0.274698	0.675962
100038378_at	Gm10433	predicted gene 10433	100038378	ENSMUSG00000072884	Mm.387075	NR_045282	NA	3.08348	0.151433	0.152916	0.533612
100038380_at	Gm10837	predicted gene 10837	100038380	ENSMUSG00000075465	Mm.364197	XR_141231,XR_141758	NA	3.01636	0.151411	0.061732	0.345918
100038381_at	Gm10647	predicted gene 10647	100038381	ENSMUSG00000074232	Mm.483630	XR_105285,XR_108114	NA	2.49255	-0.0919296	0.309428	0.70426
100038382_at	Gm10648	predicted gene 10648	100038382	NA	Mm.452519	XR_140805,XR_142223	NA	2.588	0.0891094	0.566712	0.857928
100038383_at	Gm10650	predicted gene 10650	100038383	ENSMUSG00000074237	Mm.484514	XR_140588,XR_142062	NA	2.20706	-0.0856784	0.289058	0.687988
100038384_at	Gm10610	predicted gene 10610	100038384	ENSMUSG00000094841	Mm.381680	XR_140845,XR_142242	NA	2.28145	-0.000858162	0.991008	0.997079
100038388_at	Gm10614	predicted gene 10614	100038388	ENSMUSG00000097773	Mm.421338	XR_140900,XR_142305	NA	2.37622	0.0997022	0.389745	0.763499
100038391_at	Gm10287	predicted gene 10287	100038391	ENSMUSG00000070342	Mm.399123	XR_140597	NA	2.11772	-0.0481324	0.497779	0.825424
100038395_at	1700061E17Rik	RIKEN cDNA 1700061E17 gene	100038395	NA	Mm.215259	XR_105321,XR_108157	NA	2.25623	-0.0507076	0.523051	0.838849
100038398_at	Gm10567	predicted gene 10567	100038398	ENSMUSG00000073738	Mm.412928	XR_140429,XR_141896	NA	2.78271	-0.161161	0.16688	0.555313
100038399_at	Gm10579	predicted gene 10579	100038399	NA	Mm.484627	XR_140849,XR_142254	NA	2.19647	0.010217	0.904796	0.974897
100038410_at	Gm10536	predicted gene 10536	100038410	NA	Mm.353669	NR_033455	NA	2.38899	0.054822	0.523297	0.838978
100038411_at	Gm15998	predicted gene 15998	100038411	ENSMUSG00000086389	Mm.438704	XR_104847	NA	2.24663	0.0339044	0.775335	0.940388
100038412_at	Gm10574	predicted gene 10574	100038412	NA	Mm.413024	XR_140868,XR_142257	NA	2.55424	-0.0808281	0.326346	0.717026
100038413_at	D130050E23Rik	RIKEN cDNA D130050E23 gene	100038413	NA	Mm.483761	XR_140717,XR_142138	NA	2.11817	0.00536828	0.945831	0.986284
100038414_at	Gm10735	predicted gene 10735	100038414	ENSMUSG00000074650	Mm.483679	XR_141182	NA	2.43125	-0.00773517	0.926407	0.981686
100038416_at	Gm10643	predicted gene 10643	100038416	ENSMUSG00000074215	Mm.44438	XR_140909,XR_142313	NA	2.87103	0.0324892	0.763258	0.935833
100038417_at	Spink13	serine peptidase inhibitor, Kazal type 13	100038417	ENSMUSG00000073551	Mm.387557	NM_001168423,NP_001161895	Q3UTS8	2.152	0.158604	0.105976	0.452046
100038419_at	E330027M22Rik	RIKEN cDNA gene, E330027M22Rik	100038419	NA	Mm.166919	XR_140867,XR_142256	NA	2.58944	0.0546896	0.756894	0.934082
100038420_at	Gm10624	predicted gene 10624	100038420	NA	Mm.484502	XR_140831,XR_142246	NA	2.21828	0.0592911	0.592875	0.868653
100038421_at	Gm10733	predicted gene 10733	100038421	NA	Mm.484522	XR_141184,XR_141723	NA	2.0493	-0.0242186	0.761037	0.935111
100038424_at	Gm10604	predicted gene 10604	100038424	ENSMUSG00000073995	Mm.399128	XR_140620,XR_142069	NA	2.12736	-0.00742472	0.941137	0.985094
100038425_at	NA	NA	NA	NA	NA	NA	NA	2.87997	0.105662	0.462083	0.806551
100038429_at	Gm10505	predicted gene 10505	100038429	ENSMUSG00000073430	Mm.420778	XR_140413,XR_141339,XR_141818	NA	2.55752	0.0169929	0.832118	0.957537
100038431_at	Gm10568	predicted gene 10568	100038431	NA	Mm.363054	XR_140426,XR_141892	NA	2.22404	-0.0108956	0.893471	0.971466
100038433_at	9130213A22Rik	RIKEN cDNA 9130213A22 gene	100038433	ENSMUSG00000097386	Mm.445235	XR_141105,XR_141640	NA	2.88969	0.068791	0.473456	0.813155
100038436_at	Gm10503	predicted gene 10503	100038436	NA	Mm.454522	XR_141344	NA	2.71429	-0.132419	0.0647178	0.353839
100038439_at	Gm10556	predicted gene 10556	100038439	ENSMUSG00000097043	Mm.387569	NR_045881	NA	2.35568	-0.0332022	0.686142	0.908807
100038440_at	Gm16508	predicted gene 16508	100038440	NA	Mm.330999	XR_104786,XR_107485	NA	3.4102	0.0178745	0.881361	0.968165
100038452_at	Gm13372	predicted gene 13372	100038452	NA	Mm.452532	XR_104659,XR_107354	NA	3.21143	-0.106422	0.27163	0.673476
100038453_at	Gm12522	predicted gene 12522	100038453	ENSMUSG00000074281	Mm.214328	NR_040560	NA	2.41645	0.166624	0.0307552	0.24469
100038454_at	Gm13939	predicted gene 13939	100038454	ENSMUSG00000063751	Mm.365649	NR_033473	NA	2.06406	-0.0730308	0.289336	0.687988
100038460_at	Gm10677	predicted gene 10677	100038460	NA	Mm.447649	NR_046048	NA	2.77556	-0.0896222	0.422462	0.784956
100038464_at	Gm15441	predicted gene 15441	100038464	ENSMUSG00000074398	Mm.475126	NR_040409	NA	2.61553	-0.0901078	0.583035	0.865211
100038467_at	A630072L19Rik	RIKEN cDNA A630072L19 gene	100038467	ENSMUSG00000097160	Mm.450628	XR_106463,XR_106734	NA	3.12111	-0.00237876	0.984427	0.995645
100038468_at	Gm10684	predicted gene 10684	100038468	ENSMUSG00000074385	Mm.446750	NR_033547	NA	2.56383	0.106013	0.472703	0.812985
100038470_at	Gm10808	predicted gene 10808	100038470	NA	Mm.483782	XR_141286,XR_141800	NA	2.34891	0.0464989	0.586666	0.866604
100038478_at	Gm10616	predicted gene 10616	100038478	NA	Mm.483740	XR_105123	NA	2.55403	0.0496661	0.578674	0.862738
100038479_at	Gm10787	predicted gene 10787	100038479	ENSMUSG00000074919	Mm.387034	NR_045882	NA	3.32211	-0.0429509	0.828542	0.956456
100038486_at	Gm10742	predicted gene 10742	100038486	NA	Mm.405574	XR_106324,XR_107476	NA	2.61952	0.0821063	0.341537	0.728863
100038487_at	Gm10629	predicted gene 10629	100038487	ENSMUSG00000074113	Mm.483537	XR_140921,XR_142325	NA	2.93423	0.271489	0.108891	0.4584
100038489_at	Gm10664	predicted gene 10664	100038489	ENSMUSG00000074303	Mm.58847	NR_040692	NA	2.16122	-0.00370194	0.957412	0.988478
100038493_at	Gm13582	predicted gene 13582	100038493	ENSMUSG00000075325	Mm.388076	NR_045335	NA	2.23694	0.064094	0.61133	0.878477
100038494_at	Gm10782	predicted gene 10782	100038494	NA	Mm.370447	NR_046061	NA	2.56545	0.0680887	0.401535	0.772079
100038496_at	Gm10655	predicted gene 10655	100038496	ENSMUSG00000074256	Mm.350232	XR_140945,XR_142336	NA	3.53757	0.0798697	0.334487	0.722942
100038498_at	Gm10447	predicted gene 10447	100038498	ENSMUSG00000072963	Mm.484830	XR_141090,XR_141633	NA	2.66976	-0.189412	0.112648	0.465328
100038504_at	Gm10369	predicted gene 10369	100038504	ENSMUSG00000072573	Mm.439995	XR_140754,XR_142146	NA	2.54782	0.0895597	0.455937	0.803388
100038506_at	Gm10873	predicted gene 10873	100038506	NA	Mm.450572	XR_105610,XR_106853	NA	4.94086	-0.0771414	0.472874	0.813101
100038508_at	Gm10797	predicted gene 10797	100038508	ENSMUSG00000074999	Mm.363192	XR_141011,XR_141542	NA	2.38855	0.0234981	0.838052	0.958958
100038509_at	Gm10544	predicted gene 10544	100038509	ENSMUSG00000097430	Mm.445169	XR_105946	NA	2.22789	0.0296227	0.751137	0.932222
100038513_at	Gm14149	predicted gene 14149	100038513	NA	Mm.370388	XM_003084513,XP_003084561	NA	2.60859	0.1078	0.463211	0.807475
100038516_at	Gm10640	predicted gene 10640	100038516	NA	Mm.387223	NR_046062	NA	2.62337	0.00816323	0.905403	0.97523
100038522_at	Gm10485	predicted gene 10485	100038522	ENSMUSG00000073242	Mm.417270	NR_045884	NA	2.81998	0.0706952	0.576946	0.861435
100038525_at	Gm10804	predicted gene 10804	100038525	ENSMUSG00000075025	Mm.440596	NR_040532,NR_040533	NA	2.42571	0.00323089	0.968991	0.99139
100038526_at	Gm10560	predicted gene 10560	100038526	NA	Mm.191866	NR_040563	NA	2.69102	0.137735	0.220373	0.623559
100038528_at	Gm10851	predicted gene 10851	100038528	NA	Mm.482686	XR_104643,XR_107337	NA	2.41829	0.0490379	0.485572	0.818706
100038529_at	Gm10765	predicted gene 10765	100038529	NA	Mm.484832	XR_140521,XR_141980	NA	2.62506	-0.0361833	0.721611	0.922344
100038532_at	Gm10822	predicted gene 10822	100038532	ENSMUSG00000097377	Mm.387164	XR_140550,XR_141997	NA	3.32654	-0.161476	0.0731224	0.376358
100038537_at	Gm16503	predicted gene 16503	100038537	ENSMUSG00000078160	Mm.483829	XR_140688	NA	2.81396	0.0966242	0.437317	0.791902
100038538_at	Gm10767	predicted gene 10767	100038538	ENSMUSG00000074826	Mm.405005	NM_001177750,NP_001171221	Q3TQP0	4.38019	0.146522	0.717404	0.920657
100038541_at	Gm10554	predicted gene 10554	100038541	NA	Mm.382638	XR_141348	NA	2.12993	-0.0496224	0.626593	0.885644
100038545_at	Gm10745	predicted gene 10745	100038545	NA	Mm.388494	NR_040751	NA	2.0467	-0.0681789	0.374577	0.753428
100038546_at	Gm10743	predicted gene 10743	100038546	NA	Mm.484517	XR_141005,XR_141576	NA	2.04419	0.0583875	0.59639	0.870467
100038547_at	Gm10815	predicted gene 10815	100038547	NA	Mm.482513	XR_141499,XR_141873	NA	2.58042	0.0901347	0.290674	0.688641
100038548_at	Gm10521	predicted gene 10521	100038548	ENSMUSG00000073492	Mm.484207	XR_140471	NA	2.45423	0.0612287	0.523364	0.839022
100038551_at	Gm10757	predicted gene 10757	100038551	NA	Mm.483533	XR_140526,XR_141985	NA	2.41164	0.0601285	0.452145	0.801354
100038554_at	Gm15348	predicted gene 15348	100038554	ENSMUSG00000074469	Mm.367723	NR_033546	NA	3.24664	-0.0856619	0.51133	0.833038
100038555_at	Gm10578	predicted gene 10578	100038555	NA	Mm.444788	NR_045885	NA	2.89429	0.0204549	0.804581	0.949567
100038556_at	Gm10445	predicted gene 10445	100038556	NA	Mm.387783	NR_046063	NA	2.79177	-0.0782598	0.46441	0.80847
100038558_at	Gm10752	predicted gene 10752	100038558	NA	Mm.253345	XR_140995,XR_141566	NA	2.50202	0.215335	0.07514	0.381354
100038560_at	Gm10687	predicted gene 10687	100038560	ENSMUSG00000097617	Mm.429758	XR_140937,XR_142329	NA	2.65504	-0.11832	0.138912	0.510802
100038561_at	B230104I21Rik	RIKEN cDNA B230104I21 gene	100038561	ENSMUSG00000097871	Mm.421436	XR_104907	NA	4.14036	0.0923455	0.31512	0.707786
100038563_at	Gm10295	predicted gene 10295	100038563	ENSMUSG00000070511	Mm.483446	XR_140833,XR_142238	NA	2.33472	0.0458849	0.516847	0.836194
100038566_at	Gm10658	predicted gene 10658	100038566	NA	Mm.361900	NR_045886	NA	3.1175	0.0712183	0.484985	0.81869
100038569_at	Gm10558	predicted gene 10558	100038569	ENSMUSG00000073656	Mm.436793	XR_104593,XR_107326	NA	2.21149	-0.137077	0.0487539	0.308343
100038570_at	Gm11744	predicted gene 11744	100038570	ENSMUSG00000075410	Mm.390349	NM_001163318,NP_001156790	Q00LT2	2.94205	0.0209056	0.805321	0.949905
100038571_at	Gm12863	predicted gene 12863	100038571	ENSMUSG00000073765	Mm.426714	XR_107623,XR_140665	NA	2.74644	0.0651025	0.466873	0.809728
100038573_at	Gm10864	predicted gene 10864	100038573	NA	Mm.483262	XR_141280,XR_141786	NA	3.21536	0.0138292	0.903836	0.974731
100038574_at	Gm10415	predicted gene 10415	100038574	NA	Mm.399353	NR_045480	NA	2.46407	-0.1582	0.187875	0.584338
100038575_at	Gm10635	predicted gene 10635	100038575	NA	Mm.367838	NR_045336	NA	2.15814	0.123244	0.167354	0.555843
100038577_at	Gm10790	predicted gene 10790	100038577	NA	Mm.387093	NR_033545	NA	2.53172	0.0526182	0.632135	0.887309
100038582_at	Gm10824	predicted gene 10824	100038582	NA	Mm.484374	XR_140973,XR_141522	NA	2.28841	-0.0376957	0.73177	0.925184
100038584_at	Gm14812	predicted gene 14812	100038584	ENSMUSG00000073051	Mm.368385	NR_033544	NA	2.29205	-0.0254816	0.770151	0.937877
100038587_at	Gm10278	predicted gene 10278	100038587	NA	Mm.447278	XR_141035,XR_141620	NA	2.39901	0.0233416	0.791095	0.94527
100038589_at	Gm10744	predicted gene 10744	100038589	NA	Mm.363099	XR_141004,XR_141575	NA	2.26027	0.0515266	0.612599	0.879068
100038590_at	Gm10535	predicted gene 10535	100038590	NA	Mm.416981,Mm.4450	XR_106095,XR_107243	NA	3.30485	0.0537825	0.50768	0.830524
100038591_at	F420014N23Rik	RIKEN cDNA F420014N23 gene	100038591	ENSMUSG00000097331	Mm.441071	NR_045715,NR_045716	NA	2.23076	0.0617274	0.492642	0.822377
100038595_at	Gm16287	predicted gene 16287	100038595	ENSMUSG00000073739	Mm.385206	NR_033543	NA	3.60037	0.004853	0.960363	0.989092
100038596_at	Gm10435	predicted gene 10435	100038596	NA	Mm.483804	XR_106233	NA	1.92312	-0.138069	0.180631	0.573726
100038599_at	Gm10710	predicted gene 10710	100038599	ENSMUSG00000074517	Mm.381315	XR_140607,XR_142031	NA	2.68642	0.0272868	0.731959	0.925184
100038600_at	Gm11529	predicted gene 11529	100038600	NA	Mm.483549	NR_033524	NA	3.22429	0.0844082	0.414515	0.779443
100038602_at	Gm10865	predicted gene 10865	100038602	NA	Mm.417074	NR_045746	NA	2.95461	-0.123123	0.230818	0.63511
100038605_at	E030047D23Rik	RIKEN cDNA E030047D23 gene	100038605	NA	Mm.490826	XR_141315,XR_141836	NA	4.11077	0.468637	0.187396	0.583104
100038606_at	Gm10829	predicted gene 10829	100038606	NA	Mm.402605	XR_140502,XR_141959	NA	2.89231	-0.0116824	0.894148	0.971666
100038607_at	Gm10636	predicted gene 10636	100038607	NA	Mm.365888	NR_033542	NA	2.13233	0.0464602	0.457124	0.804226
100038608_at	Gm10389	predicted gene 10389	100038608	NA	Mm.450744	NR_033541	NA	2.08803	-0.0248135	0.750834	0.932175
100038610_at	Gm10747	predicted gene 10747	100038610	NA	Mm.415267	XR_105386,XR_106561	NA	2.12853	-0.0169779	0.833963	0.958368
100038614_at	Gm10791	predicted gene 10791	100038614	NA	Mm.441351	NR_045889	NA	3.38819	0.121303	0.678312	0.90652
100038617_at	Gm10466	predicted gene 10466	100038617	ENSMUSG00000073103	Mm.387376	NR_033491	NA	2.14363	0.114592	0.261079	0.663509
100038618_at	Gm10847	predicted gene 10847	100038618	NA	Mm.441164	XR_105627,XR_106871	NA	2.5428	-0.080165	0.337605	0.725632
100038621_at	Gm10839	predicted gene 10839	100038621	NA	Mm.387118	XR_141261,XR_141783	NA	2.59811	0.196812	0.132576	0.500691
100038623_at	Gm10823	predicted gene 10823	100038623	NA	Mm.387135	NR_033475	NA	2.15994	0.0653846	0.542288	0.847386
100038625_at	Gm10846	predicted gene 10846	100038625	NA	Mm.484527	XR_140495,XR_141949	NA	2.11513	0.0199925	0.817081	0.952802
100038627_at	F630042J09Rik	RIKEN cDNA F630042J09 gene	100038627	NA	Mm.387089	NR_033540	NA	2.69904	0.061974	0.518526	0.837089
100038628_at	Gm10768	predicted gene 10768	100038628	ENSMUSG00000074828	Mm.212585	NR_033472	NA	6.03184	-0.404986	0.378283	0.756531
100038629_at	Gm10463	predicted gene 10463	100038629	ENSMUSG00000073058	Mm.483296	XR_140699,XR_142126	NA	2.39661	-0.0162881	0.845629	0.960738
100038636_at	B230344G16Rik	RIKEN cDNA B230344G16 gene	100038636	NA	Mm.450138	XR_106368,XR_106614	NA	3.53264	-0.000823014	0.993117	0.997904
100038638_at	Gm10474	predicted gene 10474	100038638	ENSMUSG00000096946	Mm.368431	NR_033481	NA	2.08595	0.0641497	0.559732	0.853974
100038644_at	Gm10667	predicted gene 10667	100038644	NA	Mm.446248	XR_140577,XR_142051	NA	2.30289	-0.0619385	0.650238	0.894933
100038647_at	Gm10572	predicted gene 10572	100038647	NA	Mm.484122	XR_140667,XR_142094	NA	2.95059	-0.173053	0.0636765	0.350328
100038648_at	Gm10465	predicted gene 10465	100038648	NA	Mm.482648	XM_003084912,XM_003085818,XP_003084960,XP_003085866	Q3UQF9	2.14391	0.00967349	0.91602	0.978606
100038649_at	Gm10690	predicted gene 10690	100038649	NA	Mm.483598	XR_105252,XR_108070	NA	2.85697	0.0489293	0.480085	0.816432
100038651_at	D130062J21Rik	RIKEN cDNA D130062J21 gene	100038651	ENSMUSG00000090278	Mm.483765	XR_140638,XR_142072	NA	2.37347	0.104348	0.32249	0.713102
100038652_at	Gm10688	predicted gene 10688	100038652	NA	Mm.258279	XR_140936,XR_142351	NA	2.2097	0.0926858	0.323825	0.714245
100038653_at	Gm10538	predicted gene 10538	100038653	NA	Mm.421275	NR_045892	NA	2.77961	-0.0794005	0.454186	0.802439
100038657_at	7420461P10Rik	RIKEN cDNA 7420461P10 gene	100038657	ENSMUSG00000091060	Mm.416999	NM_001177581,NP_001171052	Q3UWS6	2.59708	-0.033494	0.689796	0.908807
100038659_at	Gm10872	predicted gene 10872	100038659	NA	Mm.448549	NR_045747	NA	2.47915	0.134933	0.405796	0.77508
100038662_at	D130046C19Rik	RIKEN cDNA D130046C19 gene	100038662	NA	Mm.483760	XR_141249	NA	2.00717	0.120735	0.319593	0.710815
100038666_at	Gm12298	predicted gene 12298	100038666	ENSMUSG00000072834	Mm.387373	NR_033539	NA	3.25556	-0.185723	0.062533	0.346847
100038667_at	Gm14105	predicted gene 14105	100038667	ENSMUSG00000074763	Mm.490916	XR_140527,XR_141986	NA	2.13633	0.0413939	0.67968	0.90652
100038668_at	Gm12526	predicted gene 12526	100038668	NA	Mm.404347	XR_140613,XR_142077	NA	2.50597	0.00781688	0.93945	0.984818
100038671_at	Gm10860	predicted gene 10860	100038671	ENSMUSG00000093634	Mm.399571	XR_105622	NA	2.21736	0.0873624	0.407492	0.775769
100038674_at	Gm10764	predicted gene 10764	100038674	NA	Mm.484523	XR_105362,XR_106544	NA	2.09776	-0.0273594	0.65531	0.896728
100038681_at	Gm10777	predicted gene 10777	100038681	NA	Mm.483595	XR_141031	NA	2.63688	0.206656	0.313302	0.706776
100038683_at	Gm10775	predicted gene 10775	100038683	ENSMUSG00000074847	Mm.387090	XR_105554,XR_106796	NA	2.73013	-0.043339	0.685156	0.908807
100038688_at	Gm10724	predicted gene 10724	100038688	NA	Mm.437256	XR_140541,XR_142006	NA	2.30698	0.175843	0.0435042	0.290673
100038689_at	Gm10421	predicted gene 10421	100038689	NA	Mm.445351	NR_033538	NA	2.58296	0.0831838	0.408348	0.7767
100038691_at	Gm10344	predicted gene 10344	100038691	ENSMUSG00000071690	Mm.137751	XR_141414,XR_142418	NA	2.43658	0.0250634	0.726455	0.923853
100038693_at	Tmem51as1	Tmem51 antisense RNA 1	100038693	ENSMUSG00000073728	Mm.402714	NR_027137	NA	3.18565	-0.200967	0.237634	0.642024
100038695_at	Gm10555	predicted gene 10555	100038695	NA	Mm.362929	XR_140443,XR_141939	NA	2.05258	0.0557529	0.460538	0.806398
100038696_at	Gm10866	predicted gene 10866	100038696	NA	Mm.484833	XR_141279	NA	2.86865	-0.150646	0.0811645	0.397355
100038697_at	Gm10912	predicted gene 10912	100038697	ENSMUSG00000078091	Mm.454532	XR_104698,XR_107382	NA	2.01899	-0.0482316	0.605124	0.875675
100038699_at	Gm10754	predicted gene 10754	100038699	NA	Mm.467933	NR_033537	NA	1.93104	-0.00480061	0.952497	0.987654
100038700_at	Gm14488	predicted gene 14488	100038700	ENSMUSG00000075416	Mm.387624	XR_140500	NA	2.63059	-0.0855972	0.54921	0.85053
100038707_at	Gm10388	predicted gene 10388	100038707	NA	Mm.366876	XR_105067,XR_107860,XR_140411	NA	2.51698	0.0227371	0.791287	0.94527
100038708_at	Gm10855	predicted gene 10855	100038708	NA	Mm.484441	XR_140488,XR_141962	NA	2.34182	-0.0489608	0.600847	0.872646
100038709_at	Gm10789	predicted gene 10789	100038709	NA	Mm.484070	NR_033476	NA	2.60849	-0.0230648	0.794927	0.946873
100038711_at	Gm10309	predicted gene 10309	100038711	ENSMUSG00000071036	Mm.444629	XR_141327,XR_141847	NA	2.59056	-0.0423323	0.536414	0.844649
100038712_at	Gm10516	predicted gene 10516	100038712	ENSMUSG00000097316	Mm.474908	NR_033536	NA	2.97491	0.147934	0.154718	0.536587
100038713_at	Gm10432	predicted gene 10432	100038713	NA	Mm.470751	NR_045741	NA	2.78372	0.0149175	0.871373	0.96522
100038714_at	Gm15401	predicted gene 15401	100038714	NA	Mm.321330	NR_040421,NR_040422	NA	3.1591	-0.0806964	0.413786	0.779141
100038717_at	Gm10826	predicted gene 10826	100038717	NA	Mm.403533	XR_105345,XR_106500	NA	2.18353	-0.0167144	0.840959	0.959234
100038718_at	Gm10494	predicted gene 10494	100038718	NA	Mm.414347	NR_033462	NA	2.29947	0.0477872	0.576468	0.861146
100038722_at	Gm10305	predicted gene 10305	100038722	ENSMUSG00000070892	Mm.484426	XR_140655,XR_142082	NA	2.45054	-0.0620571	0.587207	0.866604
100038724_at	Gm10304	predicted gene 10304	100038724	ENSMUSG00000070886	Mm.483489	XR_140658,XR_142083	NA	2.25581	0.142391	0.132299	0.500451
100038725_at	Cep85l	centrosomal protein 85-like	100038725	ENSMUSG00000038594	Mm.441403	NM_001204983,NP_001191912	E9QA61,Q3V3K0	2.22859	0.0700061	0.336554	0.724947
100038728_at	Gm10373	predicted gene 10373	100038728	ENSMUSG00000072592	Mm.244168	NR_046064	NA	2.03655	0.0611512	0.513812	0.834707
100038730_at	Gm10387	predicted gene 10387	100038730	NA	Mm.420541	XR_141057,XR_141580	NA	2.876	0.0273509	0.859211	0.96318
100038732_at	Gm11681	predicted gene 11681	100038732	ENSMUSG00000075437	Mm.65345	XR_141077,XR_141602	NA	3.20539	0.0729788	0.454589	0.802617
100038734_at	Gm10845	predicted gene 10845	100038734	NA	Mm.387484	NR_033535	NA	2.74182	-0.0862775	0.292332	0.690211
100038735_at	Gm10384	predicted gene 10384	100038735	ENSMUSG00000072618	Mm.397871	XR_141253,XR_141768	NA	2.58955	0.151894	0.527225	0.840863
100038739_at	Gm10615	predicted gene 10615	100038739	ENSMUSG00000074056	Mm.437382	XR_140969,XR_142368	NA	2.68304	0.0748038	0.708474	0.91779
100038746_at	Gm1976	predicted gene 1976	100038746	NA	Mm.456686,Mm.477028	NR_045963,NR_045964	NA	3.44552	0.256722	0.450897	0.801103
100038854_at	BC117090	cDNA sequence BC1179090	100038854	ENSMUSG00000079594	Mm.383561,Mm.390870	NM_001001332,NP_001001332	NA	2.33459	-0.0391419	0.765189	0.93609
100038860_at	Olfr239	olfactory receptor 239	100038860	ENSMUSG00000093884	Mm.377394	NM_207175,NP_997058	A0PK55	3.38417	0.136649	0.505867	0.829514
100038862_at	Btnl1	butyrophilin-like 1	100038862	ENSMUSG00000062638	Mm.440426	NM_001111094,NM_201405,NP_001104564	Q7TST0	8.57976	-0.123828	0.590147	0.868074
100038909_at	Gm14548	predicted gene 14548	100038909	ENSMUSG00000074417	Mm.3189	NM_001166672,NP_001160144	E9Q1Z6	2.17023	-0.0325912	0.809354	0.950973
100038941_at	Vmn2r121	vomeronasal 2, receptor 121	100038941	ENSMUSG00000072049	Mm.388852	NM_001100616,NP_001094086	A2BE32	2.04255	0.0188195	0.821595	0.954078
100038947_at	LOC100038947	signal-regulatory protein beta 1-like	100038947	ENSMUSG00000074677	Mm.330924,Mm.490172	NM_001173459,NP_001166930,XM_003946334,XP_003946383	Q1AN90	2.02288	0.00425533	0.986738	0.995904
100039062_at	Gm2027	nuclear assembly factor 1 homolog pseudogene	100039062	NA	Mm.490648	NR_045113	NA	2.41407	0.247537	0.156188	0.538198
100039139_at	Ccdc152	coiled-coil domain containing 152	100039139	ENSMUSG00000091119	Mm.455610	NM_001166063,NP_001159535	E9PX14	2.1082	-0.0120164	0.883248	0.968499
100039211_at	Gm10649	predicted gene 10649	100039211	ENSMUSG00000074235	Mm.367571	NR_028579	NA	2.16782	-0.0566928	0.493156	0.82257
100039350_at	Gm16500	predicted gene 16500	100039350	NA	NA	XM_001472737,XM_003086328,XP_001472787,XP_003086376	NA	2.57331	-0.240559	0.0262862	0.225294
100039478_at	Gm11810	predicted gene 11810	100039478	ENSMUSG00000060636	NA	XM_001472912,XM_003086350,XP_001472962,XP_003086398	NA	3.09698	0.0609632	0.64645	0.893455
100039532_at	Gm10029	predicted gene 10029	100039532	ENSMUSG00000060636	NA	XM_001473099,XM_003085846,XP_001473149,XP_003085894	NA	2.30366	0.402225	0.0574944	0.333456
100039545_at	Gm15109	predicted gene 15109	100039545	ENSMUSG00000072929	Mm.422381	XR_141417	NA	2.87682	-0.473691	0.194788	0.593468
100039641_at	E330012B07Rik	RIKEN cDNA E330012B07 gene	100039641	ENSMUSG00000085600	Mm.170402	NR_033640	NA	2.32952	0.0177344	0.875146	0.966393
100039672_at	Msmp	microseminoprotein, prostate associated	100039672	ENSMUSG00000078719	Mm.415110	NM_001099314,NP_001092784	B1AWI6	2.941	-0.143256	0.259253	0.662202
100039681_at	Zcwpw2	zinc finger, CW type with PWWP domain 2	100039681	ENSMUSG00000032443	Mm.335517,Mm.460261	XM_001473321,XM_003086765,XP_001473371,XP_003086813	Q08EN7	2.67394	-0.355181	0.0312313	0.246148
100039691_at	Gm2373	predicted gene 2373	100039691	NA	NA	XM_003946388,XP_003946437,XR_168513	NA	2.45068	-0.106975	0.240343	0.64446
100039724_at	Gm16509	predicted gene 16509	100039724	NA	NA	XM_001473385,XM_003086020,XP_001473435,XP_003086068	NA	2.30115	-0.00123195	0.98856	0.996317
100039739_at	A430060F13Rik	RIKEN cDNA A430060F13 gene	100039739	NA	Mm.255799,Mm.488990	XR_106394,XR_106588	NA	2.05029	0.114018	0.227578	0.632189
100039757_at	Gm10153	predicted gene 10153	100039757	NA	NA	XM_001473448,XM_003086655,XP_001473498,XP_003086703	NA	3.19599	-0.206508	0.517596	0.836485
100039781_at	Hrct1	histidine rich carboxyl terminus 1	100039781	ENSMUSG00000071001	Mm.18796	NM_027511,NP_081787	Q9D6B9	2.7905	0.0237136	0.806581	0.95023
100039795_at	Ildr2	immunoglobulin-like domain containing receptor 2	100039795	ENSMUSG00000040612	Mm.101743	NM_001164528,NP_001158000	E9Q9U5	2.96844	-0.106217	0.248499	0.651366
100039801_at	Cldn24	claudin 24	100039801	ENSMUSG00000061974	Mm.403005,Mm.471595	NM_001111318,NP_001104788	D3YXJ9	2.18542	0.172308	0.446678	0.798697
100039901_at	2810407A14Rik	RIKEN cDNA 2810407A14 gene	100039901	ENSMUSG00000055972	Mm.390921	NM_175156,XR_105789,XR_106993	NA	2.24158	0.153042	0.0874975	0.413151
100039904_at	Gm20819	predicted gene, 20819	100039904	NA	NA	XM_003689130,XP_003689178	NA	1.93724	0.138473	0.463491	0.80759
100039968_at	Gm12942	predicted gene 12942	100039968	ENSMUSG00000070737	Mm.392655	NM_001099319,NP_001092789	Q3U0Y2	5.13347	0.433774	0.00201742	0.059698
100039988_at	Gm11826	predicted gene 11826	100039988	NA	NA	NA	NA	8.6405	0.205844	0.431844	0.788913
100040018_at	Gm9835	predicted pseudogene 9835	100040018	ENSMUSG00000060791	Mm.361764	XM_001473951,XM_003086510,XP_001474001,XP_003086558	NA	4.9512	0.0602646	0.886054	0.969081
100040044_at	Gm2568	predicted gene 2568	100040044	NA	NA	XR_031511,XR_106698	NA	2.35361	0.049321	0.673847	0.904908
100040049_at	1810010D01Rik	RIKEN cDNA 1810010D01 gene	100040049	NA	Mm.102235	NR_033626	NA	2.7389	-0.0221887	0.788738	0.944658
100040201_at	Gm10229	predicted gene 10229	100040201	ENSMUSG00000068075	Mm.436873	NM_001199334,NP_001186263	O08631	2.20506	0.0475581	0.61908	0.882194
100040213_at	Gm2666	predicted gene 2666	100040213	ENSMUSG00000062783	NA	XM_001474231,XP_001474281	NA	2.80958	0.238423	0.313376	0.706782
100040214_at	Gm10228	predicted gene 10228	100040214	ENSMUSG00000068074,ENSMUSG00000058172,ENSMUSG00000068073	Mm.423181	NM_001270487,NP_001257416	O09048	2.36912	-0.0280222	0.873303	0.965845
100040220_at	Gm9892	eukaryotic translation initiation factor 2, subunit 2 (beta) pseudogene	100040220	ENSMUSG00000052825,ENSMUSG00000074656	NA	NA	NA	6.85801	0.29005	0.433218	0.789707
100040233_at	Gm10334	predicted gene 10334	100040233	ENSMUSG00000071517	Mm.297485	NM_001103153,NP_001096623	Q792Y8	3.46205	0.246155	0.28704	0.686014
100040244_at	Gm14698	serine/threonine/tyrosine interaction protein pseudogene	100040244	ENSMUSG00000053205,ENSMUSG00000071748	NA	NA	NA	2.14521	0.0431849	0.883615	0.968603
100040248_at	Gm11563	predicted gene 11563	100040248	ENSMUSG00000069718	Mm.340791	NM_001126320,NP_001119792	B1AQ90	3.73986	-0.293413	0.218312	0.62143
100040260_at	Gm1862	predicted pseudogene 1862	100040260	ENSMUSG00000023027	Mm.432097	XM_001474817,XM_003086828,XP_001474867,XP_003086876	NA	3.91867	0.149233	0.555844	0.852656
100040268_at	Olfr157	olfactory receptor 157	100040268	ENSMUSG00000059101	Mm.317638	NM_019475,NP_062348	Q9QZ20	2.44371	0.133869	0.177411	0.569445
100040297_at	Gm2695	predicted gene 2695	100040297	NA	Mm.390468	XR_106465,XR_106466,XR_106736,XR_106737	NA	5.43536	-0.0536544	0.679742	0.90652
100040320_at	Gm2710	predicted gene 2710	100040320	NA	NA	XR_108238,XR_140478	NA	2.47713	0.0345326	0.753224	0.933397
100040322_at	3830408C21Rik	RIKEN cDNA 3830408C21 gene	100040322	NA	Mm.133867	NR_015471	NA	2.12845	0.0139835	0.887692	0.96971
100040447_at	1700036A12Rik	RIKEN cDNA 1700036A12 gene	100040447	NA	Mm.158983	XR_105277,XR_108106	NA	3.21026	0.0248291	0.746791	0.93116
100040591_at	Kcnj13	potassium inwardly-rectifying channel, subfamily J, member 13	100040591	ENSMUSG00000079436	Mm.443539	NM_001110227,NP_001103697	P86046	2.35253	-0.12486	0.270141	0.672224
100040608_at	Fancf	Fanconi anemia, complementation group F	100040608	ENSMUSG00000092118	Mm.322643,Mm.392015	NM_001115087,NP_001108559	E9Q5Z5	5.08185	-0.00264522	0.987721	0.996101
100040766_at	Mroh2a	maestro heat-like repeat family member 2A	100040766	ENSMUSG00000079429	Mm.386915	NM_001177364,NP_001170835	D3Z750	2.29073	0.0419082	0.595841	0.870199
100040843_at	Cyp4a32	cytochrome P450, family 4, subfamily a, polypeptide 32	100040843	ENSMUSG00000063929	Mm.482683	NM_001100181,NP_001093651	A2A8T1	3.29139	1.0779	0.0254842	0.221921
100040851_at	Gm9767	predicted gene 9767	100040851	ENSMUSG00000039098	Mm.478630	NR_028030	NA	2.78971	0.0759105	0.537407	0.844942
100040882_at	1700017G19Rik	RIKEN cDNA 1700017G19 gene	100040882	ENSMUSG00000037884	Mm.272869	NR_040445	NA	2.47396	0.0727336	0.541317	0.846706
100040999_at	Gm3086	RuvB-like protein 1 pseudogene	100040999	ENSMUSG00000079076	Mm.394588	NR_036607	NA	2.87511	0.061073	0.563196	0.856231
100041085_at	G630090E17Rik	RIKEN cDNA G630090E17 gene	100041085	ENSMUSG00000071335	Mm.332530	NM_001173500,NP_001166971	Q3UN21	7.80532	-0.516254	0.166539	0.555313
100041098_at	Tma7-ps	translational machinery associated 7 homolog (S. cerevisiae), pseudogene	100041098	ENSMUSG00000091537	NA	XM_003086170,XM_003945321,XP_003086218,XP_003945370	Q14A47,Q8K003	8.49014	0.0591417	0.591317	0.868653
100041106_at	Gm3141	predicted gene 3141	100041106	NA	Mm.482904	XM_001475808,XM_003086877,XP_001475858,XP_003086925	NA	8.82243	0.1275	0.470813	0.811909
100041121_at	Gm10144	predicted pseudogene 10144	100041121	NA	NA	XM_001476757,XP_001476807	NA	2.39031	-0.085769	0.284008	0.682928
100041194_at	Ahnak2	AHNAK nucleoprotein 2	100041194	ENSMUSG00000072812	Mm.313169	NM_001033476,XM_003085841,XP_003085889	NA	2.31513	-0.0712768	0.523174	0.838867
100041224_at	Gm3213	predicted gene 3213	100041224	NA	NA	XM_001476000,XM_003085669,XP_001476050,XP_003085717	NA	2.22834	-0.0674245	0.265978	0.668653
100041294_at	Gm3258	predicted gene 3258	100041294	ENSMUSG00000020485	Mm.7821	NM_011509,NP_035639	Q9Z199	6.35886	0.204557	0.316109	0.708371
100041449_at	Cyp3a59	cytochrome P450, subfamily 3A, polypeptide 59	100041449	ENSMUSG00000061292	Mm.301900	NM_001105160,NP_001098630	D3Z2W7	4.70821	-0.56372	0.570022	0.858895
100041480_at	Gm9833	myelin basic protein expression factor 2, repressor pseudogene	100041480	ENSMUSG00000049230	Mm.455632	NR_045710	NA	2.53272	0.0971861	0.230986	0.63524
100041488_at	Gm11937	predicted gene 11937	100041488	ENSMUSG00000058725,ENSMUSG00000057674,ENSMUSG00000060756	Mm.465212	NM_001099346,NP_001092816	Q9D3H4	4.49448	-0.349777	0.452346	0.801354
100041581_at	Zkscan16	zinc finger with KRAB and SCAN domains 16	100041581	ENSMUSG00000038630	Mm.484169	NM_001099323,NP_001092793	A2ALW2	2.14447	0.0339519	0.62071	0.883053
100041598_at	Gm3424	predicted gene 3424	100041598	ENSMUSG00000090512	NA	XM_001477003,XM_003945530,XP_001477053,XP_003945579	NA	2.13262	0.0768353	0.59847	0.871702
100041697_at	Gm14719	predicted gene 14719	100041697	NA	Mm.213943	XR_141398,XR_142398	NA	7.17316	0.241604	0.0178316	0.186274
100041948_at	Gm9800	predicted gene 9800	100041948	NA	Mm.19187	XR_141202,XR_141726	NA	9.03433	0.235947	0.256699	0.659929
100042008_at	Gm9794	predicted pseudogene 9794	100042008	NA	NA	XR_140792,XR_142208	NA	9.31265	0.572852	5.50052e-05	0.00895995
100042054_at	Gm3642	predicted gene 3642	100042054	ENSMUSG00000094634	Mm.443041,Mm.460196,Mm.483675	XM_003688914,XM_003688915,XP_003688962,XP_003688963	A6NAS5,A6NAS8	2.07945	0.0936677	0.634249	0.888335
100042056_at	9130019P16Rik	RIKEN cDNA 9130019P16 gene	100042056	ENSMUSG00000073067	Mm.448157	NM_198118,NR_033635	NA	2.34761	0.0682532	0.390783	0.76386
100042057_at	Gm3643	predicted gene 3643	100042057	NA	Mm.489022	XR_105225,XR_108017	NA	2.40093	0.299998	0.115163	0.468679
100042069_at	Gm15210	predicted gene 15210	100042069	ENSMUSG00000062867	NA	XM_001478153,XP_001478203	NA	3.13879	0.512841	0.0391688	0.274865
100042150_at	Nrg2	neuregulin 2	100042150	ENSMUSG00000060275	Mm.380390	NM_001167891,NP_001161363	D3YZR2	2.89614	-0.186357	0.0890038	0.416415
100042165_at	BC005561	cDNA sequence BC005561	100042165	ENSMUSG00000079065	Mm.482189	NM_001166581,NP_001160053	E9Q5E2	2.58962	0.23308	0.0916967	0.422068
100042332_at	2810410L24Rik	RIKEN cDNA 2810410L24 gene	100042332	NA	Mm.269766	NR_030682	NA	3.3037	0.134321	0.283113	0.682124
100042372_at	Trav2	T cell receptor alpha variable 2	100042372	NA	NA	NA	NA	3.26453	-0.0480329	0.625745	0.885497
100042424_at	Gm3837	predicted gene 3837	100042424	ENSMUSG00000030417	NA	XM_001478256,XM_003086193,XP_001478306,XP_003086241	P56812,Q564F6	8.76331	0.117389	0.505883	0.829514
100042450_at	Gm16532	predicted gene, 16532	100042450	ENSMUSG00000093536	Mm.416919,Mm.483282	NM_001134752,NP_001128224	A0A504	2.58401	0.129384	0.370285	0.750553
100042464_at	2610203C20Rik	RIKEN cDNA 2610203C20 gene	100042464	ENSMUSG00000074415	Mm.38166	NM_001033153,NR_015483	NA	2.45849	0.0392613	0.792247	0.945747
100042514_at	Sprr2a3	small proline-rich protein 2A3	100042514	NA	Mm.359329	XR_104853,XR_142038	NA	11.1717	0.555762	0.295912	0.692699
100042605_at	Gm3925	predicted gene 3925	100042605	NA	Mm.332809	NR_040424,NR_040425,NR_040426	NA	2.80451	-0.0247829	0.816423	0.952652
100042625_at	Gm3934	predicted gene 3934	100042625	ENSMUSG00000038155	NA	XM_001478655,XM_003086195,XP_001478705,XP_003086243	NA	7.9674	0.082207	0.788301	0.944481
100042679_at	Gm16386	predicted gene 16386	100042679	NA	Mm.484007	NR_030709	NA	4.02979	0.247851	0.0753123	0.381456
100042784_at	Prdm11	PR domain containing 11	100042784	ENSMUSG00000075028	Mm.102816,Mm.483087	NM_001177536,NP_001171007	A2AGX3	2.81404	-0.084154	0.270255	0.672289
100042807_at	Eif3j2	eukaryotic translation initiation factor 3, subunit J2	100042807	ENSMUSG00000043424	Mm.329403,Mm.458184	NM_001256055,NP_001242984,NR_045706	Q66JS6	8.07288	0.656175	0.0255242	0.222087
100042814_at	Apol7d	apolipoprotein L 7d	100042814	ENSMUSG00000073652	Mm.405775	NR_040308	NA	2.32409	0.131745	0.28825	0.687587
100042855_at	Gm10267	predicted gene 10267	100042855	ENSMUSG00000069385	Mm.479515	NM_001165950,NP_001159422	Q6IE31	1.97133	-0.0260816	0.685399	0.908807
100042918_at	Gm9763	predicted pseudogene 9763	100042918	NA	NA	XM_003688939,XM_003689296,XP_003688987,XP_003689344	NA	3.41541	0.122369	0.591656	0.868653
100042921_at	Vmn2r51	vomeronasal 2, receptor 51	100042921	ENSMUSG00000058685	Mm.291126	NM_001105179,NP_001098649	NA	2.20621	0.00967187	0.93048	0.982721
100042948_at	Gm15760	mitochondrial ribosomal protein S18B pseudogene	100042948	NA	Mm.406754	NR_030670	NA	3.10664	0.0802251	0.461347	0.806551
100042959_at	Gm4130	predicted gene 4130	100042959	NA	Mm.390625	XR_105545,XR_106815	NA	5.12956	0.402896	0.0159787	0.177298
100043040_at	1110002L01Rik	RIKEN cDNA 1110002L01 gene	100043040	ENSMUSG00000071456	Mm.415417	NR_030694	NA	3.09215	-0.0611065	0.878009	0.967261
100043057_at	Tmem207	transmembrane protein 207	100043057	ENSMUSG00000091972	Mm.295917	NM_001101640,NP_001095110	P86045	2.32903	-0.0297031	0.755624	0.93406
100043123_at	Gm11710	predicted gene 11710	100043123	ENSMUSG00000069609,ENSMUSG00000089722	Mm.424732	NM_001101656,NP_001095126	A2A7W1	2.4855	0.000629227	0.997173	0.99894
100043133_at	9130023H24Rik	RIKEN cDNA 9130023H24 gene	100043133	ENSMUSG00000062944	Mm.183647	NM_177001,NP_795975	Q8BG98	5.00179	-0.317501	0.373998	0.752937
100043194_at	Sult2a2	sulfotransferase family 2A, dehydroepiandrosterone (DHEA)-preferring, member 2	100043194	ENSMUSG00000070811	Mm.457986	NM_009286,NP_033312	Q3UEP5	2.43049	0.349942	0.0491313	0.309621
100043217_at	Gm10237	predicted gene 10237	100043217	ENSMUSG00000060636	NA	XM_001479761,XM_003086016,XP_001479811,XP_003086064	NA	2.42263	-0.105961	0.308508	0.70419
100043254_at	Nps	neuropeptide S	100043254	ENSMUSG00000073804	Mm.192092	NM_001163611,NP_001157083	P0C0P8	2.33672	0.290414	0.0122242	0.15602
100043272_at	5430417L22Rik	RIKEN cDNA 5430417L22 gene	100043272	ENSMUSG00000074918	Mm.398072,Mm.489717	NR_030716	NA	3.66729	0.064923	0.666184	0.901683
100043308_at	Trav14n-3	T cell receptor alpha variable 14N-3	100043308	NA	NA	NA	NA	1.94009	0.0578374	0.564854	0.857302
100043314_at	Tigit	T cell immunoreceptor with Ig and ITIM domains	100043314	ENSMUSG00000071552	Mm.390896	NM_001146325,NP_001139797	NA	4.08192	-0.378669	0.0256597	0.222574
100043315_at	LOC100043315	uncharacterized LOC100043315	100043315	NA	Mm.159041	NR_015482	NA	2.20181	-0.0160063	0.797419	0.947135
100043322_at	Trav12-2	T cell receptor alpha variable 12-2	100043322	NA	Mm.304289,Mm.352723	NA	NA	1.97647	-0.0461319	0.666475	0.901824
100043335_at	Gm4371	eukaryotic translation initiation factor 3, subunit I pseudogene	100043335	NA	Mm.247464	NR_028311	NA	2.31221	0.0185474	0.859547	0.96318
100043404_at	Gm4416	predicted gene 4416	100043404	NA	NA	XM_001480094,XM_003086018,XP_001480144,XP_003086066	NA	4.34363	-0.276744	0.258435	0.661688
100043424_at	Gm14005	predicted gene 14005	100043424	NA	Mm.297222	NR_028589,NR_028590,NR_028591	NA	2.67074	0.0221304	0.764933	0.93609
100043507_at	Gm15776	predicted gene 15776	100043507	ENSMUSG00000068523	NA	XM_003945557,XM_003945975,XP_003945606,XP_003946024	Q3UKC8,Q80SZ7	4.86703	-0.66167	0.00114923	0.0477426
100043580_at	Gm4532	predicted gene 4532	100043580	NA	Mm.482209	NR_030674	NA	4.1081	-0.05874	0.701305	0.913473
100043582_at	AU016765	expressed sequence AU016765	100043582	ENSMUSG00000073377	Mm.11170	NR_045899	NA	2.46464	-0.0795667	0.304771	0.700649
100043597_at	Srcap	Snf2-related CREBBP activator protein	100043597	ENSMUSG00000053877	Mm.428042,Mm.476531	NM_001033881,XM_003084736,XM_003086644,XP_003084784,XP_003086692	NA	7.53445	0.0122307	0.924357	0.981214
100043609_at	Gm14207	predicted gene 14207	100043609	ENSMUSG00000074912	Mm.185068	NR_030683	NA	2.43004	-0.111487	0.461371	0.806551
100043674_at	Gm9840	predicted gene 9840	100043674	ENSMUSG00000022400	NA	XM_001480943,XM_003086061,XM_003688752,XM_003689212,XP_001480993,XP_003086109,XP_003688800,XP_003689260	NA	6.41184	0.0838191	0.653126	0.895927
100043682_at	Gm10584	predicted gene 10584	100043682	NA	Mm.482794	NR_028578	NA	3.76658	0.0422415	0.645261	0.892761
100043757_at	Zfp831	zinc finger protein 831	100043757	ENSMUSG00000050600	Mm.48711	NM_001099328,NP_001092798	A2ADM8	2.69052	-0.0478991	0.615843	0.880417
100043771_at	Gm10651	predicted pseudogene 10651	100043771	ENSMUSG00000022426	NA	XM_001480984,XM_003086567,XP_001481034,XP_003086615	Q9DBJ6	2.88348	0.165019	0.240361	0.64446
100043772_at	Gm4636	predicted gene 4636	100043772	ENSMUSG00000096916	Mm.129275	NM_001100456,NM_001254951,NP_001241880	J3QPC5	2.64586	0.0135679	0.901563	0.974541
100043805_at	Gm10224	predicted pseudogene 10224	100043805	ENSMUSG00000012405	NA	XM_001481032,XM_003086532,XP_001481082,XP_003086580	NA	8.26815	0.324118	0.061109	0.344065
100043861_at	Klrb1	killer cell lectin-like receptor subfamily B member 1	100043861	ENSMUSG00000079299	Mm.66911	NM_001099918,NP_001093388	Q0ZUP1	2.45162	-0.265278	0.0614669	0.344997
100043871_at	Gm4701	predicted gene 4701	100043871	NA	NA	XM_003085153,XM_003086086,XP_003085201,XP_003086134	NA	2.6425	-0.137184	0.18199	0.575181
100043899_at	R3hdml	R3H domain containing-like	100043899	ENSMUSG00000078949	Mm.442535	NM_001099331,NP_001092801	A2A5I3	3.03916	-0.0958385	0.434141	0.790422
100043902_at	Six3os1	Six3 opposite strand transcript 1	100043902	NA	Mm.150838	NR_015385,NR_015386,NR_015387,NR_038082,NR_038083,NR_038084,NR_038085,NR_038086	NA	2.73944	-0.0367057	0.7363	0.926793
100043911_at	Ppp4r1l-ps	protein phosphatase 4, regulatory subunit 1-like, pseudogene	100043911	ENSMUSG00000055897	Mm.260590	NM_001033179,NM_001039579,NR_027957	NA	2.73075	-0.131636	0.374503	0.753428
100044193_at	Gm20939	predicted gene, 20939	100044193	ENSMUSG00000095193	NA	NM_001024731,NP_001019902	Q6NS70	4.61594	0.324376	0.264883	0.668344
100044509_at	Gm14378	predicted gene 14378	100044509	ENSMUSG00000089736	Mm.439193	NM_001195258,NP_001182187	D3YZZ2	3.80928	0.320782	0.669902	0.903355
100044526_at	Gm17764	28S ribosomal protein S14, mitochondrial-like	100044526	NA	NA	NA	NA	4.05042	0.148519	0.12564	0.489416
100045778_at	Rnf223	ring finger 223	100045778	NA	Mm.435733	NM_001220499,NP_001207428	NA	3.0898	0.00367968	0.97705	0.99306
100045792_at	Ect2l	epithelial cell transforming sequence 2 oncogene-like	100045792	ENSMUSG00000071392	Mm.380617	NM_001195036,NP_001181965	F7CKP4	2.23756	-0.00291325	0.964055	0.990201
100046034_at	Gm14279	predicted gene 14279	100046034	ENSMUSG00000060636	NA	XM_001475632,XM_003084518,XP_001475682,XP_003084566	O55142,Q6ZWX1	9.64185	0.146062	0.391019	0.76386
100047183_at	NA	NA	NA	NA	NA	NA	NA	3.67379	-0.221622	0.0307776	0.244777
100048534_at	Wdr96	WD repeat domain 96	100048534	ENSMUSG00000044948	Mm.29457,Mm.458438	NM_027559,NP_081835	E9Q7R9	2.30485	0.00353119	0.95521	0.988233
100048658_at	Ddx43	DEAD (Asp-Glu-Ala-Asp) box polypeptide 43	100048658	ENSMUSG00000070291	Mm.158166	NM_001191044,NP_001177973	D3Z6P9	2.42547	-0.351592	0.174522	0.566007
100048895_at	9330020H09Rik	RIKEN cDNA 9330020H09 gene	100048895	NA	Mm.471074	NR_028442	NA	3.23615	0.0840697	0.430646	0.788055
100048926_at	Gm12945	predicted gene 12945	100048926	ENSMUSG00000087394	Mm.483574	XR_106275,XR_107629	NA	2.99535	0.100902	0.418062	0.782066
100049164_at	B130046B21Rik	RIKEN cDNA B130046B21 gene	100049164	ENSMUSG00000097414	Mm.457894	XR_105701,XR_106961	NA	2.73237	0.0302234	0.750573	0.932175
100049549_at	Mir181d	microRNA 181d	100049549	ENSMUSG00000076338	NA	NR_030534	NA	5.51826	-0.161625	0.176575	0.568495
100061_at	Lrrc19	leucine rich repeat containing 19	100061	ENSMUSG00000049799	Mm.26760	NM_175305,NP_780514	Q8BZT5	8.78812	0.577516	0.00512374	0.0985834
100066_at	Cyp2j11	cytochrome P450, family 2, subfamily j, polypeptide 11	100066	ENSMUSG00000066097	Mm.26915	NM_001004141,NP_001004141	Q3UNV2,Q66JP5	2.3341	-0.0821297	0.327848	0.718126
100072_at	Camta1	calmodulin binding transcription activator 1	100072	ENSMUSG00000014592	Mm.318846	NM_001081557,NM_001166021,NM_001195565,NP_001075026,NP_001182494	A2A891,Q3TYE0	2.55748	0.0170825	0.837049	0.958888
100073351_at	Yy2	Yy2 transcription factor	100073351	ENSMUSG00000091736	Mm.37577	NM_001098723,NP_001092193	Q3TTC2	2.96515	0.0215448	0.895248	0.971927
100087_at	Kti12	KTI12 homolog, chromatin associated (S. cerevisiae)	100087	ENSMUSG00000073775	Mm.440007	NM_029571,NP_083847	Q9D1R2	8.43751	0.607057	0.00167134	0.054917
100088_at	Rcc1	regulator of chromosome condensation 1	100088	ENSMUSG00000028896	Mm.255045	NM_001197082,NM_133878,NP_001184011,NP_598639	Q3U6D2,Q6PFB2,Q8VE37	6.05041	0.246366	0.0193535	0.192566
100090_at	Zbtb48	zinc finger and BTB domain containing 48	100090	ENSMUSG00000028952	Mm.24661	NM_133879,NP_598640	Q1H9T6	3.13163	0.0230541	0.883411	0.968499
100093700_at	Gm10400	predicted gene 10400	100093700	NA	Mm.483778	NR_033555	NA	2.96392	0.29073	0.104717	0.449664
100101484_at	Trac	T cell receptor alpha constant	100101484	NA	NA	NA	NA	4.86586	-3.69835	5.42128e-07	0.00071788
100101919_at	Dnahc7c	dynein, axonemal, heavy chain 7C	100101919	ENSMUSG00000041144	Mm.383402	XM_003084436,XM_003946055,XP_003084484,XP_003946104	NA	2.19464	0.011818	0.92114	0.980418
100101940_at	Trav21/dv12	T cell receptor alpha variable 21/DV12	100101940	NA	NA	NA	NA	2.55576	-0.0622934	0.488677	0.820408
100101942_at	Trdv2-1	T cell receptor delta variable 2-1	100101942	NA	NA	NA	NA	2.53605	0.0702965	0.490927	0.821121
100102_at	Pcsk9	proprotein convertase subtilisin/kexin type 9	100102	ENSMUSG00000044254	Mm.133268	NM_153565,NP_705793	Q80W65	5.85857	0.981541	0.0725405	0.375041
100114901_at	Trdv4	T cell receptor delta variable 4	100114901	NA	NA	NA	NA	2.59856	-0.26164	0.221058	0.624224
100115376_at	Trdj1	T cell receptor delta joining 1	100115376	NA	NA	NA	NA	2.56753	-0.420493	0.112085	0.464039
100121_at	Tdrd7	tudor domain containing 7	100121	ENSMUSG00000035517	Mm.275413	NM_146142,NP_666254	Q8K1H1	5.70664	-0.220964	0.228496	0.633492
100123473_at	Trdc	T cell receptor delta, constant region	100123473	NA	NA	NA	NA	4.1011	-1.45035	0.00835207	0.125857
100124295_at	Traj57	T cell receptor alpha joining 57	100124295	NA	NA	NA	NA	3.19739	-0.114886	0.54322	0.847386
100124339_at	Traj49	T cell receptor alpha joining 49	100124339	NA	NA	NA	NA	2.04449	0.00889449	0.919949	0.979987
100124344_at	Traj44	T cell receptor alpha joining 44	100124344	NA	NA	NA	NA	4.52639	-1.10139	0.00119918	0.0481195
100124347_at	Traj41	T cell receptor alpha joining 41	100124347	NA	NA	NA	NA	2.63044	-0.374615	0.00332333	0.0789364
100124452_at	Mir598	microRNA 598	100124452	NA	NA	NR_030611	NA	4.96929	0.221675	0.0822418	0.400565
100124467_at	Mir568	microRNA 568	100124467	ENSMUSG00000076372	NA	NR_030576	NA	2.06283	-0.0482363	0.559562	0.853969
100124468_at	Mir653	microRNA 653	100124468	NA	NA	NR_030612	NA	2.05522	0.0557181	0.630136	0.886319
100124470_at	Mir92b	microRNA 92b	100124470	ENSMUSG00000076255	NA	NR_030579	NA	3.29918	0.0338542	0.657468	0.897831
100124476_at	Mir504	microRNA 504	100124476	NA	NA	NR_030574	NA	2.63637	0.12008	0.396422	0.767857
100124481_at	Mir190b	microRNA 190b	100124481	ENSMUSG00000077996	NA	NR_030543	NA	2.12129	0.0514369	0.563587	0.856568
100124494_at	Mir421	microRNA 421	100124494	ENSMUSG00000065509	NA	NR_030558	NA	2.1495	0.0568682	0.611749	0.878542
100124660_at	Trbv4	T cell receptor beta, variable 10	100124660	NA	NA	NA	NA	2.53015	-0.00369646	0.990477	0.996917
100125339_at	A230020J21Rik	RIKEN cDNA A230020J21 gene	100125339	NA	Mm.472263	NR_027298	NA	3.16262	-0.500045	0.00613147	0.108256
100125586_at	Vmn2r2	vomeronasal 2, receptor 2	100125586	ENSMUSG00000043897	Mm.469888	NM_001104592,NP_001098062	NA	2.42305	0.0614132	0.741139	0.928415
100125931_at	A130049A11Rik	RIKEN cDNA A130049A11 gene	100125931	ENSMUSG00000089998	Mm.400392	NR_030676	NA	2.27067	0.0840485	0.331773	0.721396
100126034_at	Gm10644	predicted gene 10644	100126034	NA	Mm.394282	XR_106142,XR_108065	NA	2.55734	0.0714396	0.49039	0.821121
100126226_at	5430421N21Rik	RIKEN cDNA 5430421N21 gene	100126226	ENSMUSG00000067613	Mm.347934	NM_001201323,NP_001188252	E9Q1Y9	3.64614	0.286682	0.181068	0.574344
100126244_at	Gm13262	predicted gene 13262	100126244	NA	Mm.401602	XR_104641,XR_107335	NA	2.63449	-0.00182088	0.987794	0.996101
100126434_at	Trgj4	T cell receptor gamma joining 4	100126434	NA	NA	NA	NA	3.54579	-1.26484	0.18281	0.576711
100126458_at	Trav8n-2	T cell receptor alpha variable 8n-2	100126458	ENSMUSG00000068935,ENSMUSG00000076821	NA	NA	NA	1.94353	-0.0653479	0.413291	0.779108
100126460_at	Trav13n-4	T cell receptor alpha variable 13N-4	100126460	NA	NA	NA	NA	2.39367	0.0119969	0.929868	0.982396
100126462_at	Trav4-2	T cell receptor alpha variable 4-2	100126462	NA	NA	NA	NA	7.12634	-0.0589243	0.702699	0.914333
100126777_at	Gm20580	predicted gene, 20580	100126777	ENSMUSG00000095540	Mm.471590	NM_001177583,NP_001171054	A8R0T8	4.45505	-0.559994	0.224404	0.628398
100126824_at	Sco2	SCO cytochrome oxidase deficient homolog 2 (yeast)	100126824	ENSMUSG00000091780	Mm.287977	NM_001111288,NP_001104758	Q8VCL2	6.50681	-0.481241	0.247653	0.651013
100126874_at	Gm9928	predicted gene 9928	100126874	NA	Mm.438087	XR_104773,XR_107439	NA	2.66081	0.0701242	0.596906	0.870786
100127111_at	Snord22	small nucleolar RNA, C/D box 22	100127111	ENSMUSG00000065087	Mm.292489	NR_004445	NA	2.82503	-0.0594408	0.509607	0.831798
100129_at	Gpr153	G protein-coupled receptor 153	100129	ENSMUSG00000042804	Mm.23235	NM_178406,NP_848493	Q8K0Z9	2.64748	-0.120462	0.100055	0.440261
100134990_at	Gm12060	selenoprotein K pseudogene	100134990	ENSMUSG00000085415	Mm.247328	NR_004857	NA	2.59644	0.248046	0.0868002	0.411602
100141474_at	4933428G20Rik	RIKEN cDNA 4933428G20 gene	100141474	ENSMUSG00000047988	Mm.482426	XR_106404,XR_106594	NA	2.46955	-0.164409	0.062385	0.346835
100155_at	AI481877	expressed sequence AI481877	100155	ENSMUSG00000038598	Mm.331636	NM_001033200,XM_001475240,XM_001476641,XP_001475290,XP_001476691	A2ALV5	2.23322	0.0567496	0.452995	0.801805
100163_at	Pafah2	platelet-activating factor acetylhydrolase 2	100163	ENSMUSG00000037366	Mm.22116	NM_133880,NP_598641	Q3UNQ4,Q8VDG7	6.44177	0.0309603	0.857218	0.96318
100165_at	AI507597	expressed sequence AI507597	100165	ENSMUSG00000073731	Mm.439819	NR_033566	NA	2.80474	0.00125497	0.990195	0.996876
100169_at	Phactr4	phosphatase and actin regulator 4	100169	ENSMUSG00000066043	Mm.158361	NM_001161797,NM_175306,NP_001155269,NP_780515	Q501J7	6.67163	-0.239721	0.150313	0.529038
100177_at	Zmym6	zinc finger, MYM-type 6	100177	ENSMUSG00000042408	Mm.276096	NM_177462,NP_803413	Q8BS54	3.35857	0.0336725	0.771152	0.938287
100182_at	Akna	AT-hook transcription factor	100182	ENSMUSG00000039158	Mm.387725	NM_001045514,NP_001038979	Q80VW7	4.05573	-1.18527	0.000413491	0.0279892
100191037_at	Krtap10-4	keratin associated protein 10-4	100191037	ENSMUSG00000096131	Mm.432613	NM_001135991,NP_001129463	Q08EG8	2.56836	0.0204945	0.859143	0.96318
100198_at	H6pd	hexose-6-phosphate dehydrogenase (glucose 1-dehydrogenase)	100198	ENSMUSG00000028980	Mm.22183	NM_173371,NP_775547	A2A7A7,Q8CFX1	5.99149	0.511061	0.0470515	0.303869
100201_at	Tmem64	transmembrane protein 64	100201	ENSMUSG00000043252	Mm.394111	NM_181401,NP_852066	Q3U145	5.49974	0.387268	0.165191	0.554468
100206_at	Adprhl2	ADP-ribosylhydrolase like 2	100206	ENSMUSG00000042558	Mm.11285	NM_133883,NP_598644	Q8CG72	5.21018	0.236999	0.0963609	0.432542
100210_at	Gpn2	GPN-loop GTPase 2	100210	ENSMUSG00000028848	Mm.274001	NM_133884,NP_598645	Q8VEJ1	5.82371	0.384261	0.012396	0.157549
100213_at	Rusc2	RUN and SH3 domain containing 2	100213	ENSMUSG00000035969	Mm.235730	NM_001037709,NM_199057,NP_001032798,NP_951012	Q3V1Z0	2.46021	0.0355625	0.614888	0.87987
100216533_at	Snord55	small nucleolar RNA, C/D box 55	100216533	NA	NA	NR_030704	NA	4.63223	-0.165111	0.251338	0.653838
100216534_at	Snord96a	small nucleolar RNA, C/D box 96A	100216534	NA	NA	NR_028563	NA	3.13423	0.0488081	0.696774	0.910838
100216537_at	Snord104	small nucleolar RNA, C/D box 104	100216537	ENSMUSG00000065126	NA	NR_030703	NA	6.60561	-0.173261	0.573887	0.859947
100216540_at	Snord95	small nucleolar RNA, C/D box 95	100216540	NA	NA	NR_028564	NA	4.11582	0.334958	0.205631	0.605602
100217416_at	Snora2b	small nucleolar RNA, H/ACA box 2B	100217416	NA	Mm.296240	NR_034052	NA	2.12727	0.0143784	0.847384	0.960738
100217417_at	Snora34	small nucleolar RNA, H/ACA box 34	100217417	NA	Mm.486440	NR_034051	NA	2.98122	0.292327	0.32179	0.712429
100217418_at	Snora44	small nucleolar RNA, H/ACA box 44	100217418	ENSMUSG00000064604	Mm.258912	NR_034050	NA	5.25421	-1.04724	0.126304	0.49028
100217419_at	Snora52	small nucleolar RNA, H/ACA box 52	100217419	NA	NA	NR_034049	NA	11.1429	-0.0868537	0.72884	0.924302
100217424_at	Snord38a	small nucleolar RNA, C/D box 38A	100217424	NA	NA	NR_028524	NA	2.20846	0.0216892	0.846607	0.960738
100217426_at	Snord49b	small nucleolar RNA, C/D box 49B	100217426	ENSMUSG00000064437	NA	NR_028526	NA	7.85353	0.443841	0.355867	0.739772
100217427_at	Snord52	small nucleolar RNA, C/D box 52	100217427	ENSMUSG00000093009	NA	NR_028527	NA	2.64133	-0.111991	0.384955	0.759975
100217428_at	Snord57	small nucleolar RNA, C/D box 57	100217428	NA	NA	NR_028528	NA	9.8469	-0.191059	0.663484	0.900456
100217445_at	Snord8	small nucleolar RNA, C/D box 8	100217445	NA	NA	NR_028542	NA	4.4149	-0.0506787	0.788925	0.944721
100217446_at	Snord47	small nucleolar RNA, C/D box 47	100217446	ENSMUSG00000064968	NA	NR_028543	NA	4.41514	0.231902	0.510498	0.83225
100217448_at	Scarna8	small Cajal body-specific RNA 8	100217448	NA	Mm.453533	NR_028545	NA	2.70014	0.241515	0.297186	0.692836
100217449_at	Snora36b	small nucleolar RNA, H/ACA box 36B	100217449	NA	Mm.429560	NR_034044	NA	2.17486	0.0105685	0.925889	0.981686
100217451_at	Snora7a	small nucleolar RNA, H/ACA box 7A	100217451	ENSMUSG00000064563	Mm.484708	NR_028546	NA	5.7695	0.30129	0.334645	0.722965
100217453_at	Snord16a	small nucleolar RNA, C/D box 16A	100217453	NA	NA	NR_028548	NA	6.01631	1.31631	0.105092	0.449886
100217454_at	Snord37	small nucleolar RNA, C/D box 37	100217454	NA	NA	NR_028549	NA	3.37722	-0.404491	0.139684	0.511863
100217455_at	Snord49a	small nucleolar RNA, C/D box 49A	100217455	ENSMUSG00000065734	NA	NR_028550	NA	3.96488	0.200257	0.551066	0.851041
100217456_at	Snord53	small nucleolar RNA, C/D box 53	100217456	NA	NA	NR_028551	NA	6.37222	0.987486	0.0852209	0.408501
100217460_at	Snord85	small nucleolar RNA, C/D box 85	100217460	NA	NA	NR_028565	NA	3.02343	0.17486	0.280848	0.68027
100217464_at	Snora41	small nucleolar RNA, H/ACA box 41	100217464	NA	Mm.484706	NR_028558	NA	3.37855	-0.411058	0.0960794	0.431668
100226_at	Stx12	syntaxin 12	100226	ENSMUSG00000028879	Mm.28237	NM_133887,NP_598648	Q9ER00	6.81199	-0.147759	0.169353	0.559296
100233175_at	AK010878	cDNA sequence AK010878	100233175	ENSMUSG00000091931	Mm.291222	NM_001142938,NP_001136410	P0C8B4	4.97203	-0.423828	0.196653	0.595021
100233207_at	Gm17359	predicted gene, 17359	100233207	ENSMUSG00000091685	Mm.373801	NM_001142953,NP_001136425	E9QAV2	2.24474	0.0747212	0.485328	0.818706
100270707_at	Gm14379	predicted gene 14379	100270707	ENSMUSG00000087252	Mm.117112	NR_026741	NA	2.89761	0.220532	0.0657887	0.356579
100273_at	Osbpl9	oxysterol binding protein-like 9	100273	ENSMUSG00000028559	Mm.366315	NM_001134791,NM_133885,NM_173350,NP_001128263,NP_598646,NP_775485	A2A8Z1,E9PXZ2,Q5FWX7	7.66492	-0.0115541	0.91148	0.977056
100294583_at	Fam150b	family with sequence similarity 150, member B	100294583	ENSMUSG00000054204	Mm.399726	NM_001159743,NP_001153215	Q80UG6	2.58742	-0.00990215	0.937519	0.984693
100302498_at	Snora21	small nucleolar RNA, H/ACA box 21	100302498	NA	Mm.453536	NR_028078	NA	7.58423	-0.0092163	0.979926	0.993898
100302565_at	Snord68	small nucleolar RNA, C/D box 68	100302565	NA	NA	NR_028128	NA	2.93821	0.526519	0.271308	0.67337
100302592_at	Snord14a	small nucleolar RNA, C/D box 14A	100302592	NA	NA	NR_028273	NA	3.86073	0.196232	0.634612	0.888415
100302594_at	Snord14e	small nucleolar RNA, C/D box 14E	100302594	NA	NA	NR_028275	NA	5.68864	-0.369739	0.382764	0.758818
100302730_at	5830417I10Rik	gon-4-like pseudogene	100302730	NA	Mm.482358	NR_028359	NA	4.24251	-0.145994	0.598716	0.871707
100303646_at	AF357355	snoRNA AF357355	100303646	ENSMUSG00000064621	NA	NR_028433	NA	2.56024	0.151631	0.332001	0.721647
100303738_at	D030025P21Rik	RIKEN cDNA D030025P21 gene	100303738	NA	Mm.479389	NR_028577	NA	2.82635	0.0134845	0.881273	0.968165
100303739_at	Gm10844	predicted gene 10844	100303739	NA	Mm.449812	XR_105445,XR_106357,XR_106607	NA	2.32445	0.162104	0.0313218	0.246148
100303740_at	Snora75	small nucleolar RNA, H/ACA box 75	100303740	NA	Mm.490948	NR_028478	NA	3.10999	0.405595	0.466494	0.809498
100303746_at	Snora20	small nucleolar RNA, H/ACA box 20	100303746	NA	NA	NR_028479	NA	2.51573	0.0996899	0.524941	0.840152
100303747_at	Gm12238	predicted gene 12238	100303747	ENSMUSG00000065061,ENSMUSG00000087342	Mm.453534	NR_028480	NA	3.23044	-0.067407	0.815034	0.952409
100303751_at	Snora31	small nucleolar RNA, H/ACA box 31	100303751	NA	Mm.484707	NR_028481	NA	4.13886	-0.138224	0.589568	0.867745
100306943_at	Scarna13	small Cajal body-specific RNA 1	100306943	ENSMUSG00000088789	NA	NR_028576	NA	6.33724	0.14385	0.757666	0.934439
100306944_at	Snora73a	small nucleolar RNA, H/ACA box 73a	100306944	ENSMUSG00000064387	NA	NR_028512	NA	7.6752	-0.895724	0.0787096	0.390921
100306945_at	Snora73b	small nucleolar RNA, H/ACA box 73b	100306945	ENSMUSG00000065353	NA	NR_028513	NA	8.24895	-1.00742	0.0587632	0.336946
100306955_at	Snora43	small nucleolar RNA, H/ACA box 43	100306955	ENSMUSG00000064858	Mm.491027	NR_028572	NA	3.72814	-0.128275	0.388936	0.762788
100310809_at	Gm10509	zinc finger protein 51 pseudogene	100310809	NA	Mm.463100	NR_045766	NA	1.99464	-0.115095	0.332393	0.721647
100310813_at	Snora16a	small nucleolar RNA, H/ACA box 16A	100310813	ENSMUSG00000065097	Mm.482271	NR_029412	NA	6.8671	-0.706679	0.0732257	0.376561
100312473_at	Vmn1r86	vomeronasal 1 receptor 86	100312473	ENSMUSG00000070816	Mm.480296	NM_001167536,NP_001161008	NA	2.14593	0.0198836	0.864895	0.963963
100312484_at	Vmn1r196	vomeronasal 1 receptor 196	100312484	ENSMUSG00000069295	Mm.480290	NM_001167541,NP_001161013	Q5SVD5	2.63593	-0.311018	0.0174266	0.184793
100312485_at	Vmn1r221	vomeronasal 1 receptor 221	100312485	ENSMUSG00000061222	Mm.480288	NM_001167542,NP_001161014	NA	2.79319	-0.176657	0.270682	0.672563
100312987_at	Gm17252	predicted gene, 17252	100312987	ENSMUSG00000091215	Mm.445254	NM_001167677,NM_001199953,NP_001186882	E9Q658	2.40074	0.0711998	0.351207	0.736393
100316688_at	Mir1929	microRNA 1929	100316688	NA	NA	NR_035450	NA	2.8674	-0.104113	0.698621	0.912221
100316717_at	Mir1839	microRNA 1839	100316717	NA	NA	NR_035501	NA	2.09855	0.00580857	0.961837	0.989629
100316736_at	Mir599	microRNA 599	100316736	ENSMUSG00000076333	NA	NR_035527	NA	2.03416	0.0777291	0.412261	0.77876
100316932_at	Snora28	small nucleolar RNA, H/ACA box 28	100316932	NA	Mm.484709	NR_033168	NA	5.25526	0.38823	0.582055	0.864769
100317_at	AU040320	expressed sequence AU040320	100317	ENSMUSG00000028830	Mm.206206	NM_001035525,NM_001035526,NM_133886,NP_001030602,NP_001030603,NP_598647	Q8K135	7.4904	-0.0642404	0.664569	0.900992
100322896_at	Gm17384	predicted gene, 17384	100322896	ENSMUSG00000090326	Mm.479821	NM_001170705,NP_001164176	E9PZX1	2.18752	0.0549426	0.542774	0.847386
100328588_at	Nup62-il4i1	Nup62-Il4i1 protein	100328588	ENSMUSG00000074141	Mm.2565	NM_001171024,NP_001164495	D3Z4E0,O09046	4.60863	-0.0476918	0.897674	0.973039
100336_at	Ppp1r8	protein phosphatase 1, regulatory (inhibitor) subunit 8	100336	ENSMUSG00000028882	Mm.105230	NM_146154,NP_666266	Q8R3G1	4.76758	0.0283941	0.818583	0.953248
100340_at	Smpdl3b	sphingomyelin phosphodiesterase, acid-like 3B	100340	ENSMUSG00000028885	Mm.287187	NM_133888,NP_598649	P58242,Q3TLX9	8.45269	-1.14912	1.85818e-05	0.00562419
100342_at	Fam46b	family with sequence similarity 46, member B	100342	ENSMUSG00000046694	Mm.204656	NM_175307,NP_780516	Q8C152	4.30324	-0.0152534	0.884412	0.968638
100379145_at	Snora23	small nucleolar RNA, H/ACA box 23	100379145	NA	Mm.484711	NR_033336	NA	5.73299	0.157305	0.697605	0.911455
100383_at	Bsdc1	BSD domain containing 1	100383	ENSMUSG00000040859	Mm.17918	NM_133889,NP_598650	Q80Y55	7.1703	-0.0663578	0.344972	0.731659
100415785_at	Gm11559	predicted gene 11559	100415785	ENSMUSG00000090225	Mm.380213	NM_001177484,NP_001170955	Q9D3H7	2.02988	0.0169237	0.848936	0.961288
100416706_at	AA987161	expressed sequence AA987161	100416706	ENSMUSG00000058093	Mm.478045	NM_001163246,NP_001156718	Q80VN4	4.28566	-0.0635235	0.73099	0.925178
100417514_at	Adh6b	alcohol dehydrogenase 6B (class V)	100417514	NA	NA	XM_003086329,XM_003688782,XP_003086377,XP_003688830	NA	2.2359	-0.183189	0.115116	0.468672
100417675_at	Nlrp5-ps	NLR family, pyrin domain containing 5, pseudogene	100417675	NA	Mm.372763	NR_045119,NR_045120	NA	2.20037	-0.0181647	0.816231	0.952652
100418235_at	C130030K03Rik	proteasome (prosome, macropain) subunit, alpha type 6 pseudogene	100418235	NA	Mm.185993	NR_046212	NA	2.20657	0.0421933	0.600727	0.87262
100434_at	Slc44a1	solute carrier family 44, member 1	100434	ENSMUSG00000028412	Mm.270088,Mm.482207	NM_001159633,NM_133891,NP_001153105,NP_598652	A2AMH3,Q6X893	8.94343	0.215284	0.0934977	0.426321
100465_at	Mob3c	MOB kinase activator 3C	100465	ENSMUSG00000028709	Mm.35571	NM_175308,NP_780517	B1ASD4,Q8BJG4	5.20458	-0.389148	0.0316532	0.247386
100470_at	Lao1	L-amino acid oxidase 1	100470	ENSMUSG00000024903	Mm.26698	NM_133892,NP_598653	B1ARV3	2.47072	0.0427778	0.644224	0.89257
100494_at	Zfand2a	zinc finger, AN1-type domain 2A	100494	ENSMUSG00000053581	Mm.24521	NM_001159908,NM_133349,NP_001153380,NP_579927	Q9JII7	7.79588	-0.236312	0.362221	0.745325
100502590_at	4930469G21Rik	RIKEN cDNA 4930469G21 gene	100502590	NA	Mm.449990	NM_001195189,NP_001182118	Q9D5B7	2.1263	0.00307057	0.974224	0.992488
100502698_at	1700021K19Rik	RIKEN cDNA 1700021K19 gene	100502698	ENSMUSG00000035629	Mm.327319	NM_001200038,NM_172615,NP_001186967,NP_766203	Q80U62	5.00647	-0.308127	0.307314	0.703006
100502699_at	Gm19328	predicted gene, 19328	100502699	NA	Mm.7013	XR_106007,XR_107162	NA	3.90186	-0.17805	0.446334	0.798622
100502700_at	AV039307	expressed sequence AV039307	100502700	ENSMUSG00000087519	Mm.330516,Mm.389330	NR_038349,NR_038350	NA	2.29528	0.0550597	0.429643	0.787512
100502704_at	Gm19331	predicted gene, 19331	100502704	NA	Mm.300204	XR_106486	NA	2.52458	-0.0142417	0.92362	0.981093
100502723_at	Tsga8	testis specific gene A8	100502723	ENSMUSG00000035522	Mm.383210	NM_021898,NP_068698	Q9JJL0	2.13704	-0.0787787	0.410715	0.77781
100502777_at	LOC100502777	zinc finger protein 64-like	100502777	ENSMUSG00000027551	NA	XM_003084522,XM_003086272,XP_003084570,XP_003086320	NA	3.34959	0.00102717	0.996078	0.99874
100502818_at	LOC100502818	uncharacterized LOC100502818	100502818	NA	NA	XM_003084779,XM_003086724,XP_003084827,XP_003086772	Q3UPP7	6.92396	-0.687741	0.131894	0.499809
100502829_at	Gm9899	predicted gene 9899	100502829	NA	Mm.39944	NR_040427	NA	2.81588	-0.100321	0.227453	0.632005
100502841_at	Epg5	ectopic P-granules autophagy protein 5 homolog (C. elegans)	100502841	ENSMUSG00000039840	Mm.297782,Mm.487550	NM_001195633,NP_001182562	Q80TA9	4.85242	-0.192443	0.129778	0.496052
100502846_at	Gm19410	predicted gene, 19410	100502846	NA	Mm.334491	XM_003084762,XM_003688845,XM_003689431,XP_003084810,XP_003688893,XP_003689479	NA	2.70053	0.0276483	0.728921	0.924302
100502861_at	Ccdc13	coiled-coil domain containing 13	100502861	ENSMUSG00000079235	Mm.335550	NM_001033784,NM_028384,NP_082660	D3YV10,Q3TYG3	2.84863	0.105958	0.235257	0.639591
100502876_at	Kcnmb3	potassium large conductance calcium-activated channel, subfamily M, beta member 3	100502876	ENSMUSG00000091091	Mm.383358	NM_001195074,NP_001182003	E9Q7U0	3.21943	0.0869594	0.368236	0.749469
100502887_at	Olfr331	olfactory receptor 331	100502887	ENSMUSG00000058807	Mm.378539	NM_001011861,NP_001011861,XM_003945906,XP_003945955	F6WSM5	3.70908	0.231137	0.718187	0.921156
100502921_at	Gm10142	predicted gene 10142	100502921	ENSMUSG00000094146	Mm.486156	NM_001205035,NP_001191964	J3KMP7	3.10157	0.170242	0.312385	0.706501
100502936_at	E330021D16Rik	RIKEN cDNA E330021D16 gene	100502936	ENSMUSG00000045291	Mm.21182	NM_001201390,NP_001188319	Q8BW45	2.24796	-0.106231	0.19715	0.595525
100502942_at	Gm4814	predicted gene 4814	100502942	NA	Mm.441946	NM_177623,NR_036451	NA	2.83242	0.0924573	0.402819	0.773314
100502953_at	Gm10100	predicted gene 10100	100502953	ENSMUSG00000096421	Mm.486157	NM_001205033,NP_001191962	J3QK64	2.72264	0.189833	0.0722161	0.373819
100502965_at	NA	NA	NA	NA	NA	NA	NA	2.25228	-0.0174025	0.86463	0.963963
100503002_at	LOC100503002	uncharacterized LOC100503002	100503002	NA	Mm.482384	XR_106453,XR_107670	NA	2.41999	0.440093	0.031643	0.247386
100503003_at	Gm17484	predicted gene, 17484	100503003	ENSMUSG00000091514	Mm.401217	XR_105203,XR_107987	NA	2.36243	0.0920712	0.230079	0.634658
100503012_at	Gm19503	cytochrome c oxidase subunit 7B, mitochondrial-like	100503012	NA	Mm.490324	XR_140452,XR_141901	NA	6.56915	-0.0545917	0.700728	0.913339
100503019_at	Gm16551	predicted gene 16551	100503019	ENSMUSG00000066477	Mm.482658	NR_045284	NA	2.29643	0.0451495	0.475161	0.813974
100503041_at	Pdzd7	PDZ domain containing 7	100503041	ENSMUSG00000074818	Mm.329877	NM_001195265,NM_177605,NP_001182194	E9Q9W7	2.9574	0.0262626	0.802985	0.949189
100503043_at	Armcx4	armadillo repeat containing, X-linked 4	100503043	ENSMUSG00000049804	Mm.31961	NM_001202500,NP_001189429	E9PWM3	2.77632	-0.196363	0.148131	0.524912
100503044_at	A730020M07Rik	RIKEN cDNA A730020M07 gene	100503044	ENSMUSG00000044522	Mm.65320	NM_176992,NR_036456,NR_036457,NR_036458	NA	2.83724	0.00706038	0.963418	0.989999
100503047_at	LOC100503047	eukaryotic translation initiation factor 1A, X-chromosomal-like	100503047	ENSMUSG00000069276	NA	XM_003085585,XM_003945922,XP_003085633,XP_003945971	NA	1.9584	-0.0252006	0.7484	0.931532
100503055_at	LOC100503055	60S ribosomal protein L29-like	100503055	ENSMUSG00000074516	NA	XM_003086155,XM_003945619,XP_003086203,XP_003945668	NA	9.47324	1.14788	0.00398352	0.0863069
100503085_at	Klhl3	kelch-like 3	100503085	ENSMUSG00000014164	Mm.379256,Mm.490332	NM_001195075,NP_001182004	I6L891	2.69356	0.00394473	0.96896	0.99139
100503127_at	Gm19566	60S ribosomal protein L15-like	100503127	NA	NA	NA	NA	3.73349	0.349769	0.0170436	0.183207
100503181_at	NA	NA	NA	NA	NA	NA	NA	2.41674	-0.0690926	0.59052	0.868181
100503185_at	Btbd8	BTB (POZ) domain containing 8	100503185	ENSMUSG00000070632	Mm.366650	NM_001255991,NP_001242920	D3YUB6	2.50258	-0.0116922	0.94183	0.985136
100503192_at	Gm19587	ADP-ribosylation factor 1-like	100503192	NA	NA	NA	NA	4.93508	0.233693	0.225243	0.62958
100503240_at	Gm15070	predicted gene 15070	100503240	NA	Mm.387258	NM_001195579,NP_001182508	Q3UHV4	2.18872	-0.0997651	0.19156	0.590167
100503261_at	Gm19618	predicted gene, 19618	100503261	NA	NA	XM_003084660,XM_003086534,XP_003084708,XP_003086582	NA	2.58988	-0.0476692	0.476273	0.81442
100503266_at	Gm19620	60S ribosomal protein L26-like	100503266	NA	NA	NA	NA	2.29318	0.0358182	0.770919	0.938219
100503298_at	Gm19631	predicted gene, 19631	100503298	NA	Mm.419997	XR_104946,XR_104947,XR_107748,XR_107749,XR_107750	NA	6.52541	-0.222772	0.381356	0.758113
100503311_at	Pifo	primary cilia formation	100503311	ENSMUSG00000010136	Mm.386825	NM_001200028,NM_029604,NP_001186957,NP_083880	Q9D9W1	2.35483	0.0466463	0.679237	0.90652
100503337_at	Gm9895	predicted gene 9895	100503337	NA	Mm.103412	NR_045687	NA	4.85994	-1.02805	0.000356802	0.0262071
100503359_at	5530401N12Rik	RIKEN cDNA 5530401N12 gene	100503359	NA	Mm.475179	XR_105839,XR_107066,XR_140423,XR_141467	NA	2.52706	-0.0642222	0.464917	0.808852
100503361_at	Tmem95	transmembrane protein 95	100503361	ENSMUSG00000094845	Mm.340490	NM_001195710,NP_001182639	P0DJF3	2.7508	-0.0443103	0.821713	0.954078
100503386_at	Gm4980	predicted gene 4980	100503386	ENSMUSG00000096606	Mm.180719	NM_001195529,NP_001182458	Q8C013	3.75025	-0.274818	0.0297466	0.240366
100503427_at	Gm10390	predicted gene 10390	100503427	ENSMUSG00000097368	Mm.446834,Mm.447034	NR_045793	NA	2.41533	-0.14855	0.230646	0.634835
100503432_at	Gm19688	60S ribosomal protein L23-like	100503432	NA	NA	NA	NA	2.54591	0.00619577	0.952861	0.987654
100503467_at	AA667203	expressed sequence AA667203	100503467	NA	Mm.482595	XR_141351	NA	2.62175	0.0937567	0.47804	0.815109
100503486_at	Olfr936	olfactory receptor 936	100503486	ENSMUSG00000095194	Mm.482069	NM_207139,NP_997022	J3KMV2	1.95076	-0.0578998	0.611331	0.878477
100503495_at	A930016O22Rik	RIKEN cDNA A930016O22 gene	100503495	ENSMUSG00000040705	Mm.410762	NR_073014,NR_073015	NA	3.19858	-0.040221	0.733835	0.925913
100503545_at	Nuggc	nuclear GTPase, germinal center associated	100503545	ENSMUSG00000061356	Mm.297364	NM_001195674,NP_001182603	D3YY21	2.49094	0.0852707	0.385905	0.76107
100503562_at	Ttc6	tetratricopeptide repeat domain 6	100503562	NA	Mm.84118	XM_003084900,XM_003085811,XP_003084948,XP_003085859	NA	2.30908	0.143953	0.121769	0.481093
100503565_at	Gm9926	predicted gene 9926	100503565	NA	Mm.98256	NR_040528	NA	5.98637	-0.978705	0.0634159	0.350022
100503605_at	Beta-s	hemoglobin subunit beta-1-like	100503605	ENSMUSG00000073940,ENSMUSG00000052305	Mm.288567	NM_001201391,NP_001188320	A8DUK4,P02088	3.73763	-1.10991	0.230688	0.634835
100503613_at	5031434C07Rik	RIKEN cDNA 5031434C07 gene	100503613	NA	Mm.136719	NM_177012,NR_045986,NR_045987	NA	2.27894	-0.0397649	0.61392	0.879315
100503615_at	NA	NA	NA	NA	NA	NA	NA	3.96892	-0.244371	0.144147	0.518735
100503659_at	Dos	downstream of Stk11	100503659	ENSMUSG00000035640	Mm.485395	NM_001195268,NM_015761,NP_001182197,NR_036582	E9QP85,Q66L44	3.33921	-0.111855	0.159798	0.54538
100503695_at	NA	NA	NA	NA	NA	NA	NA	2.55326	-0.0772069	0.373625	0.75247
100503696_at	LOC100503696	uncharacterized protein C2orf16-like	100503696	ENSMUSG00000044581	Mm.84735	XM_003084854,XM_003085726,XP_003084902,XP_003085774	NA	2.15278	0.0712881	0.339932	0.728004
100503720_at	LOC100503720	uncharacterized LOC100503720	100503720	ENSMUSG00000039563	NA	XR_104930,XR_107679	NA	2.31963	-0.104842	0.544824	0.848273
100503724_at	Gm15118	predicted gene 15118	100503724	ENSMUSG00000027679	Mm.389927	XM_003084719,XP_003084767	Q9CQV7	6.68829	-0.176431	0.609705	0.877368
100503759_at	Gm5084	predicted gene 5084	100503759	NA	Mm.38101	NM_177810,NR_036449	NA	2.6003	0.203201	0.0782698	0.389822
100503793_at	LOC100503793	uncharacterized LOC100503793	100503793	NA	Mm.415976	XR_141030,XR_141553	NA	4.11151	0.0127506	0.861742	0.963378
100503794_at	Gm9920	predicted gene 9920	100503794	ENSMUSG00000053749	Mm.360519	NR_045093	NA	3.67101	-0.419055	0.0416875	0.282364
100503799_at	Gm7931	predicted pseudogene 7931	100503799	ENSMUSG00000003038,ENSMUSG00000070713	NA	XM_003084619,XM_003946163,XP_003084667,XP_003946212	P09602,Q5BL14	6.47594	0.280775	0.128884	0.494505
100503802_at	Gm10419	predicted gene 10419	100503802	ENSMUSG00000072769	Mm.131865	XR_168625,XR_168854	NA	2.26354	0.0545891	0.563829	0.856586
100503803_at	Gm17434	predicted gene, 17434	100503803	NA	Mm.484214	XM_003085506,XM_003086430,XP_003085554,XP_003086478	NA	2.25644	-0.290544	0.0625953	0.346993
100503812_at	3300002A11Rik	RIKEN cDNA 3300002A11 gene	100503812	ENSMUSG00000033731	Mm.442580	XR_141142,XR_141682	NA	2.19931	-0.0375388	0.571254	0.859232
100503842_at	2410022M11Rik	RIKEN cDNA 2410022M11 gene	100503842	NA	Mm.297636	XR_141234	NA	3.23656	0.0146803	0.937444	0.984693
100503849_at	1700011J10Rik	RIKEN cDNA 1700011J10 gene	100503849	NA	Mm.389285	NM_183265,NR_045269	NA	4.15382	0.0482092	0.667545	0.902225
100503879_at	Gm5901	predicted gene 5901	100503879	ENSMUSG00000078611	Mm.380109	NM_001195727,NP_001182656	D3YVJ1	2.75606	0.0802578	0.293715	0.691045
100503881_at	Gm10343	60S ribosomal protein L30-like	100503881	NA	NA	NA	NA	2.98215	0.24672	0.521575	0.838616
100503884_at	Ccdc149	coiled-coil domain containing 149	100503884	ENSMUSG00000045790	Mm.332379,Mm.483034	NM_001256059,NP_001242988	F6V035	2.80579	-0.0162767	0.796154	0.947135
100503895_at	Tpsab1	tryptase alpha/beta 1	100503895	ENSMUSG00000024173	Mm.3301	NM_031187,NP_112464,NR_033521	A1Z090,Q02844	2.28363	0.0130055	0.847262	0.960738
100503915_at	Smpd5	sphingomyelin phosphodiesterase 5	100503915	ENSMUSG00000071724	Mm.393455	NM_001195537,NP_001182466	D6MZJ6	3.27608	-0.527468	0.0144504	0.16915
100503956_at	LOC100503956	EVI5-like protein-like	100503956	ENSMUSG00000011832	NA	XM_003688843,XM_003688844,XM_003689427,XM_003689428,XP_003688891,XP_003688892,XP_003689475,XP_003689476	NA	2.86656	0.074102	0.616892	0.880783
100503966_at	LOC100503966	uncharacterized LOC100503966	100503966	NA	NA	XM_003084645,XM_003689388,XP_003084693,XP_003689436	Q52KM3	2.38796	-0.0270962	0.741522	0.928415
100503991_at	Acpt	acid phosphatase, testicular	100503991	ENSMUSG00000012777	Mm.367353	NM_001195034,NP_001181963	F6WRF1	3.45587	-0.0891015	0.313736	0.707065
100504005_at	Gm20010	predicted gene, 20010	100504005	NA	Mm.458052	XR_106202,XR_106681	NA	3.92177	-0.473132	0.193302	0.592006
100504019_at	Gm20017	predicted gene, 20017	100504019	NA	NA	XM_003085008,XM_003085926,XP_003085056,XP_003085974	NA	2.70762	-0.0856669	0.44663	0.798697
100504039_at	LOC100504039	uncharacterized LOC100504039	100504039	NA	NA	NA	NA	2.60395	-0.222616	0.0295274	0.239296
100504061_at	8030451A03Rik	RIKEN cDNA 8030451A03 gene	100504061	ENSMUSG00000073821	Mm.373659	NM_001001494,XR_140615,XR_142089	NA	2.32537	0.118107	0.348196	0.734344
100504104_at	Gm16062	predicted gene 16062	100504104	ENSMUSG00000087249	Mm.391737	NR_045686	NA	2.27901	0.0286818	0.707521	0.917354
100504140_at	4930412M03Rik	RIKEN cDNA 4930412M03 gene	100504140	ENSMUSG00000051008	Mm.72458	NM_177098,XR_141096	NA	3.02894	0.0765171	0.427855	0.786763
100504156_at	Fam181a	family with sequence similarity 181, member A	100504156	ENSMUSG00000096753	Mm.425749	NM_001195726,NP_001182655	J3QNB7	3.10854	-0.124848	0.2313	0.635673
100504157_at	Gm20091	cytochrome c oxidase, subunit VIIc pseudogene	100504157	ENSMUSG00000094249	NA	NA	NA	4.97474	0.243505	0.0556563	0.327662
100504162_at	Prss51	protease, serine, 51	100504162	ENSMUSG00000052099	Mm.72752	NM_001193631,NP_001180560	E9PXD1	3.8455	-0.118782	0.157303	0.540422
100504164_at	Cmtm1	CKLF-like MARVEL transmembrane domain containing 1	100504164	ENSMUSG00000031876	Mm.443302	NM_181990,NP_871790	B7ZP21	2.16767	-0.052715	0.58778	0.866604
100504178_at	A030003K02Rik	RIKEN cDNA A030003K02 gene	100504178	ENSMUSG00000087050	Mm.274329,Mm.406828	XR_106205,XR_106683	NA	3.5886	-0.080505	0.369061	0.749621
100504186_at	C230013L11Rik	RIKEN cDNA C230013L11 gene	100504186	NA	Mm.347709	NM_176985,XR_140415,XR_141342,XR_141820	NA	2.4984	-0.0194768	0.766724	0.936179
100504195_at	Micalcl	MICAL C-terminal like	100504195	ENSMUSG00000030771	Mm.291129	NM_027587,NP_081863	Q9D5U9	5.11465	-0.31223	0.295885	0.692699
100504196_at	Gm10023	predicted gene 10023	100504196	NA	Mm.397205,Mm.400670	XR_140939	NA	3.34514	-0.0862971	0.246189	0.649772
100504207_at	Gm1082	predicted gene 1082	100504207	ENSMUSG00000062132	Mm.297831	NM_001004161,NR_036630	NA	2.89992	0.0895595	0.308592	0.70419
100504225_at	Gm9828	predicted gene 9828	100504225	NA	Mm.256021	XR_105579,XR_106822	NA	3.2575	0.231054	0.11331	0.466433
100504234_at	Ccdc170	coiled-coil domain containing 170	100504234	ENSMUSG00000019767	Mm.291807	NM_001195672,NP_001182601	F6ST92	2.48256	0.0455595	0.51681	0.836194
100504250_at	Gm10088	ubiquitin-conjugating enzyme E2 pseudogene	100504250	ENSMUSG00000060811	NA	NA	NA	3.14827	-0.0820496	0.558236	0.852894
100504285_at	Abhd12b	abhydrolase domain containing 12B	100504285	ENSMUSG00000090121	Mm.291105	NM_001195033,NP_001181962	G3UZN6	2.25925	-0.0465384	0.479487	0.816042
100504309_at	2010003O02Rik	RIKEN cDNA 2010003O02 gene	100504309	NA	Mm.392019	NR_045265	NA	5.19038	0.251991	0.276897	0.677258
100504341_at	Gm20184	predicted gene, 20184	100504341	NA	Mm.289387,Mm.398001	XR_105717,XR_106935,XR_141272,XR_141776	NA	3.01794	0.1959	0.568648	0.858649
100504360_at	D730003I15Rik	RIKEN cDNA D730003I15 gene	100504360	NA	Mm.16927	NM_001033188,XR_140481,XR_141936	NA	2.85806	0.00703173	0.945825	0.986284
100504399_at	C130021I20Rik	Riken cDNA C130021I20 gene	100504399	NA	Mm.72070	NM_177842,NR_046275	NA	2.53805	0.097444	0.322802	0.713114
100504404_at	H2-Ea-ps	histocompatibility 2, class II antigen E alpha, pseudogene	100504404	NA	Mm.15680	NM_010381,NP_034511,XM_003688950,XP_003688998	Q31092	2.58066	-0.333425	0.0482459	0.306718
100504406_at	Gm10617	predicted gene 10617	100504406	NA	Mm.483191	XR_140899,XR_142304	NA	2.7677	0.0975639	0.494386	0.822893
100504423_at	NA	NA	NA	NA	NA	NA	NA	2.33407	-0.0620567	0.401052	0.772063
100504464_at	E230016K23Rik	RIKEN cDNA E230016K23 gene	100504464	ENSMUSG00000051832	Mm.341706	NR_036452,NR_036453	NA	2.35896	-0.0422597	0.583076	0.865211
100504486_at	Gdap10	ganglioside-induced differentiation-associated-protein 10	100504486	NA	Mm.440246	NR_045032	NA	4.47017	-0.196814	0.593193	0.868653
100504518_at	3425401B19Rik	RIKEN cDNA 3425401B19 gene	100504518	ENSMUSG00000071540	Mm.318319	NM_001195097,NP_001182026	D3Z1D3	2.44185	-0.0440978	0.521387	0.838616
100504527_at	Gm10374	predicted gene 10374	100504527	NA	Mm.341797	XR_106218,XR_106583	NA	4.04887	-0.155326	0.390705	0.76386
100504592_at	1700104B16Rik	RIKEN cDNA 1700104B16 gene	100504592	ENSMUSG00000049476	Mm.160107	XR_140879	NA	2.28171	0.153229	0.131485	0.498797
100504594_at	A630012P03Rik	RIKEN cDNA A630012P03 gene	100504594	ENSMUSG00000055110	Mm.447008	NR_045367	NA	2.37548	0.0721903	0.452349	0.801354
100504608_at	LOC100504608	protein FAM119B-like	100504608	ENSMUSG00000080115	Mm.486142	NM_001205036,NP_001191965	D3YWP0	2.7437	-0.202836	0.0745572	0.380195
100504611_at	Gm10495	predicted gene 10495	100504611	ENSMUSG00000012422	Mm.429135	XM_003085140,XM_003086078,XP_003085188,XP_003086126	NA	2.95071	0.0738138	0.664133	0.900831
100504632_at	Gm11478	60S ribosomal protein L13a-like	100504632	NA	Mm.439933	XR_141061,XR_141582	NA	9.39939	0.175816	0.448105	0.799494
100504650_at	A730085E03Rik	RIKEN cDNA A730085E03 gene	100504650	NA	Mm.208374	NM_207256,XR_141356,XR_168776	NA	3.16812	0.0681637	0.560986	0.854589
100504651_at	NA	NA	NA	NA	NA	NA	NA	2.63152	0.0466338	0.707053	0.917182
100504663_at	Atg14	autophagy related 14	100504663	ENSMUSG00000037526	Mm.287279,Mm.470462	NM_172599,NP_766187	Q8CDJ3	4.4692	0.0990061	0.701624	0.91372
100504696_at	Gm20359	predicted gene, 20359	100504696	NA	Mm.454182	XR_105198,XR_108005	NA	4.10636	-0.239463	0.154327	0.536016
100504715_at	Tmppe	transmembrane protein with metallophosphoesterase domain	100504715	ENSMUSG00000079260	Mm.290516	NM_001200002,NP_001186931	D3Z286	3.46941	-0.189201	0.224529	0.628619
100504733_at	A730018C14Rik	RIKEN cDNA A730018C14 gene	100504733	NA	Mm.255309	NM_176956,NR_036459	NA	2.3557	0.0851325	0.563722	0.856586
100504779_at	LOC100504779	uncharacterized LOC100504779	100504779	ENSMUSG00000049606	Mm.440526	XR_107723,XR_107724,XR_140730,XR_140731	NA	4.86753	0.666472	0.107826	0.455882
100505050_at	NA	NA	NA	NA	NA	NA	NA	3.6312	-0.292069	0.00717167	0.116852
100515_at	Zfp518b	zinc finger protein 518B	100515	ENSMUSG00000046572	Mm.38277	NM_001081144,NM_001177902,NP_001074613,NP_001171373	J3QPN0	2.45678	0.156492	0.117603	0.472891
100526510_at	Mir3107	microRNA 3107	100526510	NA	NA	NR_037293	NA	4.34974	-0.0801323	0.543594	0.847753
100526546_at	Mir3068	microRNA 3068	100526546	NA	NA	NR_037228	NA	2.31877	0.209753	0.0449879	0.296396
100529074_at	Snora33	small nucleolar RNA, H/ACA box 33	100529074	NA	Mm.371846	NR_037680	NA	4.55374	-0.428185	0.297858	0.693475
100529076_at	Snord42a	small nucleolar RNA, C/D box 42A	100529076	NA	NA	NR_037682	NA	3.7369	0.731891	0.0630518	0.34843
100529077_at	Snord42b	small nucleolar RNA, C/D box 42B	100529077	NA	NA	NR_037683	NA	4.40515	0.311077	0.467385	0.81021
100532_at	Rell1	RELT-like 1	100532	ENSMUSG00000047881	Mm.486353	NM_145923,NP_666035	Q8K2J7	5.06207	0.183663	0.158123	0.542184
100535_at	Oas1d	2'-5' oligoadenylate synthetase 1D	100535	ENSMUSG00000032623	Mm.247620	NM_133893,NP_598654	Q3UXA2,Q8VI95	2.23454	0.0239533	0.781685	0.942707
100554_at	AA792892	expressed sequence AA792892	100554	ENSMUSG00000095505,ENSMUSG00000073497	Mm.327439	NM_178894,NP_849225,XM_003946169,XP_003946218	Q8C6S1	2.69433	0.203734	0.5849	0.86583
100559_at	Ugt2b38	UDP glucuronosyltransferase 2 family, polypeptide B38	100559	ENSMUSG00000061906	Mm.212589	NM_133894,NP_598655	Q91WH2	2.92802	-0.375596	0.338814	0.726902
100561_at	Slc15a4	solute carrier family 15, member 4	100561	ENSMUSG00000029416	Mm.28506	NM_133895,NP_598656	Q91W98	4.26807	0.197329	0.0362298	0.26378
100579147_at	Gm10619	predicted gene 10619	100579147	ENSMUSG00000074067	Mm.109205	NR_077222,XR_140835,XR_142239	NA	2.51117	0.0220478	0.782844	0.942852
100604_at	Lrrc8c	leucine rich repeat containing 8 family, member C	100604	ENSMUSG00000054720	Mm.319847,Mm.392291	NM_133897,NP_598658	Q8R502	3.40338	-0.852405	4.33321e-05	0.00787722
100608_at	Noc4l	nucleolar complex associated 4 homolog (S. cerevisiae)	100608	ENSMUSG00000033294	Mm.29960	NM_153570,NP_705798	Q8BHY2	5.6028	0.448161	0.11576	0.469577
100609_at	Nsun5	NOL1/NOP2/Sun domain family, member 5	100609	ENSMUSG00000000916	Mm.281189	NM_145414,NP_663389	Q8K4F6	3.28546	0.038066	0.59681	0.87077
100637_at	N4bp2l1	NEDD4 binding protein 2-like 1	100637	ENSMUSG00000041132	Mm.279932	NM_133898,NP_598659	Q3V2Q8	3.77768	-0.37198	0.209224	0.609313
100647_at	Upk3b	uroplakin 3B	100647	ENSMUSG00000042985	Mm.3089,Mm.402943	NM_175309,NP_780518	Q80YF6	3.0997	-0.0239887	0.85558	0.962987
100662_at	D930016D06Rik	RIKEN cDNA D930016D06 gene	100662	ENSMUSG00000097392	Mm.319836	NR_030673	NA	2.69756	0.0144541	0.902023	0.974591
100678_at	Psph	phosphoserine phosphatase	100678	ENSMUSG00000029446	Mm.271784	NM_133900,NP_598661	Q99LS3	3.24489	-0.00799859	0.91283	0.97718
100683_at	Trrap	transformation/transcription domain-associated protein	100683	ENSMUSG00000045482	Mm.273570	NM_001081362,NP_001074831	E9QLK7	5.14207	0.131791	0.223347	0.627388
100689703_at	9330133O14Rik	RIKEN cDNA 9330133O14 gene	100689703	NA	Mm.271989,Mm.471548	NR_045696	NA	3.33239	-0.0361561	0.701587	0.91372
100689_at	Spon2	spondin 2, extracellular matrix protein	100689	ENSMUSG00000037379	Mm.34694	NM_133903,NP_598664	Q8BMS2	2.55668	0.00596958	0.938765	0.984818
100705_at	Acacb	acetyl-Coenzyme A carboxylase beta	100705	ENSMUSG00000042010	Mm.81793	NM_133904,NP_598665	E9Q4Z2,Q3UHC8,Q6JIZ0,Q9ESZ3	2.94744	-0.0690271	0.298871	0.694241
100710_at	Pds5b	PDS5, regulator of cohesion maintenance, homolog B (S. cerevisiae)	100710	ENSMUSG00000034021	Mm.32959	NM_175310,NP_780519	Q4VA53	4.76458	-0.194494	0.234517	0.638866
100715_at	Papd4	PAP associated domain containing 4	100715	ENSMUSG00000042167	Mm.242865	NM_133905,NP_598666	Q91YI6	7.02598	0.332717	0.0305939	0.244141
100727_at	Ugt2b34	UDP glucuronosyltransferase 2 family, polypeptide B34	100727	ENSMUSG00000029260	Mm.281844	NM_153598,NP_705826	Q8K154	10.4039	0.164697	0.484065	0.818375
100732_at	Mapre3	microtubule-associated protein, RP/EB family, member 3	100732	ENSMUSG00000029166	Mm.332295,Mm.471154	NM_133350,NP_579928	Q2UZW7,Q6PER3	6.19118	-0.967923	9.57218e-07	0.00114633
100736249_at	Mira	mistral long non-coding RNA	100736249	NA	Mm.294826	NR_045199	NA	2.81867	-0.291031	0.259939	0.662274
100737_at	Dcun1d4	DCN1, defective in cullin neddylation 1, domain containing 4 (S. cerevisiae)	100737	ENSMUSG00000051674	Mm.220312	NM_001190733,NM_001190734,NM_178896,NP_001177662,NP_001177663,NP_849227	B7ZMU0,Q8C5X2,Q8CCA0	4.45415	-0.382192	0.00860796	0.127875
100756_at	Usp30	ubiquitin specific peptidase 30	100756	ENSMUSG00000029592	Mm.240421	NM_001033202,NP_001028374	Q3UN04	5.27005	0.676668	7.47322e-05	0.0111504
100763_at	Ube3c	ubiquitin protein ligase E3C	100763	ENSMUSG00000039000	Mm.137746	NM_133907,NP_598668	Q80U95	6.66688	0.309028	0.00516644	0.0989816
100764_at	1110008J03Rik	RIKEN cDNA 1110008J03 gene	100764	ENSMUSG00000029600	Mm.9654	NM_029096,NM_133908,NP_083372,NP_598669	Q9D1H0	3.58022	0.0396027	0.652281	0.89573
100775173_at	Ighv1-74	immunoglobulin heavy variable V1-74	100775173	NA	NA	NA	NA	2.28614	-0.0672614	0.607947	0.876634
100775175_at	Ighv1-82	immunoglobulin heavy variable 1-82	100775175	NA	NA	NA	NA	4.37497	-1.34	0.01412	0.167503
100855_at	Tbc1d14	TBC1 domain family, member 14	100855	ENSMUSG00000029192	Mm.486203	NM_001113362,NM_001113364,NM_133910,NP_001106833,NP_001106835,NP_598671	E9PYB1,E9Q8K4,G3UVU5,Q5U224,Q76LY3,Q8CGA2	6.2452	0.160125	0.338109	0.726082
100861491_at	n-R5s136	nuclear encoded rRNA 5S 136	100861491	ENSMUSG00000096037	NA	NR_046144	NA	6.14982	-0.70786	0.0105736	0.144629
100861531_at	Rn45s	45S pre-ribosomal RNA	100861531	NA	NA	NR_046233	NA	12.6102	-0.0757523	0.428546	0.786971
100861571_at	DQ267101	snoRNA DQ267101	100861571	ENSMUSG00000064496	NA	NR_046305	NA	2.29364	0.0306735	0.797736	0.947135
100861572_at	DQ267102	snoRNA DQ267102	100861572	ENSMUSG00000064417	NA	NR_046306	NA	2.4502	-0.0401655	0.581891	0.864734
100861595_at	LOC100861595	uncharacterized LOC100861595	100861595	NA	NA	XM_003945403,XM_003946184,XP_003945452,XP_003946233	NA	2.1238	0.139615	0.314729	0.707772
100861596_at	Gm21062	predicted gene, 21062	100861596	NA	NA	NA	NA	2.27439	-0.072867	0.63752	0.890137
100861601_at	Gm21067	predicted gene, 21067	100861601	NA	NA	XM_003688893,XP_003688941	NA	2.08999	0.0304465	0.808105	0.95073
100861616_at	NA	NA	NA	NA	NA	NA	NA	2.24392	-0.00649618	0.96901	0.99139
100861625_at	NA	NA	NA	NA	NA	NA	NA	9.30949	-0.748651	0.000950584	0.0436877
100861639_at	NA	NA	NA	NA	NA	NA	NA	2.44166	0.479816	0.0365525	0.265219
100861722_at	LOC100861722	uncharacterized LOC100861722	100861722	NA	NA	XM_003688907,XP_003688955	NA	2.49239	-0.164721	0.285071	0.68375
100861726_at	NA	NA	NA	NA	NA	NA	NA	3.25419	-0.203452	0.41509	0.779552
100861910_at	NA	NA	NA	NA	NA	NA	NA	2.51163	-0.0462396	0.630416	0.886424
100861916_at	LOC100861916	zinc finger protein 292-like	100861916	NA	NA	XM_003688940,XM_003689302,XP_003688988,XP_003689350	NA	4.92632	-0.229613	0.00782281	0.121965
100861934_at	LOC100861934	uncharacterized LOC100861934	100861934	NA	NA	XM_003688768,XP_003688816	Q78U92	3.36425	0.603784	0.163563	0.552082
100861952_at	LOC100861952	uncharacterized LOC100861952	100861952	NA	NA	XM_003945469,XM_003945858,XP_003945518,XP_003945907	NA	2.9944	0.0872677	0.442176	0.795433
100861990_at	NA	NA	NA	NA	NA	NA	NA	2.43303	0.17278	0.17178	0.562172
100862004_at	NA	NA	NA	NA	NA	NA	NA	9.91092	0.416251	0.0964715	0.432672
100862057_at	NA	NA	NA	NA	NA	NA	NA	6.1394	0.0201887	0.916929	0.978738
100862144_at	NA	NA	NA	NA	NA	NA	NA	2.88502	0.0363566	0.717026	0.9206
100862174_at	NA	NA	NA	NA	NA	NA	NA	10.2572	0.160376	0.639311	0.890529
100862181_at	NA	NA	NA	NA	NA	NA	NA	2.54012	-0.00708512	0.919751	0.979924
100862213_at	NA	NA	NA	NA	NA	NA	NA	2.3116	0.257536	0.162768	0.55058
100862255_at	NA	NA	NA	NA	NA	NA	NA	2.79044	-0.154542	0.547502	0.849917
100862303_at	NA	NA	NA	NA	NA	NA	NA	2.54812	0.0207	0.856575	0.96318
100862307_at	NA	NA	NA	NA	NA	NA	NA	2.36526	0.0736716	0.711766	0.919402
100862319_at	NA	NA	NA	NA	NA	NA	NA	2.26724	0.0121724	0.913682	0.977686
100900_at	Hscb	HscB iron-sulfur cluster co-chaperone homolog (E. coli)	100900	ENSMUSG00000043510	Mm.200231	NM_153571,NP_705799	Q8K3A0	3.84056	0.289719	0.0111674	0.148438
100910_at	Chpf2	chondroitin polymerizing factor 2	100910	ENSMUSG00000038181	Mm.140672	NM_133913,NP_598674	Q3UU43	4.29982	0.347198	0.0622433	0.346749
100929_at	Tyw1	tRNA-yW synthesizing protein 1 homolog (S. cerevisiae)	100929	ENSMUSG00000056310	Mm.271296	NM_001015876,NM_178897,NP_001015876,NP_849228	Q8BJM7	5.39894	0.0496032	0.803381	0.949272
100952_at	Emilin1	elastin microfibril interfacer 1	100952	ENSMUSG00000029163	Mm.286375	NM_133918,NP_598679	Q99K41	3.11239	-0.133303	0.113222	0.466433
100972_at	Rab28	RAB28, member RAS oncogene family	100972	ENSMUSG00000029128	Mm.41555	NM_027295,NP_081571	Q3TWY9,Q99KL7	3.58011	0.147187	0.317683	0.709336
100978_at	Nfxl1	nuclear transcription factor, X-box binding-like 1	100978	ENSMUSG00000072889	Mm.187453,Mm.462187	NM_133921,NP_598682	E9Q8I7	4.56725	0.362465	0.0211932	0.19992
100986_at	Akap9	A kinase (PRKA) anchor protein (yotiao) 9	100986	ENSMUSG00000040407	Mm.46044	NM_194462,NP_919444	E9QQ10,Q70FJ1	6.48314	0.0070143	0.944527	0.985797
101023_at	Zfp513	zinc finger protein 513	101023	ENSMUSG00000043059	Mm.45033	NM_001177901,NM_175311,NP_001171372,NP_780520	Q6PD29	5.86146	-0.116366	0.40131	0.772065
101095_at	Zfp282	zinc finger protein 282	101095	ENSMUSG00000025821	Mm.440186	NM_146175,NP_666287	E9PVC2	3.70547	0.137855	0.306756	0.702849
101100_at	Ttll3	tubulin tyrosine ligase-like family, member 3	101100	ENSMUSG00000030276	Mm.388573	NM_001142732,NM_133923,NP_001136204,NP_598684	A4Q9E5	4.42288	-0.344081	0.178114	0.570392
101113_at	Snx21	sorting nexin family member 21	101113	ENSMUSG00000050373	Mm.295647,Mm.475496,Mm.475604	NM_133924,NP_598685	Q3UR97	3.93406	-0.0376373	0.684538	0.908268
101118_at	Tmem168	transmembrane protein 168	101118	ENSMUSG00000029569	Mm.254845	NM_028990,NP_083266	Q91VX9	4.73567	0.284277	0.029299	0.238112
101122_at	Rpusd3	RNA pseudouridylate synthase domain containing 3	101122	ENSMUSG00000051169	Mm.31204	NM_001033204,NP_001028376	Q14AI6	4.15836	0.54963	0.000175921	0.0183608
101142_at	Itfg2	integrin alpha FG-GAP repeat containing 2	101142	ENSMUSG00000001518	Mm.490330	NM_133927,NP_598688	Q91WI7	4.98227	0.134285	0.413188	0.779
101148_at	B630005N14Rik	RIKEN cDNA B630005N14 gene	101148	ENSMUSG00000042742	Mm.354863	NM_175312,NP_780521	Q8BXK4	4.90757	-0.0821411	0.576075	0.860983
101185_at	Pot1a	protection of telomeres 1A	101185	ENSMUSG00000029676	Mm.274589,Mm.397208	NM_133931,NP_598692	Q91WC1	4.07429	0.19522	0.312202	0.706388
101187_at	Parp11	poly (ADP-ribose) polymerase family, member 11	101187	ENSMUSG00000037997	Mm.110818	NM_181402,NP_852067	Q8CFF0	3.83314	-0.177283	0.259041	0.662039
101197_at	Zfp956	zinc finger protein 956	101197	ENSMUSG00000045466	Mm.241063	NM_178898,NP_849229	Q3UZY6,Q4VA54,Q8BR38	3.45031	0.445754	0.00523424	0.0995213
101202_at	Hepacam2	HEPACAM family member 2	101202	ENSMUSG00000044156	Mm.206911	NM_178899,NP_849230	Q4VAH7	5.47573	0.360884	0.291942	0.690023
101206_at	Tada3	transcriptional adaptor 3	101206	ENSMUSG00000048930	Mm.266811	NM_133932,NP_598693	Q8R0L9	4.97859	-0.34461	0.14301	0.517234
101214_at	Tra2a	transformer 2 alpha homolog (Drosophila)	101214	ENSMUSG00000029817	Mm.196598	NM_198102,NP_932770	E9QP00	6.72263	-0.839335	0.00274535	0.0700765
101240_at	Wdr91	WD repeat domain 91	101240	ENSMUSG00000058486	Mm.152120,Mm.474518	NM_001013366,NP_001013384	Q7TMQ7	3.83585	0.162616	0.183567	0.578108
101314_at	Brk1	BRICK1, SCAR/WAVE actin-nucleating complex subunit	101314	ENSMUSG00000033940	Mm.485793	NM_133937,NP_598698	Q91VR8	8.71733	0.0742046	0.530332	0.842374
101320_at	Dyrk4	dual-specificity tyrosine-(Y)-phosphorylation regulated kinase 4	101320	ENSMUSG00000030345	Mm.44896	NM_207210,NP_997093	Q8BI55	2.33437	-0.115517	0.153655	0.534916
101351_at	Eogt	EGF domain-specific O-linked N-acetylglucosamine (GlcNAc) transferase	101351	ENSMUSG00000035245	Mm.486365	NM_175313,NP_780522	Q8BYW9	5.63718	0.543978	0.00013217	0.0160016
101358_at	Fbxl14	F-box and leucine-rich repeat protein 14	101358	ENSMUSG00000030019	Mm.125477	NM_133940,NP_598701	Q8BID8	5.33495	0.132427	0.472274	0.812709
101401_at	Adamts9	a disintegrin-like and metallopeptidase (reprolysin type) with thrombospondin type 1 motif, 9	101401	ENSMUSG00000030022	Mm.158235,Mm.257557	NM_175314,NP_780523	E9PYV8	2.78195	-0.0143474	0.822278	0.954078
101434_at	Ceacam15	carcinoembryonic antigen-related cell adhesion molecule 15	101434	ENSMUSG00000078795	Mm.102767	NM_175315,NP_780524	NA	2.50656	-0.0450399	0.53093	0.842797
101437_at	Dhx32	DEAH (Asp-Glu-Ala-His) box polypeptide 32	101437	ENSMUSG00000030986	Mm.199223	NM_133941,NP_598702	Q8BZS9	6.61708	0.136966	0.462116	0.806551
101471_at	Phrf1	PHD and ring finger domains 1	101471	ENSMUSG00000038611	Mm.248656	NM_001081118,NM_207211,NP_001074587	A6H619	4.93288	-0.130883	0.427204	0.786592
101476_at	Plekha1	pleckstrin homology domain containing, family A (phosphoinositide binding specific) member 1	101476	ENSMUSG00000040268	Mm.323554	NM_133942,NP_598703	Q8BUL6	5.735	-1.14702	0.000624954	0.0349364
101488_at	Slco2b1	solute carrier organic anion transporter family, member 2b1	101488	ENSMUSG00000030737	Mm.11249,Mm.442286	NM_001252530,NM_001252531,NM_175316,NP_001239459,NP_001239460,NP_780525	Q3TQJ3,Q3V1K7,Q8BXB6	5.1876	0.305406	0.393663	0.765949
101489_at	Ric8	resistance to inhibitors of cholinesterase 8 homolog (C. elegans)	101489	ENSMUSG00000025485	Mm.281916	NM_053194,NP_444424	Q3TIR3	5.38182	0.122003	0.464519	0.80847
101490_at	Inpp5f	inositol polyphosphate-5-phosphatase F	101490	ENSMUSG00000042105	Mm.490344	NM_178641,NP_848756	B2RQ14,Q8CDA1	3.459	-0.113319	0.497902	0.825435
101497_at	Plekhg2	pleckstrin homology domain containing, family G (with RhoGef domain) member 2	101497	ENSMUSG00000037552	Mm.235700	NM_001083912,NM_138752,NP_001077381,NP_620091	E9QKB6,G5E8T4,Q6KAU7	5.03411	-0.311013	0.0111236	0.148332
101502_at	Hsd3b7	hydroxy-delta-5-steroid dehydrogenase, 3 beta- and steroid delta-isomerase 7	101502	ENSMUSG00000042289	Mm.486340	NM_001040684,NM_133943,NP_001035774,NP_598704	Q9EQC1	6.01766	-0.136352	0.0852963	0.408699
101513_at	Mob2	MOB kinase activator 2	101513	ENSMUSG00000025147	Mm.53259	NM_028308,NP_082584	Q8VI63	5.39749	0.392567	0.0014579	0.0522966
101533_at	Klk9	kallikrein related-peptidase 9	101533	ENSMUSG00000047884	Mm.19942	NM_028660,NP_082936	Q32M27	2.2572	0.0168031	0.801729	0.948622
101540_at	Prkd2	protein kinase D2	101540	ENSMUSG00000041187	Mm.1881,Mm.488710	NM_001252458,NM_178900,NP_001239387,NP_849231	Q8BZ03	4.12164	-0.141769	0.123561	0.484969
101543_at	Wtip	WT1-interacting protein	101543	ENSMUSG00000036459	Mm.422738	NM_207212,NP_997095	Q7TQJ8	4.55862	-0.0356327	0.821946	0.954078
101544_at	Zfp575	zinc finger protein 575	101544	ENSMUSG00000066721	Mm.20117	NM_001033205,NP_001028377	B2RX29,Q3TXZ1	2.75874	0.0986616	0.412817	0.779
101565_at	Ccp110	centriolar coiled coil protein 110	101565	ENSMUSG00000033904	Mm.23279	NM_182995,NP_892040	Q7TSH4	3.0302	-0.0961493	0.265585	0.668653
101568_at	Vrk3	vaccinia related kinase 3	101568	ENSMUSG00000002205	Mm.28816	NM_133945,NP_598706	Q3TAR6,Q8K3G5	6.03883	0.21752	0.056292	0.329494
101592_at	Eftud1	elongation factor Tu GTP binding domain containing 1	101592	ENSMUSG00000038563	Mm.238020	NM_001159672,NM_175317,NP_001153144,NP_780526	Q8C0D5	6.48615	0.118164	0.276277	0.67683
101602_at	AI467606	expressed sequence AI467606	101602	ENSMUSG00000045165	Mm.490357	NM_178901,NP_849232	Q8C708	2.67722	-0.00381293	0.968839	0.99139
101604_at	E430018J23Rik	RIKEN cDNA E430018J23 gene	101604	ENSMUSG00000078580	Mm.334241	NM_198011,NP_932128	E9PZQ8	3.78526	-0.116472	0.568493	0.858649
101612_at	Grwd1	glutamate-rich WD repeat containing 1	101612	ENSMUSG00000053801	Mm.274847	NM_153419,NP_700468	Q5XJZ3,Q810D6	4.30477	0.583661	0.0103779	0.143225
101613_at	Nlrp6	NLR family, pyrin domain containing 6	101613	ENSMUSG00000038745	Mm.386833	NM_001081389,NM_133946,NP_001074858,NP_598707	E9QNS0	7.93534	0.0289138	0.905718	0.975322
101631_at	Pwwp2b	PWWP domain containing 2B	101631	ENSMUSG00000060260	Mm.334300	NM_001033206,NM_001098636,NP_001028378,NP_001092106	E9Q9M8,Q14AS8,Q3TYY8	4.39788	0.14838	0.303902	0.699428
101685_at	Spty2d1	SPT2, Suppressor of Ty, domain containing 1 (S. cerevisiae)	101685	ENSMUSG00000049516	Mm.155687	NM_175318,NP_780527	Q68FG3	4.4317	0.262562	0.058721	0.336887
101700_at	Trim68	tripartite motif-containing 68	101700	ENSMUSG00000073968	Mm.39043	NM_198012,NP_932129	G3X9I6	3.68013	-0.0616985	0.501322	0.827637
101706_at	Numa1	nuclear mitotic apparatus protein 1	101706	ENSMUSG00000066306	Mm.27259	NM_133947,NP_598708	E9Q7G0,Q80Y35	7.00875	-0.145399	0.241489	0.645632
101739_at	Psip1	PC4 and SFRS1 interacting protein 1	101739	ENSMUSG00000028484	Mm.105331,Mm.448301	NM_133948,NP_598709	Q99JF8	3.80772	0.0343096	0.840001	0.958958
101744_at	C330005M16Rik	RIKEN cDNA C330005M16 gene	101744	ENSMUSG00000037469	Mm.26022	NM_175319,NP_780528	B2RRA7,Q8BX37	2.87004	0.0378355	0.644888	0.892761
101772_at	Ano1	anoctamin 1, calcium activated chloride channel	101772	ENSMUSG00000031075	Mm.26700	NM_001242349,NM_178642,NP_001229278,NP_848757	G8JL82,Q8BHY3	2.96844	-0.323227	0.180775	0.573818
101809_at	Spred3	sprouty-related, EVH1 domain containing 3	101809	ENSMUSG00000037239	Mm.377262	NM_182927,NP_891557	Q6P6N5	2.68568	-0.0940803	0.237179	0.641449
101831_at	C230052I12Rik	RIKEN cDNA C230052I12 gene	101831	ENSMUSG00000030493	Mm.389855	NM_178643,NP_848758	Q8BHL6	5.40391	0.299728	0.315322	0.707786
101835_at	AW146154	expressed sequence AW146154	101835	ENSMUSG00000074166	Mm.370336	NM_001033530,NP_001028702	Q3TPQ7	3.46082	-0.19955	0.151518	0.531755
101861_at	Ints4	integrator complex subunit 4	101861	ENSMUSG00000025133	Mm.27383	NM_027256,NP_081532	Q8CIM8	6.18139	0.373792	0.01444	0.169122
101867_at	Rrp8	ribosomal RNA processing 8, methyltransferase, homolog (yeast)	101867	ENSMUSG00000030888	Mm.231400	NM_025897,NM_133951,NP_080173,NP_598712	E9PVA2,Q9DB85	5.89966	0.212146	0.125802	0.489736
101869_at	Unc45a	unc-45 homolog A (C. elegans)	101869	ENSMUSG00000030533	Mm.243024	NM_133952,NP_598713	Q99KD5	5.98912	-0.000751702	0.995957	0.99874
101883_at	Igflr1	IGF-like family receptor 1	101883	ENSMUSG00000036826	Mm.333757	NM_145580,NP_663555	Q3U4N7	4.20055	-0.607054	0.003919	0.0855998
101943_at	Sf3b3	splicing factor 3b, subunit 3	101943	ENSMUSG00000033732	Mm.236123	NM_133953,NP_598714	B2RSV4,Q921M3	7.81566	0.438457	0.0154403	0.175501
101966_at	D8Ertd738e	DNA segment, Chr 8, ERATO Doi 738, expressed	101966	ENSMUSG00000019362	Mm.200723	NM_001007571,NP_001007572	Q8R1F0	5.8116	0.107615	0.23148	0.635673
101985_at	Usb1	U6 snRNA biogenesis 1	101985	ENSMUSG00000031792	Mm.29069	NM_133954,NP_598715	Q91W78	5.68505	0.0315851	0.814458	0.952245
101994_at	Zfp828	zinc finger protein 828	101994	ENSMUSG00000047710	Mm.289346,Mm.412576	NM_181854,NP_862902	Q8K327	5.38559	0.379796	0.00683526	0.114391
102022_at	Ces2a	carboxylesterase 2A	102022	ENSMUSG00000055730	Mm.212983	NM_001190330,NM_133960,NP_001177259,NP_598721	E9Q3D0,Q3TMR2,Q8QZR3	6.0977	0.17169	0.803229	0.949189
102032_at	AI316807	expressed sequence AI316807	102032	ENSMUSG00000031534	Mm.378231	NM_001012667,NM_001146117,NP_001012685,NP_001139589	E9PUT6,Q80ZU4	5.9602	0.104732	0.318022	0.709703
102058_at	Exoc8	exocyst complex component 8	102058	ENSMUSG00000074030	Mm.347360,Mm.392449	NM_198103,NP_932771	Q6PGF7	4.77345	-0.127744	0.51566	0.835651
102060_at	Gadd45gip1	growth arrest and DNA-damage-inducible, gamma interacting protein 1	102060	ENSMUSG00000033751	Mm.489649	NM_183358,NP_899202	Q9CR59	5.79175	0.407692	0.0328058	0.252256
102075_at	Plekhg4	pleckstrin homology domain containing, family G (with RhoGef domain) member 4	102075	ENSMUSG00000014782	Mm.32034	NM_001081333,NM_175321,NP_001074802	F8VPS6	2.67474	0.0242469	0.695268	0.91057
102093_at	Phkb	phosphorylase kinase beta	102093	ENSMUSG00000036879	Mm.237296	NM_199446,NP_955517	Q7TSH2	6.17654	-0.0374245	0.787251	0.944137
102098_at	Arhgef18	rho/rac guanine nucleotide exchange factor (GEF) 18	102098	ENSMUSG00000004568	Mm.170461	NM_133962,NP_598723	Q6P9R4	4.62245	-0.219738	0.123883	0.485474
102103_at	Mtus1	mitochondrial tumor suppressor 1	102103	ENSMUSG00000045636	Mm.149438	NM_001005863,NM_001005864,NM_001005865,NP_001005863,NP_001005864,NP_001005865	Q5HZI1	4.91487	-0.0841496	0.388989	0.76282
102115_at	Dohh	deoxyhypusine hydroxylase/monooxygenase	102115	ENSMUSG00000078440	Mm.294975	NM_133964,NP_598725	Q99LN9	4.53285	0.485878	0.00195333	0.0591345
102122_at	Fam192a	family with sequence similarity 192, member A	102122	ENSMUSG00000031774	Mm.250425	NM_028221,NP_082497	Q91WE2	6.57314	0.105887	0.547474	0.849917
102124_at	Enkd1	enkurin domain containing 1	102124	ENSMUSG00000013155	Mm.276087	NM_198299,NP_938041	Q7TSV9	3.29314	-0.0276923	0.856019	0.963169
102141_at	Snx25	sorting nexin 25	102141	ENSMUSG00000038291	Mm.267258	NM_207213,NP_997096	Q3ZT31	6.72523	-0.687155	0.00947479	0.135454
102162_at	Taf5l	TAF5-like RNA polymerase II, p300/CBP-associated factor (PCAF)-associated factor	102162	ENSMUSG00000038697	Mm.291777	NM_133966,NP_598727	Q91WQ5	5.13359	0.49733	0.00401719	0.0865833
102182_at	Prmt10	protein arginine methyltransferase 10 (putative)	102182	ENSMUSG00000037134	Mm.197630	NM_001081240,NM_178903,NP_001074709	F8WIU7,Q3U3W5	4.16268	0.239854	0.139013	0.511066
102193_at	Zdhhc7	zinc finger, DHHC domain containing 7	102193	ENSMUSG00000031823	Mm.240076	NM_133967,NP_598728	Q91WU6	7.02982	0.131916	0.310369	0.705007
102209_at	Snapc2	small nuclear RNA activating complex, polypeptide 2	102209	ENSMUSG00000011837	Mm.28452	NM_133968,NP_598729	Q91XA5	4.8889	0.293529	0.239647	0.643722
102247_at	Agpat6	1-acylglycerol-3-phosphate O-acyltransferase 6 (lysophosphatidic acid acyltransferase, zeta)	102247	ENSMUSG00000031545	Mm.200898	NM_018743,NP_061213	Q8K2C8	5.25685	-0.0706873	0.561928	0.855223
102278_at	Cpne7	copine VII	102278	ENSMUSG00000034796	Mm.36434	NM_170684,NP_733785	Q0VE82	2.59972	-0.113292	0.294303	0.691634
102294_at	Cyp4v3	cytochrome P450, family 4, subfamily v, polypeptide 3	102294	ENSMUSG00000079057	Mm.245297	NM_133969,NP_598730	B2RSR0,Q9DBW0	9.22029	-0.389625	0.394207	0.766145
102323_at	Dcun1d2	DCN1, defective in cullin neddylation 1, domain containing 2 (S. cerevisiae)	102323	ENSMUSG00000038506	Mm.368890	NM_001024504,NM_001042649,NM_001042650,NM_001042651,NP_001019675,NP_001036114,NP_001036115,NP_001036116	G5E8Q5,G5E8Q6,Q3TSY8,Q8BZJ7	3.62286	-0.0657064	0.766557	0.936179
102334_at	Ankrd10	ankyrin repeat domain 10	102334	ENSMUSG00000031508	Mm.12459	NM_001167967,NM_133971,NP_001161439,NP_598732,NR_030779,NR_030780,NR_030781	Q8BG46,Q8BYG1,Q99LW0	5.16687	0.182691	0.126121	0.489938
102339_at	Cog4	component of oligomeric golgi complex 4	102339	ENSMUSG00000031753	Mm.272930	NM_133973,NP_598734	Q7TSQ9,Q8R1U1	7.00692	-0.28345	0.0996323	0.439773
102371_at	Myzap	myocardial zonula adherens protein	102371	ENSMUSG00000041361	Mm.27585	NM_001033208,NP_001028380	Q3UIJ9	5.44882	-0.64498	0.00446295	0.0913045
102414_at	Clk3	CDC-like kinase 3	102414	ENSMUSG00000032316	Mm.25720	NM_007713,NP_031739	O35492	6.99753	-0.182777	0.141921	0.515581
102423_at	Hinfp	histone H4 transcription factor	102423	ENSMUSG00000032119	Mm.24570	NM_172162,NP_751894	Q8K1K9	4.68525	0.262134	0.236072	0.640254
102436_at	Lars2	leucyl-tRNA synthetase, mitochondrial	102436	ENSMUSG00000035202	Mm.276076	NM_153168,NP_694808	Q8VDC0	3.72465	0.472658	0.00344328	0.0802806
102442_at	Dennd4a	DENN/MADD domain containing 4A	102442	ENSMUSG00000053641	Mm.222473	NM_001162917,NM_176935,NP_001156389	E9Q8V6	3.30405	-0.253879	0.0315258	0.247201
102448_at	Xylb	xylulokinase homolog (H. influenzae)	102448	ENSMUSG00000035769	Mm.219497	NM_001033209,NM_001199568,NP_001028381,NP_001186497	Q3TMS3,Q3TNA1	5.43698	0.624639	0.0111247	0.148332
102462_at	Imp3	IMP3, U3 small nucleolar ribonucleoprotein, homolog (yeast)	102462	ENSMUSG00000032288	Mm.12864	NM_133976,NP_598737	Q921Y2	7.21513	0.510153	0.0222563	0.205642
102502_at	Pls1	plastin 1 (I-isoform)	102502	ENSMUSG00000049493	Mm.11869	NM_001033210,NP_001028382	Q3V0K9,Q3V3X1	9.99095	-0.908457	0.000140553	0.0164524
102545_at	Cmtm7	CKLF-like MARVEL transmembrane domain containing 7	102545	ENSMUSG00000032436	Mm.35600	NM_001252479,NM_133978,NP_001239408,NP_598739	Q9ESD6	5.23122	0.141267	0.473067	0.813101
102566_at	Ano10	anoctamin 10	102566	ENSMUSG00000037949	Mm.474116,Mm.87676	NM_001271873,NM_133979,NP_001258802,NP_598740	Q8BH79	7.02894	0.420494	0.0441804	0.293709
102570_at	Slc22a13	solute carrier family 22 (organic cation transporter), member 13	102570	ENSMUSG00000074028	Mm.38775	NM_133980,NP_598741	Q6A4L0	3.53057	-0.150793	0.393785	0.765949
102580_at	Alg9	asparagine-linked glycosylation 9 (alpha 1,2 mannosyltransferase)	102580	ENSMUSG00000032059	Mm.160035	NM_133981,NP_598742,NR_045601	Q8VDI9	7.88637	0.552938	0.00693228	0.115324
102595_at	Plekho2	pleckstrin homology domain containing, family O member 2	102595	ENSMUSG00000050721	Mm.247303	NM_153119,NP_694759	Q8K124	2.9643	-0.365932	0.00975442	0.138146
102607_at	Snx19	sorting nexin 19	102607	ENSMUSG00000031993	Mm.35084	NM_028874,NP_083150	Q6P4T1	5.28735	-0.0147033	0.903089	0.974591
102614_at	Rpp25	ribonuclease P/MRP 25 subunit	102614	ENSMUSG00000062309	Mm.274421	NM_133982,NP_598743	Q91WE3	3.88028	0.286715	0.0909473	0.420499
102626_at	Mapkapk3	mitogen-activated protein kinase-activated protein kinase 3	102626	ENSMUSG00000032577	Mm.222612,Mm.445242	NM_178907,NP_849238	Q3UMW7	7.01664	0.332877	0.0273007	0.229897
102632_at	Acad11	acyl-Coenzyme A dehydrogenase family, member 11	102632	ENSMUSG00000090150	Mm.41274	NM_175324,NP_780533	Q80XL6	7.90036	0.0552043	0.817632	0.953085
102644_at	Oaf	OAF homolog (Drosophila)	102644	ENSMUSG00000032014	Mm.246479	NM_178644,NP_848759	Q8QZR4	5.1935	0.187254	0.114724	0.468065
102657_at	Cd276	CD276 antigen	102657	ENSMUSG00000035914	Mm.5356	NM_133983,NP_598744	A6MDC5,Q8VE98	5.49373	-0.262933	0.241776	0.645966
102680_at	Slc6a20a	solute carrier family 6 (neurotransmitter transporter), member 20A	102680	ENSMUSG00000036814	Mm.440867	NM_139142,NP_631881	Q8VDB9	9.48999	0.539681	0.240442	0.644586
102693_at	Phldb1	pleckstrin homology-like domain, family B, member 1	102693	ENSMUSG00000048537	Mm.28639	NM_153537,NP_705765	Q6PDH0	3.92821	0.0925872	0.276255	0.67683
102747_at	Lrrc49	leucine rich repeat containing 49	102747	ENSMUSG00000047766	Mm.269413	NM_001146046,NM_001146047,NM_145616,NP_001139518,NP_001139519,NP_663591	E9Q8C9,E9QM16,G5E8R5,Q91YK0	4.30255	0.174438	0.259699	0.662232
102774_at	Bbs4	Bardet-Biedl syndrome 4 (human)	102774	ENSMUSG00000025235	Mm.200714	NM_175325,NP_780534	A6H669,Q8C1Z7	2.65111	0.0198223	0.802263	0.948841
102791_at	Tcta	T cell leukemia translocation altered gene	102791	ENSMUSG00000039461	Mm.24670	NM_133986,NP_598747	Q8VEA7	5.09059	-0.045661	0.827341	0.955929
102857_at	Slc6a8	solute carrier family 6 (neurotransmitter transporter, creatine), member 8	102857	ENSMUSG00000019558	Mm.274553	NM_001142809,NM_001142810,NM_133987,NP_001136281,NP_001136282	A2ALM6,Q8VBW1	11.2063	-0.646978	0.000180602	0.0186654
102866_at	Pls3	plastin 3 (T-isoform)	102866	ENSMUSG00000016382	Mm.28777	NM_001166453,NM_001166454,NM_145629,NP_001159925,NP_001159926,NP_663604	Q3UJG9,Q99K51	3.88226	-0.432949	0.347313	0.733687
102871_at	D330045A20Rik	RIKEN cDNA D330045A20 gene	102871	ENSMUSG00000042498	Mm.26565	NM_175326,NP_780535	Q8C779	2.40724	0.0911394	0.300114	0.695605
102920_at	Cenpi	centromere protein I	102920	ENSMUSG00000031262	Mm.34903	NM_145924,NP_666036	Q8K1K4	3.12221	0.259851	0.128872	0.494505
102941_at	B630019K06Rik	novel protein similar to F-box and leucine-rich repeat protein 17 (Fbxl17)	102941	ENSMUSG00000052364	Mm.41588	NM_175327,NR_045448	NA	3.50789	0.227889	0.24469	0.648275
102954_at	Nudt10	nudix (nucleoside diphosphate linked moiety X)-type motif 10	102954	ENSMUSG00000073293,ENSMUSG00000073295	Mm.426101	NM_001031664,NP_001026834	P0C027,P0C028	2.52809	0.0945977	0.570073	0.858895
102991_at	AU022751	expressed sequence AU022751	102991	ENSMUSG00000073294	Mm.199793	NM_001033211,NM_001166433,NP_001028383,NP_001159905	B1B0V2,Q3UWZ4	2.55808	0.12218	0.193649	0.592381
103012_at	6720401G13Rik	RIKEN cDNA 6720401G13 gene	103012	NA	Mm.482523	NR_015505,NR_026976	NA	5.8164	0.446747	0.136125	0.506692
103080_at	Sept10	septin 10	103080	ENSMUSG00000019917	Mm.346842,Mm.397041	NM_001024910,NM_001024911,NP_001020081,NP_001020082	Q8C650	4.1448	0.259097	0.025294	0.220792
103098_at	Slc6a15	solute carrier family 6 (neurotransmitter transporter), member 15	103098	ENSMUSG00000019894	Mm.458408	NM_001252330,NM_175328,NP_001239259,NP_780537	Q8BG16	2.22272	0.114159	0.0928617	0.424769
103135_at	Pan2	PAN2 polyA specific ribonuclease subunit homolog (S. cerevisiae)	103135	ENSMUSG00000005682	Mm.244183,Mm.489673	NM_001252326,NM_001252327,NM_133992,NP_001239255,NP_001239256,NP_598753	Q8BGF7	7.27253	0.0507794	0.728509	0.924302
103136_at	Pwp1	PWP1 homolog (S. cerevisiae)	103136	ENSMUSG00000001785	Mm.18834	NM_133993,NP_598754	Q99LL5	5.81009	0.654903	0.00826136	0.125382
103140_at	Gstt3	glutathione S-transferase, theta 3	103140	ENSMUSG00000001665	Mm.5731	NM_133994,NP_598755	Q99L20	6.49711	0.740086	0.000183262	0.0186672
103142_at	Rdh9	retinol dehydrogenase 9	103142	ENSMUSG00000056148	Mm.235814	NM_153133,NP_694773	Q8K5C8	6.5609	-0.333337	0.498933	0.82578
103149_at	Upb1	ureidopropionase, beta	103149	ENSMUSG00000033427	Mm.441195	NM_133995,NP_598756	Q3UEK4,Q8VC97	4.25963	-0.480516	0.0694683	0.366811
103161_at	Apof	apolipoprotein F	103161	ENSMUSG00000047631	Mm.26513	NM_133997,NP_598758	Q91V80	2.45866	0.0926311	0.521213	0.838556
103172_at	Chchd10	coiled-coil-helix-coiled-coil-helix domain containing 10	103172	ENSMUSG00000049422	Mm.333849	NM_175329,NP_780538	Q7TNL9	8.18335	0.0493909	0.631109	0.886751
103175_at	D630029K05Rik	RIKEN cDNA D630029K05 gene	103175	ENSMUSG00000031294	Mm.27138	NR_027846,NR_027847	NA	2.32371	-0.00823173	0.941706	0.985135
103199_at	Fig4	FIG4 homolog (S. cerevisiae)	103199	ENSMUSG00000038417	Mm.277242	NM_133999,NP_598760	Q91WF7	5.96496	0.263554	0.155345	0.53731
103213_at	Traf3ip2	TRAF3 interacting protein 2	103213	ENSMUSG00000019842	Mm.436686	NM_134000,NP_598761	Q8N7N6	4.96834	0.149968	0.20279	0.601921
103220_at	BC030307	cDNA sequence BC030307	103220	ENSMUSG00000044937	Mm.440762	NM_001003910,NM_001003939,NM_153595,NP_001003910,NP_001003939,NP_705823	F8VPV8,Q692V3	2.57429	-0.0401842	0.579265	0.863254
103236_at	Csnk1g2	casein kinase 1, gamma 2	103236	ENSMUSG00000003345	Mm.29873	NM_001159591,NM_134002,NP_001153063,NP_598763	Q8BVP5,Q99K78	7.79884	0.166602	0.0657575	0.356571
103266_at	AI597468	expressed sequence AI597468	103266	ENSMUSG00000060935	Mm.335025	NM_001013028,NP_001013046	Q9DAM7	5.81949	-0.453203	0.0449484	0.296365
103268_at	Cep57l1	centrosomal protein 57-like 1	103268	ENSMUSG00000019813	Mm.338605,Mm.445901	NM_001243074,NM_001243075,NM_026643,NM_029132,NP_001230003,NP_001230004,NP_080919,NP_083408	B2RR53,G5E828,Q8VDS7	3.03032	0.0974496	0.353927	0.738599
103284_at	Zc3h10	zinc finger CCCH type containing 10	103284	ENSMUSG00000039810	Mm.68289	NM_134003,NP_598764	Q8R205	3.09247	-0.0873134	0.404327	0.774475
103406_at	Zfr2	zinc finger RNA binding protein 2	103406	ENSMUSG00000034949	Mm.158783,Mm.416021	NM_001034895,NP_001030067	E9Q5M4	4.06443	-0.126651	0.221868	0.625556
103425_at	Ncln	nicalin homolog (zebrafish)	103425	ENSMUSG00000020238	Mm.302791	NM_134009,NP_598770	Q8VCM8	6.34733	0.381329	0.00154837	0.0536227
103466_at	Nt5dc3	5'-nucleotidase domain containing 3	103466	ENSMUSG00000054027	Mm.200446	NM_175331,NP_780540	Q3UHB1	2.77006	-0.25382	0.0300615	0.241811
103468_at	Nup107	nucleoporin 107	103468	ENSMUSG00000052798	Mm.12568	NM_134010,NP_598771	Q8BH74	4.1624	0.153457	0.26637	0.668751
103511_at	Fam26e	family with sequence similarity 26, member E	103511	ENSMUSG00000049872	Mm.66334	NM_178908,NP_849239	Q8R100	2.22107	-0.00570262	0.939637	0.984818
103534_at	Mgat4b	mannoside acetylglucosaminyltransferase 4, isoenzyme B	103534	ENSMUSG00000036620	Mm.86759	NM_145926,NP_666038	Q812F8	5.89773	0.618347	0.00832882	0.125686
103537_at	Mbtd1	mbt domain containing 1	103537	ENSMUSG00000059474	Mm.210334	NM_134012,NP_598773	Q6P5G3	6.53882	0.736904	5.29771e-05	0.00876896
103551_at	E130012A19Rik	RIKEN cDNA E130012A19 gene	103551	ENSMUSG00000043439	Mm.24506	NM_175332,NP_780541	Q7TNS8	3.86265	-0.200683	0.106594	0.453054
103554_at	Psme4	proteasome (prosome, macropain) activator subunit 4	103554	ENSMUSG00000040850	Mm.481953	NM_134013,NP_598774	Q5SSW2	7.906	0.197714	0.233865	0.637843
103573_at	Xpo1	exportin 1, CRM1 homolog (yeast)	103573	ENSMUSG00000020290	Mm.217547	NM_001035226,NM_134014,NP_001030303,NP_598775	Q6P5F9,Q8BYY5	7.1443	0.303091	0.112636	0.465328
103583_at	Fbxw11	F-box and WD-40 domain protein 11	103583	ENSMUSG00000020271	Mm.28017,Mm.474118	NM_001271347,NM_001271348,NM_001271349,NM_134015,NP_001258276,NP_001258277,NP_001258278,NP_598776	Q5SRY7	7.02142	-0.0105067	0.955894	0.988358
103655_at	Sec14l4	SEC14-like 4 (S. cerevisiae)	103655	ENSMUSG00000019368	Mm.337476	NM_146013,NP_666125	Q8R0F9	2.48804	0.0560146	0.548551	0.850284
103677_at	Smg6	Smg-6 homolog, nonsense mediated mRNA decay factor (C. elegans)	103677	ENSMUSG00000038290	Mm.288460	NM_001002764,NP_001002764	P61406	5.36536	0.21756	0.181473	0.574898
103694_at	Tmed4	transmembrane emp24 protein transport domain containing 4	103694	ENSMUSG00000004394	Mm.254495	NM_134020,NP_598781	Q8R1V4	9.84085	0.27869	0.0728064	0.375672
103710_at	Slc35e4	solute carrier family 35, member E4	103710	ENSMUSG00000048807	Mm.171514	NM_153142,NP_694782	Q8K3D6	2.83099	0.0970287	0.250539	0.653394
103711_at	Pnpo	pyridoxine 5'-phosphate oxidase	103711	ENSMUSG00000018659	Mm.254704	NM_134021,NP_598782	Q91XF0	6.22708	-0.11756	0.464534	0.80847
103712_at	6330403K07Rik	RIKEN cDNA 6330403K07 gene	103712	NA	Mm.27768	NM_134022,NP_598783	Q6NSQ3,Q8VBZ2	2.4638	-0.110484	0.295471	0.692699
103724_at	Tbc1d10a	TBC1 domain family, member 10a	103724	ENSMUSG00000034412	Mm.28140	NM_134023,NP_598784	P58802	3.99543	-0.164155	0.410321	0.77781
103733_at	Tubg1	tubulin, gamma 1	103733	ENSMUSG00000035198	Mm.479145	NM_134024,NP_598785	P83887,Q6F4J1	7.1564	0.16777	0.357116	0.741143
103737_at	Pex12	peroxisomal biogenesis factor 12	103737	ENSMUSG00000018733	Mm.102205	NM_134025,NP_598786	Q5SWQ8,Q8VC48	4.21994	0.0889497	0.273439	0.674745
103742_at	Mien1	migration and invasion enhancer 1	103742	ENSMUSG00000002580	Mm.259614	NM_025559,NP_079835	Q9CQ86	7.03896	-0.107632	0.544837	0.848273
103743_at	Tmem98	transmembrane protein 98	103743	ENSMUSG00000035413	Mm.27682	NM_029537,NP_083813	Q91X86	7.87853	0.328048	0.0061503	0.108408
103765_at	Tmem17	transmembrane protein 17	103765	ENSMUSG00000049904	Mm.221274	NM_153596,NP_705824	Q8K0U3	2.6477	0.269109	0.0428316	0.287244
103768_at	Tubg2	tubulin, gamma 2	103768	ENSMUSG00000045007	Mm.142348	NM_134028,NP_598789	Q6F4J0,Q8VCK3	3.04948	0.107983	0.367435	0.749183
103775_at	Slc25a41	solute carrier family 25, member 41	103775	ENSMUSG00000011486	Mm.33647	NM_175333,NP_780542	B8ZHC8,Q8BVN7	2.63267	0.0828363	0.412085	0.778674
103784_at	Wdr92	WD repeat domain 92	103784	ENSMUSG00000078970	Mm.298132	NM_178909,NP_849240	Q8BGF3	4.53556	0.166479	0.332204	0.721647
103806_at	Maml1	mastermind like 1 (Drosophila)	103806	ENSMUSG00000050567	Mm.51116	NM_175334,NP_780543	Q6T264	3.92381	0.118153	0.203948	0.603414
103836_at	Zfp692	zinc finger protein 692	103836	ENSMUSG00000037243	Mm.41440	NM_001040686,NM_182996,NP_001035776,NP_892041	Q3U381	5.77478	0.273238	0.216041	0.618886
103841_at	Cuedc1	CUE domain containing 1	103841	ENSMUSG00000018378	Mm.374846	NM_001172099,NM_198013,NP_001165570,NP_932130	A2RS63,Q8R3V6	2.96697	-0.282897	0.00490937	0.0963992
103844_at	Inca1	inhibitor of CDK, cyclin A1 interacting protein 1	103844	ENSMUSG00000057054	Mm.101581	NM_001252482,NM_001252483,NM_001252484,NM_001252485,NM_213729,NP_001239411,NP_001239412,NP_001239413,NP_001239414,NP_998894	Q6PKN7	3.1276	0.0722016	0.374538	0.753428
103850_at	Nt5m	5',3'-nucleotidase, mitochondrial	103850	ENSMUSG00000032615	Mm.41761	NM_134029,NP_598790	Q8VCE6	4.72699	0.0412594	0.729653	0.924591
103889_at	Hoxb2	homeobox B2	103889	ENSMUSG00000075588	Mm.281153	NM_134032,NP_598793	P0C1T1	2.90998	0.107669	0.281312	0.680641
103963_at	Rpn1	ribophorin I	103963	ENSMUSG00000030062	Mm.188544	NM_133933,NP_598694	Q5RKP4,Q8BMR3,Q91YQ5	8.36357	0.203187	0.194138	0.592959
103964_at	Try5	trypsin 5	103964	ENSMUSG00000036938	Mm.333022	NM_001003405,NP_001003405	Q9QUK9	2.85082	0.473367	0.0383335	0.271539
103967_at	Dnm3	dynamin 3	103967	ENSMUSG00000040265	Mm.441620	NM_001038619,NM_172646,NP_001033708,NP_766234	Q8BZ98	2.47235	-0.0903025	0.344461	0.731403
103968_at	Plin1	perilipin 1	103968	ENSMUSG00000030546	Mm.254917	NM_001113471,NM_175640,NP_001106942,NP_783571	Q8CGN5	3.19117	-0.0470606	0.693014	0.909664
103978_at	Gpc5	glypican 5	103978	ENSMUSG00000022112	Mm.320791	NM_175500,NP_780709	Q8CAL5	2.34839	0.117429	0.126706	0.490412
103988_at	Gck	glucokinase	103988	ENSMUSG00000041798	Mm.220358	NM_010292,NP_034422	P52792,Q5SVI5	2.5694	-0.0168131	0.899227	0.973785
104001_at	Rtn1	reticulon 1	104001	ENSMUSG00000021087	Mm.221275	NM_001007596,NM_153457,NP_001007597,NP_703187	Q4FJL2,Q7M6W1,Q8K0T0	2.53675	-0.128942	0.0872586	0.412716
104002_at	Ctsq	cathepsin Q	104002	ENSMUSG00000021439	Mm.46088	NM_029636,NP_083912	Q91ZF4	2.1761	0.0584796	0.380662	0.757527
104009_at	Qsox1	quiescin Q6 sulfhydryl oxidase 1	104009	ENSMUSG00000033684	Mm.27035	NM_001024945,NM_023268,NP_001020116,NP_075757	Q8BND5	6.0157	-0.0530546	0.656585	0.89743
104010_at	Cdh22	cadherin 22	104010	ENSMUSG00000053166	Mm.151819	NM_174988,NP_778153	I6L9J1,I7HIP9	2.63111	0.148871	0.0738356	0.378687
104015_at	Synj1	synaptojanin 1	104015	ENSMUSG00000022973	Mm.187079	NM_001045515,NM_001164483,NP_001038980,NP_001157955	D3Z656,E9Q7S0	5.4827	0.0704555	0.522731	0.838849
104027_at	Synpo	synaptopodin	104027	ENSMUSG00000043079	Mm.252321,Mm.440740	NM_001109975,NM_177340,NP_001103445,NP_796314	Q3TY32,Q3U336,Q3URF1	4.11937	-0.753752	0.0139779	0.166732
104069_at	Sncb	synuclein, beta	104069	ENSMUSG00000034891	Mm.200843	NM_033610,NP_291088	Q91ZZ3	3.42021	-0.00282165	0.977352	0.993102
104079_at	Nxph3	neurexophilin 3	104079	ENSMUSG00000046719	Mm.22970	NM_130858,NP_570928	Q544G3,Q91VX5	2.95551	0.11486	0.444492	0.797429
104080_at	Nxph4	neurexophilin 4	104080	ENSMUSG00000040258	Mm.437200	NM_183297,NP_899120	G3X9N5,Q8BTD1	2.90216	0.0406918	0.655417	0.896778
104082_at	Wdr7	WD repeat domain 7	104082	ENSMUSG00000040560	Mm.30850	NM_001014981,NP_001014981	Q920I9	5.63606	-0.260651	0.153825	0.535244
104086_at	Cyp27a1	cytochrome P450, family 27, subfamily a, polypeptide 1	104086	ENSMUSG00000026170	Mm.85083	NM_024264,NP_077226	Q9DBG1	7.47319	-0.0345704	0.952048	0.987654
104099_at	Itga9	integrin alpha 9	104099	ENSMUSG00000039115	Mm.335520	NM_001113514,NM_133721,NP_001106986,NP_598482	B8JK39,E9QAP0,Q3UT74	2.61342	-0.0611274	0.598073	0.871363
104103_at	Airn	antisense Igf2r RNA	104103	ENSMUSG00000078247	Mm.26553,Mm.435560,Mm.44983,Mm.486805,Mm.488586	NR_002853,NR_027772,NR_027773,NR_027784	NA	4.7001	-0.094152	0.53998	0.8462
104110_at	Adcy4	adenylate cyclase 4	104110	ENSMUSG00000022220	Mm.287010	NM_080435,NP_536683	Q91WF3	3.04764	0.117062	0.372683	0.752113
104111_at	Adcy3	adenylate cyclase 3	104111	ENSMUSG00000020654	Mm.489807	NM_001159536,NM_001159537,NM_138305,NP_001153008,NP_001153009,NP_612178	B8JK56,Q80TY9,Q8VHH7	2.75761	-0.0408162	0.561177	0.854746
104112_at	Acly	ATP citrate lyase	104112	ENSMUSG00000020917	Mm.282039	NM_001199296,NM_134037,NP_001186225,NP_598798	Q3V117,Q91V92	6.20513	0.285427	0.152235	0.532302
104130_at	Ndufb11	NADH dehydrogenase (ubiquinone) 1 beta subcomplex, 11	104130	ENSMUSG00000031059	Mm.30084	NM_019435,NP_062308	O09111	7.55608	0.249289	0.303212	0.69874
104156_at	Etv5	ets variant gene 5	104156	ENSMUSG00000013089	Mm.155708	NM_023794,NP_076283	Q9CXC9	4.69468	0.163949	0.778954	0.941454
104158_at	Ces1d	carboxylesterase 1D	104158	ENSMUSG00000056973	Mm.292803	NM_053200,NP_444430	Q8VCT4	3.73123	-1.80665	0.100055	0.440261
104174_at	Gldc	glycine decarboxylase	104174	ENSMUSG00000024827	Mm.274852	NM_138595,NP_613061	Q91W43	2.42621	-0.0113252	0.875835	0.966576
104175_at	Sbk1	SH3-binding kinase 1	104175	ENSMUSG00000042978	Mm.29660	NM_145587,NP_663562	Q8QZX0	3.98105	-0.369172	0.130535	0.497594
104183_at	Chi3l4	chitinase 3-like 4	104183	ENSMUSG00000063779	Mm.425140	NM_145126,NP_660108	Q3V2C9,Q91Z98	2.1821	0.120832	0.241584	0.645779
104184_at	Blmh	bleomycin hydrolase	104184	ENSMUSG00000020840	Mm.399785	NM_178645,NP_848760	Q8R016	5.66664	0.510779	0.0022479	0.0632799
104215_at	Rhoq	ras homolog gene family, member Q	104215	ENSMUSG00000024143	Mm.826	NM_145491,NP_663466	Q8R527	4.59484	-0.460051	0.0477695	0.30524
104245_at	Slc6a5	solute carrier family 6 (neurotransmitter transporter, glycine), member 5	104245	ENSMUSG00000039728	Mm.207053	NM_001146013,NM_148931,NP_001139485,NP_683733	B2RQX9,B2RXV9	2.42393	-0.0432775	0.650653	0.895066
104248_at	Cabin1	calcineurin binding protein 1	104248	ENSMUSG00000020196	Mm.257404	NM_172549,NP_766137	G3X8Q1,Q6PFH4,Q80X22	6.12705	0.0603291	0.49001	0.820869
104252_at	Cdc42ep2	CDC42 effector protein (Rho GTPase binding) 2	104252	ENSMUSG00000045664	Mm.195932	NM_026772,NP_081048	Q8JZX9	6.63717	-0.844795	0.00986292	0.139125
104263_at	Kdm3a	lysine (K)-specific demethylase 3A	104263	ENSMUSG00000053470	Mm.260479	NM_001038695,NM_173001,NP_001033784,NP_766589	Q6PCM1	6.15789	-0.157289	0.265732	0.668653
104271_at	Tex15	testis expressed gene 15	104271	ENSMUSG00000009628	Mm.280624,Mm.488030	NM_031374,NP_113551	F8VPN2,Q99MV3	2.08579	0.0682715	0.422991	0.785135
104303_at	Arl1	ADP-ribosylation factor-like 1	104303	ENSMUSG00000060904	Mm.291247	NM_025859,NP_080135	P61211,Q14AC7	12.3511	0.145464	0.166063	0.555313
104307_at	Rnu12	RNA U12, small nuclear	104307	ENSMUSG00000065176	Mm.471434	NR_004432	NA	4.9973	0.2135	0.617227	0.880783
104318_at	Csnk1d	casein kinase 1, delta	104318	ENSMUSG00000025162	Mm.216227	NM_027874,NM_139059,NP_082150,NP_620690	Q3UBT6,Q9DC28	8.29517	0.0958713	0.323832	0.714245
104346_at	Gas8	growth arrest specific 8	104346	ENSMUSG00000040220	Mm.117265	NM_018855,NP_061343	Q49MD7,Q60779	3.14333	-0.103713	0.456518	0.803944
104348_at	Zfp120	zinc finger protein 120	104348	ENSMUSG00000068134	Mm.485851	NM_023266,NM_181266,NM_181267,NP_075755,NP_851783	A2ANU5,Q8BZW4,Q9EQK2	2.61024	-0.137043	0.146215	0.521878
104349_at	Zfp119a	zinc finger protein 119a	104349	ENSMUSG00000057835	Mm.460659	NM_144546,NP_653129	Q9JIC0	2.24492	-0.00736442	0.947733	0.98688
104360_at	Isl2	insulin related protein 2 (islet 2)	104360	ENSMUSG00000032318	Mm.273996	NM_027397,NP_081673	Q0VAX2,Q9CXV0	2.5766	0.119309	0.257354	0.660347
104362_at	Meig1	meiosis expressed gene 1	104362	ENSMUSG00000026650	Mm.2688	NM_008579,NP_032605	A2AJG3,Q61845	2.24783	0.0583102	0.47493	0.813872
104368_at	Snora70	small nucleolar RNA, H/ACA box 70	104368	NA	Mm.100113	NR_002899	NA	2.12834	0.124493	0.405569	0.775033
104369_at	Snora69	small nucleolar RNA, H/ACA box 69	104369	NA	Mm.453531	NR_002900	NA	4.18108	-0.316748	0.413739	0.779141
104382_at	Barhl2	BarH-like 2 (Drosophila)	104382	ENSMUSG00000034384	Mm.271593	NM_001005477,NP_001005477	Q7TNS3,Q8VIB5	2.41898	0.0196813	0.861258	0.963305
104383_at	Rcor2	REST corepressor 2	104383	ENSMUSG00000024968	Mm.283859	NM_054048,NP_473389	Q8C796	2.51046	-0.0224646	0.760468	0.935111
104384_at	Rhox9	reproductive homeobox 9	104384	ENSMUSG00000068048	Mm.156958	NM_023894,NP_076383	Q9EQM5	2.71404	0.129694	0.384535	0.759926
104394_at	E2f4	E2F transcription factor 4	104394	ENSMUSG00000014859	Mm.34554	NM_148952,NP_683754	Q8R0K9	7.04123	0.44678	0.0133135	0.163426
104401_at	Pcnxl3	pecanex-like 3 (Drosophila)	104401	ENSMUSG00000054874	Mm.329650	NM_144868,NP_659117	Q8VI59	6.46336	0.0444419	0.657158	0.897689
104416_at	Bap1	Brca1 associated protein 1	104416	ENSMUSG00000021901	Mm.3779	NM_027088,NP_081364	Q99PU7	6.84813	0.214533	0.0577693	0.334295
104418_at	Dgkz	diacylglycerol kinase zeta	104418	ENSMUSG00000040479	Mm.314923	NM_001166597,NM_138306,NP_001160069,NP_612179	A2AHK0,Q80UP3	6.69705	0.406786	0.00117249	0.0478847
104433_at	Snora62	small nucleolar RNA, H/ACA box 62	104433	NA	Mm.453530	NR_002902	NA	3.46584	-0.0910218	0.669926	0.903355
104443_at	Npffr2	neuropeptide FF receptor 2	104443	ENSMUSG00000035528	Mm.447881	NM_133192,NP_573455	Q924H0	2.0871	0.058575	0.551747	0.851209
104444_at	Rexo2	REX2, RNA exonuclease 2 homolog (S. cerevisiae)	104444	ENSMUSG00000032026	Mm.21911	NM_024233,NP_077195	Q9D8S4	6.58757	0.0416765	0.835343	0.95846
104445_at	Cdc42ep1	CDC42 effector protein (Rho GTPase binding) 1	104445	ENSMUSG00000049521	Mm.307488	NM_027219,NP_081495	Q91W92	3.23335	0.188265	0.164911	0.554468
104457_at	0610010K14Rik	RIKEN cDNA 0610010K14 gene	104457	ENSMUSG00000020831	Mm.39265	NM_001177601,NM_001177603,NM_001177606,NM_001177607,NM_026757,NM_145758,NP_001171072,NP_001171074,NP_001171077,NP_001171078,NP_081033,NP_665701	A2CF83,D3Z687,Q9DCT6	6.24753	0.658453	0.00344812	0.0802806
104458_at	Rars	arginyl-tRNA synthetase	104458	ENSMUSG00000018848	Mm.284906	NM_025936,NP_080212	Q9D0I9	8.94713	0.244686	0.161851	0.549827
104479_at	Ccdc117	coiled-coil domain containing 117	104479	ENSMUSG00000020482	Mm.210403	NM_134033,NP_598794	Q6PB51	5.54447	0.0755912	0.43464	0.790544
104570_at	Smek2	SMEK homolog 2, suppressor of mek1 (Dictyostelium)	104570	ENSMUSG00000020463	Mm.276386	NM_134034,NP_598795	Q922R5	7.64734	0.305275	0.0268516	0.227923
104582_at	Rprml	reprimo-like	104582	ENSMUSG00000046215	Mm.44618	NM_001033212,NP_001028384	B2RV63,Q3URD2	2.76519	-0.087068	0.438388	0.792539
104601_at	Mycbpap	MYCBP associated protein	104601	ENSMUSG00000039110	Mm.84725	NM_170671,NP_733771	Q5SUV2,Q8CDK4	2.62073	-0.0286213	0.720438	0.921901
104625_at	Cnot6	CCR4-NOT transcription complex, subunit 6	104625	ENSMUSG00000020362	Mm.247113,Mm.431753	NM_212484,NP_997649	Q8K3P5	7.48935	0.09947	0.548304	0.850219
104662_at	Tsr1	TSR1 20S rRNA accumulation	104662	ENSMUSG00000038335	Mm.220843	NM_177325,NP_796299	Q5SWD9	5.8892	0.178144	0.180631	0.573726
104681_at	Slc16a6	solute carrier family 16 (monocarboxylic acid transporters), member 6	104681	ENSMUSG00000041920	Mm.265874	NM_001029842,NM_134038,NP_001025013,NP_598799	B1AT66	6.69282	-0.229036	0.531332	0.843057
104709_at	Pik3r6	phosphoinositide-3-kinase, regulatory subunit 6	104709	ENSMUSG00000046207	Mm.234573	NM_001004435,NM_001081566,NP_001004435,NP_001075035	Q3U6Q4	2.91081	0.0154313	0.872685	0.965745
104718_at	Ttc7b	tetratricopeptide repeat domain 7B	104718	ENSMUSG00000033530	Mm.295441	NM_001033213,NP_001028385	E9Q6P5	3.94526	-0.0945085	0.234565	0.638866
104721_at	Ddx1	DEAD (Asp-Glu-Ala-Asp) box polypeptide 1	104721	ENSMUSG00000037149	Mm.251255	NM_134040,NP_598801	Q91VR5	8.35744	0.536733	0.000577376	0.0333842
104725_at	Sptssa	serine palmitoyltransferase, small subunit A	104725	ENSMUSG00000044408	Mm.485026	NM_134054,NP_598815	Q8R207	6.60236	-0.0299954	0.889188	0.969803
104732_at	4930427A07Rik	RIKEN cDNA 4930427A07 gene	104732	ENSMUSG00000037466	Mm.87616	NM_134041,NP_598802	Q3UK37	4.18999	0.0511856	0.757241	0.934347
104759_at	Pld4	phospholipase D family, member 4	104759	ENSMUSG00000052160	Mm.203915	NM_178911,NP_849242	Q8BG07	2.45141	-0.173602	0.0556753	0.327662
104771_at	Jkamp	JNK1/MAPK8-associated membrane protein	104771	ENSMUSG00000005078	Mm.258935	NM_001205067,NM_024205,NP_001191996,NP_077167	Q8BI36	5.6612	0.0561195	0.811814	0.951511
104776_at	Aldh6a1	aldehyde dehydrogenase family 6, subfamily A1	104776	ENSMUSG00000021238	Mm.247510	NM_134042,NP_598803	Q9EQ20	4.72594	0.395659	0.113036	0.466119
104799_at	Vipas39	VPS33B interacting protein, apical-basolateral polarity regulator, spe-39 homolog	104799	ENSMUSG00000021038	Mm.208750	NM_001142580,NM_001142581,NM_134044,NP_001136052,NP_001136053,NP_598805	Q8BGQ1	6.31399	-0.0977583	0.516902	0.836194
104806_at	Fancm	Fanconi anemia, complementation group M	104806	ENSMUSG00000055884	Mm.374847	NM_178912,NP_849243	Q8BGE5	2.69204	0.162853	0.0578578	0.334445
104816_at	Aspg	asparaginase homolog (S. cerevisiae)	104816	ENSMUSG00000037686	Mm.77133	NM_001081169,NP_001074638	A0JNU3	3.3801	0.100537	0.172847	0.563675
104831_at	Ptpn23	protein tyrosine phosphatase, non-receptor type 23	104831	ENSMUSG00000036057	Mm.335477	NM_001081043,NP_001074512	Q6PB44	5.17384	0.0152085	0.951811	0.987654
104836_at	Cbll1	Casitas B-lineage lymphoma-like 1	104836	ENSMUSG00000020659	Mm.273270	NM_001253847,NM_001253848,NM_134048,NP_001240776,NP_001240777,NP_598809	Q9JIY2	6.05225	0.590904	0.0203483	0.197007
104859_at	Tecpr2	tectonin beta-propeller repeat containing 2	104859	ENSMUSG00000021275	Mm.35583	NM_001081057,NM_175336,NP_001074526	Q3UH45	3.57348	-0.0923658	0.349941	0.735729
104871_at	Spata7	spermatogenesis associated 7	104871	ENSMUSG00000021007	Mm.210053	NM_178914,NP_849245	Q80VP2	2.45419	0.0990286	0.368012	0.749469
104884_at	Tdp1	tyrosyl-DNA phosphodiesterase 1	104884	ENSMUSG00000021177	Mm.312323,Mm.487464,Mm.488658	NM_028354,NP_082630	B8JJC1,Q6P1B8	4.74802	0.725647	0.0268395	0.227923
104885_at	Tmem179	transmembrane protein 179	104885	ENSMUSG00000054013	Mm.37751	NM_178915,NP_849246	Q8BHH9	3.03137	-0.109648	0.351699	0.736672
104886_at	Rab15	RAB15, member RAS oncogene family	104886	ENSMUSG00000021062	Mm.172847	NM_134050,NP_598811	Q3TYB1,Q3TYH2	4.78371	0.171932	0.537471	0.844942
104910_at	Slc25a47	solute carrier family 25, member 47	104910	ENSMUSG00000048856	Mm.202653	NM_001012310,NP_001012310	Q6IS41	2.97522	-0.0116136	0.91027	0.976526
104923_at	Adi1	acireductone dioxygenase 1	104923	ENSMUSG00000020629	Mm.291504	NM_134052,NP_598813	Q99JT9	6.11707	1.25126	1.82849e-05	0.00561453
104943_at	Fam110c	family with sequence similarity 110, member C	104943	ENSMUSG00000036136	Mm.248938	NM_027828,NP_082104	Q8VE94	5.6395	-0.0890254	0.668364	0.902756
105000_at	Dnalc1	dynein, axonemal, light chain 1	105000	ENSMUSG00000042523	Mm.101525	NM_028821,NP_083097	Q05A62	2.30811	0.0389106	0.683131	0.90794
105005_at	Fam84a	family with sequence similarity 84, member A	105005	ENSMUSG00000020607	Mm.227253	NM_029007,NP_083283	Q9D650	6.19803	-0.931614	0.000957288	0.0437356
105014_at	Rdh14	retinol dehydrogenase 14 (all-trans and 9-cis)	105014	ENSMUSG00000020621	Mm.119343	NM_023697,NP_076186	Q9ERI6	3.21202	-0.229187	0.295862	0.692699
105083_at	Pelo	pelota homolog (Drosophila)	105083	ENSMUSG00000042275	Mm.486295	NM_134058,NP_598819	Q80X73	4.25373	-0.0719276	0.476009	0.814131
105148_at	Iars	isoleucine-tRNA synthetase	105148	ENSMUSG00000037851	Mm.21118	NM_172015,NP_742012	Q8BU30	7.58892	0.27965	0.0997765	0.440146
105171_at	Arrdc3	arrestin domain containing 3	105171	ENSMUSG00000074794	Mm.423137	NM_001042591,NP_001036056	Q7TPQ9	5.87204	-0.500849	0.0510643	0.314871
105193_at	Nhlrc1	NHL repeat containing 1	105193	ENSMUSG00000044231	Mm.25593	NM_175340,NP_780549	Q0VF71,Q8BR37	5.78565	0.0479144	0.524129	0.839613
105203_at	BC016423	cDNA sequence BC016423	105203	ENSMUSG00000033799	Mm.153226,Mm.221609	NM_134063,NP_598824	Q5DTT3	4.91911	-0.0780406	0.369492	0.750281
105239_at	Rnf44	ring finger protein 44	105239	ENSMUSG00000034928	Mm.25366	NM_001146025,NM_001146026,NM_001146027,NM_134064,NP_001139497,NP_001139498,NP_001139499,NP_598825,NR_027395,NR_027396	E9PUC0,Q3UHJ8	7.12085	0.153269	0.349483	0.735376
105243_at	Slc9a3	solute carrier family 9 (sodium/hydrogen exchanger), member 3	105243	ENSMUSG00000036123	Mm.261564	NM_001081060,NP_001074529	G3X939	9.21134	-0.807313	0.00182133	0.0568314
105245_at	Txndc5	thioredoxin domain containing 5	105245	ENSMUSG00000038991	Mm.28622	NM_145367,NP_663342	Q3TEE8,Q91W90	7.2027	0.192533	0.263653	0.666724
105246_at	Brd9	bromodomain containing 9	105246	ENSMUSG00000057649	Mm.278509	NM_001024508,NP_001019679	Q3UQU0	4.9185	0.214524	0.187335	0.583002
105278_at	Cdk20	cyclin-dependent kinase 20	105278	ENSMUSG00000021483	Mm.74982	NM_053180,NP_444410	Q9JHU3	2.99065	-0.0583748	0.609412	0.877267
105298_at	Epdr1	ependymin related protein 1 (zebrafish)	105298	ENSMUSG00000002808	Mm.275054	NM_134065,NP_598826	Q99M71	2.98475	-0.0852477	0.516508	0.836194
105348_at	Golm1	golgi membrane protein 1	105348	ENSMUSG00000021556	Mm.171335	NM_001035122,NM_027307,NP_001030294,NP_081583	Q3TIZ8,Q91XA2	8.74384	0.689073	0.0207703	0.198225
105349_at	Akr1c18	aldo-keto reductase family 1, member C18	105349	ENSMUSG00000021214	Mm.41337	NM_134066,NP_598827	Q3U538,Q8K023	2.23803	0.0356446	0.665519	0.901384
105351_at	AW209491	expressed sequence AW209491	105351	ENSMUSG00000039182	Mm.41450	NM_001104646,NM_134067,NP_001098116,NP_598828	Q91WD4	3.20696	0.159721	0.176834	0.568849
105352_at	Dusp22	dual specificity phosphatase 22	105352	ENSMUSG00000069255	Mm.289646	NM_001037955,NM_134068,NP_001033044,NP_598829	Q99N11	2.71767	-0.294668	0.0184317	0.189474
105355_at	Slc17a3	solute carrier family 17 (sodium phosphate), member 3	105355	ENSMUSG00000036083	Mm.27038	NM_001164743,NM_134069,NP_001158215,NP_598830	G3UWD9,G5E894	2.42899	0.0434018	0.532212	0.843236
105372_at	Utp15	UTP15, U3 small nucleolar ribonucleoprotein, homolog (yeast)	105372	ENSMUSG00000041747	Mm.28221	NM_178918,NP_849249	Q8C7V3	5.35015	0.622586	0.0290269	0.237357
105377_at	Ankrd32	ankyrin repeat domain 32	105377	ENSMUSG00000021597	Mm.209730	NM_134071,NP_598832	Q8R3P9	2.56	0.0840614	0.233986	0.638026
105387_at	Akr1c14	aldo-keto reductase family 1, member C14	105387	ENSMUSG00000033715	Mm.26838,Mm.342256	NM_134072,NP_598833	Q91WT7	4.29841	-1.15099	0.185252	0.580269
105418_at	E330034G19Rik	RIKEN cDNA E330034G19 gene	105418	ENSMUSG00000038925	Mm.2077	NM_001033214,NP_001028386	Q3UWX6	2.263	0.0575701	0.576373	0.861146
105428_at	Fam149b	family with sequence similarity 149, member B	105428	ENSMUSG00000039599	Mm.206990,Mm.480089	NM_001024512,NM_001177633,NM_172379,NP_001019683,NP_001171104,NP_759011	Q6NSV7	6.1549	0.316883	0.00104362	0.0454963
105439_at	Slain1	SLAIN motif family, member 1	105439	ENSMUSG00000055717	Mm.27548	NM_198014,NP_932131	Q68FF7	3.97558	0.0996584	0.225864	0.630122
105440_at	Kctd9	potassium channel tetramerisation domain containing 9	105440	ENSMUSG00000034327	Mm.6720	NM_001111028,NM_134073,NP_001104498,NP_598834	E9PUA6,Q80UN1	6.62349	-0.12377	0.268693	0.67147
105445_at	Dock9	dedicator of cytokinesis 9	105445	ENSMUSG00000025558	Mm.441054	NM_001081039,NM_001128307,NM_001128308,NM_134074,NP_001074508,NP_001121779,NP_001121780,NP_598835	E9QMR2,F8VPN7	4.6164	0.0416468	0.810404	0.951263
105446_at	Gmpr2	guanosine monophosphate reductase 2	105446	ENSMUSG00000002326	Mm.390685,Mm.486705	NM_177992,NP_818773	Q99L27	5.01052	-0.150175	0.404101	0.774253
105450_at	Mmrn2	multimerin 2	105450	ENSMUSG00000041445	Mm.272673	NM_153127,NP_694767	A6H6E2	2.26648	-0.0841862	0.423848	0.785509
105501_at	Abhd4	abhydrolase domain containing 4	105501	ENSMUSG00000040997	Mm.28771	NM_001205181,NM_134076,NP_001192110,NP_598837	Q3U7M5,Q8C0M2,Q8VD66	7.44617	0.250017	0.08374	0.404883
105504_at	Exoc5	exocyst complex component 5	105504	ENSMUSG00000061244	Mm.31607	NM_207214,NP_997097	Q3TPX4	5.6938	0.183724	0.414789	0.779516
105511_at	Fam170b	family with sequence similarity 170, member B	105511	ENSMUSG00000078127	Mm.32231	NM_001164485,NP_001157957	E9PXT9,Q08ED8	3.50172	0.0114264	0.915433	0.978521
105513_at	Chmp7	charged multivesicular body protein 7	105513	ENSMUSG00000034190	Mm.159637	NM_134078,NP_598839	Q78V99,Q8R1T1	5.44482	-0.099755	0.597782	0.871079
105522_at	Ankrd28	ankyrin repeat domain 28	105522	ENSMUSG00000014496	Mm.37660	NM_001024604,NP_001019775	Q505D1	7.15795	0.220207	0.287649	0.68685
105559_at	Mbnl2	muscleblind-like 2	105559	ENSMUSG00000022139	Mm.400294	NM_175341,NM_207515,NP_780550,NP_997398	Q8C181	9.02011	-0.148107	0.12273	0.483593
105590_at	Zfp957	zinc finger protein 957	105590	ENSMUSG00000071262	Mm.486536	NM_001033215,NP_001028387	Q3UT76	2.68689	-0.0907009	0.355188	0.739444
105638_at	Dph3	DPH3 homolog (KTI11, S. cerevisiae)	105638	ENSMUSG00000021905	Mm.2519	NM_001047433,NM_172254,NP_001040898,NP_758458	D3YXV3,Q8K0W9	7.21395	-0.061215	0.687191	0.908807
105651_at	Ppp1r3e	protein phosphatase 1, regulatory (inhibitor) subunit 3E	105651	ENSMUSG00000072494	Mm.297365,Mm.420485	NM_001167908,NP_001161380	H3BJB2	4.02523	-0.0666825	0.562238	0.855449
105653_at	Phyhip	phytanoyl-CoA hydroxylase interacting protein	105653	ENSMUSG00000003469	Mm.192598	NM_145981,NP_666093	B9EIC7,Q8K0S0	2.68303	0.0193434	0.851809	0.96218
105663_at	Thtpa	thiamine triphosphatase	105663	ENSMUSG00000045691	Mm.319204	NM_153083,NP_694723	Q8JZL3	3.87904	-0.0664869	0.741492	0.928415
105670_at	Rcbtb2	regulator of chromosome condensation (RCC1) and BTB (POZ) domain containing protein 2	105670	ENSMUSG00000022106	Mm.280068	NM_001170694,NM_134083,NP_001164165,NP_598844,NR_033185	G1EE51,Q99LJ7	3.6724	-0.158288	0.223191	0.627388
105675_at	Ppif	peptidylprolyl isomerase F (cyclophilin F)	105675	ENSMUSG00000021868	Mm.41656	NM_134084,NP_598845	Q99KR7	8.38615	0.535592	0.00169858	0.0552808
105689_at	Mycbp2	MYC binding protein 2	105689	ENSMUSG00000033004	Mm.6478	NM_207215,NP_997098	E9PUJ6,Q7TPH6	4.33933	0.070163	0.556109	0.852656
105722_at	Ano6	anoctamin 6	105722	ENSMUSG00000064210	Mm.38087	NM_001253813,NM_175344,NP_001240742,NP_780553	Q6P9J9	9.1331	-0.0017202	0.995914	0.99874
105727_at	Slc38a1	solute carrier family 38, member 1	105727	ENSMUSG00000023169	Mm.103568	NM_001166456,NM_001166458,NM_134086,NP_001159928,NP_001159930,NP_598847	Q8K2P7	6.94226	0.141978	0.769965	0.937781
105732_at	Fam83h	family with sequence similarity 83, member H	105732	ENSMUSG00000046761	Mm.267178	NM_001168253,NM_134087,NP_001161725,NP_598848	Q148V8	6.87554	0.0278611	0.824247	0.954567
105734_at	Tigd5	tigger transposable element derived 5	105734	NA	Mm.275583	NM_178646,NP_848761	Q499M4	3.01266	-0.0827059	0.43726	0.791902
105782_at	Scrib	scribbled homolog (Drosophila)	105782	ENSMUSG00000022568	Mm.25568	NM_134089,NP_598850	Q80U72	5.44394	0.0709251	0.686805	0.908807
105785_at	Kdelr3	KDEL (Lys-Asp-Glu-Leu) endoplasmic reticulum protein retention receptor 3	105785	ENSMUSG00000010830	Mm.298199	NM_134090,NP_598851	Q8R1L4	4.64395	-0.0228991	0.922613	0.980828
105787_at	Prkaa1	protein kinase, AMP-activated, alpha 1 catalytic subunit	105787	ENSMUSG00000050697	Mm.207004	NM_001013367,NP_001013385	Q3TUQ7,Q5EG47,Q8BUX6	6.85096	-0.0487051	0.789304	0.944961
105827_at	Amigo2	adhesion molecule with Ig like domain 2	105827	ENSMUSG00000048218	Mm.24005	NM_001164563,NM_001164602,NM_178114,NP_001158035,NP_001158074,NP_835215	Q4VBE6,Q80ZD9	2.77722	0.107583	0.307494	0.703246
105833_at	Ccdc65	coiled-coil domain containing 65	105833	ENSMUSG00000003354	Mm.26205	NM_153518,NP_705738	Q8VHI7	2.29702	-0.0860244	0.253127	0.655623
105835_at	Sgsm3	small G protein signaling modulator 3	105835	ENSMUSG00000042303	Mm.274943	NM_134091,NP_598852	F8WIA4,Q8VCZ6	4.476	-0.0296523	0.747502	0.931443
105837_at	Mtbp	Mdm2, transformed 3T3 cell double minute p53 binding protein	105837	ENSMUSG00000022369	Mm.390829	NM_001168250,NM_134092,NP_001161722,NP_598853	Q8BJS8	3.70052	0.406598	0.0125121	0.158136
105841_at	Dennd3	DENN/MADD domain containing 3	105841	ENSMUSG00000036661	Mm.322557	NM_001081066,NP_001074535	A2RT67	5.12978	-0.0924776	0.60777	0.87663
105844_at	Card10	caspase recruitment domain family, member 10	105844	ENSMUSG00000033170	Mm.17629	NM_130859,NP_570929	E9PUV9,P58660	4.3524	0.326025	0.0111535	0.148438
105847_at	Lmf2	lipase maturation factor 2	105847	ENSMUSG00000022614	Mm.34511	NM_178919,NP_849250	Q8C3X8	6.55419	0.367404	0.00154253	0.0536227
105853_at	Mal2	mal, T cell differentiation protein 2	105853	ENSMUSG00000024479	Mm.410994	NM_178920,NP_849251	Q2KHK7,Q8BI08	9.98135	0.415548	0.0066966	0.113153
105855_at	Nckap1l	NCK associated protein 1 like	105855	ENSMUSG00000022488	Mm.30805	NM_153505,NP_705725	Q8K1X4	3.52191	-0.912453	0.00301071	0.074172
105859_at	Csdc2	cold shock domain containing C2, RNA binding	105859	ENSMUSG00000042109	Mm.22524	NM_145473,NP_663448	Q91YQ3	2.56178	0.0367939	0.551818	0.851209
105866_at	Krt72	keratin 72	105866	ENSMUSG00000056605	Mm.298210	NM_213728,NP_998893	Q6IME9	2.64479	0.0183085	0.839965	0.958958
105887_at	Ugt3a1	UDP glycosyltransferases 3 family, polypeptide A1	105887	ENSMUSG00000072664	Mm.482274	NM_207216,NP_997099	Q3UP75	2.19922	0.0340088	0.679557	0.90652
105892_at	9030619P08Rik	RIKEN cDNA 9030619P08 gene	105892	ENSMUSG00000053168	Mm.38909	NM_001039720,NP_001034809	Q5M8M1	2.64858	0.0149267	0.881529	0.968165
105988_at	Espl1	extra spindle poles-like 1 (S. cerevisiae)	105988	ENSMUSG00000058290	Mm.288324	NM_001014976,NP_001014976	P60330	4.11143	0.261412	0.0892911	0.416974
106014_at	Fam19a5	family with sequence similarity 19, member A5	106014	ENSMUSG00000054863	Mm.244319	NM_001252310,NM_134096,NP_001239239,NP_598857,NR_045510	Q91WE9	2.55879	0.0317008	0.78392	0.943084
106021_at	Topors	topoisomerase I binding, arginine/serine-rich	106021	ENSMUSG00000036822	Mm.251548	NM_134097,NP_598858	Q80Z37	4.36977	0.246616	0.29028	0.688377
106025_at	Sharpin	SHANK-associated RH domain interacting protein	106025	ENSMUSG00000022552	Mm.41463	NM_025340,NP_079616	Q91WA6	7.88207	-0.0872285	0.481721	0.81726
106039_at	Gga1	golgi associated, gamma adaptin ear containing, ARF binding protein 1	106039	ENSMUSG00000033128	Mm.251331	NM_145929,NP_666041	Q8R0H9	5.9171	0.239115	0.0228154	0.208621
106042_at	Prickle1	prickle homolog 1 (Drosophila)	106042	ENSMUSG00000036158	Mm.150314	NM_001033217,NP_001028389	Q3U5C7	2.89634	-0.0384425	0.56514	0.85734
106052_at	Fbxo4	F-box protein 4	106052	ENSMUSG00000022184	Mm.234191	NM_134099,NP_598860	Q8CHQ0	5.12584	-0.150547	0.162771	0.55058
106064_at	AW549877	expressed sequence AW549877	106064	ENSMUSG00000041935	Mm.21299	NM_145930,NP_666042	Q8BR90	6.24428	-0.235841	0.198773	0.596975
106068_at	Slc45a4	solute carrier family 45, member 4	106068	ENSMUSG00000079020	Mm.212813	NM_001033219,NM_001168255,NP_001028391,NP_001161727	Q0P5V9	4.58337	0.261995	0.0201279	0.196204
106073_at	Mfsd5	major facilitator superfamily domain containing 5	106073	ENSMUSG00000045665	Mm.287740	NM_134100,NP_598861	Q921Y4	6.04882	0.422048	0.0231677	0.210667
106143_at	Cggbp1	CGG triplet repeat binding protein 1	106143	ENSMUSG00000054604	Mm.10160	NM_178647,NP_848762	Q8BHG9	5.48895	-0.196296	0.0680589	0.363106
106200_at	Txndc11	thioredoxin domain containing 11	106200	ENSMUSG00000022498	Mm.291015	NM_029582,NM_134105,NP_083858,NP_598866	Q8K2W3	6.4146	0.364924	0.0125072	0.158136
106205_at	Zc3h7a	zinc finger CCCH type containing 7 A	106205	ENSMUSG00000037965	Mm.226860	NM_145931,NP_666043,NR_027502	Q3UBH9	6.17059	-0.287231	0.176513	0.568495
106248_at	Qtrtd1	queuine tRNA-ribosyltransferase domain containing 1	106248	ENSMUSG00000022704	Mm.275354	NM_029128,NP_083404	B8ZXI1	4.17566	0.104626	0.589806	0.867945
106264_at	0610012G03Rik	RIKEN cDNA 0610012G03 gene	106264	NA	Mm.347369	NM_025320,NR_027897	NA	6.76309	0.295538	0.0686518	0.364206
106298_at	Rrn3	RRN3 RNA polymerase I transcription factor homolog (yeast)	106298	ENSMUSG00000022682	Mm.490362	NM_001039521,NP_001034610	B2RS91	6.76553	0.2956	0.108602	0.45799
106326_at	Osbpl11	oxysterol binding protein-like 11	106326	ENSMUSG00000022807	Mm.486405	NM_176840,NP_789810	G5E8A0	5.88317	-0.211068	0.227153	0.631753
106338_at	Nsun3	NOL1/NOP2/Sun domain family member 3	106338	ENSMUSG00000050312	Mm.26321	NM_178925,NP_849256	Q8CCT7	6.95697	0.0811985	0.50672	0.829987
106344_at	Rfc4	replication factor C (activator 1) 4	106344	ENSMUSG00000022881	Mm.386835	NM_145480,NP_663455	Q99J62	6.59455	0.335591	0.11119	0.462282
106347_at	Ildr1	immunoglobulin-like domain containing receptor 1	106347	ENSMUSG00000022900	Mm.17807	NM_134109,NP_598870	Q8CBR1	4.75002	-0.354067	0.360867	0.743889
106369_at	Ypel1	yippee-like 1 (Drosophila)	106369	ENSMUSG00000022773	Mm.237941	NM_023249,NP_075738	Q65Z96,Q9ESC7	2.58371	-0.0999517	0.188108	0.584547
106389_at	Eaf2	ELL associated factor 2	106389	ENSMUSG00000022838	Mm.432078	NM_001113401,NM_001113405,NM_134111,NP_001106872,NP_001106876,NP_598872	Q91ZD6	2.48735	-0.0341189	0.702483	0.914276
106393_at	Srl	sarcalumenin	106393	ENSMUSG00000022519	Mm.35811	NM_175347,NP_780556	Q7TQ48	2.91563	0.0991684	0.316904	0.708926
106407_at	Slc51a	solute carrier family 51, alpha subunit	106407	ENSMUSG00000035699	Mm.476915	NM_145932,NP_666044	Q8R000	6.96591	0.0856358	0.756313	0.93406
106504_at	Stk38	serine/threonine kinase 38	106504	ENSMUSG00000024006	Mm.439986	NM_134115,NP_598876	Q91VJ4	6.52988	-0.0357879	0.800077	0.947949
106512_at	Gpsm3	G-protein signalling modulator 3 (AGS3-like, C. elegans)	106512	ENSMUSG00000034786	Mm.26584	NM_134116,NP_598877	Q0VGT5,Q3U1Z5	3.63283	-0.219309	0.133539	0.501983
106522_at	Pkdcc	protein kinase domain containing, cytoplasmic	106522	ENSMUSG00000024247	Mm.311974	NM_134117,NP_598878	Q5RJI4	3.40268	0.255713	0.0112095	0.148807
106529_at	Tecr	trans-2,3-enoyl-CoA reductase	106529	ENSMUSG00000031708	Mm.352239	NM_027179,NM_134118,NP_081455,NP_598879	G3UWE1,Q9CY27	9.46776	0.586522	0.00120345	0.0481994
106557_at	Ldhal6b	lactate dehydrogenase A-like 6B	106557	NA	Mm.432764	NM_175349,NP_780558	Q8BVP2	2.98455	0.18604	0.15578	0.537724
106564_at	Ppcs	phosphopantothenoylcysteine synthetase	106564	ENSMUSG00000028636	Mm.27245	NM_026494,NP_080770	Q8VDG5	5.29972	0.0978567	0.58763	0.866604
106565_at	Dlk2	delta-like 2 homolog (Drosophila)	106565	ENSMUSG00000047428	Mm.23633	NM_134120,NM_207666,NP_997549	Q8K1E3	3.26167	0.0562908	0.362439	0.745448
106572_at	Rab31	RAB31, member RAS oncogene family	106572	ENSMUSG00000056515	Mm.29274	NM_133685,NP_598446	Q3TXV4,Q921E2	5.6244	0.231247	0.640961	0.890653
106581_at	Itfg3	integrin alpha FG-GAP repeat containing 3	106581	ENSMUSG00000024187	Mm.28844	NM_001206335,NM_207217,NP_001193264,NP_997100	Q8C0Z1	9.76999	-0.066786	0.581179	0.86403
106582_at	Nrm	nurim (nuclear envelope membrane protein)	106582	ENSMUSG00000059791	Mm.390992	NM_134122,NP_598883	Q8VC65	5.01128	0.440452	0.0215458	0.20163
106583_at	Scaf8	SR-related CTD-associated factor 8	106583	ENSMUSG00000046201	Mm.124373,Mm.486401	NM_134123,NP_598884	Q6DID3,Q8C9D3	6.97048	0.298673	0.103783	0.448581
106585_at	Ankrd12	ankyrin repeat domain 12	106585	ENSMUSG00000034647	Mm.34706,Mm.441953	NM_001025572,NP_001020743	G5E893,Q05CM6,Q80TP9	3.34383	-0.090664	0.572935	0.859947
106618_at	Wdr90	WD repeat domain 90	106618	ENSMUSG00000073434	Mm.35470	NM_001163766,NM_134124,NP_001157238	H7BX49,Q6ZPG2	2.78327	-0.161974	0.080816	0.396719
106628_at	Trip10	thyroid hormone receptor interactor 10	106628	ENSMUSG00000019487	Mm.37368	NM_001242389,NM_001242390,NM_001242391,NM_134125,NP_001229318,NP_001229319,NP_001229320,NP_598886	Q8CJ53	6.39745	0.0380378	0.713729	0.91983
106633_at	Ift140	intraflagellar transport 140	106633	ENSMUSG00000024169	Mm.32802	NM_134126,NP_598887	E9PY46,Q3TQ94	3.93356	0.159294	0.280648	0.680175
106639_at	Vmac	vimentin-type intermediate filament associated coiled-coil protein	106639	ENSMUSG00000054723	Mm.37290	NM_001166474,NM_178926,NP_001159946,NP_849257	G3XA49,Q8BP01	4.9797	0.00587571	0.934612	0.983993
106648_at	Cyp4f15	cytochrome P450, family 4, subfamily f, polypeptide 15	106648	ENSMUSG00000073424	Mm.26539	NM_134127,NP_598888	Q99N18	3.11805	-0.0820821	0.688543	0.908807
106672_at	AI413582	expressed sequence AI413582	106672	ENSMUSG00000062753	Mm.61488	NM_001002895,NP_001002895	Q3V2N7,Q8R043	3.45574	-0.118724	0.378207	0.75645
106707_at	Rpusd1	RNA pseudouridylate synthase domain containing 1	106707	ENSMUSG00000041199	Mm.24603	NM_028009,NP_082285	Q8VCZ8	3.87485	0.0766791	0.51355	0.834592
106722_at	AU023871	expressed sequence AU023871	106722	ENSMUSG00000073414	Mm.390956	NM_001033221,NM_001191012,NP_001028393,NP_001177941	D3YVS6,D7PDD4	2.99552	-0.0455479	0.726434	0.923853
106757_at	Catsperd	catsper channel auxiliary subunit delta	106757	ENSMUSG00000040828	Mm.23401	NM_175350,NP_780559	E9Q9F6	2.38747	-0.0184941	0.763724	0.935887
106759_at	Ticam1	toll-like receptor adaptor molecule 1	106759	ENSMUSG00000047123	Mm.203952	NM_174989,NP_778154	Q80UF7	6.84407	0.120011	0.265943	0.668653
106763_at	Ttbk1	tau tubulin kinase 1	106763	ENSMUSG00000015599	Mm.297613	NM_001162864,NM_175351,NP_001156336	Q6PCN3	2.72472	-0.165604	0.0622121	0.346749
106766_at	Stap2	signal transducing adaptor family member 2	106766	ENSMUSG00000038781	Mm.204991	NM_145934,NP_666046	Q8R0L1	8.5137	-0.243433	0.0536454	0.321872
106794_at	Dhx57	DEAH (Asp-Glu-Ala-Asp/His) box polypeptide 57	106794	ENSMUSG00000035051	Mm.12412	NM_001163759,NM_198942,NP_001157231,NP_945180	Q6P5D3	5.14221	-0.345533	0.126431	0.49028
106795_at	Tcf19	transcription factor 19	106795	ENSMUSG00000050410	Mm.11434,Mm.475434	NM_001163763,NM_001163764,NM_025674,NP_001157235,NP_001157236,NP_079950	G3XA31,Q99KJ5	5.13487	0.340411	0.151665	0.532072
106821_at	Oard1	O-acyl-ADP-ribose deacylase 1	106821	ENSMUSG00000040771	Mm.203943	NM_207219,NP_997102	Q8R5F3	3.65279	0.207958	0.0813082	0.397798
106840_at	Unc119b	unc-119 homolog B (C. elegans)	106840	ENSMUSG00000046562	Mm.29241	NM_175352,NP_780561	Q8C4B4	4.8021	-0.0394497	0.673277	0.904784
106861_at	Abhd3	abhydrolase domain containing 3	106861	ENSMUSG00000002475	Mm.273108	NM_134130,NP_598891	Q91ZH7	7.94507	-0.310514	0.0232137	0.210995
106869_at	Tnfaip8	tumor necrosis factor, alpha-induced protein 8	106869	ENSMUSG00000062210	Mm.27740	NM_001177759,NM_001177760,NM_134131,NP_001171230,NP_001171231,NP_598892	D3YWJ5,D3Z325,Q921Z5	3.62555	-0.544157	0.0036551	0.0819501
106877_at	Afap1l1	actin filament associated protein 1-like 1	106877	ENSMUSG00000033032	Mm.26632	NM_178928,NP_849259	B2RSM5,Q8BZI0	3.37237	0.10752	0.445368	0.798242
106878_at	Smim3	small integral membrane protein 3	106878	ENSMUSG00000038059	Mm.273197	NM_134133,NP_598894	Q3U1M0,Q99PE5	5.07654	0.540965	0.00237514	0.0643746
106894_at	Hmgxb3	HMG box domain containing 3	106894	ENSMUSG00000024622	Mm.22574,Mm.27620	NM_134134,NM_178277,NP_598895,NP_840061	G3X9M3,Q6AXF8,Q6NZP6,Q6PEF4,Q8BY57,Q8R168,Q9JJ64	4.88124	0.110178	0.433375	0.789707
106931_at	Kctd1	potassium channel tetramerisation domain containing 1	106931	ENSMUSG00000036225	Mm.329299	NM_001142731,NM_134112,NP_001136203,NP_598873	E9Q6T9,Q5M956	2.69789	0.0255483	0.686173	0.908807
106947_at	Slc39a3	solute carrier family 39 (zinc transporter), member 3	106947	ENSMUSG00000046822	Mm.5353	NM_134135,NP_598896	Q99K24	4.97452	0.290982	0.0268713	0.227923
106952_at	Arap3	ArfGAP with RhoGAP domain, ankyrin repeat and PH domain 3	106952	ENSMUSG00000024451	Mm.247642	NM_001205336,NM_139206,NP_001192265,NP_631945	Q8R5G7	2.9094	-0.228973	0.0986078	0.437255
106957_at	Slc39a6	solute carrier family 39 (metal ion transporter), member 6	106957	ENSMUSG00000024270	Mm.21688	NM_139143,NP_631882	Q8C145	3.00434	-0.000676447	0.995643	0.99874
107022_at	Gramd3	GRAM domain containing 3	107022	ENSMUSG00000001700	Mm.24356	NM_026240,NP_080516	Q9D2W5	7.94739	-0.949043	0.0175522	0.185461
107029_at	Me2	malic enzyme 2, NAD(+)-dependent, mitochondrial	107029	ENSMUSG00000024556	Mm.36817	NM_145494,NP_663469	Q99KE1	9.00047	-0.703595	0.0136606	0.165123
107035_at	Fbxo38	F-box protein 38	107035	ENSMUSG00000042211	Mm.21295	NM_134136,NP_598897	Q8BMI0	6.18969	-0.090508	0.566828	0.857928
107045_at	Lars	leucyl-tRNA synthetase	107045	ENSMUSG00000024493	Mm.312170	NM_134137,NP_598898	Q7TSZ3,Q8BMJ2	5.78315	0.559766	0.00959441	0.136611
107047_at	Psmg2	proteasome (prosome, macropain) assembly chaperone 2	107047	ENSMUSG00000024537	Mm.150701	NM_134138,NP_598899	Q9EST4	5.93544	0.463852	0.0598533	0.340524
107065_at	Lrrtm2	leucine rich repeat transmembrane neuronal 2	107065	ENSMUSG00000071862	Mm.39900	NM_178005,NP_821072	Q8BGA3,Q8C8L1	2.5325	-0.00623502	0.957948	0.988638
107071_at	Wdr74	WD repeat domain 74	107071	ENSMUSG00000042729	Mm.29627	NM_134139,NP_598900	Q8VCG3	5.72204	0.561115	0.00758219	0.120876
107094_at	Rrp12	ribosomal RNA processing 12 homolog (S. cerevisiae)	107094	ENSMUSG00000035049	Mm.276044	NM_199447,NP_955518	Q3UJA1,Q6P5B0	4.52117	0.259546	0.0296164	0.239588
107141_at	Cyp2c50	cytochrome P450, family 2, subfamily c, polypeptide 50	107141	ENSMUSG00000054827	Mm.474575	NM_001167875,NM_001167877,NM_134144,NP_001161347,NP_001161349,NP_598905	Q91X77	2.24434	0.193076	0.196991	0.595396
107146_at	Glyat	glycine-N-acyltransferase	107146	ENSMUSG00000063683	Mm.39974	NM_145935,NP_666047	Q91XE0	2.10861	-0.0620541	0.475932	0.814131
107173_at	Gpr137	G protein-coupled receptor 137	107173	ENSMUSG00000024958	Mm.276555	NM_001177360,NM_001177361,NM_001177362,NM_207220,NP_001170831,NP_001170832,NP_001170833,NP_997103	E9Q9I0,Q3TD99,Q3UPL3,Q3UQ21,Q80ZU9	5.30928	-0.420154	0.0104439	0.143685
107182_at	Btaf1	BTAF1 RNA polymerase II, B-TFIID transcription factor-associated, (Mot1 homolog, S. cerevisiae)	107182	ENSMUSG00000040565	Mm.295062	NM_001080706,NP_001074175	E9QAE3	5.46504	-0.0755559	0.362264	0.745325
107197_at	AI462493	expressed sequence AI462493	107197	ENSMUSG00000071654	Mm.490289	NM_001160356,NP_001153828	Q3V2E3,Q8K2T4	3.41929	0.193258	0.070701	0.369932
107221_at	Ffar4	free fatty acid receptor 4	107221	ENSMUSG00000054200	Mm.35288	NM_181748,NP_861413	Q3V2S5,Q7TMA4	2.82738	0.0931262	0.40511	0.77482
107227_at	Macrod1	MACRO domain containing 1	107227	ENSMUSG00000036278	Mm.439977	NM_134147,NP_598908	Q922B1	3.40046	-0.0461224	0.750664	0.932175
107239_at	Carns1	carnosine synthase 1	107239	ENSMUSG00000075289	Mm.482310	NM_134148,NP_598909	E9PX09	2.7185	0.0350808	0.737792	0.926946
107242_at	AI837181	expressed sequence AI837181	107242	ENSMUSG00000047423	Mm.329658	NM_001256515,NM_134149,NP_001243444,NP_598910	E9QNR6,Q8VD62	4.90641	0.16494	0.313839	0.707148
107250_at	Kazald1	Kazal-type serine peptidase inhibitor domain 1	107250	ENSMUSG00000025213	Mm.24417	NM_178929,NP_849260	Q8BJ66	2.28297	-0.0999496	0.199053	0.597469
107260_at	Otub1	OTU domain, ubiquitin aldehyde binding 1	107260	ENSMUSG00000024767	Mm.203921	NM_134150,NP_598911	Q7TQI3	8.09138	0.487163	0.00146229	0.0522966
107271_at	Yars	tyrosyl-tRNA synthetase	107271	ENSMUSG00000028811	Mm.145488,Mm.410673	NM_134151,NP_598912	A2A7S7,Q91WQ3	6.67006	0.162324	0.265311	0.668653
107272_at	Psat1	phosphoserine aminotransferase 1	107272	ENSMUSG00000024640	Mm.289936,Mm.470456	NM_001205339,NM_177420,NP_001192268,NP_803155	Q3U6K9,Q543K5,Q99K85	6.05621	0.548403	0.0319548	0.248487
107305_at	Vps37c	vacuolar protein sorting 37C (yeast)	107305	ENSMUSG00000048832	Mm.19091	NM_181403,NP_852068	Q8R105	5.66417	0.180904	0.0736558	0.378046
107321_at	Lpxn	leupaxin	107321	ENSMUSG00000024696	Mm.313136	NM_134152,NP_598913	Q99N69	3.61829	-0.686473	0.00201431	0.059698
107328_at	Trpt1	tRNA phosphotransferase 1	107328	ENSMUSG00000047656	Mm.391161	NM_153597,NP_705825,NR_027351	Q8K3A2	3.40539	-0.0693541	0.551458	0.851209
107338_at	Gbf1	golgi-specific brefeldin A-resistance factor 1	107338	ENSMUSG00000025224	Mm.271620	NM_178930,NP_849261	Q6DFZ1	6.98084	-0.399068	0.0110862	0.148291
107350_at	AW112010	expressed sequence AW112010	107350	ENSMUSG00000075010	Mm.6381	NM_001177351,NP_001170822	Q3U6J0	6.81715	-1.85126	1.98129e-06	0.00157496
107351_at	Kank1	KN motif and ankyrin repeat domains 1	107351	ENSMUSG00000032702	Mm.260722	NM_181404,NP_852069	E9Q238,Q6AXG6,Q8BRZ8	3.05824	0.0794068	0.493414	0.8226
107358_at	Tm9sf3	transmembrane 9 superfamily member 3	107358	ENSMUSG00000025016	Mm.246440	NM_133352,NP_579930	Q9ET30	9.18477	0.347182	0.00518695	0.0990082
107368_at	Pdzd8	PDZ domain containing 8	107368	ENSMUSG00000074746	Mm.268797,Mm.361919	NM_001033222,NP_001028394	B9EJ80,Q3UMB1	7.3947	0.0687929	0.525059	0.840214
107371_at	Exoc6	exocyst complex component 6	107371	ENSMUSG00000053799	Mm.24865	NM_175353,NP_780562	Q3U9D6,Q8C670	6.52892	0.347441	0.025587	0.222266
107372_at	C030016D13Rik	RIKEN cDNA C030016D13 gene	107372	NA	Mm.17942	NM_175354,NR_027987	NA	2.48363	0.0870136	0.495357	0.823535
107373_at	Fam111a	family with sequence similarity 111, member A	107373	ENSMUSG00000024691	Mm.1643	NM_026640,NP_080916	Q9D2L9	3.59935	-0.233713	0.320473	0.711141
107375_at	Slc25a45	solute carrier family 25, member 45	107375	ENSMUSG00000024818	Mm.5323	NM_134154,NP_598915	Q8CFJ7	8.89511	-0.454481	0.0213265	0.200361
107376_at	E330013P04Rik	RIKEN cDNA E330013P04 gene	107376	ENSMUSG00000053117	Mm.245813	NR_026942	NA	2.33821	0.022951	0.801728	0.948622
107392_at	Brms1	breast cancer metastasis-suppressor 1	107392	ENSMUSG00000080268	Mm.489654	NM_134155,NP_598916	Q547N0,Q99N20	5.48291	0.149087	0.213913	0.616119
107435_at	Hat1	histone aminotransferase 1	107435	ENSMUSG00000027018	Mm.490264	NM_026115,NP_080391	Q8BY71	7.09693	0.418803	0.0638265	0.35088
107448_at	Unc5a	unc-5 homolog A (C. elegans)	107448	ENSMUSG00000025876	Mm.23573	NM_153131,NP_694771	Q8K1S4	3.59292	-0.172082	0.186153	0.581316
107449_at	Unc5b	unc-5 homolog B (C. elegans)	107449	ENSMUSG00000020099	Mm.290433	NM_029770,NP_084046	Q8K1S3	5.87104	-1.12533	0.000108316	0.014166
107476_at	Acaca	acetyl-Coenzyme A carboxylase alpha	107476	ENSMUSG00000020532	Mm.31374	NM_133360,NP_579938	Q5SWU9	4.3057	0.189535	0.424941	0.785949
107477_at	Guca1b	guanylate cyclase activator 1B	107477	ENSMUSG00000023979	Mm.59151	NM_146079,NP_666191	Q8VBV8	2.7316	0.0469363	0.575785	0.860915
107503_at	Atf5	activating transcription factor 5	107503	ENSMUSG00000038539	Mm.389890	NM_030693,NP_109618,NR_033136	O70191,Q3UJF3	3.8353	0.0545701	0.483815	0.818375
107508_at	Eprs	glutamyl-prolyl-tRNA synthetase	107508	ENSMUSG00000026615	Mm.154511,Mm.490980	NM_029735,NP_084011	Q8CGC7	6.75762	0.483567	0.016098	0.177997
107513_at	Ssr1	signal sequence receptor, alpha	107513	ENSMUSG00000021427	Mm.426670,Mm.490298	NM_025965,NP_080241	Q9CY50	9.34086	0.437737	0.0250812	0.219858
107515_at	Lgr4	leucine-rich repeat-containing G protein-coupled receptor 4	107515	ENSMUSG00000050199	Mm.277351,Mm.485992	NM_172671,NP_766259	A2ARI4,Q8BZR7	7.88833	0.414929	0.00925214	0.133972
107522_at	Ece2	endothelin converting enzyme 2	107522	ENSMUSG00000022842	Mm.263319	NM_025462,NM_139293,NM_177940,NM_177941,NM_177942,NP_079738,NP_647454,NP_808809,NP_808810,NP_808811	B2RQR8,E9PUE3,E9Q896,E9QKA6,Q80Z57,Q80Z58,Q80Z60	2.98004	-0.0190091	0.822405	0.954078
107526_at	Gimap4	GTPase, IMAP family member 4	107526	ENSMUSG00000054435	Mm.333048,Mm.486676,Mm.490512	NM_001243199,NM_001243200,NM_001243201,NM_174990,NM_175048,NP_001230128,NP_001230129,NP_001230130,NP_778155,NP_778213	D3YTN4,D3YWB5,D3Z3F3,D3Z7Q4,Q99JY3	3.71357	-1.5749	0.000676695	0.0362965
107527_at	Il1rl2	interleukin 1 receptor-like 2	107527	ENSMUSG00000070942	Mm.155583	NM_133193,NP_573456	Q149G7,Q9ERS7	2.38342	-0.0922151	0.303563	0.699085
107528_at	Magee1	melanoma antigen, family E, 1	107528	ENSMUSG00000031227	Mm.24341	NM_053201,NP_444431	Q6PCZ4	2.45514	0.0512234	0.561073	0.854659
107566_at	Arl2bp	ADP-ribosylation factor-like 2 binding protein	107566	ENSMUSG00000031776	Mm.393247	NM_024191,NM_024269,NP_077153,NP_077231	Q9D385	7.43079	0.579521	0.00780916	0.121965
107568_at	Wwp1	WW domain containing E3 ubiquitin protein ligase 1	107568	ENSMUSG00000041058	Mm.437287,Mm.78312	NM_001276292,NM_177327,NP_001263221,NP_796301,NR_074089,NR_074090	Q3UV52,Q8BZZ3	6.6396	0.253358	0.116261	0.470262
107569_at	Nt5c3	5'-nucleotidase, cytosolic III	107569	ENSMUSG00000029780	Mm.158936	NM_001252374,NM_026004,NP_001239303,NP_080280	Q9D020	5.00225	0.628978	0.0229274	0.20893
107576_at	Tcrg-C4	T cell receptor gamma, constant 4	107576	NA	NA	NA	NA	5.59469	-1.99735	0.0107142	0.145888
107581_at	Col16a1	collagen, type XVI, alpha 1	107581	ENSMUSG00000040690	Mm.41860	NM_028266,NP_082542	Q8BLX7	3.49214	-0.0607759	0.478847	0.815547
107585_at	Dio3	deiodinase, iodothyronine type III	107585	ENSMUSG00000075707	Mm.154427	NM_172119,NP_742117	Q91ZI8	2.16558	-0.00996334	0.91601	0.978606
107586_at	Ovol2	ovo-like 2 (Drosophila)	107586	ENSMUSG00000037279	Mm.252750	NM_026924,NM_152947,NP_081200,NP_694455	Q3TIV4,Q8CIV7	5.10283	0.674106	0.00365314	0.0819501
107587_at	Osr2	odd-skipped related 2	107587	ENSMUSG00000022330	Mm.46336	NM_054049,NP_473390	Q91ZD1	5.1779	0.413601	0.437416	0.791962
107589_at	Mylk	myosin, light polypeptide kinase	107589	ENSMUSG00000022836	Mm.33360	NM_139300,NP_647461	B1B1A8	6.4804	-0.703675	0.000233188	0.0211102
107605_at	Rdh1	retinol dehydrogenase 1 (all trans)	107605	ENSMUSG00000089789	Mm.484271	NM_080436,NP_536684	Q8CGV4,Q8VIJ7	3.08326	0.165702	0.275477	0.676308
107607_at	Nod1	nucleotide-binding oligomerization domain containing 1	107607	ENSMUSG00000038058	Mm.28498	NM_001171007,NM_172729,NP_001164478,NP_766317	Q540J8,Q8BHB0	3.62845	-0.127375	0.396093	0.767587
107650_at	Pi4kb	phosphatidylinositol 4-kinase, catalytic, beta polypeptide	107650	ENSMUSG00000038861	Mm.217222	NM_175356,NP_780565	Q8BKC8	6.21026	-0.106056	0.168023	0.557089
107652_at	Uap1	UDP-N-acetylglucosamine pyrophosphorylase 1	107652	ENSMUSG00000026670	Mm.27969	NM_133806,NP_598567,XM_003689330,XP_003689378	Q91YN5	6.99676	0.125137	0.193609	0.592381
107656_at	Krt9	keratin 9	107656	ENSMUSG00000051617	Mm.445335	NM_201255,NP_957707	Q6RHW0	2.44136	0.00462534	0.952559	0.987654
107684_at	Coro2a	coronin, actin binding protein 2A	107684	ENSMUSG00000028337	Mm.416311,Mm.485361	NM_001164804,NM_178893,NP_001158276,NP_849224	B1AVH4,B1AVH5,Q8C0P5	10.0588	0.0822222	0.34733	0.733687
107701_at	Sf3b4	splicing factor 3b, subunit 4	107701	ENSMUSG00000068856	Mm.219671	NM_153053,NP_694693	Q8QZY9	2.87986	0.168687	0.0847675	0.407527
107702_at	Rnh1	ribonuclease/angiogenin inhibitor 1	107702	ENSMUSG00000038650	Mm.279485	NM_001172100,NM_001172101,NM_145135,NP_001165571,NP_001165572,NP_660117	Q91VI7	7.86816	-0.0558965	0.713975	0.919909
107723_at	Slc12a6	solute carrier family 12, member 6	107723	ENSMUSG00000027130	Mm.46449	NM_133648,NM_133649,NP_598409,NP_598410	Q3V0N8,Q924N4	6.08903	-0.478776	0.121879	0.481202
107732_at	Mrpl10	mitochondrial ribosomal protein L10	107732	ENSMUSG00000001445	Mm.208946	NM_026154,NP_080430	Q3TBW2	7.82722	0.414853	0.0022123	0.0629378
107733_at	Mrpl41	mitochondrial ribosomal protein L41	107733	ENSMUSG00000036850	Mm.23010	NM_001031808,NP_001026978	Q9CQN7	3.05991	0.077046	0.471528	0.812219
107734_at	Mrpl30	mitochondrial ribosomal protein L30	107734	ENSMUSG00000026087	Mm.26614	NM_027098,NP_081374	Q9D7N6	6.71215	0.0476899	0.755636	0.93406
107746_at	Rapgef1	Rap guanine nucleotide exchange factor (GEF) 1	107746	ENSMUSG00000039844	Mm.298274	NM_001039086,NM_001039087,NM_054050,NP_001034175,NP_001034176,NP_473391	Q3UGX8,Q3UHC1,Q8C5V7,Q91ZZ2	4.57632	0.132089	0.486053	0.819058
107747_at	Aldh1l1	aldehyde dehydrogenase 1 family, member L1	107747	ENSMUSG00000030088	Mm.30035	NM_027406,NP_081682	Q8R0Y6	7.47869	-0.229853	0.153574	0.534721
107751_at	Prrxl1	paired related homeobox protein-like 1	107751	ENSMUSG00000041730	Mm.119274	NM_001001796,NP_001001796	Q8BYH0	3.04404	-0.0885729	0.278213	0.678582
107753_at	Lgals2	lectin, galactose-binding, soluble 2	107753	ENSMUSG00000043501	Mm.390793	NM_025622,NP_079898	Q9CQW5	11.4083	0.419007	0.0157868	0.177064
107765_at	Ankrd1	ankyrin repeat domain 1 (cardiac muscle)	107765	ENSMUSG00000024803	Mm.10279	NM_013468,NP_038496	Q9CR42	2.61961	0.0540274	0.506952	0.83011
107766_at	Haao	3-hydroxyanthranilate 3,4-dioxygenase	107766	ENSMUSG00000000673	Mm.30100	NM_025325,NP_079601	Q78JT3	3.06568	0.0536155	0.641872	0.890963
107767_at	Scamp1	secretory carrier membrane protein 1	107767	ENSMUSG00000021687	Mm.201455	NM_029153,NP_083429	Q3TD71,Q8K021	6.81631	0.00581957	0.959809	0.988953
107769_at	Tm6sf1	transmembrane 6 superfamily member 1	107769	ENSMUSG00000038623	Mm.221412,Mm.392934	NM_145375,NP_663350	P58749	2.84883	-0.270863	0.0168339	0.181784
107770_at	Tm6sf2	transmembrane 6 superfamily member 2	107770	ENSMUSG00000036151	Mm.37974	NM_181540,NP_853518	Q8R1J1	10.8315	-0.00776406	0.944675	0.985904
107771_at	Bmyc	brain expressed myelocytomatosis oncogene	107771	ENSMUSG00000049086	Mm.330057	NM_023326,NP_075815	A0PJL6,Q6P8Z1	6.53601	0.442268	0.506567	0.829987
107815_at	Scml2	sex comb on midleg-like 2 (Drosophila)	107815	ENSMUSG00000000037	Mm.159173	NM_133194,NP_573457	E9Q796,Q8BYC8	2.52704	-0.0428432	0.624417	0.884977
107817_at	Jmjd6	jumonji domain containing 6	107817	ENSMUSG00000056962	Mm.481684	NM_033398,NP_203971	Q9ERI5	5.75423	0.0613327	0.552009	0.851257
107823_at	Whsc1	Wolf-Hirschhorn syndrome candidate 1 (human)	107823	ENSMUSG00000057406	Mm.19892,Mm.332320,Mm.490310	NM_001081102,NM_001177884,NM_175231,NP_001074571,NP_001171355,NP_780440	Q8BJU7,Q8BVE8	5.67151	0.261114	0.0311196	0.246111
107829_at	Thoc5	THO complex 5	107829	ENSMUSG00000034274	Mm.28969,Mm.446885	NM_172438,NP_766026	Q8BKT7	6.45697	0.261292	0.168599	0.558317
107831_at	Bai1	brain-specific angiogenesis inhibitor 1	107831	ENSMUSG00000034730	Mm.43133	NM_174991,NP_778156	Q3UHD1	2.87543	0.0166502	0.837843	0.958958
107849_at	Prl2c5	prolactin family 2, subfamily c, member 5	107849	ENSMUSG00000055360	Mm.392548	NM_181852,NP_862900	Q9JLV9	2.63696	0.278065	0.133997	0.50245
107868_at	Usp9y	ubiquitin specific peptidase 9, Y chromosome	107868	ENSMUSG00000069044	Mm.347376	NM_148943,NP_683745	F8VPU6	2.16911	0.00234657	0.973042	0.992291
107869_at	Cth	cystathionase (cystathionine gamma-lyase)	107869	ENSMUSG00000028179	Mm.28301	NM_145953,NP_666065	Q8VCN5	7.12944	-0.238229	0.527667	0.841029
107889_at	Gcm2	glial cells missing homolog 2 (Drosophila)	107889	ENSMUSG00000021362	Mm.1399	NM_008104,NP_032130	O09102	2.64129	-0.0875271	0.44591	0.798592
107895_at	Mgat5	mannoside acetylglucosaminyltransferase 5	107895	ENSMUSG00000036155	Mm.214682,Mm.391592,Mm.472488	NM_145128,NP_660110	Q059T5,Q8R4G6	7.44531	0.43625	0.000245543	0.0217264
107932_at	Chd4	chromodomain helicase DNA binding protein 4	107932	ENSMUSG00000063870	Mm.333388	NM_145979,NP_666091	Q6PDQ2	7.25758	0.132697	0.374949	0.753553
107934_at	Celsr3	cadherin, EGF LAG seven-pass G-type receptor 3 (flamingo homolog, Drosophila)	107934	ENSMUSG00000023473	Mm.39945	NM_080437,NP_536685	Q91ZI0	2.74087	-0.255422	0.0068467	0.114492
107939_at	Pom121	nuclear pore membrane protein 121	107939	ENSMUSG00000053293	Mm.28399	NM_148932,NP_683734	Q3U425,Q8K3Z9	6.09303	0.59202	0.00277705	0.0705484
107951_at	Cdk9	cyclin-dependent kinase 9 (CDC2-related kinase)	107951	ENSMUSG00000009555	Mm.27557	NM_130860,NP_570930	Q99J95	6.21854	0.235547	0.19936	0.598109
107970_at	Hist1h1t	histone cluster 1, H1t	107970	ENSMUSG00000036211	Mm.8048	NM_010377,NP_034507	I7HFT9,Q07133	2.48734	0.0606918	0.337626	0.725632
107971_at	Frs3	fibroblast growth factor receptor substrate 3	107971	ENSMUSG00000023266	Mm.392206	NM_144939,NP_659188	Q91WJ0	4.24486	0.0715796	0.545968	0.849097
107975_at	Pacs1	phosphofurin acidic cluster sorting protein 1	107975	ENSMUSG00000024855	Mm.234923	NM_153129,NP_694769	Q8K212	3.75709	0.0705352	0.44719	0.799156
107976_at	Bre	brain and reproductive organ-expressed protein	107976	ENSMUSG00000052139	Mm.482126	NM_144541,NM_181279,NM_181280,NM_181281,NM_181282,NP_653124,NP_851796,NP_851797,NP_851798,NP_851799	Q8K3W0	8.34135	0.273804	0.0456365	0.298661
107986_at	Ddb2	damage specific DNA binding protein 2	107986	ENSMUSG00000002109	Mm.389334	NM_028119,NP_082395	Q99J79	2.94026	0.0791565	0.623005	0.884225
107993_at	Bfsp2	beaded filament structural protein 2, phakinin	107993	ENSMUSG00000032556	Mm.335403	NM_001002896,NP_001002896	Q6NVD9	2.74701	-0.0448886	0.673997	0.904954
107995_at	Cdc20	cell division cycle 20	107995	ENSMUSG00000006398	Mm.289747	NM_023223,NP_075712	Q9JJ66	5.13725	0.580944	0.0480347	0.306345
107999_at	Gtpbp6	GTP binding protein 6 (putative)	107999	ENSMUSG00000033434	Mm.86267	NM_145147,NP_660129	Q3U6U5,Q8K372	4.60137	0.139072	0.113751	0.466929
108000_at	Cenpf	centromere protein F	108000	ENSMUSG00000026605	Mm.129746	NM_001081363,NP_001074832	E9Q3P4	4.03768	0.155736	0.247024	0.650574
108011_at	Ap4e1	adaptor-related protein complex AP-4, epsilon 1	108011	ENSMUSG00000001998	Mm.134045	NM_175550,NP_780759	Q80V94	3.29154	0.191847	0.084289	0.406517
108012_at	Ap1s2	adaptor-related protein complex 1, sigma 2 subunit	108012	ENSMUSG00000031367	Mm.426783	NM_026887,NP_081163	Q8BW87	2.26657	-0.106657	0.460661	0.80648
108013_at	Celf4	CUGBP, Elav-like family member 4	108013	ENSMUSG00000024268	Mm.266435	NM_001146292,NM_001146293,NM_001146294,NM_001146295,NM_001174074,NM_133195,NP_001139764,NP_001139765,NP_001139766,NP_001139767,NP_001167545,NP_573458	Q7TSY6	3.12953	-0.134836	0.218753	0.622027
108014_at	Srsf9	serine/arginine-rich splicing factor 9	108014	ENSMUSG00000029538	Mm.287826	NM_025573,NP_079849,NR_036616	Q9D0B0	6.21927	0.243497	0.0200216	0.195664
108015_at	Chrnb4	cholinergic receptor, nicotinic, beta polypeptide 4	108015	ENSMUSG00000035200	Mm.32694	NM_148944,NP_683746	Q3USV2,Q8R493	2.62332	-0.0223535	0.8837	0.968611
108017_at	Fxyd4	FXYD domain-containing ion transport regulator 4	108017	ENSMUSG00000004988	Mm.250392	NM_001173372,NM_033648,NP_001166843,NP_387468	Q9D2W0	2.9483	0.0953656	0.446677	0.798697
108022_at	Igkv6-15	immunoglobulin kappa variable 6-15	108022	NA	Mm.426557	NA	NA	3.82012	-0.896806	0.034501	0.258203
108024_at	Igkv6-20	immunoglobulin kappa variable 6-20	108024	NA	Mm.300786	NA	NA	3.84402	-0.643649	0.178954	0.571722
108030_at	Lin7a	lin-7 homolog A (C. elegans)	108030	ENSMUSG00000019906	Mm.268025	NM_001033223,NM_001039354,NP_001028395,NP_001034443	Q3TUM0,Q8JZS0	2.40975	0.0174616	0.787406	0.944137
108037_at	Shmt2	serine hydroxymethyltransferase 2 (mitochondrial)	108037	ENSMUSG00000025403	Mm.29890	NM_001252316,NM_028230,NP_001239245,NP_082506	Q3TFD0,Q9CZN7	6.85228	0.586928	0.0378272	0.269627
108043_at	Chrnb3	cholinergic receptor, nicotinic, beta polypeptide 3	108043	ENSMUSG00000031492	Mm.110444	NM_027454,NM_173212,NP_081730,NP_775304	Q3UZS0,Q8BMN3	2.32805	0.0192917	0.833657	0.958262
108052_at	Slc14a1	solute carrier family 14 (urea transporter), member 1	108052	ENSMUSG00000059336	Mm.33832	NM_001171010,NM_001171011,NM_028122,NP_001164481,NP_001164482,NP_082398	Q8VHL0	3.42285	-0.596967	0.212229	0.613486
108058_at	Camk2d	calcium/calmodulin-dependent protein kinase II, delta	108058	ENSMUSG00000053819	Mm.255822	NM_001025438,NM_001025439,NM_023813,NP_001020609,NP_001020610,NP_076302	E9Q1V9,Q6PHZ2,Q8CCM0	8.18277	0.247117	0.0796411	0.393775
108062_at	Cstf2	cleavage stimulation factor, 3' pre-RNA subunit 2	108062	ENSMUSG00000031256	Mm.67938	NM_133196,NP_573459	Q8BIQ5	6.15554	0.276945	0.136323	0.507001
108067_at	Eif2b3	eukaryotic translation initiation factor 2B, subunit 3	108067	ENSMUSG00000028683	Mm.34612	NM_001111277,NM_175135,NP_001104747,NP_780344	A4FUS0,B1AUN2,Q3UKV0	5.48415	0.600888	0.0206907	0.197875
108068_at	Grm2	glutamate receptor, metabotropic 2	108068	ENSMUSG00000023192	Mm.410822,Mm.424639	NM_001160353,NP_001153825	Q14BI2	2.88947	-0.0745033	0.420865	0.783939
108069_at	Grm3	glutamate receptor, metabotropic 3	108069	ENSMUSG00000003974	Mm.318966	NM_181850,NP_862898	Q9QYS2	2.5015	0.163862	0.119362	0.476346
108071_at	Grm5	glutamate receptor, metabotropic 5	108071	ENSMUSG00000049583	Mm.235018	NM_001033224,NM_001081414,NM_001143834,NP_001074883,NP_001137306	B2BH30,B7ZMP7,E9QMC2,Q3UVX5,Q4VA56	2.81778	0.104907	0.349108	0.734978
108072_at	Grm6	glutamate receptor, metabotropic 6	108072	ENSMUSG00000000617	Mm.134265	NM_173372,NP_775548	A7MD55,Q5NCH9,Q8CFQ7	2.59033	0.0776283	0.473609	0.813216
108073_at	Grm7	glutamate receptor, metabotropic 7	108073	ENSMUSG00000056755	Mm.240881	NM_177328,NP_796302	Q68ED2	2.49851	0.0589685	0.422138	0.784616
108075_at	Ltbp4	latent transforming growth factor beta binding protein 4	108075	ENSMUSG00000040488	Mm.272251	NM_001113549,NM_175641,NP_001107021,NP_783572	Q8K4G1	3.30031	-0.0417604	0.647404	0.893639
108077_at	Skiv2l	superkiller viralicidic activity 2-like (S. cerevisiae)	108077	ENSMUSG00000040356	Mm.18845	NM_021337,NM_178062,NP_067312	Q3TW36,Q6NZR5,Q8C2W7	6.8727	-0.266361	0.0312005	0.246148
108078_at	Olr1	oxidized low density lipoprotein (lectin-like) receptor 1	108078	ENSMUSG00000030162	Mm.293626	NM_138648,NP_619589	Q9EQ09	2.27938	-0.0660515	0.381841	0.758634
108079_at	Prkaa2	protein kinase, AMP-activated, alpha 2 catalytic subunit	108079	ENSMUSG00000028518	Mm.48638	NM_178143,NP_835279	Q8BRK8	7.22785	0.433065	0.00444542	0.0913045
108083_at	Pip4k2b	phosphatidylinositol-5-phosphate 4-kinase, type II, beta	108083	ENSMUSG00000018547	Mm.39700	NM_054051,NP_473392	Q3UJ95,Q80XI4	3.57186	-0.255254	0.10015	0.440561
108086_at	Rnf216	ring finger protein 216	108086	ENSMUSG00000045078	Mm.381440,Mm.488397	NM_080561,NM_207110,NP_542128,NP_996993	P58283	5.35944	0.0869835	0.438483	0.792539
108089_at	Rnf144a	ring finger protein 144A	108089	ENSMUSG00000020642	Mm.214932	NM_001081977,NM_080563,NP_001075446,NP_542130	Q925F3	3.13734	0.00447908	0.957715	0.988557
108096_at	Slco1a5	solute carrier organic anion transporter family, member 1a5	108096	ENSMUSG00000063975	Mm.206599	NM_001267707,NM_130861,NP_001254636,NP_570931	Q91YY5	2.14785	-0.00190753	0.982142	0.994772
108097_at	Prkab2	protein kinase, AMP-activated, beta 2 non-catalytic subunit	108097	ENSMUSG00000038205	Mm.31175	NM_182997,NP_892042	Q6PAM0	3.34326	0.0921404	0.455412	0.803354
108098_at	Med21	mediator complex subunit 21	108098	ENSMUSG00000030291	Mm.26212	NM_025315,NP_079591	Q9CQ39	4.47892	-0.394113	0.181405	0.574867
108099_at	Prkag2	protein kinase, AMP-activated, gamma 2 non-catalytic subunit	108099	ENSMUSG00000028944	Mm.33649	NM_001170555,NM_001170556,NM_145401,NP_001164026,NP_001164027,NP_663376	Q3TMN8,Q8BIQ9,Q91WG5	6.43075	0.125809	0.463496	0.80759
108100_at	Baiap2	brain-specific angiogenesis inhibitor 1-associated protein 2	108100	ENSMUSG00000025372	Mm.197534	NM_001037754,NM_001037755,NM_130862,NP_001032843,NP_001032844,NP_570932	Q3UKP6,Q8BKX1	3.69765	0.0410807	0.801448	0.948566
108101_at	Fermt3	fermitin family homolog 3 (Drosophila)	108101	ENSMUSG00000024965	Mm.157591	NM_153795,NP_722490	Q3TEE6,Q8K1B8	3.30747	-0.294825	0.00648538	0.111377
108105_at	B3gnt5	UDP-GlcNAc:betaGal beta-1,3-N-acetylglucosaminyltransferase 5	108105	ENSMUSG00000022686	Mm.33935	NM_001159407,NM_001159408,NM_054052,NP_001152879,NP_001152880,NP_473393	Q8BGY6	2.96026	0.305272	0.117022	0.471828
108112_at	Eif4ebp3	eukaryotic translation initiation factor 4E binding protein 3	108112	ENSMUSG00000090264	Mm.24790	NM_201256,NP_957708	Q80VV3	5.95217	0.148767	0.611506	0.878495
108114_at	Slc22a7	solute carrier family 22 (organic anion transporter), member 7	108114	ENSMUSG00000067144	Mm.387538	NM_144856,NP_659105	Q91WU2	2.66512	0.124836	0.200473	0.599409
108115_at	Slco4a1	solute carrier organic anion transporter family, member 4a1	108115	ENSMUSG00000038963	Mm.133687	NM_148933,NP_683735	Q8K078	4.11141	0.0306418	0.871722	0.965355
108116_at	Slco3a1	solute carrier organic anion transporter family, member 3a1	108116	ENSMUSG00000025790	Mm.425467	NM_001038643,NM_023908,NP_001033732,NP_076397	Q8R3L5	5.91403	0.0270562	0.892038	0.97104
108121_at	U2af1	U2 small nuclear ribonucleoprotein auxiliary factor (U2AF) 1	108121	ENSMUSG00000061613	Mm.379289	NM_001163769,NM_024187,NP_001157241,NP_077149	G3UW94,Q14C24,Q9D883	3.90632	0.436233	0.348604	0.734586
108123_at	Napg	N-ethylmaleimide sensitive fusion protein attachment protein gamma	108123	ENSMUSG00000024581	Mm.292687	NM_028017,NP_082293	Q9CWZ7	4.47212	0.153504	0.301867	0.697529
108124_at	Napa	N-ethylmaleimide sensitive fusion protein attachment protein alpha	108124	ENSMUSG00000006024	Mm.104540,Mm.431371	NM_025898,NP_080174	Q9DB05	6.82304	0.131482	0.226845	0.631341
108138_at	Xrcc4	X-ray repair complementing defective repair in Chinese hamster cells 4	108138	ENSMUSG00000021615	Mm.37531	NM_028012,NP_082288,XM_003945936,XP_003945985	Q924T3	3.79535	-0.0458548	0.732385	0.925341
108143_at	Taf9	TAF9 RNA polymerase II, TATA box binding protein (TBP)-associated factor	108143	ENSMUSG00000052293,ENSMUSG00000078941	Mm.301148	NM_001015889,NM_027139,NM_027592,NP_001015889,NP_081415,NP_081868	Q8VCP8,Q8VI33	4.23188	0.0400218	0.780999	0.942453
108147_at	Atic	5-aminoimidazole-4-carboxamide ribonucleotide formyltransferase/IMP cyclohydrolase	108147	ENSMUSG00000026192	Mm.38010	NM_026195,NP_080471	Q9CWJ9	7.92306	0.380609	0.0448889	0.296189
108148_at	Galnt2	UDP-N-acetyl-alpha-D-galactosamine:polypeptide N-acetylgalactosaminyltransferase 2	108148	ENSMUSG00000089704,ENSMUSG00000092329	Mm.33808	NM_139272,NP_644678	Q6PB93	6.77176	0.133362	0.416365	0.780597
108150_at	Galnt7	UDP-N-acetyl-alpha-D-galactosamine: polypeptide N-acetylgalactosaminyltransferase 7	108150	ENSMUSG00000031608	Mm.62886	NM_001167981,NM_144731,NP_001161453,NP_653332	Q3U8I4,Q80VA0	7.10686	0.508489	0.00186733	0.0575232
108151_at	Sema3d	sema domain, immunoglobulin domain (Ig), short basic domain, secreted, (semaphorin) 3D	108151	ENSMUSG00000040254	Mm.89313	NM_028882,NP_083158	Q8BH34	2.13249	-0.0143065	0.841163	0.959234
108153_at	Adamts7	a disintegrin-like and metallopeptidase (reprolysin type) with thrombospondin type 1 motif, 7	108153	ENSMUSG00000032363	Mm.102141	NM_001003911,NP_001003911	Q6PD18	3.38899	0.0493428	0.609133	0.876986
108154_at	Adamts6	a disintegrin-like and metallopeptidase (reprolysin type) with thrombospondin type 1 motif, 6	108154	ENSMUSG00000046169	Mm.208125	NM_001081020,NM_175496,NP_001074489	D3Z1A5	2.16238	-0.142866	0.134632	0.503344
108155_at	Ogt	O-linked N-acetylglucosamine (GlcNAc) transferase (UDP-N-acetylglucosamine:polypeptide-N-acetylglucosaminyl transferase)	108155	ENSMUSG00000034160	Mm.259191	NM_139144,NP_631883	Q8CGY8	8.18087	-0.210532	0.332418	0.721647
108156_at	Mthfd1	methylenetetrahydrofolate dehydrogenase (NADP+ dependent), methenyltetrahydrofolate cyclohydrolase, formyltetrahydrofolate synthase	108156	ENSMUSG00000021048	Mm.29584	NM_138745,NP_620084	Q3TW74,Q8BXX7,Q922D8	6.78957	0.632993	2.82853e-05	0.00624548
108159_at	Ubxn8	UBX domain protein 8	108159	ENSMUSG00000052906	Mm.29301	NM_178648,NP_848763	Q3TTF2	7.60573	0.357151	0.0287431	0.235425
108160_at	Fam50a	family with sequence similarity 50, member A	108160	ENSMUSG00000001962	Mm.4370	NM_138607,NP_613073	Q9WV03	3.71088	-0.196667	0.215253	0.617791
108161_at	Fam50b	family with sequence similarity 50, member B	108161	ENSMUSG00000038246	Mm.41991	NM_138746,NP_620085	Q9WTJ8	2.53792	0.0207995	0.839205	0.958958
108176_at	Npm3-ps1	nucleoplasmin 3, pseudogene 1	108176	NA	Mm.431982	NR_002702	NA	6.9568	0.818433	0.0121709	0.155449
108645_at	Mat2b	methionine adenosyltransferase II, beta	108645	ENSMUSG00000042032	Mm.293771	NM_001199274,NM_134017,NP_001186203,NP_598778	Q99LB6	5.99253	0.222342	0.12853	0.493505
108652_at	Slc35b3	solute carrier family 35, member B3	108652	ENSMUSG00000021432	Mm.255506	NM_001170430,NM_001170431,NM_134060,NP_001163901,NP_001163902,NP_598821	F8WGD7,Q922Q5	5.70382	0.561027	0.0681594	0.363111
108653_at	Rimklb	ribosomal modification protein rimK-like family member B	108653	ENSMUSG00000040649	Mm.277939	NM_027664,NP_081940	Q80WS1	2.20056	0.021876	0.786358	0.943792
108654_at	Fam210a	family with sequence similarity 210, member A	108654	ENSMUSG00000038121	Mm.125857	NM_153794,NP_722489	Q8BGY7	6.006	0.601344	4.37151e-05	0.00787722
108655_at	Foxp1	forkhead box P1	108655	ENSMUSG00000030067	Mm.234965,Mm.392884,Mm.485266	NM_001197321,NM_001197322,NM_053202,NP_001184250,NP_001184251,NP_444432	P58462	6.72079	0.957081	0.00165686	0.054917
108657_at	Rnpepl1	arginyl aminopeptidase (aminopeptidase B)-like 1	108657	ENSMUSG00000026269	Mm.200971	NM_181405,NP_852070	G5E872	7.16156	-0.1177	0.282034	0.681275
108660_at	Rnf187	ring finger protein 187	108660	ENSMUSG00000020496	Mm.249986	NM_022423,NP_071868	Q8BFX1	6.87372	-0.0451465	0.666911	0.901943
108664_at	Atp6v1h	ATPase, H+ transporting, lysosomal V1 subunit H	108664	ENSMUSG00000033793	Mm.27082	NM_133826,NP_598587	Q8BVE3	5.78945	0.187584	0.35066	0.736045
108670_at	Epsti1	epithelial stromal interaction 1 (breast)	108670	ENSMUSG00000022014	Mm.68134	NM_029495,NM_178825,NP_083771,NP_849147	Q8VDI1,Q9D3Q7	5.62925	-0.293171	0.120534	0.478627
108671_at	Dnajc9	DnaJ (Hsp40) homolog, subfamily C, member 9	108671	ENSMUSG00000021811	Mm.2871	NM_134081,NP_598842	Q91WN1	5.16843	0.0499338	0.458694	0.805299
108672_at	Zdhhc15	zinc finger, DHHC domain containing 15	108672	ENSMUSG00000033906	Mm.30574	NM_175358,NP_780567	Q8BGJ0	4.72107	0.119607	0.619599	0.88265
108673_at	Ccdc86	coiled-coil domain containing 86	108673	ENSMUSG00000024732	Mm.294908	NM_023731,NP_076220	Q9JJ89	6.01775	0.612362	0.0358207	0.262884
108679_at	Cops8	COP9 (constitutive photomorphogenic) homolog, subunit 8 (Arabidopsis thaliana)	108679	ENSMUSG00000034432	Mm.119177	NM_133805,NP_598566	Q8VBV7	6.58015	0.386948	0.0116208	0.152075
108682_at	Gpt2	glutamic pyruvate transaminase (alanine aminotransferase) 2	108682	ENSMUSG00000031700	Mm.200423	NM_173866,NP_776291	Q8BGT5	3.1046	0.0988623	0.252471	0.654965
108686_at	Ccdc88a	coiled coil domain containing 88A	108686	ENSMUSG00000032740	Mm.338284,Mm.441367	NM_176841,NP_789811	Q5SNZ0	2.28454	0.0393506	0.629454	0.886215
108687_at	Edem2	ER degradation enhancer, mannosidase alpha-like 2	108687	ENSMUSG00000038312	Mm.273706	NM_145537,NP_663512	Q8BJT9	7.22287	0.223307	0.196075	0.594567
108689_at	Obfc1	oligonucleotide/oligosaccharide-binding fold containing 1	108689	ENSMUSG00000042694	Mm.218048	NM_175360,NP_780569	Q8K2X3	3.98828	0.0796087	0.706079	0.916736
108699_at	Chn1	chimerin (chimaerin) 1	108699	ENSMUSG00000056486	Mm.489675	NM_001113246,NM_001166603,NM_001166604,NM_029716,NM_175752,NP_001106717,NP_001160075,NP_001160076,NP_083992,NP_786928	A7VK12,A7VK13,A7VK14,Q91V57	2.28262	-0.0573895	0.404853	0.77482
108705_at	Pttg1ip	pituitary tumor-transforming 1 interacting protein	108705	ENSMUSG00000009291	Mm.28853	NM_145925,NP_666037	Q8R143	8.92529	0.273534	0.0528663	0.320297
108707_at	Fam207a	family with sequence similarity 207, member A	108707	ENSMUSG00000032977	Mm.259547	NM_133998,NP_598759	P58468	5.65495	0.172419	0.158018	0.541998
108723_at	Card11	caspase recruitment domain family, member 11	108723	ENSMUSG00000036526	Mm.46187	NM_175362,NP_780571	Q8CIS0	4.42845	0.0332948	0.670416	0.903355
108735_at	Sft2d2	SFT2 domain containing 2	108735	ENSMUSG00000040848	Mm.288369	NM_145512,NP_663487	Q8VD57	9.33716	0.180446	0.0440963	0.293334
108737_at	Oxsr1	oxidative-stress responsive 1	108737	ENSMUSG00000036737	Mm.293565	NM_133985,NP_598746,NR_045693	Q6P9R2	6.49104	-0.113778	0.279078	0.678582
108755_at	Lyrm2	LYR motif containing 2	108755	ENSMUSG00000045854	Mm.1182	NM_175364,NP_780573	Q8R033	4.19047	-0.20874	0.25299	0.655442
108760_at	Galnt16	UDP-N-acetyl-alpha-D-galactosamine:polypeptide N-acetylgalactosaminyltransferase 16	108760	ENSMUSG00000021130	Mm.308296	NM_001081421,NP_001074890	Q9JJ61	2.60207	0.0567836	0.455522	0.803354
108767_at	Pnrc1	proline-rich nuclear receptor coactivator 1	108767	ENSMUSG00000040128	Mm.27769	NM_001033225,NP_001028397	Q3TWH3	7.1048	-0.196772	0.262883	0.666107
108797_at	Mex3b	mex3 homolog B (C. elegans)	108797	ENSMUSG00000057706	Mm.306789	NM_175366,NP_780575	F8WJD6	3.03198	-0.15936	0.21091	0.611533
108800_at	Ston2	stonin 2	108800	ENSMUSG00000020961	Mm.23125	NM_175367,NP_780576	Q8BZ60	5.48556	0.041382	0.806558	0.95023
108802_at	Calr4	calreticulin 4	108802	ENSMUSG00000028558	Mm.318248	NM_001033226,NP_001028398	Q3TQS0	2.26873	-0.0588994	0.399129	0.770223
108803_at	4933402P03Rik	RIKEN cDNA 4933402P03 gene	108803	ENSMUSG00000044084	Mm.73263	NM_175368,NP_780577	Q8C5U4	2.74509	0.205988	0.0357939	0.262865
108809_at	4933407E24Rik	RIKEN cDNA 4933407E24 gene	108809	NA	Mm.250313	NR_045819	NA	2.54526	-0.0558214	0.462031	0.806551
108811_at	Ccdc122	coiled-coil domain containing 122	108811	ENSMUSG00000034795	Mm.102168	NM_175369,NP_780578	Q8BVN0	2.62715	-0.00633687	0.965571	0.990576
108812_at	Als2cr12	amyotrophic lateral sclerosis 2 (juvenile) chromosome region, candidate 12 (human)	108812	ENSMUSG00000047528	Mm.442063	NM_175370,NP_780579	Q8BVM7	3.60261	-0.428902	0.103757	0.448581
108829_at	Jmjd1c	jumonji domain containing 1C	108829	ENSMUSG00000037876	Mm.23846	NM_001242396,NM_207221,NP_001229325,NP_997104	Q69ZK6	7.62514	-0.179449	0.0979056	0.435467
108832_at	Tmem74b	transmembrane protein 74b	108832	ENSMUSG00000044364	Mm.103494	NM_001160363,NP_001153835	A2AU34	2.72229	0.0377773	0.612828	0.87914
108837_at	Ibtk	inhibitor of Bruton agammaglobulinemia tyrosine kinase	108837	ENSMUSG00000035941	Mm.22315,Mm.487092	NM_001081282,NM_175371,NP_001074751	Q6ZPR6	6.8692	0.487279	0.0907529	0.420478
108841_at	Rdh13	retinol dehydrogenase 13 (all-trans and 9-cis)	108841	ENSMUSG00000008435	Mm.413106	NM_175372,NP_780581	Q8CEE7	6.05687	0.0869497	0.461056	0.806551
108853_at	Mtrf1l	mitochondrial translational release factor 1-like	108853	ENSMUSG00000019774	Mm.55082	NM_175374,NP_780583	Q8BJU9	3.81329	0.0202823	0.835458	0.95846
108857_at	Ankhd1	ankyrin repeat and KH domain containing 1	108857	ENSMUSG00000024483	Mm.482287	NM_175375,NP_780584	E9PUR0,Q5BJ28,Q8BXZ6,Q8C103	7.10029	-0.172474	0.131215	0.498655
108888_at	Atad3a	ATPase family, AAA domain containing 3A	108888	ENSMUSG00000029036	Mm.241152	NM_179203,NP_849534	Q925I1	5.15779	0.298743	0.049859	0.311845
108897_at	Aif1l	allograft inflammatory factor 1-like	108897	ENSMUSG00000001864	Mm.24838	NM_145144,NP_660126	Q9EQX4	2.96638	-0.0812177	0.343565	0.730853
108899_at	2700081O15Rik	RIKEN cDNA 2700081O15 gene	108899	ENSMUSG00000053080	Mm.386838	NM_175381,NP_780590	Q4VA45,Q6PCY2	3.89217	-0.145331	0.0918204	0.422179
108900_at	Fam72a	family with sequence similarity 72, member A	108900	ENSMUSG00000055184	Mm.31278	NM_175382,NP_780591	Q8BFZ8	2.40663	0.208521	0.060888	0.343734
108902_at	B3gnt1	UDP-GlcNAc:betaGal beta-1,3-N-acetylglucosaminyltransferase 1	108902	ENSMUSG00000047379	Mm.29628	NM_175383,NP_780592	Q8BWP8	3.6086	0.301127	0.0164657	0.179639
108903_at	Tbcd	tubulin-specific chaperone d	108903	ENSMUSG00000039230	Mm.23686,Mm.386847	NM_029878,NP_084154	Q8BYA0	6.56826	0.353004	0.0319284	0.248487
108907_at	Nusap1	nucleolar and spindle associated protein 1	108907	ENSMUSG00000027306	Mm.290015,Mm.439488	NM_001042652,NM_133851,NP_001036117,NP_598612	Q9ERH4	5.93223	0.739578	0.00229785	0.0640585
108911_at	Rcc2	regulator of chromosome condensation 2	108911	ENSMUSG00000040945	Mm.253	NM_173867,NP_776292	Q8BK67	7.30648	0.380067	0.0531953	0.320859
108912_at	Cdca2	cell division cycle associated 2	108912	ENSMUSG00000048922	Mm.33831	NM_001110162,NM_175384,NP_001103632,NP_780593	Q14B71	4.17624	0.450234	0.00338958	0.0797059
108927_at	Lhfp	lipoma HMGIC fusion partner	108927	ENSMUSG00000048332	Mm.118617	NM_175386,NP_780595	Q8BM86	3.0623	0.0205468	0.847621	0.960738
108937_at	Rnf169	ring finger protein 169	108937	ENSMUSG00000058761	Mm.323087	NM_175388,NP_780597	E9Q7F2	4.8305	-0.0682654	0.719491	0.921516
108943_at	Trmt10a	tRNA methyltransferase 10A	108943	ENSMUSG00000004127	Mm.471692	NM_175389,NP_780598	Q8C1Z8	4.12688	0.280148	0.276531	0.677023
108946_at	Zzz3	zinc finger, ZZ domain containing 3	108946	ENSMUSG00000039068	Mm.379292	NM_001080755,NM_198416,NP_001074224,NP_940808	Q6KAQ7	6.0173	0.265802	0.0753455	0.381456
108950_at	1700049L16Rik	hematological and neurological expressed 1-like pseudogene	108950	ENSMUSG00000043859	Mm.212793	NM_175390,NR_003644	NA	3.43232	0.0157176	0.903751	0.974689
108954_at	Ppp1r15b	protein phosphatase 1, regulatory (inhibitor) subunit 15b	108954	ENSMUSG00000046062	Mm.293628	NM_133819,NP_598580	Q8BFW3	6.7137	-0.727464	0.00120933	0.0482496
108956_at	Apol7c	apolipoprotein L 7c	108956	ENSMUSG00000044309	Mm.86391	NM_175391,NP_780600	Q8C6E1	2.48187	-0.488285	0.0509782	0.314564
108958_at	Fam73b	family with sequence similarity 73, member B	108958	ENSMUSG00000026858	Mm.254974	NM_001242407,NM_175392,NP_001229336,NP_780601	Q8BK03	5.54113	-0.293334	0.320402	0.711141
108960_at	Irak2	interleukin-1 receptor-associated kinase 2	108960	ENSMUSG00000060477	Mm.152142	NM_001113553,NM_172161,NP_001107025,NP_751893	Q8CFA1	7.34309	-0.320408	0.0602433	0.3421
108961_at	E2f8	E2F transcription factor 8	108961	ENSMUSG00000046179	Mm.240566	NM_001013368,NP_001013386	Q58FA4	6.43079	0.50911	0.0580328	0.334933
108989_at	Tpr	translocated promoter region	108989	ENSMUSG00000006005	Mm.174256	NM_133780,NP_598541	F6ZDS4	6.48193	0.318645	0.0758292	0.382584
108995_at	Tbc1d10c	TBC1 domain family, member 10c	108995	ENSMUSG00000040247	Mm.288312	NM_178650,NP_848765	Q8C9V1	3.42434	-0.233104	0.255369	0.658052
109006_at	Ciapin1	cytokine induced apoptosis inhibitor 1	109006	ENSMUSG00000031781	Mm.27582,Mm.409944,Mm.472546	NM_134141,NP_598902	Q8WTY4	6.16077	-0.413216	0.00350423	0.080574
109019_at	Nabp1	nucleic acid binding protein 1	109019	ENSMUSG00000026107	Mm.196290	NM_028696,NP_082972	Q8BGW5	5.05169	-0.980363	0.00142135	0.0521908
109032_at	Sp110	Sp110 nuclear body protein	109032	ENSMUSG00000070034	Mm.335802,Mm.461913	NM_030194,NM_175397,NP_084470,NP_780606	Q8BVK9	4.39481	-0.515134	0.108444	0.457512
109042_at	Prkcdbp	protein kinase C, delta binding protein	109042	ENSMUSG00000037060	Mm.3124	NM_028444,NP_082720	Q91VJ2	3.93378	-0.69287	0.00922168	0.133968
109050_at	Fam212b	family with sequence similarity 212, member B	109050	ENSMUSG00000048458	Mm.212591	NM_001163356,NM_175398,NP_001156828,NP_780607	Q80VY2	2.52648	0.0298697	0.680918	0.906779
109052_at	Krt75	keratin 75	109052	ENSMUSG00000022986	Mm.106868	NM_133357,NP_579935	Q8BGZ7	2.52982	0.00702755	0.960791	0.989225
109054_at	Pfdn4	prefoldin 4	109054	ENSMUSG00000052033	Mm.28808	NM_001013369,NM_001110152,NM_001199902,NP_001013387,NP_001103622,NP_001186831	E9Q6U4,Q3UWL8,Q6P0X1	3.95268	-0.0017458	0.987666	0.996101
109065_at	Dnaaf2	dynein, axonemal assembly factor 2	109065	ENSMUSG00000020973	Mm.107180	NM_027269,NP_081545	Q8BPI1	3.18304	-0.00704925	0.952246	0.987654
109075_at	Exosc4	exosome component 4	109075	ENSMUSG00000034259	Mm.322752	NM_175399,NP_780608	Q542B0,Q921I9	4.18038	0.00275965	0.985718	0.995729
109077_at	Ints5	integrator complex subunit 5	109077	ENSMUSG00000071652	Mm.290474	NM_176843,NP_789813	Q8CHT3	5.49034	0.117211	0.446608	0.798697
109079_at	Sephs1	selenophosphate synthetase 1	109079	ENSMUSG00000026662	Mm.34329	NM_175400,NP_780609	Q6NZN9,Q6P1B6,Q8BH69	6.09299	0.203049	0.119704	0.476878
109082_at	Fbxw17	F-box and WD-40 domain protein 17	109082	ENSMUSG00000037816	Mm.18638	NM_175401,NP_780610	Q8CFE8	3.59641	-0.311427	0.0416151	0.282144
109093_at	Rars2	arginyl-tRNA synthetase 2, mitochondrial	109093	ENSMUSG00000028292	Mm.22363	NM_181406,NP_852071	Q3U186	6.17845	0.193141	0.319306	0.710504
109095_at	Rbm15b	RNA binding motif protein 15B	109095	ENSMUSG00000045365	Mm.431589,Mm.440089	NM_175402,NP_780611	Q6PHZ5	4.5789	-0.10235	0.239398	0.643507
109108_at	Slc30a9	solute carrier family 30 (zinc transporter), member 9	109108	ENSMUSG00000029221	Mm.234455	NM_178651,NP_848766	Q5IRJ6	6.06478	-0.376402	0.0987289	0.437609
109113_at	Uhrf2	ubiquitin-like, containing PHD and RING finger domains 2	109113	ENSMUSG00000024817	Mm.313364	NM_144873,NP_659122	Q7TMI3	5.23369	-0.237263	0.202794	0.601921
109115_at	Supt3	suppressor of Ty 3	109115	ENSMUSG00000038954	Mm.431327	NM_178652,NP_848767	Q8BVY4	4.80389	0.318046	0.0575408	0.333456
109129_at	Mmadhc	methylmalonic aciduria (cobalamin deficiency) cblD type, with homocystinuria	109129	ENSMUSG00000026766	Mm.29214	NM_133839,NP_598600	Q99LS1	6.64532	0.0450424	0.66271	0.900083
109135_at	Plekha5	pleckstrin homology domain containing, family A member 5	109135	ENSMUSG00000030231	Mm.247670	NM_144920,NP_659169	E9Q6H8,Q6ZPK1	5.75938	0.450316	0.0011163	0.047213
109136_at	Mmaa	methylmalonic aciduria (cobalamin deficiency) type A	109136	ENSMUSG00000037022	Mm.26510	NM_133823,NP_598584	Q8C7H1	3.7503	-0.229256	0.151446	0.531591
109145_at	Gins4	GINS complex subunit 4 (Sld5 homolog)	109145	ENSMUSG00000031546	Mm.27945	NM_024240,NP_077202	Q99LZ3	6.03326	0.303001	0.0203902	0.197089
109151_at	Chd9	chromodomain helicase DNA binding protein 9	109151	ENSMUSG00000056608	Mm.100615	NM_177224,NP_796198	Q8BYH8	5.21964	-0.369887	0.0279775	0.232363
109154_at	Mlec	malectin	109154	ENSMUSG00000048578	Mm.153963	NM_175403,NP_780612	Q6ZQI3	8.71557	0.37869	0.0859911	0.40995
109161_at	Ube2q2	ubiquitin-conjugating enzyme E2Q (putative) 2	109161	ENSMUSG00000032307	Mm.207894	NM_180600,NP_850931	Q8K2Z8	5.66281	0.294448	0.200318	0.599409
109163_at	3010003L21Rik	RIKEN cDNA 3010003L21 gene	109163	ENSMUSG00000085355	Mm.440359	NM_175404,XR_105066,XR_107859	NA	3.55833	0.532361	0.0316337	0.247386
109168_at	Atl3	atlastin GTPase 3	109168	ENSMUSG00000024759	Mm.264016	NM_001163505,NM_146091,NP_001156977,NP_666203	E9PYT3,Q91YH5	5.77461	0.210596	0.0929321	0.424801
109181_at	Trip11	thyroid hormone receptor interactor 11	109181	ENSMUSG00000021188	Mm.208618,Mm.482284	NM_028446,NP_082722	E9Q512	5.84513	-0.507663	0.0294122	0.238665
109202_at	A930024E05Rik	RIKEN cDNA A930024E05 gene	109202	ENSMUSG00000056735	Mm.30769	NM_175405,NR_045820	NA	2.79676	0.00175924	0.98609	0.995867
109205_at	Sobp	sine oculis-binding protein homolog (Drosophila)	109205	ENSMUSG00000038248	Mm.153750	NM_175407,NP_780616	Q0P5V2	3.22923	-0.0419449	0.684393	0.908268
109212_at	Fam64a	family with sequence similarity 64, member A	109212	ENSMUSG00000020808	Mm.33118	NM_144526,NP_653109	Q8BFY7	2.79925	0.14812	0.227956	0.63274
109218_at	Tmem139	transmembrane protein 139	109218	ENSMUSG00000071506	Mm.480678	NM_175408,NP_780617	E9PX92,Q8C6T0	5.99849	-0.443685	0.121383	0.480234
109222_at	Rarres1	retinoic acid receptor responder (tazarotene induced) 1	109222	ENSMUSG00000049404	Mm.38002	NM_001164763,NP_001158235	J3QNI9,Q8BVL6	2.27753	0.0564554	0.55702	0.852721
109225_at	Ms4a7	membrane-spanning 4-domains, subfamily A, member 7	109225	ENSMUSG00000024672	Mm.193094	NM_001025610,NM_001276398,NM_027836,NP_001020781,NP_001263327,NP_082112	Q99N04,Q9D2W6	2.3009	-0.058197	0.548364	0.850219
109226_at	A930002I21Rik	RIKEN cDNA A930002I21 gene	109226	ENSMUSG00000050179	Mm.133826	XR_104815,XR_107537	NA	2.30547	0.0670611	0.537457	0.844942
109229_at	Fam118b	family with sequence similarity 118, member B	109229	ENSMUSG00000050471	Mm.24197	NM_175411,NM_194257,NP_780620,NP_919233	Q8C569	5.60774	-0.246219	0.169207	0.558931
109232_at	Sccpdh	saccharopine dehydrogenase (putative)	109232	ENSMUSG00000038936	Mm.136458	NM_178653,NP_848768	Q8R127	6.99618	-0.207997	0.474263	0.81348
109241_at	Mbd5	methyl-CpG binding domain protein 5	109241	ENSMUSG00000036792	Mm.440436	NM_029924,NP_084200	B1AYB5,Q69ZJ2	3.07137	0.185466	0.176414	0.568495
109242_at	Kif24	kinesin family member 24	109242	ENSMUSG00000028438	Mm.370288	NM_024241,NP_077203	Q6NWW5	3.80122	0.407644	0.00157592	0.0536946
109245_at	Lrrc39	leucine rich repeat containing 39	109245	ENSMUSG00000027961	Mm.216027,Mm.259648	NM_027321,NM_175413,NP_081597,NP_780622	Q0VDT4,Q8BGI7,Q9D8D7	2.35431	-0.0673702	0.51115	0.832892
109246_at	Tspan9	tetraspanin 9	109246	ENSMUSG00000030352	Mm.21814	NM_175414,NP_780623	Q8BJU2	3.63615	-0.231633	0.0622648	0.346749
109254_at	Adtrp	androgen dependent TFPI regulating protein	109254	ENSMUSG00000058022	Mm.25195	NM_001145875,NM_175417,NP_001139347,NP_780626	Q8C138	6.12891	-0.356085	0.3047	0.700637
109263_at	Rlf	rearranged L-myc fusion sequence	109263	ENSMUSG00000049878	Mm.215745	NM_001081013,NP_001074482	E9Q532	5.51323	0.251638	0.301566	0.697215
109264_at	Me3	malic enzyme 3, NADP(+)-dependent, mitochondrial	109264	ENSMUSG00000030621	Mm.334011	NM_181407,NP_852072	Q8BMF3	2.64039	-0.128722	0.234401	0.638866
109267_at	Srcrb4d	scavenger receptor cysteine rich domain containing, group B (4 domains)	109267	ENSMUSG00000029699	Mm.332750	NM_001160366,NP_001153838	A1L0T3	3.65077	0.0668995	0.393458	0.765912
109270_at	Prr5	proline rich 5 (renal)	109270	ENSMUSG00000036106	Mm.291372	NM_146061,NP_666173	Q812A5	7.52487	0.338529	0.00453985	0.0920065
109272_at	Mybpc1	myosin binding protein C, slow-type	109272	ENSMUSG00000020061	Mm.147208	NM_001252372,NM_175418,NP_001239301,NP_780627	D3YU50,Q6P6L5	2.40101	0.0826278	0.457362	0.804226
109275_at	Actr5	ARP5 actin-related protein 5	109275	ENSMUSG00000037761	Mm.27747	NM_175419,NP_780628	Q80US4	3.54549	0.183884	0.26677	0.669383
109280_at	Slc22a13b-ps	solute carrier family 22 (organic cation transporter), member 13b, pseudogene	109280	ENSMUSG00000092212	Mm.261557	NM_175420,NR_033303	NA	3.69741	-0.119447	0.76135	0.935277
109284_at	R3hdm4	R3H domain containing 4	109284	ENSMUSG00000035781	Mm.300416,Mm.489668	NM_177994,NP_818775	B2RRK4,Q4VBF2	7.32394	0.635332	0.0163762	0.179216
109294_at	Prex2	phosphatidylinositol-3,4,5-trisphosphate-dependent Rac exchange factor 2	109294	ENSMUSG00000048960	Mm.123247	NM_001033636,NM_029525,NP_001028808,NP_083801,XM_003946036,XP_003946085	Q3LAC4,Q3UWW3	2.41743	-0.0612213	0.501255	0.827637
109305_at	Orai1	ORAI calcium release-activated calcium modulator 1	109305	ENSMUSG00000049686	Mm.218582	NM_175423,NP_780632	A3KCG1,Q8BWG9	4.70487	0.182133	0.0405751	0.279828
109314_at	Prr9	proline rich 9	109314	ENSMUSG00000056270	Mm.440617	NM_175424,NP_780633	Q8BV84	2.21977	0.0328299	0.692405	0.909484
109323_at	C1qtnf7	C1q and tumor necrosis factor related protein 7	109323	ENSMUSG00000061535	Mm.275553	NM_001135172,NM_175425,NP_001128644,NP_780634	E9PVG1,Q5BKS0,Q8BVD7	2.34244	0.0879377	0.178154	0.570432
109331_at	Rnf20	ring finger protein 20	109331	ENSMUSG00000028309	Mm.24765	NM_001163263,NM_182999,NP_001156735,NP_892044	Q5DTM8	5.29928	0.00780353	0.950323	0.98746
109332_at	Cdcp1	CUB domain containing protein 1	109332	ENSMUSG00000035498	Mm.27519	NM_133974,NP_598735	Q5U462	6.61353	-0.178319	0.228809	0.633739
109333_at	Pkn2	protein kinase N2	109333	ENSMUSG00000004591	Mm.244236	NM_178654,NP_848769	Q8BWW9	7.51861	-0.0496113	0.600788	0.87262
109342_at	Slc5a10	solute carrier family 5 (sodium/glucose cotransporter), member 10	109342	ENSMUSG00000042371	Mm.441070	NM_001033227,NP_001028399	Q5SWY8	2.73756	0.0526406	0.478718	0.815547
109346_at	Ankrd39	ankyrin repeat domain 39	109346	ENSMUSG00000079610	Mm.247537	NM_026241,NP_080517	Q14A32,Q9D2X0	3.05214	-0.0763888	0.494014	0.822893
109349_at	Fam163b	family with sequence similarity 163, member B	109349	ENSMUSG00000009216	Mm.314080	NM_175427,NP_780636	B2RVN8,Q8BUM6	3.00165	0.0510055	0.526627	0.840786
109359_at	Fam175b	family with sequence similarity 175, member B	109359	ENSMUSG00000030965	Mm.274824,Mm.465624	NM_198017,NP_932134	Q3TCJ1	5.7389	0.0445176	0.812007	0.951511
109361_at	D730005E14Rik	RIKEN cDNA D730005E14 gene	109361	NA	Mm.394656	NR_030675	NA	4.07818	-0.351443	0.113545	0.466904
109552_at	Sri	sorcin	109552	ENSMUSG00000003161	Mm.96211	NM_001080974,NM_025618,NP_001074443,NP_079894	Q6P069	10.4774	0.364832	0.0222391	0.205642
109575_at	Tbx10	T-box 10	109575	ENSMUSG00000037477	Mm.246555	NM_001001320,NM_011533,NP_001001320,NP_035663	Q810F8	2.96115	0.0342294	0.709608	0.918575
109593_at	Lmo3	LIM domain only 3	109593	ENSMUSG00000030226	Mm.490545	NM_207222,NP_997105	Q8BZL8	2.40516	0.0173826	0.80633	0.950175
109594_at	Lmo1	LIM domain only 1	109594	ENSMUSG00000036111	Mm.360145	NM_057173,NP_476514	Q3UZX1,Q924W9	2.34408	0.00316991	0.970502	0.991768
109620_at	Dsp	desmoplakin	109620	ENSMUSG00000054889	Mm.355327	NM_023842,NP_076331	E9Q557	8.62321	-0.0519924	0.722429	0.922511
109624_at	Cald1	caldesmon 1	109624	ENSMUSG00000029761	Mm.308134,Mm.482600	NM_145575,NP_663550	Q3TUS1,Q8VCQ8	3.22165	0.175342	0.0692764	0.366207
109637_at	Upk1a	uroplakin 1A	109637	ENSMUSG00000006313	Mm.25471	NM_026815,NP_081091	A2RSB9,Q9D132	3.20323	0.248641	0.108627	0.458007
109648_at	Npy	neuropeptide Y	109648	ENSMUSG00000029819	Mm.154796	NM_023456,NP_075945	P57774	3.284	0.0951819	0.426127	0.785949
109652_at	Acy1	aminoacylase 1	109652	ENSMUSG00000023262	Mm.7165	NM_001276442,NM_025371,NP_001263371,NP_079647	Q99JW2	7.67481	-0.332892	0.133836	0.50245
109658_at	Txlna	taxilin alpha	109658	ENSMUSG00000053841	Mm.268863	NM_001005506,NM_001199695,NP_001005506,NP_001186624	Q3UD58,Q6PAM1	5.21441	-0.205974	0.307136	0.703006
109660_at	Ctrl	chymotrypsin-like	109660	ENSMUSG00000031896	Mm.2745	NM_023182,NP_075671	Q9ER05	3.68395	0.0996491	0.614729	0.879774
109663_at	Hoxc11	homeobox C11	109663	ENSMUSG00000001656	Mm.37692	NM_001024842,NP_001020013	P31313	2.54201	0.124086	0.244021	0.647634
109672_at	Cyb5	cytochrome b-5	109672	ENSMUSG00000024646	Mm.31018	NM_025797,NP_080073	P56395,Q544Z9	10.0883	-0.00784088	0.971848	0.99201
109674_at	Ampd2	adenosine monophosphate deaminase 2	109674	ENSMUSG00000027889	Mm.274335	NM_028779,NP_083055	Q9DBT5	5.9065	0.30367	0.0108383	0.146835
109676_at	Ank2	ankyrin 2, brain	109676	ENSMUSG00000032826	Mm.220242,Mm.461850,Mm.484610	NM_001034168,NM_178655,NP_001029340,NP_848770	Q8C8R3	2.51531	0.0107573	0.898915	0.973659
109685_at	Hyal3	hyaluronoglucosaminidase 3	109685	ENSMUSG00000036091	Mm.447916	NM_178020,NP_821139	Q8VEI3	3.19043	0.167684	0.235503	0.639591
109689_at	Arrb1	arrestin, beta 1	109689	ENSMUSG00000018909	Mm.260193	NM_177231,NM_178220,NP_796205,NP_835738	Q8BWG8	7.45862	0.150016	0.244223	0.647686
109697_at	Cpa1	carboxypeptidase A1, pancreatic	109697	ENSMUSG00000054446	Mm.25377	NM_025350,NP_079626	Q7TPZ8	3.59465	0.36302	0.216648	0.61949
109700_at	Itga1	integrin alpha 1	109700	ENSMUSG00000042284	Mm.317280	NM_001033228,NP_001028400	Q3V3R4,Q8BPT3	4.48093	-0.815385	0.0195853	0.19369
109711_at	Actn1	actinin, alpha 1	109711	ENSMUSG00000015143	Mm.253564,Mm.403477	NM_134156,NP_598917	Q7TPR4	7.69548	0.589072	0.0809315	0.396747
109731_at	Maob	monoamine oxidase B	109731	ENSMUSG00000040147	Mm.241656	NM_172778,NP_766366	Q8BW75	7.3116	-0.0556403	0.927892	0.981686
109754_at	Cyb5r3	cytochrome b5 reductase 3	109754	ENSMUSG00000018042	Mm.22560	NM_029787,NP_084063	Q9DCN2	10.8446	-0.00581416	0.973246	0.992356
109778_at	Blvra	biliverdin reductase A	109778	ENSMUSG00000001999	Mm.22028	NM_026678,NP_080954	Q9CY64	4.59357	0.211956	0.17956	0.572728
109785_at	Pgm3	phosphoglucomutase 3	109785	ENSMUSG00000056131	Mm.390201	NM_001163746,NM_028352,NP_001157218,NP_082628	Q8BLS4,Q8BWW3,Q9CYR6	6.16576	0.0649881	0.720826	0.92193
109791_at	Clps	colipase, pancreatic	109791	ENSMUSG00000024225	Mm.21160	NM_025469,NP_079745	Q9CQC2	7.15473	-0.418338	0.512736	0.834049
109801_at	Glo1	glyoxalase 1	109801	ENSMUSG00000024026	Mm.261984	NM_001113560,NM_025374,NP_001107032,NP_079650	A5GZX3,Q9CPU0	5.40023	0.198437	0.472202	0.812709
109815_at	Vimp	VCP-interacting membrane protein	109815	ENSMUSG00000075701	Mm.482127	NM_024439,NP_077759	Q9BCZ4	5.43358	0.353506	0.0517338	0.316604
109820_at	Pgc	progastricsin (pepsinogen C)	109820	ENSMUSG00000023987	Mm.22957	NM_025973,NP_080249	Q9D7R7	3.44873	-0.413836	0.57691	0.861435
109821_at	F11	coagulation factor XI	109821	ENSMUSG00000031645	Mm.33326	NM_028066,NP_082342	Q91Y47	2.65642	-0.0694777	0.647117	0.893632
109828_at	C7	complement component 7	109828	ENSMUSG00000079105	Mm.208034	NM_001243837,NP_001230766	D3YXF5	2.34198	0.201318	0.0259246	0.223393
109857_at	Cbr3	carbonyl reductase 3	109857	ENSMUSG00000022947	Mm.4512	NM_173047,NP_766635	Q8K354	3.47975	0.582416	0.0196874	0.194132
109880_at	Braf	Braf transforming gene	109880	ENSMUSG00000002413	Mm.245513,Mm.489691	NM_139294,NP_647455	P28028	5.6911	0.398031	0.131146	0.498655
109889_at	Mzf1	myeloid zinc finger 1	109889	ENSMUSG00000030380	Mm.10103	NM_145819,NP_665818	A1L358	2.80107	0.165986	0.17275	0.563605
109900_at	Asl	argininosuccinate lyase	109900	ENSMUSG00000025533	Mm.23869	NM_133768,NP_598529	Q91YI0	5.53206	0.361911	0.00181545	0.0567502
109901_at	Cela1	chymotrypsin-like elastase family, member 1	109901	ENSMUSG00000023031	Mm.2131	NM_033612,NP_291090	Q91X79	3.42875	-0.0414722	0.851826	0.96218
109904_at	Mcf2	mcf.2 transforming sequence	109904	ENSMUSG00000031139	Mm.93796	NM_133197,NP_573460	Q8BLE2,Q8C067	2.15844	-0.00269776	0.97646	0.99306
109905_at	Rap1a	RAS-related protein-1a	109905	ENSMUSG00000068798	Mm.458171	NM_145541,NP_663516	P62835	8.33335	0.0591219	0.463733	0.80759
109910_at	Zfp91	zinc finger protein 91	109910	ENSMUSG00000024695	Mm.290924,Mm.485066	NM_053009,NP_443735	Q62511	6.22759	0.604785	0.0307444	0.24469
109929_at	Zbtb25	zinc finger and BTB domain containing 25	109929	ENSMUSG00000056459	Mm.41880	NM_001172104,NM_028356,NP_001165575,NP_082632	G3UW50	2.89281	0.0165548	0.841772	0.959241
109934_at	Abr	active BCR-related gene	109934	ENSMUSG00000017631	Mm.258939	NM_198018,NM_198894,NM_198895,NP_932135,NP_942597,NP_942598	E9PUE7,Q5SSL4	8.68011	-0.283864	0.145486	0.520678
109978_at	Art4	ADP-ribosyltransferase 4	109978	ENSMUSG00000030217	Mm.31840	NM_026639,NP_080915	Q9CRA0	2.70127	-0.0943829	0.364194	0.74762
109979_at	Art3	ADP-ribosyltransferase 3	109979	ENSMUSG00000034842	Mm.263514	NM_181728,NP_859417	Q8R2G4	2.16168	-0.0184863	0.75647	0.93406
110006_at	Gusb	glucuronidase, beta	110006	ENSMUSG00000025534	Mm.3317	NM_010368,NP_034498	P12265	5.8065	0.551778	0.0365761	0.265299
110012_at	Tpgs1	tubulin polyglutamylase complex subunit 1	110012	ENSMUSG00000020308	Mm.22623	NM_148934,NP_683736	B2RRP1,Q99MS8	5.68809	0.211813	0.198486	0.596923
110033_at	Kif22	kinesin family member 22	110033	ENSMUSG00000030677	Mm.286488	NM_145588,NP_663563	Q3V300	4.46846	0.40721	0.0969461	0.433333
110052_at	Dek	DEK oncogene (DNA binding)	110052	ENSMUSG00000021377	Mm.131150	NM_025900,NP_080176	Q3UR53,Q7TNV0	6.65662	0.507781	0.0117851	0.152783
110058_at	Syt17	synaptotagmin XVII	110058	ENSMUSG00000058420	Mm.156558	NM_138649,NP_619590	Q920M7	2.69757	0.000197037	0.998139	0.99894
110074_at	Dut	deoxyuridine triphosphatase	110074	ENSMUSG00000027203	Mm.282499,Mm.471988	NM_001159646,NM_023595,NP_001153118,NP_076084	Q8VCG1,Q9CQ43	4.80054	0.324328	0.0334593	0.255163
110075_at	Bmp3	bone morphogenetic protein 3	110075	ENSMUSG00000029335	Mm.209571	NM_173404,NP_775580	Q149J9,Q8BHE5	4.88747	0.246988	0.482285	0.81726
110078_at	Pygb	brain glycogen phosphorylase	110078	ENSMUSG00000033059	Mm.222584	NM_153781,NP_722476	Q8CI94	5.93746	0.368207	0.0295836	0.239567
110082_at	Dnahc5	dynein, axonemal, heavy chain 5	110082	ENSMUSG00000022262	Mm.248464	NM_133365,NP_579943	Q8VHE6	2.56155	0.0294101	0.673478	0.904865
110083_at	Dnahc12	dynein, axonemal, heavy chain 12	110083	NA	Mm.271304,Mm.335934,Mm.490943	XM_003085593,XM_003085913,XP_003085641,XP_003085961	NA	2.25639	0.0289952	0.708996	0.918078
110084_at	Dnahc1	dynein, axonemal, heavy chain 1	110084	ENSMUSG00000019027	Mm.101811	NM_001033668,NP_001028840	E9Q8T7	2.47742	0.0252019	0.716826	0.9206
110094_at	Phka2	phosphorylase kinase alpha 2	110094	ENSMUSG00000031295	Mm.350712	NM_001177878,NM_001177879,NM_172783,NP_001171349,NP_001171350,NP_766371	A2AHQ7,Q8BWJ3	5.07395	0.127233	0.532061	0.843236
110095_at	Pygl	liver glycogen phosphorylase	110095	ENSMUSG00000021069	Mm.256926,Mm.447796	NM_133198,NP_573461	Q9ET01	2.7094	-0.104514	0.237962	0.642273
110109_at	Nop2	NOP2 nucleolar protein	110109	ENSMUSG00000038279	Mm.29203	NM_138747,NP_620086	E9QN31	6.21637	0.00744514	0.969853	0.99139
110115_at	Cyp11b1	cytochrome P450, family 11, subfamily b, polypeptide 1	110115	ENSMUSG00000075604	Mm.322606	NM_001033229,NP_001028401	Q3TG86,Q3UQH5	2.26039	-0.044741	0.658236	0.898143
110119_at	Mpi	mannose phosphate isomerase	110119	ENSMUSG00000032306	Mm.247218	NM_025837,NP_080113	Q3V100,Q924M7	8.58721	-0.0259733	0.764884	0.93609
110135_at	Fgb	fibrinogen beta chain	110135	ENSMUSG00000033831	Mm.30063	NM_181849,NP_862897	Q3TGR2,Q8K0E8	2.45321	0.0681578	0.368179	0.749469
110147_at	Ehmt2	euchromatic histone lysine N-methyltransferase 2	110147	ENSMUSG00000013787	Mm.35345	NM_145830,NM_147151,NP_665829,NP_671493	Q9Z148	5.76591	0.246764	0.0681376	0.363106
110157_at	Raf1	v-raf-leukemia viral oncogene 1	110157	ENSMUSG00000000441	Mm.184163	NM_029780,NP_084056	Q99N57	7.48149	0.252695	0.0657484	0.356571
110168_at	Gpr18	G protein-coupled receptor 18	110168	ENSMUSG00000050350	Mm.37405	NM_182806,NP_877958	Q8K1Z6	3.29458	-0.75357	0.00370968	0.082727
110172_at	Slc35b1	solute carrier family 35, member B1	110172	ENSMUSG00000020873	Mm.4593	NM_016752,NP_058032	P97858	9.42774	0.0598282	0.512008	0.833557
110173_at	Manba	mannosidase, beta A, lysosomal	110173	ENSMUSG00000028164	Mm.280536	NM_027288,NP_081564	Q8K2I4	5.39219	0.210614	0.173883	0.565158
110175_at	Ggct	gamma-glutamyl cyclotransferase	110175	ENSMUSG00000002797	Mm.294708	NM_026637,NP_080913	Q9D7X8	4.12782	-0.1447	0.322757	0.713114
110187_at	Scgb2b26	secretoglobin, family 2B, member 26	110187	ENSMUSG00000066586	Mm.155750	NM_178308,NP_840093	Q8JZX1	2.05559	0.0754655	0.309152	0.70419
110196_at	Fdps	farnesyl diphosphate synthetase	110196	ENSMUSG00000059743	Mm.39472,Mm.490094	NM_001253751,NM_134469,NP_001240680,NP_608219	Q4FJN9,Q920E5	5.55408	0.169106	0.572347	0.859869
110197_at	Dgkg	diacylglycerol kinase, gamma	110197	ENSMUSG00000022861	Mm.194986,Mm.448158	NM_138650,NP_619591	Q570Z5,Q91WG7	2.90646	0.178066	0.116165	0.470129
110198_at	Akr7a5	aldo-keto reductase family 7, member A5 (aflatoxin aldehyde reductase)	110198	ENSMUSG00000028743	Mm.482154	NM_025337,NP_079613	Q8CG76	7.24009	0.316793	0.0811635	0.397355
110208_at	Pgd	phosphogluconate dehydrogenase	110208	ENSMUSG00000028961	Mm.252080	NM_001081274,NM_025801,NP_001074743	Q9DCD0	9.97038	0.402689	0.0910728	0.420504
110213_at	Tmbim6	transmembrane BAX inhibitor motif containing 6	110213	ENSMUSG00000023010	Mm.16769	NM_001171034,NM_001171035,NM_001171036,NM_026669,NP_001164505,NP_001164506,NP_001164507,NP_080945	Q9D2C7	10.6409	0.141935	0.204142	0.603567
110253_at	Triobp	TRIO and F-actin binding protein	110253	ENSMUSG00000033088	Mm.123714	NM_001024716,NM_001039155,NM_001039156,NM_138579,NP_001019887,NP_001034244,NP_001034245,NP_613045	E9QMQ3,Q99KW3	5.05053	-0.0727212	0.597187	0.870932
110265_at	Msra	methionine sulfoxide reductase A	110265	ENSMUSG00000054733	Mm.26713	NM_001253712,NM_001253714,NM_001253715,NM_001253716,NM_026322,NP_001240641,NP_001240643,NP_001240644,NP_001240645,NP_080598	Q9D6Y7	6.06231	-0.053825	0.763834	0.935887
110279_at	Bcr	breakpoint cluster region	110279	ENSMUSG00000009681	Mm.485801	NM_001081412,NP_001074881	A2RRK7,Q6PAJ1	5.99331	-0.249096	0.0415447	0.281937
110304_at	Glra3	glycine receptor, alpha 3 subunit	110304	ENSMUSG00000038257	Mm.307061	NM_080438,NP_536686	G5E811,Q91XP5	2.19293	-0.0182315	0.837943	0.958958
110308_at	Krt5	keratin 5	110308	ENSMUSG00000061527	Mm.451847	NM_027011,NP_081287	Q32P04,Q922U2	2.61352	-0.0610518	0.403297	0.773483
110310_at	Krt7	keratin 7	110310	ENSMUSG00000023039	Mm.486285	NM_033073,NP_149064	Q9DCV7	7.63567	-0.190154	0.560919	0.854573
110312_at	Pmch	pro-melanin-concentrating hormone	110312	ENSMUSG00000035383	Mm.391436	NM_029971,NP_084247	Q9D220	2.43132	-0.0239821	0.739075	0.927412
110323_at	Cox6b1	cytochrome c oxidase, subunit VIb polypeptide 1	110323	ENSMUSG00000036751	Mm.400	NM_025628,NP_079904,XM_003946224,XP_003946273	P56391	9.99871	-0.0390084	0.722396	0.922511
110326_at	Tas1r1	taste receptor, type 1, member 1	110326	ENSMUSG00000028950	Mm.29232	NM_031867,NP_114073	Q3U5H1,Q99PG6	2.86889	-0.0391372	0.721514	0.922329
110332_at	Pp2d1	protein phosphatase 2C-like domain containing 1	110332	ENSMUSG00000044957	Mm.444633	NM_173449,NP_775625	Q8BVT6	2.10351	-0.0363281	0.648597	0.894323
110350_at	Dync2h1	dynein cytoplasmic 2 heavy chain 1	110350	ENSMUSG00000047193	Mm.237596	NM_029851,NP_084127	Q45VK7	2.4835	0.0907643	0.342529	0.729876
110351_at	Rap1gap	Rap1 GTPase-activating protein	110351	ENSMUSG00000041351	Mm.180763	NM_001081155,NM_001256218,NM_029563,NP_001074624,NP_001243147,NP_083839	A2ALS4,E9PZZ8,Q6A063,Q80VZ8	4.55085	-0.113023	0.357498	0.741271
110355_at	Adrbk1	adrenergic receptor kinase, beta 1	110355	ENSMUSG00000024858	Mm.254144	NM_130863,NP_570933	Q7TS64	6.78321	-0.131882	0.179988	0.573133
110379_at	Sec13	SEC13 homolog (S. cerevisiae)	110379	ENSMUSG00000030298	Mm.29296	NM_024206,NP_077168	Q9D1M0	7.88987	-0.0493164	0.705765	0.916663
110380_at	Shroom2	shroom family member 2	110380	ENSMUSG00000045180	Mm.40796	NM_172441,NP_766029	A2ALU4,A7TU71,Q8C7N5	4.8054	0.183389	0.204657	0.603825
110382_at	C8b	complement component 8, beta polypeptide	110382	ENSMUSG00000029656	Mm.87072	NM_133882,NP_598643	Q8BH35	2.3516	0.00212616	0.978865	0.99381
110385_at	Pde4c	phosphodiesterase 4C, cAMP specific	110385	ENSMUSG00000031842	Mm.255180	NM_201607,NP_963901	Q3UEI1	2.75771	-0.055043	0.650807	0.895066
110391_at	Qdpr	quinoid dihydropteridine reductase	110391	ENSMUSG00000015806	Mm.30204	NM_024236,NP_077198	Q8BVI4	7.73292	0.62714	0.00119107	0.0478847
110417_at	Pigh	phosphatidylinositol glycan anchor biosynthesis, class H	110417	ENSMUSG00000021120	Mm.268317	NM_029988,NP_084264	Q5M9N4	4.37487	-0.0440591	0.797862	0.947135
110446_at	Acat1	acetyl-Coenzyme A acetyltransferase 1	110446	ENSMUSG00000032047	Mm.293233	NM_144784,NP_659033	Q8QZT1	8.14999	0.359058	0.0122345	0.156057
110454_at	Ly6a	lymphocyte antigen 6 complex, locus A	110454	ENSMUSG00000075602	Mm.425949	NM_001271416,NM_001271417,NM_001271418,NM_001271419,NM_001271446,NM_010738,NP_001258345,NP_001258346,NP_001258347,NP_001258348,NP_001258375,NP_034868	P05533	7.51833	-1.78956	0.223746	0.627548
110460_at	Acat2	acetyl-Coenzyme A acetyltransferase 2	110460	ENSMUSG00000023832	Mm.439711	NM_009338,NP_033364	Q8CAY6	7.5625	0.428835	0.170479	0.560337
110511_at	Olfr153	olfactory receptor 153	110511	ENSMUSG00000061520	Mm.424751	NM_206823,NP_996559	Q7TR48	2.04015	-0.00274757	0.974453	0.992488
110521_at	Hivep1	human immunodeficiency virus type I enhancer binding protein 1	110521	ENSMUSG00000021366	Mm.4808	NM_007772,NP_031798	F8VPM9	6.19668	-0.0888096	0.628686	0.886215
110524_at	Dgkq	diacylglycerol kinase, theta	110524	ENSMUSG00000004815	Mm.260921	NM_199011,NP_950176	Q6P5E8	6.36258	-0.439546	0.0220924	0.205475
110532_at	Adarb1	adenosine deaminase, RNA-specific, B1	110532	ENSMUSG00000020262	Mm.276815	NM_001024837,NM_001024838,NM_001024839,NM_001024840,NM_130895,NP_001020008,NP_570965,NR_004429,NR_021486	Q91ZS8	2.84813	-0.0310327	0.74314	0.929561
110542_at	Amhr2	anti-Mullerian hormone type 2 receptor	110542	ENSMUSG00000023047	Mm.60331	NM_144547,NP_653130	Q8K592	2.63868	0.00408949	0.953251	0.987654
110557_at	H2-Q6	histocompatibility 2, Q region locus 6	110557	ENSMUSG00000073409	Mm.439827,Mm.486287	NM_207648,NP_997531,XM_003946319,XP_003946368	P79568	5.94637	-2.45616	2.33556e-06	0.00170633
110593_at	Prdm2	PR domain containing 2, with ZNF domain	110593	ENSMUSG00000057637	Mm.332020	NM_001081355,NM_001256380,NP_001074824,NP_001243309	A2A7B5,B9EKQ3,Q8C2W5	4.42068	-0.0307737	0.827151	0.955867
110595_at	Timp4	tissue inhibitor of metalloproteinase 4	110595	ENSMUSG00000030317	Mm.255607	NM_080639,NP_542370	Q3USH7,Q9JHB3	2.52113	0.0849226	0.325069	0.715407
110596_at	Arhgef28	Rho guanine nucleotide exchange factor (GEF) 28	110596	ENSMUSG00000021662	Mm.252718	NM_012026,NP_036156	G5E8P2,P97433	4.73417	0.353073	0.0187132	0.18991
110606_at	Fntb	farnesyltransferase, CAAX box, beta	110606	ENSMUSG00000033373	Mm.151174	NM_145927,NP_666039	Q8K2I1	4.10199	0.244173	0.0485494	0.307576
110611_at	Hdlbp	high density lipoprotein (HDL) binding protein	110611	ENSMUSG00000034088	Mm.30012	NM_133808,NP_598569	Q3U4Z7,Q8VDJ3	9.52141	0.113023	0.283365	0.68229
110612_at	Iglv2	immunoglobulin lambda variable 2	110612	NA	Mm.326349	NA	NA	2.54165	-0.678194	0.0087177	0.129072
110616_at	Atxn3	ataxin 3	110616	ENSMUSG00000021189	Mm.485508	NM_001167914,NM_029705,NP_001161386,NP_083981	E9Q717,Q546X9,Q5M8S1,Q810M8,Q9CVD2	5.3442	0.364575	0.027968	0.232363
110637_at	Grik4	glutamate receptor, ionotropic, kainate 4	110637	ENSMUSG00000032017	Mm.370291	NM_175481,NP_780690	Q8BMF5	2.60968	-0.0239752	0.779224	0.941513
110639_at	Prps2	phosphoribosyl pyrophosphate synthetase 2	110639	ENSMUSG00000025742	Mm.272955	NM_026662,NP_080938	A2AHI4,Q9CS42	7.21604	0.787615	0.00709737	0.116477
110648_at	Lmx1a	LIM homeobox transcription factor 1 alpha	110648	ENSMUSG00000026686	Mm.330081	NM_033652,NP_387501	Q543W2,Q9JKU8	3.44016	-0.0096474	0.933362	0.98374
110651_at	Rps6ka3	ribosomal protein S6 kinase polypeptide 3	110651	ENSMUSG00000031309	Mm.328476	NM_148945,NP_683747	P18654	7.29359	0.379907	0.183982	0.578686
110695_at	Aldh7a1	aldehyde dehydrogenase family 7, member A1	110695	ENSMUSG00000053644	Mm.30250	NM_001127338,NM_138600,NP_001120810,NP_613066	Q9DBF1	5.68483	0.151493	0.500284	0.826795
110696_at	H2-M10.3	histocompatibility 2, M region locus 10.3	110696	ENSMUSG00000058124	Mm.303091	NM_201608,NP_963902	Q85ZW6	2.26385	-0.067555	0.574506	0.860086
110749_at	Chaf1b	chromatin assembly factor 1, subunit B (p60)	110749	ENSMUSG00000022945	Mm.274222	NM_028083,NP_082359	Q9D0N7	5.50575	0.745688	0.00638571	0.110534
110750_at	Cse1l	chromosome segregation 1-like (S. cerevisiae)	110750	ENSMUSG00000002718	Mm.22417	NM_023565,NP_076054	Q9ERK4	8.24648	0.532168	0.0195632	0.19369
110751_at	Adam33	a disintegrin and metallopeptidase domain 33	110751	ENSMUSG00000027318	Mm.108550	NM_001163529,NM_033615,NP_001157001,NP_291093	A2AP51,Q923W9	2.99221	0.0561556	0.535184	0.844425
110784_at	Nr3c2	nuclear receptor subfamily 3, group C, member 2	110784	ENSMUSG00000031618	Mm.324393	NM_001083906,NP_001077375	A3KN90	5.43067	-0.184321	0.204216	0.603607
110785_at	Iglc1	immunoglobulin lambda constant 1	110785	NA	Mm.326349	NA	NA	5.77031	-0.429238	0.159266	0.544421
110786_at	Iglc2	immunoglobulin lambda constant 2	110786	NA	NA	NA	NA	3.62674	-0.93856	0.00923367	0.133972
110789_at	Gpr98	G protein-coupled receptor 98	110789	ENSMUSG00000069170	Mm.288694	NM_054053,NP_473394	B8JJE0	2.31814	0.0496107	0.469955	0.811223
110794_at	Cebpe	CCAAT/enhancer binding protein (C/EBP), epsilon	110794	ENSMUSG00000052435	Mm.236223	NM_207131,NP_997014	Q6PZD9	2.84229	0.13413	0.342784	0.730067
110796_at	Tshz1	teashirt zinc finger family member 1	110796	ENSMUSG00000046982	Mm.102136	NM_001081300,NP_001074769	Q5DTH5	4.60294	-0.180515	0.215876	0.61868
110805_at	Foxe1	forkhead box E1	110805	ENSMUSG00000070990	Mm.354634	NM_183298,NP_899121	Q8R2I0	3.67183	-0.0120599	0.898601	0.973545
110809_at	Srsf1	serine/arginine-rich splicing factor 1	110809	ENSMUSG00000018379	Mm.391719,Mm.478968	NM_001078167,NM_173374,NP_001071635,NP_775550	Q6PDM2	7.08263	0.0855348	0.626602	0.885644
110816_at	Pwp2	PWP2 periodic tryptophan protein homolog (yeast)	110816	ENSMUSG00000032834	Mm.103522	NM_029546,NP_083822,XM_003946427,XM_003946428,XP_003946476,XP_003946477	A1A596,Q2M1K2,Q8BU03	4.43499	0.185459	0.156673	0.538778
110821_at	Pcca	propionyl-Coenzyme A carboxylase, alpha polypeptide	110821	ENSMUSG00000041650	Mm.23876	NM_144844,NP_659093	Q3UGC8,Q91ZA3	5.18325	0.307223	0.030104	0.241871
110826_at	Etfb	electron transferring flavoprotein, beta polypeptide	110826	ENSMUSG00000004610	Mm.30200	NM_026695,NP_080971,NR_075104	Q9DCW4	8.75354	0.132679	0.272287	0.673786
110829_at	Lims1	LIM and senescent cell antigen-like domains 1	110829	ENSMUSG00000019920	Mm.402697,Mm.482932,Mm.57734	NM_001193303,NM_026148,NM_201242,NP_001180232,NP_080424,NP_957694	Q99JW4,Q9D7B2	6.46571	0.166353	0.146536	0.522318
110834_at	Chrna3	cholinergic receptor, nicotinic, alpha polypeptide 3	110834	ENSMUSG00000032303	Mm.63569	NM_145129,NP_660111	Q0VBK4,Q8R4G9	2.41793	-0.0504676	0.584533	0.865704
110835_at	Chrna5	cholinergic receptor, nicotinic, alpha polypeptide 5	110835	ENSMUSG00000035594	Mm.103778	NM_176844,NP_789814	Q2MKA5,Q8BIE9	2.22406	-0.0177771	0.820262	0.953522
110842_at	Etfa	electron transferring flavoprotein, alpha polypeptide	110842	ENSMUSG00000032314	Mm.290853	NM_145615,NP_663590	Q99LC5	7.57777	-0.194047	0.0393358	0.275598
110854_at	Ppp2r4	protein phosphatase 2A, regulatory subunit B (PR 53)	110854	ENSMUSG00000039515	Mm.275393	NM_138748,NP_620087	P58389,Q543N6	6.38207	0.392676	0.000979561	0.0438773
110855_at	Pde6c	phosphodiesterase 6C, cGMP specific, cone, alpha prime	110855	ENSMUSG00000024992	Mm.450141	NM_001170959,NM_033614,NP_001164430,NP_291092	Q91ZQ1	2.2586	0.0150948	0.853872	0.962432
110862_at	Kcnq3	potassium voltage-gated channel, subfamily Q, member 3	110862	ENSMUSG00000056258	Mm.255585	NM_152923,NP_690887	Q8K3F6	2.59183	0.0140388	0.850142	0.961674
110876_at	Scn2a1	sodium channel, voltage-gated, type II, alpha 1	110876	ENSMUSG00000075318	Mm.220329	NM_001099298,NP_001092768	B1AWN6	2.23109	0.0375367	0.610142	0.877452
110877_at	Slc18a1	solute carrier family 18 (vesicular monoamine), member 1	110877	ENSMUSG00000036330	Mm.19301	NM_153054,NP_694694	Q32XG7,Q8R090	5.74486	-0.378485	0.046317	0.301295
110880_at	Scn4a	sodium channel, voltage-gated, type IV, alpha	110880	ENSMUSG00000001027	Mm.432528	NM_133199,NP_573462	G3X8T7,Q9ER60	2.4361	0.0950375	0.256031	0.658825
110886_at	Gabra5	gamma-aminobutyric acid (GABA) A receptor, subunit alpha 5	110886	ENSMUSG00000055078	Mm.273114	NM_176942,NP_795916	Q8BHJ7	2.24843	-0.0310857	0.67857	0.90652
110891_at	Slc8a2	solute carrier family 8 (sodium/calcium exchanger), member 2	110891	ENSMUSG00000030376	Mm.241147	NM_148946,NP_683748	Q8K596	2.79472	0.0336234	0.712625	0.919717
110893_at	Slc8a3	solute carrier family 8 (sodium/calcium exchanger), member 3	110893	ENSMUSG00000079055	Mm.443748	NM_001167920,NM_080440,NP_001161392,NP_536688	E9PX50,Q3UTP5,Q7TS90,Q8BXN1,Q8VHJ8	2.80874	-0.131949	0.144103	0.518735
110895_at	Slc9a4	solute carrier family 9 (sodium/hydrogen exchanger), member 4	110895	ENSMUSG00000026065	Mm.108602	NM_177084,NP_796058	Q8BUE1	3.23943	-0.429376	0.00831119	0.125629
110902_at	Chrna2	cholinergic receptor, nicotinic, alpha polypeptide 2 (neuronal)	110902	ENSMUSG00000022041	Mm.57350	NM_144803,NP_659052	Q91X60	2.24963	-0.00426108	0.957525	0.988478
110911_at	Cds2	CDP-diacylglycerol synthase (phosphatidate cytidylyltransferase) 2	110911	ENSMUSG00000058793	Mm.284503	NM_138651,NP_619592	Q99L43	7.24147	-0.101604	0.45355	0.801999
110920_at	Hspa13	heat shock protein 70 family, member 13	110920	ENSMUSG00000032932	Mm.26704	NM_030201,NP_084477,NR_027492	Q8BM72	5.73323	-0.250883	0.308979	0.70419
110935_at	Atp6v1b1	ATPase, H+ transporting, lysosomal V1 subunit B1	110935	ENSMUSG00000006269	Mm.220823	NM_134157,NP_598918	Q91YH6	2.86218	-0.0247305	0.800615	0.948245
110948_at	Hlcs	holocarboxylase synthetase (biotin- [propriony-Coenzyme A-carboxylase (ATP-hydrolysing)] ligase)	110948	ENSMUSG00000040820	Mm.30921	NM_139145,NP_631884	Q3TZ03,Q920N2	3.38417	0.0766333	0.504453	0.828839
110957_at	D1Pas1	DNA segment, Chr 1, Pasteur Institute 1	110957	ENSMUSG00000039224	Mm.108054	NM_033077,NP_149068	B9EIA2,P16381	2.49773	0.0322175	0.768541	0.936908
110958_at	M1ap	meiosis 1 associated protein	110958	ENSMUSG00000030041	Mm.100652	NM_033079,NP_149070	Q9Z0E1	2.60867	0.0193596	0.738903	0.927412
110959_at	Nudt19	nudix (nucleoside diphosphate linked moiety X)-type motif 19	110959	ENSMUSG00000034875	Mm.410206,Mm.418631	NM_033080,NP_149071	P11930	6.7167	0.406451	0.0103165	0.142943
110960_at	Tars	threonyl-tRNA synthetase	110960	ENSMUSG00000022241	Mm.286061	NM_033074,NP_149065	Q9D0R2	5.94281	0.367134	0.112117	0.464039
110962_at	Mbd6	methyl-CpG binding domain protein 6	110962	ENSMUSG00000025409	Mm.372826	NM_033072,NP_149063	E9Q572,Q4VBD6	6.18937	0.222808	0.209712	0.609905
111173_at	Erc1	ELKS/RAB6-interacting/CAST family member 1	111173	ENSMUSG00000030172	Mm.288860,Mm.446801	NM_053204,NM_178085,NP_444434,NP_835186	F8VPM7,Q99MI1	3.90369	-0.011677	0.892702	0.971193
111174_at	Taar1	trace amine-associated receptor 1	111174	ENSMUSG00000056379	Mm.377141	NM_053205,NP_444435	Q923Y8	2.21494	0.0117114	0.891936	0.97104
111175_at	Pecr	peroxisomal trans-2-enoyl-CoA reductase	111175	ENSMUSG00000026189	Mm.281738	NM_023523,NP_076012	Q99MZ7	4.44324	0.252774	0.0283046	0.233431
111970_at	Dlx1as	distal-less homeobox 1, antisense	111970	NA	Mm.4543	NR_002854	NA	2.44126	0.00920987	0.91137	0.977037
111975_at	Igf2as	insulin-like growth factor 2, antisense	111975	ENSMUSG00000086266	Mm.440180	NR_002855	NA	4.2184	0.131318	0.124826	0.487241
112403_at	Dom3z	DOM-3 homolog Z (C. elegans)	112403	ENSMUSG00000040482	Mm.275309	NM_001163770,NM_033613,NP_001157242,NP_291091	O70348	5.32459	0.130099	0.16507	0.554468
112405_at	Egln1	EGL nine homolog 1 (C. elegans)	112405	ENSMUSG00000031987	Mm.140619	NM_053207,NP_444437	Q91YE3	5.58361	-0.107667	0.496272	0.824076
112406_at	Egln2	EGL nine homolog 2 (C. elegans)	112406	ENSMUSG00000058709	Mm.29978	NM_053208,NP_444438	Q80X29,Q91YE2	6.60163	0.217534	0.119696	0.476878
112407_at	Egln3	EGL nine homolog 3 (C. elegans)	112407	ENSMUSG00000035105	Mm.133037	NM_028133,NP_082409	Q91UZ4	7.59249	-0.529139	0.283133	0.682124
112408_at	Tas2r116	taste receptor, type 2, member 116	112408	ENSMUSG00000030194	Mm.261566	NM_053212,NP_444442	Q7M713	2.17761	0.0365443	0.711095	0.9192
112415_at	C030039L03Rik	RIKEN cDNA C030039L03 gene	112415	ENSMUSG00000057093	Mm.145362	NM_001112731,NM_198417,NP_001106202,NP_940809	G3X9H3,Q3URA4,Q6P9L8	2.47123	0.0808721	0.445411	0.798242
112417_at	Ugt2b37	UDP glucuronosyltransferase 2 family, polypeptide B37	112417	ENSMUSG00000057425	Mm.160362	NM_053215,NP_444445	Q8VCN3	2.34193	0.123839	0.520863	0.838183
112418_at	1700102P08Rik	RIKEN cDNA 1700102P08 gene	112418	ENSMUSG00000032611	Mm.78287	NM_053216,NP_444446	Q9D9C7	2.5649	0.0155827	0.899691	0.973991
112419_at	2010002M12Rik	RIKEN cDNA 2010002M12 gene	112419	ENSMUSG00000067297	Mm.440727	NM_053217,NP_444447	Q3U687	5.318	-1.42739	0.000600979	0.0342312
112422_at	2610305D13Rik	RIKEN cDNA 2610305D13 gene	112422	ENSMUSG00000066000	Mm.327194,Mm.440486	NM_145078,NP_659544,XM_003945706,XP_003945755	A2A799	1.99322	0.0300004	0.80619	0.95015
11287_at	Pzp	pregnancy zone protein	11287	ENSMUSG00000030359	Mm.260144	NM_007376,NP_031402	Q61838	2.5972	0.0494344	0.51973	0.837441
11298_at	Aanat	arylalkylamine N-acetyltransferase	11298	ENSMUSG00000020804	Mm.418559,Mm.42233	NM_009591,NP_033721,NR_033223	O88816,Q14A64	2.43501	0.00369412	0.950721	0.987607
11302_at	Aatk	apoptosis-associated tyrosine kinase	11302	ENSMUSG00000025375	Mm.6826	NM_001198785,NM_001198787,NM_007377,NP_001185714,NP_001185716,NP_031403	B1AZF3,B1AZF9,Q80YE4	3.04393	0.0533672	0.734772	0.926289
11303_at	Abca1	ATP-binding cassette, sub-family A (ABC1), member 1	11303	ENSMUSG00000015243	Mm.277376	NM_013454,NP_038482	P41233,Q8BPY1	5.01889	-0.921757	0.0524717	0.319001
11304_at	Abca4	ATP-binding cassette, sub-family A (ABC1), member 4	11304	ENSMUSG00000028125	Mm.3918	NM_007378,NP_031404	O35600	2.33542	0.0678993	0.416648	0.780947
11305_at	Abca2	ATP-binding cassette, sub-family A (ABC1), member 2	11305	ENSMUSG00000026944	Mm.2210	NM_007379,NP_031405	A2AJ26	4.47859	-0.0570479	0.656266	0.897225
11306_at	Abcb7	ATP-binding cassette, sub-family B (MDR/TAP), member 7	11306	ENSMUSG00000031333	Mm.426128	NM_009592,NP_033722	Q61102	7.38179	0.238171	0.0679145	0.362993
11307_at	Abcg1	ATP-binding cassette, sub-family G (WHITE), member 1	11307	ENSMUSG00000024030	Mm.15691,Mm.470747	NM_009593,NP_033723	Q0VDW9,Q64343	3.52557	-0.0463752	0.781315	0.942588
11308_at	Abi1	abl-interactor 1	11308	ENSMUSG00000058835	Mm.205647,Mm.249752,Mm.487780	NM_001077190,NM_001077192,NM_001077193,NM_007380,NM_145994,NP_001070658,NP_001070660,NP_001070661,NP_031406,NP_666106	Q3TJ64,Q3TJR5,Q3TPY5,Q8CBW3	8.15501	0.367723	0.0206975	0.197875
11350_at	Abl1	c-abl oncogene 1, non-receptor tyrosine kinase	11350	ENSMUSG00000026842	Mm.1318,Mm.474779	NM_001112703,NM_009594,NP_001106174,NP_033724	P00520,Q3SYK5	6.99534	0.0826968	0.40892	0.77723
11352_at	Abl2	v-abl Abelson murine leukemia viral oncogene 2 (arg, Abelson-related gene)	11352	ENSMUSG00000026596	Mm.329515	NM_001136104,NM_009595,NP_001129576,NP_033725	B2RQ57,F8VQH0	3.93637	0.336448	0.0505586	0.313579
11354_at	Scgb1b27	secretoglobin, family 1B, member 27	11354	ENSMUSG00000066583	Mm.8025	NM_009596,NP_033726	Q91WB5	2.94819	0.218188	0.187603	0.583664
11363_at	Acadl	acyl-Coenzyme A dehydrogenase, long-chain	11363	ENSMUSG00000026003	Mm.2445	NM_007381,NP_031407	P51174	8.58557	0.667895	0.00264552	0.0686896
11364_at	Acadm	acyl-Coenzyme A dehydrogenase, medium chain	11364	ENSMUSG00000062908	Mm.10530	NM_007382,NP_031408	P45952	8.13566	0.0986415	0.461986	0.806551
11370_at	Acadvl	acyl-Coenzyme A dehydrogenase, very long chain	11370	ENSMUSG00000018574	Mm.18630	NM_017366,NP_059062	P50544	6.51365	0.0364051	0.831808	0.957485
113845_at	Vmn1r48	vomeronasal 1 receptor 48	113845	ENSMUSG00000057592	Mm.425336	NM_053218,NP_444448	Q9EQ52	2.26391	0.19861	0.211075	0.611603
113846_at	Vmn1r47	vomeronasal 1 receptor 47	113846	ENSMUSG00000060724	Mm.377143	NM_053219,NP_444449	Q9EQ51	2.13196	0.104949	0.198469	0.596923
113847_at	Vmn1r43	vomeronasal 1 receptor 43	113847	ENSMUSG00000068231	Mm.431989	NM_053220,NP_444450	Q8VIC9	2.10207	0.0736246	0.424149	0.785509
113848_at	Vmn1r42	vomeronasal 1 receptor 42	113848	ENSMUSG00000068232	Mm.349358	NM_053221,NP_444451	Q05A83,Q8VBS7	2.02832	-0.00507536	0.96074	0.989225
113849_at	Vmn1r52	vomeronasal 1 receptor 52	113849	ENSMUSG00000060816	Mm.435482	NM_053222,NP_444452	Q9EP79	1.9372	-0.0670179	0.53557	0.844649
113850_at	V1ra8	vomeronasal 1 receptor, A8	113850	ENSMUSG00000062546	Mm.377146	NM_053223,NP_444453	Q9EQ48	2.26633	-0.189318	0.186661	0.582014
113851_at	Vmn1r54	vomeronasal 1 receptor 54	113851	ENSMUSG00000047203	Mm.377148	NM_053224,NP_444454	Q9EPB8	2.29267	0.0779928	0.415195	0.779577
113852_at	Vmn1r50	vomeronasal 1 receptor 50	113852	ENSMUSG00000094553	Mm.377149	NM_053225,NP_444455	Q9EP51	2.22181	-0.0796296	0.27891	0.678582
113853_at	Vmn1r53	vomeronasal 1 receptor 53	113853	ENSMUSG00000057697	Mm.434332	NM_053226,NP_444456	A2RS76	2.30242	-0.0060741	0.924642	0.981214
113854_at	Vmn1r44	vomeronasal 1 receptor 44	113854	ENSMUSG00000068234	Mm.377151	NM_053227,NP_444457	Q9EQ47	2.3149	-0.0245522	0.826512	0.955627
113855_at	Vmn1r40	vomeronasal 1 receptor 40	113855	ENSMUSG00000096051	Mm.377152	NM_053228,NP_444458	Q9EQ46	2.11443	0.00179127	0.985025	0.995655
113856_at	Vmn1r46	vomeronasal 1 receptor 46	113856	ENSMUSG00000061653	Mm.377153	NM_053229,NP_444459	Q9EQ45	2.23482	-0.0132934	0.908198	0.975606
113859_at	Vmn1r29	vomeronasal 1 receptor 29	113859	ENSMUSG00000091734	Mm.377156	NM_053232,NP_444462	Q9EQ41	2.80545	-0.0691537	0.289859	0.688377
113860_at	Vmn1r11	vomeronasal 1 receptor 11	113860	ENSMUSG00000093635	Mm.377157	NM_053233,NP_444463	Q3SXA2	2.01591	-0.0637368	0.319303	0.710504
113862_at	Vmn1r13	vomeronasal 1 receptor 13	113862	ENSMUSG00000064259	Mm.431976	NM_053235,NP_444465	G5E8I3	1.99682	0.161405	0.0779059	0.38874
113863_at	Vmn1r15	vomeronasal 1 receptor 15	113863	ENSMUSG00000058731	Mm.377160	NM_053236,NP_444466	Q14C10	2.02034	0.0163062	0.831851	0.957485
113864_at	Vmn1r14	vomeronasal 1 receptor 14	113864	ENSMUSG00000093692	Mm.431974	NM_053237,NP_444467	H3BJ46	2.02428	0.104711	0.18677	0.582097
113865_at	Vmn1r25	vomeronasal 1 receptor 25	113865	ENSMUSG00000094206	Mm.431972	NM_053238,NP_444468	H3BLP0	1.99912	0.0529553	0.535973	0.844649
113868_at	Acaa1a	acetyl-Coenzyme A acyltransferase 1A	113868	ENSMUSG00000036138	Mm.205266	NM_130864,NP_570934	Q921H8	5.9219	-0.0706533	0.812331	0.951572
11409_at	Acads	acyl-Coenzyme A dehydrogenase, short chain	11409	ENSMUSG00000029545	Mm.18759	NM_007383,NP_031409	Q07417	6.88959	0.196545	0.247854	0.651013
114128_at	Laptm4b	lysosomal-associated protein transmembrane 4B	114128	ENSMUSG00000022257	Mm.197518	NM_033521,NP_277056	B2CZK6,Q91XQ6	8.33789	0.173954	0.172782	0.563623
114141_at	Cldn16	claudin 16	114141	ENSMUSG00000038148	Mm.275205	NM_053241,NP_444471	Q14BW2,Q925N4	2.39118	0.0080946	0.927787	0.981686
114142_at	Foxp2	forkhead box P2	114142	ENSMUSG00000029563	Mm.332919	NM_053242,NM_212435,NP_444472,NP_997600	P58463	2.50668	0.00832987	0.920443	0.980266
114143_at	Atp6v0b	ATPase, H+ transporting, lysosomal V0 subunit B	114143	ENSMUSG00000033379	Mm.207052	NM_033617,NP_291095	Q3U889,Q91V37	8.23642	-0.138963	0.362697	0.745557
11416_at	Slc33a1	solute carrier family 33 (acetyl-CoA transporter), member 1	11416	ENSMUSG00000027822	Mm.135619	NM_001272035,NM_015728,NP_001258964,NP_056543	Q99J27	5.88057	0.572652	0.0112803	0.149279
11418_at	Asic2	acid-sensing (proton-gated) ion channel 2	11418	ENSMUSG00000020704	Mm.234998	NM_001034013,NM_007384,NP_001029185,NP_031410	B2RRQ1,Q3UYD3,Q925H0	2.74826	0.0529587	0.447416	0.799156
11419_at	Asic1	acid-sensing (proton-gated) ion channel 1	11419	ENSMUSG00000023017	Mm.440107	NM_009597,NP_033727	Q6NXK8	2.6689	0.00396063	0.961184	0.989383
11421_at	Ace	angiotensin I converting enzyme (peptidyl-dipeptidase A) 1	11421	ENSMUSG00000020681	Mm.754	NM_009598,NM_207624,NP_033728,NP_997507	P09470,Q3TU20	10.2031	-0.696085	0.0667716	0.359332
114229_at	Kiss1r	KISS1 receptor	114229	ENSMUSG00000035773	Mm.191035	NM_053244,NP_444474	B2CP06,Q91V45	2.84207	-0.0890395	0.320883	0.711518
114230_at	Aipl1	aryl hydrocarbon receptor-interacting protein-like 1	114230	ENSMUSG00000040554	Mm.95707	NM_053245,NP_444475	Q924K1,Q9CTQ3	2.45417	0.090774	0.236889	0.641263
11423_at	Ache	acetylcholinesterase	11423	ENSMUSG00000023328	Mm.255464,Mm.489229	NM_009599,NP_033729	P21836,Q543Z1	3.51792	0.0972609	0.526912	0.840835
114249_at	Npnt	nephronectin	114249	ENSMUSG00000040998	Mm.279310	NM_001029836,NM_033525,NP_001025007,NP_277060	Q91V88	3.55814	-0.688889	0.0577404	0.334295
114255_at	Dok4	docking protein 4	114255	ENSMUSG00000040631	Mm.203949	NM_053246,NP_444476	Q99KE3	6.80135	-0.329506	0.0394951	0.275892
11425_at	Apoc4	apolipoprotein C-IV	11425	ENSMUSG00000074336	Mm.477720	NM_007385,NP_031411	Q61268	3.11655	-0.064136	0.424973	0.785949
11426_at	Macf1	microtubule-actin crosslinking factor 1	11426	ENSMUSG00000028649	Mm.402299,Mm.485351	NM_001199136,NM_001199137,NM_009600,NP_001186065,NP_001186066	E9PVY8,Q9QXZ0	4.55625	-0.157158	0.135311	0.504902
11428_at	Aco1	aconitase 1	11428	ENSMUSG00000028405	Mm.331547	NM_007386,NP_031412	P28271	8.40799	-0.252058	0.243137	0.646667
11429_at	Aco2	aconitase 2, mitochondrial	11429	ENSMUSG00000022477	Mm.154581	NM_080633,NP_542364	Q99KI0	10.1585	-0.0991206	0.289675	0.688275
114301_at	Palmd	palmdelphin	114301	ENSMUSG00000033377	Mm.253736	NM_023245,NP_075734	Q3UVT7,Q9JHU2	2.73473	-0.498561	0.0351177	0.260063
114304_at	Slc28a3	solute carrier family 28 (sodium-coupled nucleoside transporter), member 3	114304	ENSMUSG00000021553	Mm.18188	NM_022317,NP_071712	Q9ERH8	6.34762	0.198648	0.61767	0.880954
11430_at	Acox1	acyl-Coenzyme A oxidase 1, palmitoyl	11430	ENSMUSG00000020777	Mm.356689	NM_001271898,NM_015729,NP_001258827,NP_056544	Q9R0H0	9.901	-0.454356	0.00478952	0.0949258
11431_at	Acp1	acid phosphatase 1, soluble	11431	ENSMUSG00000044573	Mm.359831	NM_001110239,NM_021330,NP_001103709,NP_067305	Q4VAI2,Q561M1,Q9D358	3.91062	-0.181485	0.692722	0.909664
11432_at	Acp2	acid phosphatase 2, lysosomal	11432	ENSMUSG00000002103	Mm.45570	NM_007387,NP_031413	P24638,Q3UZN1	6.71327	0.0221352	0.841742	0.959241
114332_at	Lyve1	lymphatic vessel endothelial hyaluronan receptor 1	114332	ENSMUSG00000030787	Mm.396078	NM_053247,NP_444477	Q8BHC0	4.42442	0.0111234	0.928951	0.981993
11433_at	Acp5	acid phosphatase 5, tartrate resistant	11433	ENSMUSG00000001348	Mm.46354	NM_001102404,NM_001102405,NM_007388,NP_001095874,NP_001095875,NP_031414	Q05117	8.2916	0.48669	0.00269203	0.0693869
11434_at	Acr	acrosin prepropeptide	11434	ENSMUSG00000022622	Mm.57	NM_001205049,NM_013455,NP_001191978,NP_038483	P23578	2.56956	0.0911704	0.289807	0.688377
11435_at	Chrna1	cholinergic receptor, nicotinic, alpha polypeptide 1 (muscle)	11435	ENSMUSG00000027107	Mm.4583	NM_007389,NP_031415	P04756,Q05A24	2.4091	-0.0874796	0.211191	0.611773
11438_at	Chrna4	cholinergic receptor, nicotinic, alpha polypeptide 4	11438	ENSMUSG00000027577	Mm.252369	NM_015730,NP_056545	O70174,Q53YK0	2.65342	0.0460522	0.758645	0.934899
11440_at	Chrna6	cholinergic receptor, nicotinic, alpha polypeptide 6	11440	ENSMUSG00000031491	Mm.283137	NM_021369,NP_067344	Q9R0W9	2.15149	0.0725088	0.395032	0.766763
11441_at	Chrna7	cholinergic receptor, nicotinic, alpha polypeptide 7	11441	ENSMUSG00000030525	Mm.113464	NM_007390,NP_031416	P49582,Q53YJ9,Q8CC01	2.69504	-0.0479147	0.643255	0.892008
11443_at	Chrnb1	cholinergic receptor, nicotinic, beta polypeptide 1 (muscle)	11443	ENSMUSG00000041189	Mm.86425	NM_009601,NP_033731	P09690	3.43887	-0.0960349	0.617481	0.880783
11444_at	Chrnb2	cholinergic receptor, nicotinic, beta polypeptide 2 (neuronal)	11444	ENSMUSG00000027950	Mm.35088	NM_009602,NP_033732	Q8BGP7	2.96822	-0.0940559	0.427664	0.786759
114479_at	Slc5a5	solute carrier family 5 (sodium iodide symporter), member 5	114479	ENSMUSG00000000792	Mm.172923	NM_053248,NP_444478	G3X8P5	2.91934	0.136838	0.0604442	0.342367
11447_at	Chrnd	cholinergic receptor, nicotinic, delta polypeptide	11447	ENSMUSG00000026251	Mm.2811	NM_021600,NP_067611	P02716,Q80VZ5	2.49086	0.0210983	0.825239	0.954959
11448_at	Chrne	cholinergic receptor, nicotinic, epsilon polypeptide	11448	ENSMUSG00000014609	Mm.4980	NM_009603,NP_033733	P20782	2.78433	-0.0904585	0.169387	0.559296
11449_at	Chrng	cholinergic receptor, nicotinic, gamma polypeptide	11449	ENSMUSG00000026253	Mm.2810	NM_009604,NP_033734	F8VQK4	2.7743	0.10152	0.216096	0.618886
11450_at	Adipoq	adiponectin, C1Q and collagen domain containing	11450	ENSMUSG00000022878	Mm.3969	NM_009605,NP_033735	Q60994	2.34372	-0.0861696	0.301504	0.697215
11451_at	Acrv1	acrosomal vesicle protein 1	11451	ENSMUSG00000032110	Mm.4776	NM_007391,NP_031417	P50289	2.12715	-0.0408955	0.577467	0.861731
114565_at	Zbtb21	zinc finger and BTB domain containing 21	114565	ENSMUSG00000046962	Mm.474489	NM_001081684,NM_001081685,NM_175428,NP_001075153,NP_001075154,NP_780637	E9Q3R9,E9Q444,G3X9A3,Q6ZPV6,Q8CC25,Q8CDB1	4.32882	0.0746482	0.338638	0.726848
114566_at	Krt82	keratin 82	114566	ENSMUSG00000049548	Mm.458432	NM_053249,NP_444479	Q99M74	3.03541	-0.0361462	0.762299	0.935687
114570_at	Crip3	cysteine-rich protein 3	114570	ENSMUSG00000023968	Mm.25168	NM_053250,NM_181664,NP_444480,NP_858050	Q14B40,Q6Q6R3	2.73721	-0.0115593	0.877313	0.967149
114584_at	Clic1	chloride intracellular channel 1	114584	ENSMUSG00000007041	Mm.29524	NM_033444,NP_254279	Q542F1,Q9Z1Q5	8.67305	-0.576394	0.00578374	0.105365
114585_at	D17H6S53E	DNA segment, Chr 17, human D6S53E	114585	ENSMUSG00000043311	Mm.42070	NM_033477,NP_258438	B2RS43,Q9Z1R4	6.05393	-0.327809	0.14368	0.518215
11459_at	Acta1	actin, alpha 1, skeletal muscle	11459	ENSMUSG00000031972	Mm.214950	NM_001272041,NM_009606,NP_001258970,NP_033736	P68134	3.99171	-0.0584481	0.552574	0.851457
114601_at	Ehbp1l1	EH domain binding protein 1-like 1	114601	ENSMUSG00000024937	Mm.210447	NM_001114595,NM_001114596,NM_001114597,NM_053252,NP_001108067,NP_001108068,NP_001108069,NP_444482	E9QP49,G5E8Y6,Q99MS7	4.6103	-0.450252	0.00341426	0.0799563
114602_at	Zmynd10	zinc finger, MYND domain containing 10	114602	ENSMUSG00000010044	Mm.28331	NM_053253,NP_444483	Q99ML0	2.58087	-0.107185	0.184113	0.57888
114604_at	Prdm15	PR domain containing 15	114604	ENSMUSG00000014039	Mm.328741	NM_144789,NP_659038	E9Q8T2	4.65714	-0.313916	0.0507276	0.314124
114606_at	Tle6	transducin-like enhancer of split 6, homolog of Drosophila E(spl)	114606	ENSMUSG00000034758	Mm.206764	NM_053254,NP_444484	Q9WVB3	2.75587	-0.0462411	0.629169	0.886215
114615_at	Elac1	elaC homolog 1 (E. coli)	114615	ENSMUSG00000036941	Mm.50642	NM_053255,NP_444485	Q8VEB6	3.55254	-0.162492	0.290244	0.688377
11461_at	Actb	actin, beta	11461	ENSMUSG00000029580	Mm.328431,Mm.391967	NM_007393,NP_031419	B2RRX1,P60710	12.6778	-0.117239	0.119357	0.476346
114640_at	Pth2	parathyroid hormone 2	114640	ENSMUSG00000038300	Mm.207078	NM_053256,NP_444486	Q91W27	2.52433	0.136063	0.0877208	0.413837
114641_at	Rpl31	ribosomal protein L31	114641	ENSMUSG00000073702	Mm.379302,Mm.443000	NM_001252218,NM_001252219,NM_053257,NP_001239147,NP_001239148,NP_444487	P62900,Q5M9K9	3.92903	-0.00212009	0.994319	0.998254
114642_at	Brdt	bromodomain, testis-specific	114642	ENSMUSG00000029279	Mm.182836	NM_001079873,NM_054054,NP_001073342,NP_473395	Q8BNZ8,Q91Y44	2.52827	0.0442487	0.578577	0.862654
114643_at	Oas1c	2'-5' oligoadenylate synthetase 1C	114643	ENSMUSG00000001166	Mm.43230	NM_033541,NP_291019	Q924S2	2.34313	-0.0622982	0.640534	0.890653
114644_at	Slc13a3	solute carrier family 13 (sodium-dependent dicarboxylate transporter), member 3	114644	ENSMUSG00000018459	Mm.250738	NM_054055,NP_473396	Q3UUJ6,Q91Y63	2.76461	-0.0464026	0.64655	0.893455
11464_at	Actc1	actin, alpha, cardiac muscle 1	11464	ENSMUSG00000068614	Mm.686	NM_009608,NP_033738	P68033,Q497E4	3.8376	-0.0811846	0.408312	0.7767
114652_at	Ly6g5c	lymphocyte antigen 6 complex, locus G5C	114652	ENSMUSG00000034482	Mm.222643	NM_148947,NP_683749	Q8K1T5	2.33818	0.0043233	0.967517	0.99139
114654_at	Ly6g6d	lymphocyte antigen 6 complex, locus G6D	114654	ENSMUSG00000073413	Mm.246697	NM_001003726,NM_033478,NM_176969,NP_258439	Q9Z1Q3	2.67272	-0.107492	0.171592	0.562117
114660_at	Etos1	ectopic ossification 1	114660	ENSMUSG00000050189	Mm.296952	NM_053258,XR_105169,XR_107955	NA	2.51723	0.125431	0.355725	0.739693
114661_at	Prss28	protease, serine, 28	114661	ENSMUSG00000024171	Mm.207081	NM_053259,NP_444489	Q924N9	2.55276	-0.0746251	0.387777	0.7619
114662_at	Prss29	protease, serine, 29	114662	ENSMUSG00000034039	Mm.207082	NM_053260,NP_444490	E9QLD5,Q99MS4	2.5354	-0.0721361	0.423024	0.785135
114663_at	Impa2	inositol (myo)-1(or 4)-monophosphatase 2	114663	ENSMUSG00000024525	Mm.34079,Mm.486871	NM_053261,NP_444491	Q3U3B7,Q91UZ5	5.7365	0.386016	0.0134396	0.163862
114664_at	Hsd17b11	hydroxysteroid (17-beta) dehydrogenase 11	114664	ENSMUSG00000029311	Mm.46019	NM_053262,NP_444492	Q9EQ06	10.2325	0.0191979	0.90159	0.974541
114666_at	Krtap5-5	keratin associated protein 5-5	114666	ENSMUSG00000073785	Mm.444495	NM_001037822,NP_001032911	Q2TA51	2.62756	0.0761825	0.633283	0.887626
114671_at	4930444G20Rik	RIKEN cDNA 4930444G20 gene	114671	ENSMUSG00000069712	Mm.288194	NM_053264,NP_444494	D3Z741	4.65569	-0.142897	0.469643	0.811223
114672_at	1700007E05Rik	RIKEN cDNA 1700007E05 gene	114672	NA	Mm.206718	XR_001634,XR_002317	NA	2.60939	0.105242	0.572513	0.859869
114673_at	4930433N12Rik	RIKEN cDNA 4930433N12 gene	114673	NA	Mm.422774	NM_053265,NR_027988	NA	2.17715	0.00812342	0.963505	0.989999
114674_at	Gtf2ird2	GTF2I repeat domain containing 2	114674	ENSMUSG00000015942	Mm.218744	NM_053266,NP_444496	Q99NI3	3.23701	-0.0818956	0.476529	0.81442
114675_at	4932431P20Rik	RIKEN cDNA 4932431P20 gene	114675	NA	Mm.424874	NM_001033230,XR_035401,XR_035432	NA	2.54787	-0.039146	0.622185	0.883959
114676_at	4930519F09Rik	pyruvate dehydrogenase E1 alpha 1 pseudogene	114676	NA	Mm.390292,Mm.484516	NR_033601	NA	3.00505	0.168351	0.0356864	0.262628
114679_at	Selm	selenoprotein M	114679	ENSMUSG00000075702	Mm.34046	NM_053267,NP_444497	Q8VHC3	4.50243	-0.112854	0.514183	0.834765
11468_at	Actg2	actin, gamma 2, smooth muscle, enteric	11468	ENSMUSG00000059430	Mm.292865	NM_009610,NP_033740	P63268,Q3UJ36	3.10326	0.139487	0.446002	0.798592
11470_at	Actl7a	actin-like 7a	11470	ENSMUSG00000070979	Mm.30959	NM_009611,NP_033741	Q9QY84	2.71475	-0.0184395	0.848772	0.961192
114712_at	Ferd3l	Fer3-like (Drosophila)	114712	ENSMUSG00000046518	Mm.204643	NM_033522,NP_277057	Q923Z4	2.29719	-0.0953906	0.31252	0.706731
114713_at	Rasa2	RAS p21 protein activator 2	114713	ENSMUSG00000032413	Mm.124502	NM_053268,NP_444498	G3X918	5.90314	-0.262252	0.0609968	0.343891
114714_at	Rad51c	RAD51 homolog C	114714	ENSMUSG00000007646	Mm.37376	NM_053269,NP_444499	Q924H5	2.7954	0.038701	0.715291	0.920215
114715_at	Spred1	sprouty protein with EVH-1 domain 1, related sequence	114715	ENSMUSG00000027351	Mm.245890,Mm.392720,Mm.392726,Mm.397626	NM_033524,NP_277059	Q924S8	4.83183	0.754319	0.0240132	0.214837
114716_at	Spred2	sprouty-related, EVH1 domain containing 2	114716	ENSMUSG00000045671	Mm.266627	NM_033523,NP_277058	Q924S7	7.32882	-0.0311036	0.874434	0.966238
11471_at	Actl7b	actin-like 7b	11471	ENSMUSG00000070980	Mm.251434	NM_025271,NP_079547	Q9QY83	2.8103	0.0905234	0.203177	0.602563
11472_at	Actn2	actinin alpha 2	11472	ENSMUSG00000052374	Mm.37638	NM_033268,NP_150371	Q5FW75,Q9JI91	3.14867	0.019818	0.818437	0.953248
114741_at	Supt16	suppressor of Ty 16	114741	ENSMUSG00000035726	Mm.21662,Mm.489682	NM_033618,NP_291096	G3X956,Q920B9	7.12332	0.420523	0.0456469	0.298661
11474_at	Actn3	actinin alpha 3	11474	ENSMUSG00000006457	Mm.5316	NM_013456,NP_038484	O88990	2.94117	-0.0597206	0.481486	0.817146
11475_at	Acta2	actin, alpha 2, smooth muscle, aorta	11475	ENSMUSG00000035783	Mm.213025	NM_007392,NP_031418	P62737	3.95082	0.124167	0.726111	0.923801
114774_at	Pawr	PRKC, apoptosis, WT1, regulator	114774	ENSMUSG00000035873	Mm.391419	NM_054056,NP_473397	Q925B0	5.9924	-0.16557	0.214187	0.616361
11477_at	Acvr1	activin A receptor, type 1	11477	ENSMUSG00000026836	Mm.689	NM_001110204,NM_001110205,NM_007394,NP_001103674,NP_001103675,NP_031420	P37172	4.84641	-0.107483	0.238241	0.642273
11479_at	Acvr1b	activin A receptor, type 1B	11479	ENSMUSG00000000532	Mm.308467	NM_007395,NP_031421	Q3TZF1,Q61271	6.4158	-0.318618	0.104008	0.448803
11480_at	Acvr2a	activin receptor IIA	11480	ENSMUSG00000052155	Mm.314338	NM_007396,NP_031422	A2AI38,P27038,Q8BRV4	5.74438	-0.0140493	0.916765	0.978713
11481_at	Acvr2b	activin receptor IIB	11481	ENSMUSG00000061393	Mm.390239	NM_007397,NP_031423	P27040	3.26638	-0.142323	0.158984	0.543815
11482_at	Acvrl1	activin A receptor, type II-like 1	11482	ENSMUSG00000000530	Mm.279542	NM_009612,NP_033742	Q61288,Q91YV1	3.08689	0.0544241	0.665878	0.901549
11484_at	Aspa	aspartoacylase	11484	ENSMUSG00000020774	Mm.293574	NM_023113,NP_075602	Q8R3P0	5.46942	-1.43937	0.00237189	0.0643746
114863_at	Prosc	proline synthetase co-transcribed	114863	ENSMUSG00000031485	Mm.277501,Mm.485663	NM_001039077,NM_001039078,NM_054057,NP_001034166,NP_001034167,NP_473398	Q544R1,Q6P8V7,Q80ZV3,Q9Z2Y8	6.96686	0.246256	0.23806	0.642273
114868_at	Psg25	pregnancy-specific glycoprotein 25	114868	ENSMUSG00000070798	Mm.389809	NM_054060,NP_473401	Q497W1	2.35853	0.0616395	0.529103	0.841438
11486_at	Ada	adenosine deaminase	11486	ENSMUSG00000017697	Mm.388	NM_001272052,NM_007398,NP_001258981,NP_031424	P03958,Q4FK28	9.59264	-2.07599	5.18973e-08	0.000183258
114871_at	Psg28	pregnancy-specific glycoprotein 28	114871	ENSMUSG00000030373	Mm.362025	NM_054063,NP_473404	Q4KL66	2.3619	-0.0949337	0.263769	0.666724
114872_at	Psg29	pregnancy-specific glycoprotein 29	114872	ENSMUSG00000023159	Mm.322280	NM_054064,NP_473405	Q3URN6	2.5343	0.0138653	0.875069	0.966393
114873_at	Dscaml1	Down syndrome cell adhesion molecule like 1	114873	ENSMUSG00000032087	Mm.325499	NM_001081270,NP_001074739	E9QPR7	2.69867	-0.0791642	0.294842	0.692129
114874_at	Ddhd1	DDHD domain containing 1	114874	ENSMUSG00000037697	Mm.121918,Mm.459394	NM_001039106,NM_001042719,NM_176845,NP_001034195,NP_001036184,NP_789815	E9QQ38,F8WHP5,F8WIJ5	7.28169	-0.561907	0.000635918	0.034984
114875_at	Plcz1	phospholipase C, zeta 1	114875	ENSMUSG00000030230	Mm.50808	NM_054066,NP_473407	Q8K4D7	2.49043	0.0835914	0.42721	0.786592
11487_at	Adam10	a disintegrin and metallopeptidase domain 10	11487	ENSMUSG00000054693	Mm.3037	NM_007399,NP_031425	O35598,Q6NZC0	7.41197	0.123608	0.503918	0.828638
114886_at	Cygb	cytoglobin	114886	ENSMUSG00000020810	Mm.34598	NM_030206,NP_084482	Q546K1,Q9CX80	3.37885	-0.0164461	0.857058	0.96318
114889_at	Vsx1	visual system homeobox 1 homolog (zebrafish)	114889	ENSMUSG00000033080	Mm.207061	NM_054068,NP_473409	A2AQX5,Q91V10	2.8665	-0.0443447	0.583732	0.865225
11488_at	Adam11	a disintegrin and metallopeptidase domain 11	11488	ENSMUSG00000020926	Mm.89854	NM_001110778,NM_009613,NP_001104248,NP_033743	Q3TZE2,Q7TQG7,Q9R1V4	2.95921	0.054045	0.485995	0.819046
114893_at	Dcun1d1	DCN1, defective in cullin neddylation 1, domain containing 1 (S. cerevisiae)	114893	ENSMUSG00000027708	Mm.374810,Mm.379305,Mm.474495	NM_001205361,NM_001205362,NM_033623,NP_001192290,NP_001192291,NP_296372	Q3UT23,Q9QZ73	5.00617	0.117265	0.272321	0.673791
114896_at	Afg3l1	AFG3(ATPase family gene 3)-like 1 (yeast)	114896	ENSMUSG00000031967	Mm.287475	NM_054070,NP_473411,NR_028260	Q920A7	5.90125	0.0897023	0.46912	0.811121
11489_at	Adam12	a disintegrin and metallopeptidase domain 12 (meltrin alpha)	11489	ENSMUSG00000054555	Mm.439714	NM_007400,NP_031426	Q61824	2.62352	0.019361	0.798727	0.947144
11490_at	Adam15	a disintegrin and metallopeptidase domain 15 (metargidin)	11490	ENSMUSG00000028041	Mm.274049	NM_001037722,NM_009614,NP_001032811,NP_033744	O88839	5.65886	-0.0925254	0.446214	0.798592
11491_at	Adam17	a disintegrin and metallopeptidase domain 17	11491	ENSMUSG00000052593	Mm.27681	NM_009615,NP_033745	Q3UEW9,Q9Z0F8	6.22758	-0.291707	0.144147	0.518735
11492_at	Adam19	a disintegrin and metallopeptidase domain 19 (meltrin beta)	11492	ENSMUSG00000011256	Mm.89940	NM_009616,NP_033746	O35674,Q3UHT3	2.91406	-0.498853	0.00246533	0.0659757
11495_at	Adam2	a disintegrin and metallopeptidase domain 2	11495	ENSMUSG00000022039	Mm.422850	NM_009618,NP_033748	Q60718	2.30708	-0.121802	0.233661	0.637843
11496_at	Adam22	a disintegrin and metallopeptidase domain 22	11496	ENSMUSG00000040537	Mm.275895	NM_001007220,NM_001007221,NM_001098225,NP_001007221,NP_001007222,NP_001091695	A4FUT9,Q9R1V6	2.42492	0.135609	0.143546	0.518215
11497_at	Adam3	a disintegrin and metallopeptidase domain 3 (cyritestin)	11497	ENSMUSG00000031553	Mm.5168	NM_009619,NP_033749	F8VQ03,Q62287,Q810R6	2.2776	-0.0105564	0.890297	0.970255
11498_at	Adam4	a disintegrin and metallopeptidase domain 4	11498	ENSMUSG00000072972	Mm.439708	NM_009620,NP_033750	Q8CGQ2	2.51334	-0.260165	0.303882	0.699428
11499_at	Adam5	a disintegrin and metallopeptidase domain 5	11499	ENSMUSG00000031554	Mm.143889	NM_001272057,NM_001272058,NM_001272059,NM_007401,NP_001258986,NP_001258987,NP_001258988,NP_031427	Q3TTE0	2.13975	0.0795911	0.34895	0.734911
11500_at	Adam7	a disintegrin and metallopeptidase domain 7	11500	ENSMUSG00000022056	Mm.261495	NM_007402,NP_031428	O35227	2.32479	-0.0526743	0.47139	0.812207
11501_at	Adam8	a disintegrin and metallopeptidase domain 8	11501	ENSMUSG00000025473	Mm.15969	NM_007403,NP_031429	Q05910,Q3U1J7	3.56423	-0.407386	0.0588407	0.337208
11502_at	Adam9	a disintegrin and metallopeptidase domain 9 (meltrin gamma)	11502	ENSMUSG00000031555	Mm.28908	NM_001270996,NM_007404,NP_001257925,NP_031430	Q3U1W3,Q3UG15,Q61072	7.12425	0.191953	0.374656	0.753428
11504_at	Adamts1	a disintegrin-like and metallopeptidase (reprolysin type) with thrombospondin type 1 motif, 1	11504	ENSMUSG00000022893	Mm.1421	NM_009621,NP_033751	P97857	2.70858	-0.0549876	0.595971	0.870216
11512_at	Adcy6	adenylate cyclase 6	11512	ENSMUSG00000022994	Mm.157091	NM_007405,NP_031431	F8VQ52,Q01341	7.38922	0.249306	0.0677276	0.36236
11513_at	Adcy7	adenylate cyclase 7	11513	ENSMUSG00000031659	Mm.288206	NM_001037723,NM_001037724,NM_001109756,NM_007406,NP_001032812,NP_001032813,NP_001103226,NP_031432	P51829,Q3U1P1,Q3U1X9,Q3UU15	3.35825	-0.546536	0.000256305	0.0219852
11514_at	Adcy8	adenylate cyclase 8	11514	ENSMUSG00000022376	Mm.1425	NM_009623,NP_033753	P97490,Q3UUN2	3.40648	-0.0229671	0.92897	0.981993
11515_at	Adcy9	adenylate cyclase 9	11515	ENSMUSG00000005580	Mm.439750,Mm.482493	NM_009624,NP_033754	P51830	4.53313	-0.119826	0.381746	0.758587
11516_at	Adcyap1	adenylate cyclase activating polypeptide 1	11516	ENSMUSG00000024256	Mm.3407	NM_009625,NP_033755	O70176,Q3UYH8	2.51396	-0.00911271	0.940324	0.98503
11517_at	Adcyap1r1	adenylate cyclase activating polypeptide 1 receptor 1	11517	ENSMUSG00000029778	Mm.44245	NM_001025372,NM_007407,NP_001020543,NP_031433	P70205,Q6NXJ9	2.95818	-0.0930536	0.382857	0.758818
11518_at	Add1	adducin 1 (alpha)	11518	ENSMUSG00000029106	Mm.289106	NM_001024458,NM_001102444,NM_013457,NP_001019629,NP_001095914,NP_038485	F8WGR0,Q9QYC0	7.48708	0.341329	0.0141158	0.167503
11519_at	Add2	adducin 2 (beta)	11519	ENSMUSG00000030000	Mm.104155	NM_001271857,NM_001271858,NM_001271859,NM_001271860,NM_001271861,NM_013458,NP_001258786,NP_001258787,NP_001258788,NP_001258789,NP_001258790,NP_038486	Q9QYB8	2.92468	0.0331293	0.719511	0.921516
11520_at	Plin2	perilipin 2	11520	ENSMUSG00000028494	Mm.381	NM_007408,NP_031434	P43883,Q3U711	7.39471	-0.0542806	0.694137	0.910135
11522_at	Adh1	alcohol dehydrogenase 1 (class I)	11522	ENSMUSG00000074207	Mm.2409,Mm.412004	NM_007409,NP_031435	P00329,Q3UKA4	11.3254	0.338437	0.213184	0.614938
11529_at	Adh7	alcohol dehydrogenase 7 (class IV), mu or sigma polypeptide	11529	ENSMUSG00000055301	Mm.8473	NM_009626,NP_033756	Q64437,Q9D748	3.44036	0.0744143	0.482325	0.81726
11532_at	Adh5	alcohol dehydrogenase 5 (class III), chi polypeptide	11532	ENSMUSG00000028138	Mm.3874	NM_007410,NP_031436	P28474,Q6P5I3	7.30685	0.397492	0.0291813	0.237977
11534_at	Adk	adenosine kinase	11534	ENSMUSG00000039197	Mm.188734	NM_001243041,NM_134079,NP_001229970,NP_598840	P55264,Q8BMC5	5.79571	0.42936	0.0586875	0.336786
11535_at	Adm	adrenomedullin	11535	ENSMUSG00000030790	Mm.1408	NM_009627,NP_033757	P97297	3.40567	-0.639492	0.024425	0.216481
11536_at	Gpr182	G protein-coupled receptor 182	11536	ENSMUSG00000058396	Mm.2857	NM_007412,NP_031438	G3X9R9	2.37235	-0.108439	0.205691	0.605694
11537_at	Cfd	complement factor D (adipsin)	11537	ENSMUSG00000061780	Mm.4407	NM_013459,NP_038487	P03953,Q3UP47	2.91142	-0.0862058	0.431457	0.788556
11538_at	Adnp	activity-dependent neuroprotective protein	11538	ENSMUSG00000051149	Mm.201322	NM_009628,NP_033758	A2BDX0,Q3UYC8,Q6ZQ47	6.3976	0.0654025	0.522503	0.838848
11539_at	Adora1	adenosine A1 receptor	11539	ENSMUSG00000042429	Mm.298908	NM_001008533,NM_001039510,NM_009629,NP_001008533,NP_001034599	Q60612,Q8CAH1	2.83915	-0.0716385	0.5216	0.838616
11540_at	Adora2a	adenosine A2a receptor	11540	ENSMUSG00000020178	Mm.333734	NM_009630,NP_033760	Q60613,Q8CAU3	3.60533	-0.285695	0.00239691	0.0646097
11541_at	Adora2b	adenosine A2b receptor	11541	ENSMUSG00000018500	Mm.40740	NM_007413,NP_031439	Q60614	4.23187	-0.882833	0.0552278	0.326162
11542_at	Adora3	adenosine A3 receptor	11542	ENSMUSG00000000562,ENSMUSG00000074344	Mm.235024	NM_001174169,NM_009631,NM_027025,NP_001167640,NP_033761,NP_081301	G3X8R9,Q3U4C5,Q497R5,Q9DAR9	2.43278	0.0363402	0.655903	0.897019
11544_at	Adprh	ADP-ribosylarginine hydrolase	11544	ENSMUSG00000002844	Mm.20047	NM_007414,NP_031440	P54923,Q3U5N4	5.33605	0.12179	0.20348	0.602872
11545_at	Parp1	poly (ADP-ribose) polymerase family, member 1	11545	ENSMUSG00000026496	Mm.277779	NM_007415,NP_031441	Q921K2	4.94691	0.298076	0.139291	0.511467
11546_at	Parp2	poly (ADP-ribose) polymerase family, member 2	11546	ENSMUSG00000036023	Mm.281482	NM_009632,NP_033762	O88554	6.22475	0.347134	0.0685818	0.36408
11548_at	Adra1b	adrenergic receptor, alpha 1b	11548	ENSMUSG00000050541	Mm.39086	NM_007416,NP_031442	Q9DBL0	3.84948	0.107553	0.314794	0.707772
11549_at	Adra1a	adrenergic receptor, alpha 1a	11549	ENSMUSG00000045875	Mm.57064	NM_001271759,NM_001271760,NM_001271761,NM_013461,NP_001258688,NP_001258689,NP_001258690,NP_038489	P97718,Q8BUE5,Q8BXZ4	2.74857	-0.0906473	0.549699	0.85059
11550_at	Adra1d	adrenergic receptor, alpha 1d	11550	ENSMUSG00000027335	Mm.389380	NM_013460,NP_038488	A2ANQ2	3.25596	-0.0386569	0.687923	0.908807
11551_at	Adra2a	adrenergic receptor, alpha 2a	11551	ENSMUSG00000033717	Mm.235195,Mm.489007	NM_007417,NP_031443	Q3URE6	3.32818	-0.116517	0.674572	0.905279
11552_at	Adra2b	adrenergic receptor, alpha 2b	11552	ENSMUSG00000058620	Mm.347390	NM_009633,NP_033763	F8VQ23	2.59996	0.10399	0.362181	0.745325
11553_at	Adra2c	adrenergic receptor, alpha 2c	11553	ENSMUSG00000045318	Mm.407152,Mm.57205	NM_007418,NP_031444	Q01337	2.38319	-0.0187496	0.838227	0.958958
11554_at	Adrb1	adrenergic receptor, beta 1	11554	ENSMUSG00000035283	Mm.46797	NM_007419,NP_031445	P34971	2.94927	-0.0319419	0.640484	0.890653
11555_at	Adrb2	adrenergic receptor, beta 2	11555	ENSMUSG00000045730	Mm.5598	NM_007420,NP_031446	P18762	2.55302	0.0695029	0.546227	0.849138
11556_at	Adrb3	adrenergic receptor, beta 3	11556	ENSMUSG00000031489	Mm.278475	NM_013462,NP_038490	P25962,Q3UP63	2.21452	0.00496158	0.935261	0.983993
11564_at	Adsl	adenylosuccinate lyase	11564	ENSMUSG00000022407	Mm.38151	NM_009634,NP_033764	P54822	6.90772	0.494492	0.0185769	0.189474
11565_at	Adssl1	adenylosuccinate synthetase like 1	11565	ENSMUSG00000011148	Mm.3440	NM_007421,NP_031447	P28650,Q3UBP0	2.78927	-0.0215413	0.839498	0.958958
11566_at	Adss	adenylosuccinate synthetase, non muscle	11566	ENSMUSG00000015961	Mm.338021	NM_007422,NP_031448	B9EIE9,P46664	8.37199	-0.122774	0.278479	0.678582
11567_at	Avil	advillin	11567	ENSMUSG00000025432	Mm.10739	NM_009635,NP_033765	O88398,Q3TBC5	4.8018	-1.26867	0.00124472	0.048758
11568_at	Aebp1	AE binding protein 1	11568	ENSMUSG00000020473	Mm.4665	NM_009636,NP_033766	Q640N1	2.81706	0.0505631	0.544909	0.848273
11569_at	Aebp2	AE binding protein 2	11569	ENSMUSG00000030232	Mm.479349,Mm.86453	NM_001005605,NM_009637,NM_178803,NP_001005605,NP_033767,NP_848918	Q9Z248	5.40116	-0.109248	0.218443	0.621517
11571_at	Crisp1	cysteine-rich secretory protein 1	11571	ENSMUSG00000025431	Mm.16781	NM_009638,NP_033768	Q03401,Q545H0	2.31441	0.0398004	0.683545	0.908201
11572_at	Crisp3	cysteine-rich secretory protein 3	11572	ENSMUSG00000025433	Mm.14138	NM_009639,NP_033769	Q03402	2.31768	0.0886856	0.512958	0.834281
11576_at	Afp	alpha fetoprotein	11576	ENSMUSG00000054932	Mm.358570	NM_007423,NP_031449	P02772	2.88395	-0.312876	0.314127	0.707349
11593_at	Aga	aspartylglucosaminidase	11593	ENSMUSG00000031521	Mm.334535	NM_001005847,NM_001205054,NP_001005847,NP_001191983	A2RSS6,B7ZNK6,Q64191	5.11803	0.310221	0.00187171	0.0575557
11595_at	Acan	aggrecan	11595	ENSMUSG00000030607	Mm.358571	NM_007424,NP_031450	Q61282	2.44077	-0.00639726	0.958421	0.98874
11596_at	Ager	advanced glycosylation end product-specific receptor	11596	ENSMUSG00000015452	Mm.3383	NM_001271422,NM_001271423,NM_001271424,NM_007425,NP_001258351,NP_001258352,NP_001258353,NP_031451,NR_073173,NR_073175,NR_073176	C5H3H7,C5H7W9,O35444	3.2907	0.110057	0.273401	0.674745
11600_at	Angpt1	angiopoietin 1	11600	ENSMUSG00000022309	Mm.309336	NM_009640,NP_033770	O08538	2.15482	0.0502863	0.476004	0.814131
11601_at	Angpt2	angiopoietin 2	11601	ENSMUSG00000031465	Mm.439874	NM_007426,NP_031452	B9EHQ4,O35608	2.62071	0.0431788	0.592529	0.868653
11602_at	Angpt4	angiopoietin 4	11602	ENSMUSG00000027460	Mm.189536	NM_009641,NP_033771	Q3V0P7,Q9WVH6	2.74704	-0.144689	0.0469649	0.303869
11603_at	Agrn	agrin	11603	ENSMUSG00000041936	Mm.273098	NM_021604,NP_067617	NA	6.96025	-0.53391	0.00131652	0.0499627
11604_at	Agrp	agouti related protein	11604	ENSMUSG00000005705	Mm.441696	NM_001271806,NM_007427,NP_001258735,NP_031453	P56473,Q3UU47	2.48156	0.116732	0.197146	0.595525
11605_at	Gla	galactosidase, alpha	11605	ENSMUSG00000031266	Mm.1114	NM_013463,NP_038491	Q3UM38,Q8BGZ6	5.70304	0.568504	0.00685251	0.114499
11606_at	Agt	angiotensinogen (serpin peptidase inhibitor, clade A, member 8)	11606	ENSMUSG00000031980	Mm.301626	NM_007428,NP_031454	Q3UTR7	3.2667	0.0539916	0.621819	0.883689
11607_at	Agtr1a	angiotensin II receptor, type 1a	11607	ENSMUSG00000049115	Mm.35062	NM_177322,NP_796296	P29754	2.52438	-0.109742	0.295938	0.692699
11608_at	Agtr1b	angiotensin II receptor, type 1b	11608	ENSMUSG00000054988	Mm.134863	NM_175086,NP_780295	P29755,Q32MF7,Q8BU69	2.7611	-0.0775006	0.429091	0.787049
11609_at	Agtr2	angiotensin II receptor, type 2	11609	ENSMUSG00000068122	Mm.2679	NM_007429,NP_031455	P35374,Q3US12	2.43843	0.12359	0.187319	0.583002
11610_at	Agtrap	angiotensin II, type I receptor-associated protein	11610	ENSMUSG00000029007	Mm.46247	NM_009642,NP_033772	Q9WVK0	5.12065	0.182141	0.141601	0.514872
11611_at	Agxt	alanine-glyoxylate aminotransferase	11611	ENSMUSG00000026272	Mm.7457	NM_001276710,NM_016702,NP_001263639,NP_057911	Q8R128	2.43275	0.00149939	0.98659	0.995904
11614_at	Nr0b1	nuclear receptor subfamily 0, group B, member 1	11614	ENSMUSG00000025056	Mm.5180	NM_007430,NP_031456	Q53ZY9,Q61066	2.27291	-0.0252325	0.780524	0.94241
11622_at	Ahr	aryl-hydrocarbon receptor	11622	ENSMUSG00000019256	Mm.341377	NM_013464,NP_038492	P30561,Q3U5D9	5.57066	0.0172175	0.860325	0.96318
11624_at	Ahrr	aryl-hydrocarbon receptor repressor	11624	ENSMUSG00000021575	Mm.290446	NM_009644,NP_033774	Q3U1U7	2.54009	0.0497706	0.587571	0.866604
11625_at	Ahsg	alpha-2-HS-glycoprotein	11625	ENSMUSG00000022868	Mm.197554	NM_001276449,NM_001276450,NM_013465,NP_001263378,NP_001263379,NP_038493,NR_075099	P29699,Q3UEK9	2.31654	0.0578033	0.447969	0.799413
11628_at	Aicda	activation-induced cytidine deaminase	11628	ENSMUSG00000040627	Mm.391503	NM_009645,NP_033775	Q9WVE0	2.38137	0.061366	0.693351	0.909688
11629_at	Aif1	allograft inflammatory factor 1	11629	ENSMUSG00000024397	Mm.10747	NM_019467,NP_062340	O70200,Q4FJL9	2.44767	-0.0635068	0.472244	0.812709
11630_at	Aim1	absent in melanoma 1	11630	ENSMUSG00000019866	Mm.292082	NM_172393,NP_765981	E9PVP1	6.30729	0.0766227	0.789197	0.944887
11632_at	Aip	aryl-hydrocarbon receptor-interacting protein	11632	ENSMUSG00000024847	Mm.10433	NM_001276284,NM_016666,NP_001263213,NP_057875	O08915	3.95083	-0.26808	0.106597	0.453054
11634_at	Aire	autoimmune regulator (autoimmune polyendocrinopathy candidiasis ectodermal dystrophy)	11634	ENSMUSG00000000731	Mm.35300	NM_001271549,NM_001271550,NM_001271551,NM_001271552,NM_001271553,NM_001271554,NM_001271555,NM_001271556,NM_001271557,NM_001271558,NM_001271559,NM_009646,NP_001258478,NP_001258479,NP_001258480,NP_001258481,NP_001258482,NP_001258483,NP_001258484,NP_001258485,NP_001258486,NP_001258487,NP_001258488,NP_033776,NR_073358	B2MVU6,Q3ZB65,Q3ZB71,Q9Z0E3	3.1258	-0.134307	0.265885	0.668653
11636_at	Ak1	adenylate kinase 1	11636	ENSMUSG00000026817	Mm.29189	NM_001198790,NM_001198791,NM_001198792,NM_021515,NP_001185719,NP_001185720,NP_001185721,NP_067490	Q9R0Y5	2.77193	0.154134	0.130243	0.496932
11637_at	Ak2	adenylate kinase 2	11637	ENSMUSG00000028792	Mm.29460	NM_001033966,NM_016895,NP_001029138,NP_058591	Q9WTP6	8.60069	0.159819	0.264408	0.66786
11639_at	Ak4	adenylate kinase 4	11639	ENSMUSG00000028527	Mm.42040	NM_001177602,NM_001177604,NM_001177605,NM_009647,NP_001171073,NP_001171075,NP_001171076,NP_033777	Q3U489,Q9WUR9	2.85633	-0.223033	0.217855	0.620555
11640_at	Akap1	A kinase (PRKA) anchor protein 1	11640	ENSMUSG00000018428	Mm.2969	NM_001042541,NM_009648,NP_001036006,NP_033778	O08715,Q9CTT7	5.99648	0.712428	0.00013866	0.0164524
11641_at	Akap2	A kinase (PRKA) anchor protein 2	11641	ENSMUSG00000038729,ENSMUSG00000089945	Mm.467752	NM_001035532,NM_001035533,NM_009649,NP_001030609,NP_001030610,NP_033779	A2APJ2,O54931,Q8C9L6	2.28925	-0.10233	0.268035	0.671102
11642_at	Akap3	A kinase (PRKA) anchor protein 3	11642	ENSMUSG00000030344	Mm.87748	NM_009650,NP_033780	O88987	2.27437	0.120832	0.139405	0.51162
11643_at	Akap4	A kinase (PRKA) anchor protein 4	11643	ENSMUSG00000050089	Mm.1498	NM_001042542,NM_009651,NP_001036007,NP_033781	A1L3T6,Q60662	2.22259	0.0895856	0.159675	0.54521
11647_at	Alpl	alkaline phosphatase, liver/bone/kidney	11647	ENSMUSG00000028766	Mm.288186	NM_007431,NP_031457	P09242,Q3TQ02	3.2393	-0.0364871	0.685595	0.908807
11648_at	Akp3	alkaline phosphatase 3, intestine, not Mn requiring	11648	ENSMUSG00000036500	Mm.377076	NM_007432,NP_031458	F8VQM0,Q1LZM2	11.8559	0.291814	0.33255	0.721793
11650_at	Alppl2	alkaline phosphatase, placental-like 2	11650	ENSMUSG00000026246	Mm.195224	NM_007433,NP_031459	P24823,Q7TPW4	3.45515	0.320211	0.104104	0.449034
11651_at	Akt1	thymoma viral proto-oncogene 1	11651	ENSMUSG00000001729	Mm.6645	NM_001165894,NM_009652,NP_001159366,NP_033782	P31750	7.6952	0.438902	0.012878	0.160926
11652_at	Akt2	thymoma viral proto-oncogene 2	11652	ENSMUSG00000004056	Mm.177194	NM_001110208,NM_007434,NP_001103678,NP_031460	Q3TY95,Q60823	7.38121	0.236996	0.0470568	0.303869
11655_at	Alas1	aminolevulinic acid synthase 1	11655	ENSMUSG00000032786	Mm.290578	NM_020559,NP_065584	Q3V0B2,Q8VC19	8.06746	-0.385894	0.0592736	0.338408
11656_at	Alas2	aminolevulinic acid synthase 2, erythroid	11656	ENSMUSG00000025270	Mm.302724	NM_001102446,NM_009653,NP_001095916,NP_033783	A2AFM0,A2AFM1,P08680	2.79669	-0.287153	0.14144	0.514717
11657_at	Alb	albumin	11657	ENSMUSG00000029368	Mm.16773	NM_009654,NP_033784	P07724,Q546G4	3.02476	-0.427421	0.0985694	0.437255
11658_at	Alcam	activated leukocyte cell adhesion molecule	11658	ENSMUSG00000022636	Mm.288282	NM_009655,NP_033785	Q3TTY3,Q54AJ5,Q61490	7.22662	0.0681755	0.838358	0.958958
11666_at	Abcd1	ATP-binding cassette, sub-family D (ALD), member 1	11666	ENSMUSG00000031378	Mm.365	NM_007435,NP_031461	P48410	7.4527	-1.02085	0.00733421	0.118438
11668_at	Aldh1a1	aldehyde dehydrogenase family 1, subfamily A1	11668	ENSMUSG00000053279	Mm.250866	NM_013467,NP_038495	P24549	7.43753	-0.5491	0.597251	0.870932
11669_at	Aldh2	aldehyde dehydrogenase 2, mitochondrial	11669	ENSMUSG00000029455	Mm.284446	NM_009656,NP_033786	P47738,Q544B1	8.60933	0.243648	0.0197145	0.194184
116701_at	Fgfrl1	fibroblast growth factor receptor-like 1	116701	ENSMUSG00000008090	Mm.35691	NM_001164259,NM_054071,NP_001157731,NP_473412	Q91V87	4.65299	-0.284722	0.11733	0.472341
11670_at	Aldh3a1	aldehyde dehydrogenase family 3, subfamily A1	11670	ENSMUSG00000019102	Mm.4257	NM_001112725,NM_007436,NP_001106196,NP_031462	P47739,Q3UNF5	2.29833	0.020198	0.849331	0.961363
11671_at	Aldh3a2	aldehyde dehydrogenase family 3, subfamily A2	11671	ENSMUSG00000010025	Mm.398221	NM_007437,NP_031463	P47740	8.36249	0.159235	0.444862	0.797605
116731_at	Pcdha1	protocadherin alpha 1	116731	ENSMUSG00000007440	Mm.308500	NM_054072,NP_473413	Q91Y21	2.60934	-0.345833	0.147449	0.523464
116732_at	Tsga13	testis specific gene A13	116732	ENSMUSG00000039032	Mm.207048	NM_054073,NP_473414	Q9DA17	2.09555	0.0554658	0.478833	0.815547
116733_at	Vps4a	vacuolar protein sorting 4a (yeast)	116733	ENSMUSG00000031913	Mm.236004	NM_126165,NP_569053	Q8VEJ9	7.1325	0.136209	0.206195	0.606337
116746_at	Defb6	defensin beta 6	116746	ENSMUSG00000050756	Mm.358822	NM_054074,NP_473415	Q0VDZ1,Q91VD6	2.3344	0.0410845	0.715707	0.920215
116748_at	Lsm10	U7 snRNP-specific Sm-like protein LSM10	116748	ENSMUSG00000050188	Mm.41865	NM_001163266,NM_138721,NP_001156738,NP_620046	Q3UPL7,Q8QZX5	3.76596	-0.266859	0.186353	0.581397
11674_at	Aldoa	aldolase A, fructose-bisphosphate	11674	ENSMUSG00000030695	Mm.275831	NM_001177307,NM_001177308,NM_007438,NP_001170778,NP_001170779,NP_031464	A6ZI44,P05064,Q5FWB7	10.2109	0.109154	0.716255	0.920539
11676_at	Aldoc	aldolase C, fructose-bisphosphate	11676	ENSMUSG00000017390	Mm.7729	NM_009657,NP_033787	P05063	7.35577	0.130242	0.787057	0.944137
11677_at	Akr1b3	aldo-keto reductase family 1, member B3 (aldose reductase)	11677	ENSMUSG00000001642	Mm.389126,Mm.451	NM_009658,NP_033788	P45376,Q3UDY1	7.25912	0.656563	0.00221309	0.0629378
116810_at	Foxn4	forkhead box N4	116810	ENSMUSG00000042002	Mm.17709	NM_148935,NP_683737	Q8K3Q3	3.09882	0.0348045	0.556506	0.852721
11682_at	Alk	anaplastic lymphoma kinase	11682	ENSMUSG00000055471	Mm.311854	NM_007439,NP_031465	P97793	2.74313	0.0424882	0.729331	0.924382
116837_at	Rims1	regulating synaptic membrane exocytosis 1	116837	NA	Mm.380549,Mm.461684,Mm.60061	NM_001012623,NM_001012624,NM_001012625,NM_053270,NM_183018,NP_001012641,NP_001012642,NP_001012643,NP_444500,NP_898839	Q99NE5	2.56035	0.013468	0.885122	0.968851
116838_at	Rims2	regulating synaptic membrane exocytosis 2	116838	ENSMUSG00000037386	Mm.309296	NM_001256382,NM_001256383,NM_001256384,NM_053271,NP_001243311,NP_001243312,NP_001243313,NP_444501	D9HP81,Q0VF51,Q9EQZ7	3.13102	0.0475845	0.69075	0.908807
116847_at	Prelp	proline arginine-rich end leucine-rich repeat	116847	ENSMUSG00000041577	Mm.214514	NM_054077,NP_473418	Q543S0,Q8CAZ9,Q9JK53	4.16036	0.164932	0.741356	0.928415
116848_at	Baz2a	bromodomain adjacent to zinc finger domain, 2A	116848	ENSMUSG00000040054	Mm.252213	NM_054078,NP_473419,XM_003945867,XM_003945868,XM_003945869,XM_003945870,XM_003945871,XM_003945872,XP_003945916,XP_003945917,XP_003945918,XP_003945919,XP_003945920,XP_003945921	F8VPM0	7.24144	-0.109846	0.408464	0.776799
116849_at	Iltifb	interleukin 10-related T cell-derived inducible factor beta	116849	ENSMUSG00000090461	Mm.213193	NM_054079,NP_473420	Q9JJY8	2.66394	0.0626214	0.577591	0.861731
11684_at	Alox12	arachidonate 12-lipoxygenase	11684	ENSMUSG00000000320	Mm.12286	NM_007440,NP_031466	A2CF85,P39655	2.36254	-0.125226	0.221935	0.625556
116852_at	Akr1c20	aldo-keto reductase family 1, member C20	116852	ENSMUSG00000054757	Mm.37605	NM_054080,NP_473421	Q9CZU0	2.30134	0.0290488	0.690073	0.908807
11685_at	Alox12e	arachidonate lipoxygenase, epidermal	11685	ENSMUSG00000018907	Mm.274093	NM_145684,NP_663717	P55249,Q5F2E4	2.71674	-0.409594	0.0173059	0.184219
11686_at	Alox12b	arachidonate 12-lipoxygenase, 12R type	11686	ENSMUSG00000032807	Mm.340329	NM_009659,NP_033789	O70582,Q2KHL0	2.61593	0.0821748	0.310482	0.705007
116870_at	Mta1	metastasis associated 1	116870	ENSMUSG00000021144	Mm.490261	NM_054081,NP_473422	F8WHY8,Q2KHS8	6.03631	0.346621	0.0261421	0.224786
116871_at	Mta3	metastasis associated 3	116871	ENSMUSG00000055817	Mm.277668	NM_001171052,NM_001171053,NM_001171054,NM_054082,NP_001164523,NP_001164524,NP_001164525,NP_473423	E9Q794,Q3U3A7,Q3UII8,Q924K8	8.46017	0.102707	0.376271	0.754543
116872_at	Serpinb7	serine (or cysteine) peptidase inhibitor, clade B, member 7	116872	ENSMUSG00000067001	Mm.66015	NM_027548,NP_081824	Q6P3F8,Q9D695	2.10646	0.00612806	0.931893	0.983078
116873_at	Stim2	stromal interaction molecule 2	116873	ENSMUSG00000039156	Mm.265985	NM_001081103,NM_054083,NP_001074572	A5CVE4,P83093	6.28003	-0.187977	0.138756	0.51065
11687_at	Alox15	arachidonate 15-lipoxygenase	11687	ENSMUSG00000018924	Mm.4584	NM_009660,NP_033790	A2CF88,P39654	3.43892	-1.34693	0.0194849	0.193329
11688_at	Alox8	arachidonate 8-lipoxygenase	11688	ENSMUSG00000020891	Mm.289672	NM_009661,NP_033791	O35936	2.76628	-0.0367785	0.666369	0.901786
116891_at	Derl2	Der1-like domain family, member 2	116891	ENSMUSG00000018442	Mm.28131,Mm.446351	NM_033562,NP_291040	Q8BNI4	6.83369	-0.142303	0.425379	0.785949
11689_at	Alox5	arachidonate 5-lipoxygenase	11689	ENSMUSG00000025701	Mm.41072	NM_009662,NP_033792	P48999	3.2873	0.0145395	0.942233	0.985253
116903_at	Calcb	calcitonin-related polypeptide, beta	116903	ENSMUSG00000030666	Mm.273838	NM_054084,NP_473425	Q3UW96	2.41062	-0.093935	0.280622	0.680175
116904_at	Alpk3	alpha-kinase 3	116904	ENSMUSG00000038763	Mm.475768	NM_054085,NP_473426	D3YUT2	2.39085	0.111605	0.177536	0.569573
116905_at	Dph1	DPH1 homolog (S. cerevisiae)	116905	ENSMUSG00000078789	Mm.41496	NM_144491,NP_652762	Q5NCQ5	4.88556	0.243299	0.0622342	0.346749
11690_at	Alox5ap	arachidonate 5-lipoxygenase activating protein	11690	ENSMUSG00000060063	Mm.19844	NM_009663,NP_033793	P30355	3.95384	-0.383629	0.0436316	0.29134
116913_at	Tpbpb	trophoblast specific protein beta	116913	ENSMUSG00000062705	Mm.443229	NM_026429,NP_080705	Q9CQC0	2.08439	0.0486324	0.547357	0.849917
116914_at	Slc19a2	solute carrier family 19 (thiamine transporter), member 2	116914	ENSMUSG00000040918	Mm.35444	NM_001276455,NM_054087,NP_001263384,NP_473428	Q9EQN9	6.10528	0.597183	0.000353569	0.0262071
11692_at	Gfer	growth factor, erv1 (S. cerevisiae)-like (augmenter of liver regeneration)	11692	ENSMUSG00000040888	Mm.28124	NM_023040,NM_212443,NP_075527	P56213	4.91913	0.482786	0.00766071	0.121639
116939_at	Pnpla3	patatin-like phospholipase domain containing 3	116939	ENSMUSG00000041653	Mm.390817	NM_054088,NP_473429	E9QNZ9,Q91WW7	2.93136	-0.0995395	0.205927	0.60609
116940_at	Tgs1	trimethylguanosine synthase homolog (S. cerevisiae)	116940	ENSMUSG00000028233	Mm.171323	NM_054089,NP_473430	Q923W1	4.2779	0.0865972	0.533589	0.843636
11694_at	Alx3	aristaless-like homeobox 3	11694	ENSMUSG00000014603	Mm.10112	NM_007441,NP_031467	O70137,Q3UQX2	2.66129	-0.11096	0.192219	0.591235
11695_at	Alx4	aristaless-like homeobox 4	11695	ENSMUSG00000040310	Mm.389389	NM_007442,NP_031468	O35137	2.87086	-0.134807	0.124834	0.487241
116972_at	Fam57a	family with sequence similarity 57, member A	116972	ENSMUSG00000069808	Mm.188413	NM_027773,NP_082049	Q3TVE0,Q5ND56	6.82662	-0.0147721	0.963394	0.989999
11698_at	Ambn	ameloblastin	11698	ENSMUSG00000029288	Mm.8437	NM_009664,NP_033794	O55189	2.4381	-0.0231853	0.783253	0.942976
11699_at	Ambp	alpha 1 microglobulin/bikunin	11699	ENSMUSG00000028356	Mm.2197	NM_007443,NP_031469	Q07456	2.77797	-0.107093	0.386138	0.761225
117004_at	Olfr73	olfactory receptor 73	117004	ENSMUSG00000075140	Mm.196680	NM_054090,NP_473431	Q920P2	2.17975	-0.0191972	0.766418	0.93609
117005_at	Olfr74	olfactory receptor 74	117005	ENSMUSG00000075142	Mm.196679	NM_054091,NP_473432	A2BHP6	2.1793	0.0171153	0.869815	0.964554
11704_at	Amelx	amelogenin X chromosome	11704	ENSMUSG00000031354	Mm.391342	NM_001081978,NM_009666,NP_001075447,NP_033796	P63277,Q6PCW7	2.29795	-0.0156766	0.829746	0.95674
11705_at	Amh	anti-Mullerian hormone	11705	ENSMUSG00000035262	Mm.376094	NM_007445,NP_031471	Q5EC55	2.74814	-0.0622848	0.433683	0.789972
117066_at	Cts3	cathepsin 3	117066	ENSMUSG00000074870	Mm.485905	NM_026906,NM_054092,NP_081182,NP_473433	Q91ZD5,Q9DAZ8	2.19375	0.0440015	0.620615	0.883053
117109_at	Pop5	processing of precursor 5, ribonuclease P/MRP family (S. cerevisiae)	117109	ENSMUSG00000060152	Mm.24636	NM_026398,NP_080674	Q9DB28	5.58479	0.150145	0.425067	0.785949
117146_at	Ube3b	ubiquitin protein ligase E3B	117146	ENSMUSG00000029577	Mm.28792	NM_054093,NP_473434	Q9ES34	7.06213	-0.0844675	0.427664	0.786759
117147_at	Acsm1	acyl-CoA synthetase medium-chain family member 1	117147	ENSMUSG00000033533	Mm.486454	NM_054094,NP_473435	Q91VA0	2.40461	-0.0015443	0.985628	0.995729
117148_at	Necab2	N-terminal EF-hand calcium binding protein 2	117148	ENSMUSG00000031837	Mm.356184	NM_054095,NP_473436	Q91ZP9	2.92161	-0.039977	0.653959	0.89627
117149_at	Tirap	toll-interleukin 1 receptor (TIR) domain-containing adaptor protein	117149	ENSMUSG00000032041	Mm.23987	NM_001177845,NM_001177846,NM_001177847,NM_054096,NP_001171316,NP_001171317,NP_001171318,NP_473437	H3BKL1,Q3UB38,Q542S6,Q99JY1	5.60838	0.299605	0.294627	0.692046
117150_at	Pip4k2c	phosphatidylinositol-5-phosphate 4-kinase, type II, gamma	117150	ENSMUSG00000025417	Mm.22682	NM_054097,NP_473438	Q91XU3	7.50225	-0.00623773	0.943136	0.985417
117158_at	Scgb3a2	secretoglobin, family 3A, member 2	117158	ENSMUSG00000038791	Mm.210437	NM_054038,NP_473379	Q920H1	2.3897	0.0413436	0.549819	0.85059
117160_at	Ttyh2	tweety homolog 2 (Drosophila)	117160	ENSMUSG00000034714	Mm.271934,Mm.475167	NM_053273,NP_444503	Q3TH73	9.01472	0.0782677	0.51704	0.836194
117167_at	Steap4	STEAP family member 4	117167	ENSMUSG00000012428	Mm.31403	NM_054098,NP_473439	Q923B6	2.83781	-0.0629484	0.659089	0.898361
117171_at	1110038F14Rik	RIKEN cDNA 1110038F14 gene	117171	ENSMUSG00000063236	Mm.322968,Mm.480608,Mm.490305	NM_054099,NP_473440	Q3U6N9	4.32743	-0.383489	0.0165673	0.180099
117172_at	2310034C09Rik	RIKEN cDNA 2310034C09 gene	117172	NA	Mm.160339	NM_054100,NP_473441	Q9D746	2.08382	-0.028081	0.783813	0.943084
11717_at	Ampd3	adenosine monophosphate deaminase 3	11717	ENSMUSG00000005686	Mm.3238	NM_001276301,NM_009667,NP_001263230,NP_033797	O08739	5.46658	-0.377246	0.317108	0.708977
117197_at	Bloc1s4	biogenesis of organelles complex-1, subunit 4, cappuccino	117197	ENSMUSG00000060708	Mm.398757,Mm.46744	NM_133724,NP_598485	Q8VED2	3.48283	0.0345401	0.673887	0.904908
117198_at	Ivns1abp	influenza virus NS1A binding protein	117198	ENSMUSG00000023150	Mm.33764	NM_001039511,NM_001039512,NM_028582,NM_054102,NP_001034600,NP_001034601,NP_473443	Q920Q8	9.2329	0.446395	0.0585957	0.336552
11720_at	Mat1a	methionine adenosyltransferase I, alpha	11720	ENSMUSG00000037798	Mm.14064,Mm.486779	NM_133653,NP_598414	Q91X83	2.33744	0.123352	0.235698	0.639774
117229_at	Stk33	serine/threonine kinase 33	117229	ENSMUSG00000031027	Mm.389950	NM_054103,NP_473444	Q924X7	2.2519	0.106949	0.212959	0.614938
11722_at	Amy1	amylase 1, salivary	11722	ENSMUSG00000074264	Mm.439727	NM_001110505,NM_007446,NP_001103975,NP_031472	P00687	2.12454	0.0160186	0.783264	0.942976
11727_at	Ang	angiogenin, ribonuclease, RNase A family, 5	11727	ENSMUSG00000072115	Mm.202665	NM_001161731,NM_007447,NP_001155203,NP_031473	P21570,Q3TBG7	6.09074	0.486952	0.039362	0.275599
11731_at	Ang2	angiogenin, ribonuclease A family, member 2	11731	ENSMUSG00000047894	Mm.377077	NM_007449,NP_031475	Q64438	2.27773	-0.116514	0.166849	0.555313
11732_at	Ank	progressive ankylosis	11732	ENSMUSG00000022265	Mm.265264	NM_020332,NP_065065	Q3UG85,Q8C438,Q9JHZ2	7.3011	0.0731454	0.699972	0.912746
11733_at	Ank1	ankyrin 1, erythroid	11733	ENSMUSG00000031543	Mm.334444	NM_001110783,NM_031158,NP_001104253,NP_112435	G5E8J2,Q02357	2.57685	-0.0231354	0.824168	0.954567
11735_at	Ank3	ankyrin 3, epithelial	11735	ENSMUSG00000069601	Mm.235960	NM_009670,NM_146005,NM_170687,NM_170688,NM_170689,NM_170690,NM_170728,NM_170729,NM_170730,NP_033800,NP_666117,NP_733788,NP_733789,NP_733790,NP_733791,NP_733924,NP_733925,NP_733926	G3X971,G5E8K2,G5E8K3,G5E8K5	4.65598	-0.360294	0.0481351	0.306567
11736_at	Ankfy1	ankyrin repeat and FYVE domain containing 1	11736	ENSMUSG00000020790	Mm.10313	NM_009671,NP_033801	Q810B6	6.55086	-0.0837807	0.485969	0.819046
11737_at	Anp32a	acidic (leucine-rich) nuclear phosphoprotein 32 family, member A	11737	ENSMUSG00000032249	Mm.269088	NM_009672,NP_033802	O35381	7.19913	-0.0975781	0.616103	0.880497
11739_at	Slc25a4	solute carrier family 25 (mitochondrial carrier, adenine nucleotide translocator), member 4	11739	ENSMUSG00000031633	Mm.16228	NM_007450,NP_031476	P48962	5.80581	0.343902	0.458078	0.804639
11744_at	Anxa11	annexin A11	11744	ENSMUSG00000021866	Mm.294083	NM_013469,NP_038497	P97384	8.83581	0.296728	0.0143843	0.168774
11745_at	Anxa3	annexin A3	11745	ENSMUSG00000029484	Mm.7214	NM_013470,NP_038498	O35639	5.70159	0.362523	0.466262	0.809498
11746_at	Anxa4	annexin A4	11746	ENSMUSG00000029994	Mm.259702	NM_013471,NP_038499	P97429	10.5201	0.067402	0.673325	0.904784
11747_at	Anxa5	annexin A5	11747	ENSMUSG00000027712	Mm.1620	NM_009673,NP_033803	P48036	7.77034	0.0658877	0.9105	0.976564
11749_at	Anxa6	annexin A6	11749	ENSMUSG00000018340	Mm.265347	NM_001110211,NM_013472,NP_001103681,NP_038500	F8WIT2,P14824,Q3TUI1,Q3UI56	4.43498	-0.66367	0.00728907	0.117913
11750_at	Anxa7	annexin A7	11750	ENSMUSG00000021814	Mm.280231	NM_001110794,NM_009674,NP_001104264,NP_033804	Q07076,Q3UYL7,Q8CCV9	5.91114	0.0571401	0.798625	0.947135
11752_at	Anxa8	annexin A8	11752	ENSMUSG00000021950	Mm.3267	NM_013473,NP_038501	O35640	2.59096	-0.210477	0.121031	0.479533
11754_at	Aoc3	amine oxidase, copper containing 3	11754	ENSMUSG00000019326	Mm.67281	NM_009675,NP_033805	O70423	2.47732	0.0607062	0.527673	0.841029
11757_at	Prdx3	peroxiredoxin 3	11757	ENSMUSG00000024997	Mm.29821	NM_007452,NP_031478	P20108	7.5348	0.479682	0.001811	0.0567502
117586_at	A1bg	alpha-1-B glycoprotein	117586	ENSMUSG00000022347	Mm.291499	NM_001081067,NP_001074536	Q19LI2	2.37714	-0.0325565	0.716925	0.9206
117589_at	Asb7	ankyrin repeat and SOCS box-containing 7	117589	ENSMUSG00000030509	Mm.34785	NM_080443,NM_178236,NP_536691,NR_003961	Q91ZU0	3.94104	0.307916	0.00457812	0.0921145
11758_at	Prdx6	peroxiredoxin 6	11758	ENSMUSG00000026701	Mm.186185	NM_007453,NP_031479	O08709,Q6GT24	9.07166	0.407842	0.0899021	0.418536
117590_at	Asb10	ankyrin repeat and SOCS box-containing 10	117590	ENSMUSG00000038204	Mm.207071	NM_080444,NP_536692	Q91ZT7	2.59849	-0.069505	0.350463	0.735941
117591_at	Slc2a9	solute carrier family 2 (facilitated glucose transporter), member 9	117591	ENSMUSG00000005107	Mm.260137	NM_001012363,NM_001102414,NM_001102415,NM_145559,NP_001012363,NP_001095884,NP_001095885,NP_663534	B9EHN5,Q3T9X0,Q5ERC7,Q7TSK9,Q8BZR3,Q99JJ2	5.85414	-0.47882	0.00128947	0.0497554
117592_at	B3galt6	UDP-Gal:betaGal beta 1,3-galactosyltransferase, polypeptide 6	117592	ENSMUSG00000050796	Mm.440185	NM_080445,NP_536693	Q91Z92	2.84754	0.00286323	0.972443	0.992153
117599_at	Helb	helicase (DNA) B	117599	ENSMUSG00000020228	Mm.214703	NM_080446,NP_536694	Q6NVF4	4.04578	0.207348	0.303662	0.699238
117600_at	Srgap1	SLIT-ROBO Rho GTPase activating protein 1	117600	ENSMUSG00000020121	Mm.288698	NM_001081037,NM_001242411,NP_001074506,NP_001229340	D3YZW1,Q91Z69	3.00171	-0.035127	0.686753	0.908807
117606_at	Boc	biregional cell adhesion molecule-related/down-regulated by oncogenes (Cdon) binding protein	117606	ENSMUSG00000022687	Mm.41561	NM_172506,NP_766094	Q6AZB0	2.95241	-0.125243	0.189534	0.586905
11761_at	Aox1	aldehyde oxidase 1	11761	ENSMUSG00000063558	Mm.26787	NM_009676,NP_033806	G3X8P9,O54754	2.32183	0.0474111	0.68928	0.908807
11764_at	Ap1b1	adaptor protein complex AP-1, beta 1 subunit	11764	ENSMUSG00000009090	Mm.274816	NM_001243043,NM_001243044,NM_007454,NP_001229972,NP_001229973,NP_031480	O35643,Q8CC13	6.73742	-0.0702719	0.468054	0.810629
11765_at	Ap1g1	adaptor protein complex AP-1, gamma 1 subunit	11765	ENSMUSG00000031731	Mm.37210	NM_009677,NP_033807	Q8CBB7	7.35257	0.0554704	0.711994	0.919436
11766_at	Ap1g2	adaptor protein complex AP-1, gamma 2 subunit	11766	ENSMUSG00000040701	Mm.238879	NM_007455,NP_031481	O88512,Q3U9D1,Q3UHW6	7.20417	0.205279	0.218585	0.6218
11767_at	Ap1m1	adaptor-related protein complex AP-1, mu subunit 1	11767	ENSMUSG00000003033	Mm.290086	NM_007456,NP_031482	P35585,Q3UG16	6.69741	0.276428	0.110388	0.460367
11768_at	Ap1m2	adaptor protein complex AP-1, mu 2 subunit	11768	ENSMUSG00000003309	Mm.22239	NM_001110300,NM_009678,NP_001103770,NP_033808	Q9WVP1	7.13416	0.134854	0.208194	0.608416
11769_at	Ap1s1	adaptor protein complex AP-1, sigma 1	11769	ENSMUSG00000004849	Mm.833	NM_007457,NP_031483	P61967	7.18482	0.167263	0.311495	0.705467
11770_at	Fabp4	fatty acid binding protein 4, adipocyte	11770	ENSMUSG00000062515	Mm.582	NM_024406,NP_077717	P04117,Q542H7	2.48601	0.119057	0.470736	0.811908
11771_at	Ap2a1	adaptor-related protein complex 2, alpha 1 subunit	11771	ENSMUSG00000060279	Mm.6877	NM_001077264,NM_007458,NP_001070732,NP_031484	P17426	6.76341	-0.00401142	0.964023	0.990201
11772_at	Ap2a2	adaptor-related protein complex 2, alpha 2 subunit	11772	ENSMUSG00000002957	Mm.253090	NM_007459,NP_031485	P17427,Q69ZW4,Q6PEE6	8.21279	-0.0983701	0.44628	0.798592
11773_at	Ap2m1	adaptor-related protein complex 2, mu 1 subunit	11773	ENSMUSG00000022841	Mm.18946	NM_009679,NP_033809	P84091,Q5FWI9	8.23293	0.128964	0.604753	0.875497
11774_at	Ap3b1	adaptor-related protein complex 3, beta 1 subunit	11774	ENSMUSG00000021686	Mm.21185	NM_009680,NP_033810	Q3TQ07,Q3UPG0,Q9Z1T1	7.35841	0.103309	0.244223	0.647686
11775_at	Ap3b2	adaptor-related protein complex 3, beta 2 subunit	11775	ENSMUSG00000062444	Mm.322894	NM_021492,NM_146192,NP_067467	Q9JME5	2.77573	0.0761934	0.378078	0.756365
11776_at	Ap3d1	adaptor-related protein complex 3, delta 1 subunit	11776	ENSMUSG00000020198	Mm.209294	NM_007460,NP_031486	O54774	7.98471	-0.0804547	0.352309	0.737295
11778_at	Ap3s2	adaptor-related protein complex 3, sigma 2 subunit	11778	ENSMUSG00000063801	Mm.220173	NM_009682,NP_033812	Q6PAL3,Q8BSZ2	5.89836	0.435389	0.0025346	0.0666335
11781_at	Ap4m1	adaptor-related protein complex AP-4, mu 1	11781	ENSMUSG00000019518	Mm.113205	NM_021392,NP_067367	Q9JKC7	5.35255	0.501057	0.000145155	0.0168174
11782_at	Ap4s1	adaptor-related protein complex AP-4, sigma 1	11782	ENSMUSG00000020955	Mm.386749	NM_021710,NP_068356	Q9WVL1	3.76013	0.017734	0.865864	0.963963
11783_at	Apaf1	apoptotic peptidase activating factor 1	11783	ENSMUSG00000019979	Mm.220289	NM_001042558,NM_009684,NP_001036023,NP_033814	O88879,Q5DU30	7.3019	-0.523276	0.00183029	0.0569434
11784_at	Apba2	amyloid beta (A4) precursor protein-binding, family A, member 2	11784	ENSMUSG00000030519	Mm.4657	NM_007461,NP_031487	P98084	2.83498	0.0997663	0.350684	0.736045
11785_at	Apbb1	amyloid beta (A4) precursor protein-binding, family B, member 1	11785	ENSMUSG00000037032	Mm.38469,Mm.490092	NM_001253885,NM_001253886,NM_001253887,NM_009685,NP_001240814,NP_001240815,NP_001240816,NP_033815	Q9QXJ1	2.89632	0.00245792	0.984466	0.995645
11787_at	Apbb2	amyloid beta (A4) precursor protein-binding, family B, member 2	11787	ENSMUSG00000029207	Mm.5159	NM_001201413,NM_001201414,NM_001201415,NM_001201416,NM_009686,NP_001188342,NP_001188343,NP_001188344,NP_001188345,NP_033816	E9PWH3,P70415,Q3T9N0,Q3TIZ5,Q3U674,Q8BSK4,Q9DBR4	5.63315	0.224919	0.15807	0.542088
11789_at	Apc	adenomatosis polyposis coli	11789	ENSMUSG00000005871	Mm.384171	NM_007462,NP_031488	B2RUG9,Q8BNP7	6.85945	-0.286638	0.0815103	0.398376
11790_at	Speg	SPEG complex locus	11790	ENSMUSG00000026207	Mm.275397	NM_001085370,NM_001085371,NM_001173477,NM_007463,NP_001078839,NP_001078840,NP_001166948,NP_031489	E9QQ25,Q62407	2.78981	0.106164	0.291868	0.690023
11792_at	Apex1	apurinic/apyrimidinic endonuclease 1	11792	ENSMUSG00000035960	Mm.203	NM_009687,NP_033817	P28352,Q544Z7	5.7231	0.554138	0.0269369	0.228035
11793_at	Atg5	autophagy related 5	11793	ENSMUSG00000038160	Mm.22264	NM_053069,NP_444299	Q99J83	4.82943	-0.0547453	0.508503	0.830662
11796_at	Birc3	baculoviral IAP repeat-containing 3	11796	ENSMUSG00000032000	Mm.2026	NM_007464,NP_031490	A2CGA5,O08863,Q3TSE5	5.8887	0.149986	0.418593	0.782419
11797_at	Birc2	baculoviral IAP repeat-containing 2	11797	ENSMUSG00000057367	Mm.335659	NM_007465,NP_031491	Q62210	4.80147	-0.146302	0.136306	0.507001
11798_at	Xiap	X-linked inhibitor of apoptosis	11798	ENSMUSG00000025860	Mm.259879	NM_009688,NP_033818	Q60989	6.56519	-0.635567	0.0281475	0.232944
11799_at	Birc5	baculoviral IAP repeat-containing 5	11799	ENSMUSG00000017716	Mm.8552	NM_001012272,NM_001012273,NM_009689,NP_001012273,NP_033819	O70201,Q549P2	4.54621	0.294148	0.0918129	0.422179
11800_at	Api5	apoptosis inhibitor 5	11800	ENSMUSG00000027193	Mm.181824,Mm.486651	NM_007466,NP_031492	O35841	6.70488	0.245013	0.164594	0.553837
11801_at	Cd5l	CD5 antigen-like	11801	ENSMUSG00000015854	Mm.6676	NM_009690,NP_033820	Q9QWK4	2.18308	0.0143633	0.878257	0.967427
11803_at	Aplp1	amyloid beta (A4) precursor-like protein 1	11803	ENSMUSG00000006651	Mm.2381	NM_007467,NP_031493	Q03157,Q3TUB1	5.70511	-1.90396	0.000394713	0.027064
11804_at	Aplp2	amyloid beta (A4) precursor-like protein 2	11804	ENSMUSG00000031996	Mm.19133	NM_001102455,NM_001102456,NM_009691,NP_001095925,NP_001095926,NP_033821	Q06335,Q3TPZ7,Q3UDL6,Q60709,Q64348	8.66778	-0.0554664	0.691492	0.909185
11806_at	Apoa1	apolipoprotein A-I	11806	ENSMUSG00000032083	Mm.26743	NM_009692,NP_033822	Q00623	11.8831	-0.319806	0.0224249	0.206353
11807_at	Apoa2	apolipoprotein A-II	11807	ENSMUSG00000005681	Mm.389209	NM_013474,NP_038502	P09813	3.1974	0.0467593	0.509275	0.831536
11808_at	Apoa4	apolipoprotein A-IV	11808	ENSMUSG00000032080	Mm.4533	NM_007468,NP_031494	P06728	12.1226	-0.207897	0.28341	0.68229
11810_at	Apobec1	apolipoprotein B mRNA editing enzyme, catalytic polypeptide 1	11810	ENSMUSG00000040613	Mm.3333	NM_001134391,NM_031159,NP_001127863,NP_112436	P51908,Q3U9G8	6.69195	-0.535292	0.000173516	0.0183608
11811_at	Apobec2	apolipoprotein B mRNA editing enzyme, catalytic polypeptide 2	11811	ENSMUSG00000040694	Mm.281793	NM_009694,NP_033824	Q9WV35	3.83471	-1.13269	0.0729187	0.375878
11812_at	Apoc1	apolipoprotein C-I	11812	ENSMUSG00000040564	Mm.182440	NM_001110009,NM_007469,NP_001103479,NP_031495	P34928	2.5702	0.0015546	0.983876	0.995434
11813_at	Apoc2	apolipoprotein C-II	11813	ENSMUSG00000002992	Mm.28394	NM_009695,NP_033825	Q05020,Q3UJG0	10.9769	0.0315839	0.860308	0.96318
11814_at	Apoc3	apolipoprotein C-III	11814	ENSMUSG00000032081	Mm.390161	NM_023114,NP_075603	P33622	9.2658	-1.78446	0.00265349	0.0687771
11815_at	Apod	apolipoprotein D	11815	ENSMUSG00000022548	Mm.2082	NM_007470,NP_031496	P51910	2.47069	-0.0157302	0.851985	0.96218
11816_at	Apoe	apolipoprotein E	11816	ENSMUSG00000002985	Mm.305152	NM_009696,NP_033826	P08226,Q3TXU4	5.65285	-0.180617	0.329907	0.72022
11818_at	Apoh	apolipoprotein H	11818	ENSMUSG00000000049	Mm.2266	NM_013475,NP_038503	Q01339,Q9CY42	2.47891	-0.0714393	0.475399	0.814061
11819_at	Nr2f2	nuclear receptor subfamily 2, group F, member 2	11819	ENSMUSG00000030551	Mm.158143	NM_009697,NM_183261,NP_033827,NP_899084	D3YYP4,P43135,Q3UST6	3.57557	0.0760405	0.53622	0.844649
11820_at	App	amyloid beta (A4) precursor protein	11820	ENSMUSG00000022892	Mm.277585,Mm.489029,Mm.490986	NM_001198823,NM_001198824,NM_001198825,NM_001198826,NM_007471,NP_001185752,NP_001185753,NP_001185754,NP_001185755,NP_031497	P12023,Q3TWF3,Q6GR78	9.3414	-0.271035	0.030276	0.242792
11821_at	Aprt	adenine phosphoribosyl transferase	11821	ENSMUSG00000006589	Mm.1786	NM_009698,NP_033828	NA	8.72822	0.0388948	0.851222	0.962087
11826_at	Aqp1	aquaporin 1	11826	ENSMUSG00000004655	Mm.18625	NM_007472,NP_031498	Q02013	6.30951	0.120232	0.864182	0.963963
11827_at	Aqp2	aquaporin 2	11827	ENSMUSG00000023013	Mm.20206	NM_009699,NP_033829	P56402,Q3UQD4	3.3303	0.0782676	0.315879	0.708371
11828_at	Aqp3	aquaporin 3	11828	ENSMUSG00000028435	Mm.34043	NM_016689,NP_057898	Q8R2N1	4.14633	-0.347963	0.359159	0.742555
11829_at	Aqp4	aquaporin 4	11829	ENSMUSG00000024411	Mm.250786	NM_009700,NP_033830	P55088	5.48416	1.46697	0.00171863	0.0553383
11830_at	Aqp5	aquaporin 5	11830	ENSMUSG00000044217	Mm.45580	NM_009701,NP_033831	Q9WTY4	3.38358	-0.120217	0.592275	0.868653
11831_at	Aqp6	aquaporin 6	11831	ENSMUSG00000043144	Mm.202309	NM_175087,NP_780296	Q8C4A0	2.41685	0.0591165	0.496077	0.823995
11832_at	Aqp7	aquaporin 7	11832	ENSMUSG00000028427	Mm.8728	NM_007473,NP_031499	O54794,Q5DX24	7.29572	-1.79639	0.000145258	0.0168174
11833_at	Aqp8	aquaporin 8	11833	ENSMUSG00000030762	Mm.273175	NM_001109045,NM_007474,NP_001102515,NP_031500	P56404,Q3UJ16	2.64509	0.23113	0.0334245	0.255163
11834_at	Aqr	aquarius	11834	ENSMUSG00000040383	Mm.2545	NM_009702,NP_033832	Q8CFQ3	7.30021	0.193343	0.152462	0.532774
11835_at	Ar	androgen receptor	11835	ENSMUSG00000046532	Mm.39005,Mm.394224,Mm.439657	NM_013476,NP_038504	P19091	2.26994	-0.034697	0.663398	0.900456
11836_at	Araf	v-raf murine sarcoma 3611 viral oncogene homolog	11836	ENSMUSG00000001127	Mm.220946	NM_001159645,NM_009703,NP_001153117,NP_033833	P04627,Q8CAD1	6.72385	0.279186	0.0160758	0.177858
11837_at	Rplp0	ribosomal protein, large, P0	11837	ENSMUSG00000067274	Mm.371545,Mm.5286	NM_007475,NP_031501	P14869,Q5M8R8	10.9567	0.495626	0.0201695	0.196204
11838_at	Arc	activity regulated cytoskeletal-associated protein	11838	ENSMUSG00000022602	Mm.25405	NM_001276684,NM_018790,NP_001263613,NP_061260	Q9WV31	2.74081	0.331015	0.00556466	0.103239
11839_at	Areg	amphiregulin	11839	ENSMUSG00000029378	Mm.8039	NM_009704,NP_033834	P31955,Q4FJT2	5.6425	-0.976468	0.0539188	0.322615
11840_at	Arf1	ADP-ribosylation factor 1	11840	ENSMUSG00000048076	Mm.371546	NM_001130408,NM_007476,NP_001123880,NP_031502	P84078	10.0724	0.193318	0.0481884	0.306567
11841_at	Arf2	ADP-ribosylation factor 2	11841	ENSMUSG00000062421	Mm.5061	NM_007477,NP_031503	Q8BSL7	5.65379	-0.0984982	0.501695	0.827707
11842_at	Arf3	ADP-ribosylation factor 3	11842	ENSMUSG00000051853	Mm.221298	NM_007478,NP_031504	P61205,Q3U344	7.46149	0.172516	0.178504	0.571208
11843_at	Arf4	ADP-ribosylation factor 4	11843	ENSMUSG00000021877	Mm.297768	NM_007479,NP_031505	P61750,Q14BR4	9.03481	-0.0110675	0.931883	0.983078
118445_at	Klf16	Kruppel-like factor 16	118445	ENSMUSG00000035397	Mm.41513	NM_078477,NP_510962	B2RPU7,P58334	6.41811	0.0834376	0.415985	0.780215
118446_at	Gjc3	gap junction protein, gamma 3	118446	ENSMUSG00000056966	Mm.332771	NM_080450,NP_536698	Q921C1	2.19691	0.0970529	0.230388	0.634668
118449_at	Synpo2	synaptopodin 2	118449	ENSMUSG00000050315	Mm.34359,Mm.474733	NM_080451,NP_536699	E9Q1U2	2.59917	-0.0295527	0.821573	0.954078
11844_at	Arf5	ADP-ribosylation factor 5	11844	ENSMUSG00000020440	Mm.389075	NM_007480,NP_031506	P84084	7.33333	-0.00748244	0.934907	0.983993
118451_at	Mrps2	mitochondrial ribosomal protein S2	118451	ENSMUSG00000035772	Mm.294951	NM_001166031,NM_080452,NP_001159503,NP_536700	Q8BQ99,Q924T2	6.33735	0.546809	0.00545219	0.101866
118452_at	Baalc	brain and acute leukemia, cytoplasmic	118452	NA	Mm.233837	NM_080640,NP_542371	Q8VHV1	2.79249	-0.127885	0.204131	0.603567
118453_at	Mmp28	matrix metallopeptidase 28 (epilysin)	118453	ENSMUSG00000020682	Mm.264648	NM_080453,NM_172797,NP_536701,NP_766385	Q8BG29,Q8CGV5	4.87792	-0.258873	0.440582	0.794495
118454_at	Gjc2	gap junction protein, gamma 2	118454	ENSMUSG00000043448	Mm.40016	NM_080454,NM_175452,NP_536702,NP_780661	Q8BQU6	2.90487	0.00758578	0.917481	0.978982
11845_at	Arf6	ADP-ribosylation factor 6	11845	ENSMUSG00000044147	Mm.27308	NM_007481,NP_031507	P62331,Q3U0D7	9.21733	-0.212261	0.202664	0.601921
11846_at	Arg1	arginase, liver	11846	ENSMUSG00000019987	Mm.154144	NM_007482,NP_031508	Q61176	2.3939	0.0638713	0.478328	0.815313
11847_at	Arg2	arginase type II	11847	ENSMUSG00000021125	Mm.3506	NM_009705,NP_033835	O08691	10.4546	0.212612	0.427054	0.786584
11848_at	Rhoa	ras homolog gene family, member A	11848	ENSMUSG00000007815	Mm.757	NM_016802,NP_058082	Q4VAE6,Q9QUI0	10.6917	0.173409	0.0519828	0.317761
11852_at	Rhob	ras homolog gene family, member B	11852	ENSMUSG00000054364	Mm.687	NM_007483,NP_031509	P62746,Q4FJM5	6.04009	-0.834133	0.000148833	0.0170131
11853_at	Rhoc	ras homolog gene family, member C	11853	ENSMUSG00000002233	Mm.262	NM_007484,NP_031510	Q62159	8.34834	-0.160994	0.244099	0.647679
11854_at	Rhod	ras homolog gene family, member D	11854	ENSMUSG00000041845	Mm.27701	NM_007485,NP_031511	P97348,Q545H8	6.43808	-0.961525	0.000341118	0.0254481
11855_at	Arhgap5	Rho GTPase activating protein 5	11855	ENSMUSG00000035133	Mm.35059,Mm.466962,Mm.474991	NM_009706,NP_033836	E9PYT0	6.52084	-0.194107	0.179879	0.573133
11856_at	Arhgap6	Rho GTPase activating protein 6	11856	ENSMUSG00000031355	Mm.441810	NM_009707,NM_178754,NP_033837,NP_848869	O54834	2.43603	0.0796692	0.317867	0.709509
11857_at	Arhgdib	Rho, GDP dissociation inhibitor (GDI) beta	11857	ENSMUSG00000030220	Mm.2241	NM_007486,NP_031512	Q61599	4.39667	-2.27356	1.14577e-07	0.000303442
11858_at	Rnd2	Rho family GTPase 2	11858	ENSMUSG00000001313	Mm.378883	NM_009708,NP_033838	A2A4Q3,Q9QYM5	5.78982	0.493373	0.0360125	0.263519
11859_at	Phox2a	paired-like homeobox 2a	11859	ENSMUSG00000007946	Mm.5028	NM_008887,NP_032913	Q62066	2.8265	0.0857128	0.44105	0.794495
11861_at	Arl4a	ADP-ribosylation factor-like 4A	11861	ENSMUSG00000047446	Mm.12723	NM_001039515,NM_007487,NP_001034604,NP_031513	P61213	4.91636	-0.098822	0.716783	0.9206
11863_at	Arnt	aryl hydrocarbon receptor nuclear translocator	11863	ENSMUSG00000015522	Mm.250265	NM_001037737,NM_009709,NP_001032826,NP_033839	P53762,Q3ULM2	7.10591	0.102819	0.232171	0.636682
11864_at	Arnt2	aryl hydrocarbon receptor nuclear translocator 2	11864	ENSMUSG00000015709	Mm.38594	NM_007488,NP_031514	Q61324	3.71002	-0.4461	0.0414278	0.281697
11865_at	Arntl	aryl hydrocarbon receptor nuclear translocator-like	11865	ENSMUSG00000055116	Mm.440371	NM_001243048,NM_007489,NP_001229977,NP_031515	Q3UHZ2,Q9WTL8	4.9639	0.577583	0.00802119	0.123365
11867_at	Arpc1b	actin related protein 2/3 complex, subunit 1B	11867	ENSMUSG00000029622	Mm.30010	NM_023142,NP_075631	Q9WV32	10.0282	0.467663	0.0265552	0.226643
11870_at	Art1	ADP-ribosyltransferase 1	11870	ENSMUSG00000030996	Mm.261071	NM_009710,NP_033840	Q545U9,Q60935	2.86198	0.0504751	0.706218	0.916772
11871_at	Art2a-ps	ADP-ribosyltransferase 2a, pseudogene	11871	ENSMUSG00000092517	Mm.439746	NM_007490,NP_031516,NR_033804	P17981	2.74589	-0.426829	0.00749738	0.120278
11872_at	Art2b	ADP-ribosyltransferase 2b	11872	ENSMUSG00000030651	Mm.57008	NM_019915,NP_064299,XM_003946402,XP_003946451	O35975	2.64533	-0.52362	0.00362476	0.0816998
11875_at	Art5	ADP-ribosyltransferase 5	11875	ENSMUSG00000070424	Mm.2816	NM_007491,NP_031517	P70352,Q14AG6,Q3V0V9	3.42222	-0.0573546	0.570097	0.858895
11876_at	Artn	artemin	11876	ENSMUSG00000028539	Mm.56897	NM_009711,NP_033841	Q9Z0L2	2.61549	0.109715	0.17201	0.562663
11877_at	Arvcf	armadillo repeat gene deleted in velo-cardio-facial syndrome	11877	ENSMUSG00000000325	Mm.293599	NM_001272028,NM_001272029,NM_001272030,NM_001272031,NM_001272032,NM_033474,NP_001258957,NP_001258958,NP_001258959,NP_001258960,NP_001258961,NP_258435	P98203	3.55543	-0.123381	0.200428	0.599409
11878_at	Arx	aristaless related homeobox	11878	ENSMUSG00000035277	Mm.275547	NM_007492,NP_031518	O35085	2.75086	0.100183	0.474895	0.813872
11881_at	Arsb	arylsulfatase B	11881	ENSMUSG00000042082	Mm.300178,Mm.472255	NM_009712,NP_033842	P50429	4.73805	0.274032	0.147277	0.523464
11883_at	Arsa	arylsulfatase A	11883	ENSMUSG00000022620	Mm.620	NM_009713,NP_033843	P50428	4.51592	-0.189271	0.274353	0.67565
11886_at	Asah1	N-acylsphingosine amidohydrolase 1	11886	ENSMUSG00000031591	Mm.22547	NM_019734,NP_062708	Q78P93,Q9WV54	8.52796	0.385108	0.141135	0.513995
11889_at	Asgr1	asialoglycoprotein receptor 1	11889	ENSMUSG00000020884	Mm.6559	NM_009714,NP_033844	P34927	2.68786	-0.084692	0.292973	0.690402
11890_at	Asgr2	asialoglycoprotein receptor 2	11890	ENSMUSG00000040963	Mm.1357	NM_007493,NP_031519	P24721	2.5857	0.0717879	0.453387	0.801999
11891_at	Rab27a	RAB27A, member RAS oncogene family	11891	ENSMUSG00000032202	Mm.34867	NM_023635,NP_076124	Q544U7,Q9ERI2	5.117	-0.616483	0.0706197	0.369833
11898_at	Ass1	argininosuccinate synthetase 1	11898	ENSMUSG00000076441	Mm.3217	NM_007494,NP_031520	P16460,Q3UJ34	3.58569	0.0937328	0.510468	0.83225
11899_at	Astn1	astrotactin 1	11899	ENSMUSG00000026587	Mm.329586	NM_001205204,NM_007495,NP_001192133,NP_031521	Q3UHD7,Q61137	2.9451	-0.16678	0.0467967	0.303298
11905_at	Serpinc1	serine (or cysteine) peptidase inhibitor, clade C (antithrombin), member 1	11905	ENSMUSG00000026715	Mm.260770	NM_080844,NP_543120	P32261,Q543J5	2.89853	-0.0979592	0.415282	0.77967
11906_at	Zfhx3	zinc finger homeobox 3	11906	ENSMUSG00000038872	Mm.416972,Mm.477670	NM_007496,NP_031522	E9QMD3	4.04233	-0.0249789	0.832393	0.957537
11907_at	Ate1	arginyltransferase 1	11907	ENSMUSG00000030850	Mm.216321	NM_001029895,NM_001136054,NM_001271343,NM_013799,NP_001025066,NP_001129526,NP_001258272,NP_038827	J3QNU1,Q4FCQ6,Q4FCQ7,Q80YP1,Q8BP95,Q9Z2A5	5.39169	0.0543807	0.585428	0.866187
11908_at	Atf1	activating transcription factor 1	11908	ENSMUSG00000023027	Mm.676	NM_007497,NP_031523	P81269,Q9CWS2	6.69619	0.305275	0.0395971	0.276333
11909_at	Atf2	activating transcription factor 2	11909	ENSMUSG00000027104	Mm.209903	NM_001025093,NM_009715,NP_001020264,NP_033845	P16951,Q543G2,Q640L6,Q68FE3	7.37697	-0.0159167	0.860442	0.96318
11910_at	Atf3	activating transcription factor 3	11910	ENSMUSG00000026628	Mm.2706	NM_007498,NP_031524	Q4FJW1,Q60765	5.51079	-1.47026	4.38718e-05	0.00787722
11911_at	Atf4	activating transcription factor 4	11911	ENSMUSG00000042406	Mm.641	NM_009716,NP_033846	Q06507,Q8CF69	5.75138	0.0622196	0.613769	0.879315
11920_at	Atm	ataxia telangiectasia mutated homolog (human)	11920	ENSMUSG00000034218	Mm.5088	NM_007499,NP_031525	Q62388	3.48475	0.0471792	0.698994	0.912369
11921_at	Atoh1	atonal homolog 1 (Drosophila)	11921	ENSMUSG00000073043	Mm.57229	NM_007500,NP_031526	P48985	5.63829	-0.836488	0.206266	0.606437
11922_at	Neurod6	neurogenic differentiation 6	11922	ENSMUSG00000037984	Mm.5106	NM_009717,NP_033847	P48986,Q3UN97,Q5M8T7	2.05457	0.0426431	0.747828	0.931465
11923_at	Neurod4	neurogenic differentiation 4	11923	ENSMUSG00000048015	Mm.10695	NM_007501,NP_031527	O09105,Q545C0	2.17586	0.16376	0.118972	0.475628
11924_at	Neurog2	neurogenin 2	11924	ENSMUSG00000027967	Mm.42017	NM_009718,NP_033848	P70447,Q6GTH9	2.89402	-0.0951799	0.202699	0.601921
11925_at	Neurog3	neurogenin 3	11925	ENSMUSG00000044312	Mm.57236	NM_009719,NP_033849	P70661,Q548G3	3.0631	0.197407	0.498866	0.82578
11927_at	Atox1	ATX1 (antioxidant protein 1) homolog 1 (yeast)	11927	ENSMUSG00000018585	Mm.217759	NM_009720,NP_033850	O08997	5.77936	0.278814	0.102899	0.446926
11928_at	Atp1a1	ATPase, Na+/K+ transporting, alpha 1 polypeptide	11928	ENSMUSG00000033161	Mm.280103	NM_144900,NP_659149	Q8VDN2	11.3919	-0.251608	0.0130347	0.162069
11931_at	Atp1b1	ATPase, Na+/K+ transporting, beta 1 polypeptide	11931	ENSMUSG00000026576	Mm.4550	NM_009721,NP_033851	P14094,Q545P0	11.25	-0.151349	0.037551	0.268872
11932_at	Atp1b2	ATPase, Na+/K+ transporting, beta 2 polypeptide	11932	ENSMUSG00000041329	Mm.235204	NM_013415,NP_038201	P14231,Q3UR55	2.66352	0.150986	0.146994	0.523159
11933_at	Atp1b3	ATPase, Na+/K+ transporting, beta 3 polypeptide	11933	ENSMUSG00000032412	Mm.424	NM_007502,NP_031528	P97370,Q544Q7	7.62956	0.457116	0.0172284	0.184216
11936_at	Fxyd2	FXYD domain-containing ion transport regulator 2	11936	ENSMUSG00000059412	Mm.22742	NM_007503,NM_052823,NP_031529,NP_439888,NR_028499	Q04646,Q6ITT1,Q6ITT2	2.87856	-0.0798408	0.333964	0.722641
11937_at	Atp2a1	ATPase, Ca++ transporting, cardiac muscle, fast twitch 1	11937	ENSMUSG00000030730	Mm.35134	NM_007504,NP_031530	Q8R429	2.79986	-0.0146014	0.897461	0.972958
11938_at	Atp2a2	ATPase, Ca++ transporting, cardiac muscle, slow twitch 2	11938	ENSMUSG00000029467	Mm.227583	NM_001110140,NM_009722,NP_001103610,NP_033852,NR_027838	O55143,Q5DTI2	9.65694	0.0651118	0.622535	0.883959
11941_at	Atp2b2	ATPase, Ca++ transporting, plasma membrane 2	11941	ENSMUSG00000030302	Mm.321755,Mm.443564	NM_001036684,NM_009723,NP_001031761,NP_033853	Q3UHH0,Q3UHJ3,Q9R0K7	2.78677	0.0499089	0.640117	0.890653
11944_at	Atp4a	ATPase, H+/K+ exchanging, gastric, alpha polypeptide	11944	ENSMUSG00000005553	Mm.12821	NM_018731,NP_061201	Q91WH7	2.88162	0.0354706	0.734824	0.926289
11945_at	Atp4b	ATPase, H+/K+ exchanging, beta polypeptide	11945	ENSMUSG00000031449	Mm.154039	NM_009724,NP_033854	P50992,Q0VBB6	2.86231	0.0182986	0.803599	0.949272
11946_at	Atp5a1	ATP synthase, H+ transporting, mitochondrial F1 complex, alpha subunit 1	11946	ENSMUSG00000025428	Mm.276137	NM_007505,NP_031531	Q03265	10.5273	0.169475	0.0307444	0.24469
11947_at	Atp5b	ATP synthase, H+ transporting mitochondrial F1 complex, beta subunit	11947	ENSMUSG00000025393	Mm.238973	NM_016774,NP_058054	P56480	11.9275	0.172556	0.0527108	0.31972
11949_at	Atp5c1	ATP synthase, H+ transporting, mitochondrial F1 complex, gamma polypeptide 1	11949	ENSMUSG00000025781	Mm.12677	NM_001112738,NM_020615,NP_001106209,NP_065640	Q3UD06,Q8C2Q8,Q91VR2	10.1255	0.0449372	0.536797	0.844771
11950_at	Atp5f1	ATP synthase, H+ transporting, mitochondrial F0 complex, subunit B1	11950	ENSMUSG00000000563	Mm.251152	NM_009725,NP_033855	Q5I0W0,Q9CQQ7	8.60097	-0.0731945	0.45765	0.8044
11957_at	Atp5j	ATP synthase, H+ transporting, mitochondrial F0 complex, subunit F	11957	ENSMUSG00000022890	Mm.353	NM_016755,NP_058035	P97450	10.1501	0.073633	0.470256	0.811609
11958_at	Atp5k	ATP synthase, H+ transporting, mitochondrial F1F0 complex, subunit e	11958	ENSMUSG00000050856	Mm.136093	NM_007507,NP_031533	Q06185	5.88732	-0.214443	0.379101	0.756904
11964_at	Atp6v1a	ATPase, H+ transporting, lysosomal V1 subunit A	11964	ENSMUSG00000052459	Mm.217787	NM_007508,NP_031534	P50516	7.04211	-0.104634	0.543724	0.847753
11966_at	Atp6v1b2	ATPase, H+ transporting, lysosomal V1 subunit B2	11966	ENSMUSG00000006273	Mm.249096	NM_007509,NP_031535	P62814	8.35345	-0.1527	0.373525	0.752341
11972_at	Atp6v0d1	ATPase, H+ transporting, lysosomal V0 subunit D1	11972	ENSMUSG00000013160	Mm.17708	NM_013477,NP_038505	P51863	7.36704	0.08422	0.581168	0.86403
11973_at	Atp6v1e1	ATPase, H+ transporting, lysosomal V1 subunit E1	11973	ENSMUSG00000019210	Mm.29045	NM_007510,NP_031536	P50518	6.6102	-0.215382	0.134987	0.504403
11974_at	Atp6v0e	ATPase, H+ transporting, lysosomal V0 subunit E	11974	ENSMUSG00000015575	Mm.22602	NM_025272,NP_079548	Q9CQD8	8.09907	-0.201495	0.209312	0.609313
11975_at	Atp6v0a1	ATPase, H+ transporting, lysosomal V0 subunit A1	11975	ENSMUSG00000019302	Mm.340818,Mm.475829	NM_001243049,NM_001243050,NM_001243051,NM_016920,NP_001229978,NP_001229979,NP_001229980,NP_058616	Q3TXT5,Q3TY98,Q9Z1G4	8.39833	-0.104498	0.494827	0.823129
11977_at	Atp7a	ATPase, Cu++ transporting, alpha polypeptide	11977	ENSMUSG00000033792	Mm.254297	NM_001109757,NM_009726,NP_001103227,NP_033856	A2AG68,Q64430	6.51409	-0.578431	0.0350565	0.259949
11979_at	Atp7b	ATPase, Cu++ transporting, beta polypeptide	11979	ENSMUSG00000006567	Mm.87854	NM_007511,NP_031537	Q64446	5.71751	0.38235	0.0282281	0.233165
11980_at	Atp8a1	ATPase, aminophospholipid transporter (APLT), class I, type 8A, member 1	11980	ENSMUSG00000037685	Mm.153230	NM_001038999,NM_009727,NP_001034088,NP_033857	P70704,Q3U9N5,Q8BR88	7.74057	0.0895753	0.672425	0.904556
11981_at	Atp9a	ATPase, class II, type 9A	11981	ENSMUSG00000027546	Mm.330819	NM_015731,NP_056546	O70228	8.00092	-0.077586	0.586593	0.866604
11982_at	Atp10a	ATPase, class V, type 10A	11982	ENSMUSG00000025324	Mm.135129	NM_009728,NP_033858	O54827,Q3V1Y7,Q6A046	2.8985	-0.267424	0.0716953	0.372671
11983_at	Atpif1	ATPase inhibitory factor 1	11983	ENSMUSG00000054428	Mm.2171	NM_007512,NP_031538	O35143	11.7764	-0.0345572	0.796664	0.947135
11987_at	Slc7a1	solute carrier family 7 (cationic amino acid transporter, y+ system), member 1	11987	ENSMUSG00000041313	Mm.275489	NM_007513,NP_031539	Q09143,Q3UGD6	6.81774	0.346812	0.0406638	0.279828
11988_at	Slc7a2	solute carrier family 7 (cationic amino acid transporter, y+ system), member 2	11988	ENSMUSG00000031596	Mm.4676	NM_001044740,NM_007514,NP_001038205,NP_031540	P18581	2.73999	0.0862063	0.271325	0.67337
11989_at	Slc7a3	solute carrier family 7 (cationic amino acid transporter, y+ system), member 3	11989	ENSMUSG00000031297	Mm.5140	NM_007515,NP_031541	P70423	2.46666	0.0743485	0.457826	0.804509
11990_at	Atrn	attractin	11990	ENSMUSG00000027312	Mm.119936	NM_009730,NP_033860	Q9WU60	7.04951	-0.0953282	0.750306	0.932175
11991_at	Hnrnpd	heterogeneous nuclear ribonucleoprotein D	11991	ENSMUSG00000000568	Mm.150231	NM_001077265,NM_001077266,NM_001077267,NM_007516,NP_001070733,NP_001070734,NP_001070735,NP_031542	G3X9W0,G5E8G0,Q60668	7.78266	0.400492	0.0263472	0.225543
11992_at	Auh	AU RNA binding protein/enoyl-coenzyme A hydratase	11992	ENSMUSG00000021460	Mm.252034	NM_016709,NP_057918	Q9JLZ3	5.27281	0.616316	0.000140518	0.0164524
11993_at	Aup1	ancient ubiquitous protein 1	11993	ENSMUSG00000068328	Mm.386752	NM_001025446,NM_007517,NP_031543	Q3TBX5,Q3U3K9	9.19755	0.308915	0.00242435	0.0651011
11994_at	Pcdh15	protocadherin 15	11994	ENSMUSG00000052613	Mm.338933,Mm.490709	NM_001142735,NM_001142736,NM_001142737,NM_001142738,NM_001142739,NM_001142740,NM_001142741,NM_001142742,NM_001142743,NM_001142746,NM_001142747,NM_001142748,NM_001142760,NM_023115,NP_001136207,NP_001136208,NP_001136209,NP_001136210,NP_001136211,NP_001136212,NP_001136213,NP_001136214,NP_001136215,NP_001136218,NP_001136219,NP_001136220,NP_001136232,NP_075604	E9Q7D7,E9Q7R2,F6R5Z7,F6RBV2,F6WUN7,F6Y0A5,F6YP25,F7ASH0,F7D5J8,F7DFU0,F8VQ61,H3BKS0,Q0ZM16,Q0ZM19,Q0ZM20,Q0ZM27,Q0ZM28,Q0ZM29,Q0ZM30,Q0ZM31,Q0ZM32,Q0ZM33,Q0ZM35,Q0ZM37,Q3UTS7,Q99PJ1	2.53285	0.0626493	0.526624	0.840786
11997_at	Akr1b7	aldo-keto reductase family 1, member B7	11997	ENSMUSG00000052131	Mm.482073	NM_009731,NP_033861	P21300,Q5M9J9	7.24127	-0.598624	0.25664	0.659882
11998_at	Avp	arginine vasopressin	11998	ENSMUSG00000037727	Mm.6190	NM_009732,NP_033862	P35455,Q3UUQ5	4.75009	0.0860189	0.656972	0.897612
12000_at	Avpr2	arginine vasopressin receptor 2	12000	ENSMUSG00000031390	Mm.383171	NM_001276298,NM_001276299,NM_019404,NP_001263227,NP_001263228,NP_062277	O88721,Q3SWS1	2.40237	0.0303424	0.775584	0.940388
12005_at	Axin1	axin 1	12005	ENSMUSG00000024182	Mm.23684	NM_001159598,NM_009733,NP_001153070,NP_033863	E9QMJ8,O35625,Q14DJ8	5.27755	0.191069	0.319342	0.710504
12006_at	Axin2	axin2	12006	ENSMUSG00000000142	Mm.71710	NM_015732,NP_056547	O88566,Q3UQK5	5.7931	-0.0545839	0.889197	0.969803
12007_at	Azgp1	alpha-2-glycoprotein 1, zinc	12007	ENSMUSG00000037053	Mm.30061	NM_013478,NP_038506	Q64726	2.40433	0.0926368	0.348126	0.734271
12009_at	Azi1	5-azacytidine induced gene 1	12009	ENSMUSG00000039781	Mm.2556	NM_009734,NP_033864	B1AXI9,Q62036	3.11236	-0.00646137	0.946779	0.986777
12010_at	B2m	beta-2 microglobulin	12010	ENSMUSG00000060802	Mm.163	NM_009735,NP_033865	P01887	11.5064	-0.274647	0.0130554	0.162232
12012_at	Baat	bile acid-Coenzyme A: amino acid N-acyltransferase	12012	ENSMUSG00000039653	Mm.2859	NM_007519,NP_031545	Q91X34	2.75984	-0.0403785	0.706147	0.916736
12013_at	Bach1	BTB and CNC homology 1	12013	ENSMUSG00000025612	Mm.26147	NM_007520,NP_031546	P97302,Q3URL4,Q3US24	6.85415	-0.28924	0.0303671	0.243111
12014_at	Bach2	BTB and CNC homology 2	12014	ENSMUSG00000040270	Mm.431426	NM_001109661,NM_007521,NP_001103131	A2ANU8,A2RRI0	3.11998	0.261298	0.3219	0.712429
12015_at	Bad	BCL2-associated agonist of cell death	12015	ENSMUSG00000024959	Mm.4387	NM_007522,NP_031548	Q61337	4.0675	-0.194145	0.313234	0.706776
12017_at	Bag1	BCL2-associated athanogene 1	12017	ENSMUSG00000028416	Mm.688	NM_001171739,NM_009736,NP_001165210,NP_033866	Q60739,Q9CUY1	7.01953	0.117061	0.5082	0.830568
12018_at	Bak1	BCL2-antagonist/killer 1	12018	ENSMUSG00000057789	Mm.2443	NM_007523,NP_031549	E9QM21	8.2174	-0.0795338	0.690292	0.908807
12020_at	Nkx3-2	NK3 homeobox 2	12020	ENSMUSG00000049691	Mm.2530	NM_007524,NP_031550	P97503	2.94383	0.104318	0.537876	0.845274
12021_at	Bard1	BRCA1 associated RING domain 1	12021	ENSMUSG00000026196	Mm.10764,Mm.490738	NM_007525,NP_031551	O70445	3.39533	0.0913109	0.369861	0.750418
12022_at	Barx1	BarH-like homeobox 1	12022	ENSMUSG00000021381	Mm.42241	NM_007526,NP_031552	Q9ER42	3.37817	-0.101165	0.281456	0.680707
12023_at	Barx2	BarH-like homeobox 2	12023	ENSMUSG00000032033	Mm.261044	NM_013800,NP_038828	O08686	4.86065	-1.03667	0.000387577	0.0268346
12028_at	Bax	BCL2-associated X protein	12028	ENSMUSG00000003873	Mm.19904	NM_007527,NP_031553	Q07813,Q544Z6	4.7214	0.373408	0.0313174	0.246148
12029_at	Bcl6b	B cell CLL/lymphoma 6, member B	12029	ENSMUSG00000000317	Mm.12930	NM_007528,NP_031554	O88282,Q5BKP3	2.65554	-0.074146	0.525366	0.840214
12032_at	Bcan	brevican	12032	ENSMUSG00000004892	Mm.4598	NM_001109758,NM_007529,NP_001103228,NP_031555	Q3TSQ8,Q61361	2.45164	0.012686	0.899005	0.973659
12033_at	Bcap29	B cell receptor associated protein 29	12033	ENSMUSG00000020650	Mm.242379	NM_001164090,NM_007530,NP_001157562,NP_031556	Q542A1,Q61334	6.28723	0.84612	0.0226842	0.208057
12034_at	Phb2	prohibitin 2	12034	ENSMUSG00000004264	Mm.36241	NM_007531,NP_031557	O35129,Q3V235	10.0398	0.590069	0.000463162	0.0292926
12035_at	Bcat1	branched chain aminotransferase 1, cytosolic	12035	ENSMUSG00000030268	Mm.4606	NM_001024468,NM_007532,NP_001019639,NP_031558	P24288,Q3TJN1,Q8CBC8	2.68471	-0.123268	0.185243	0.580269
12036_at	Bcat2	branched chain aminotransferase 2, mitochondrial	12036	ENSMUSG00000030826	Mm.24210	NM_001243052,NM_001243053,NM_009737,NP_001229981,NP_001229982,NP_033867	O35855,O88374,Q3ULU3	4.80932	0.230082	0.109919	0.459786
12038_at	Bche	butyrylcholinesterase	12038	ENSMUSG00000027792	Mm.250719	NM_009738,NP_033868	Q03311	8.2275	0.839161	0.0743694	0.379861
12039_at	Bckdha	branched chain ketoacid dehydrogenase E1, alpha polypeptide	12039	ENSMUSG00000060376	Mm.25848	NM_007533,NP_031559	Q3U3J1	4.65206	0.195942	0.500895	0.827354
12040_at	Bckdhb	branched chain ketoacid dehydrogenase E1, beta polypeptide	12040	ENSMUSG00000032263	Mm.12819	NM_199195,NP_954665	Q6P3A8	4.05941	-0.199198	0.181192	0.574344
12041_at	Bckdk	branched chain ketoacid dehydrogenase kinase	12041	ENSMUSG00000030802	Mm.425495	NM_009739,NP_033869	O55028,Q3UCB5	6.59058	0.44534	0.000865342	0.0415737
12042_at	Bcl10	B cell leukemia/lymphoma 10	12042	ENSMUSG00000028191	Mm.239141	NM_009740,NP_033870	B7ZWE5,Q9Z0H7	6.85351	-0.0843748	0.557284	0.852721
12043_at	Bcl2	B cell leukemia/lymphoma 2	12043	ENSMUSG00000057329	Mm.257460	NM_009741,NM_177410,NP_033871,NP_803129	P10417,Q6NTH7,Q8BQK4	5.71868	-0.0438172	0.81038	0.951263
12046_at	Bcl2a1c	B cell leukemia/lymphoma 2 related protein A1c	12046	ENSMUSG00000053820	Mm.378887	NM_007535,NP_031561	Q0P538	2.15961	-0.0766323	0.499203	0.825784
12048_at	Bcl2l1	BCL2-like 1	12048	ENSMUSG00000007659	Mm.238213	NM_009743,NP_033873	Q5HZH3,Q64373	6.65181	-0.0475557	0.838323	0.958958
12049_at	Bcl2l10	Bcl2-like 10	12049	ENSMUSG00000032191	Mm.25988	NM_013479,NP_038507	Q9Z0F3	2.33979	0.0688362	0.509428	0.831657
12050_at	Bcl2l2	BCL2-like 2	12050	ENSMUSG00000089682	Mm.397611,Mm.6967	NM_007537,NP_031563	P70345	3.80237	-0.0406887	0.785088	0.943176
12051_at	Bcl3	B cell leukemia/lymphoma 3	12051	ENSMUSG00000053175	Mm.439658	NM_033601,NP_291079	Q9Z2F6	7.22805	-0.627514	0.092056	0.422711
12053_at	Bcl6	B cell leukemia/lymphoma 6	12053	ENSMUSG00000022508	Mm.347398	NM_009744,NP_033874	P41183,Q544F9	4.73475	-1.01338	0.0012967	0.0497554
12054_at	Bcl7b	B cell CLL/lymphoma 7B	12054	ENSMUSG00000029681	Mm.405834	NM_009745,NP_033875	Q921K9	6.4313	0.129166	0.46834	0.810629
12055_at	Bcl7c	B cell CLL/lymphoma 7C	12055	ENSMUSG00000030814	Mm.89667	NM_009746,NP_033876	O08664	4.55793	0.381624	0.0103748	0.143225
12057_at	Opn1sw	opsin 1 (cone pigments), short-wave-sensitive (color blindness, tritan)	12057	ENSMUSG00000058831	Mm.56987	NM_007538,NP_031564	P51491	2.36534	0.0703221	0.489358	0.820577
12061_at	Bdkrb1	bradykinin receptor, beta 1	12061	ENSMUSG00000041347	Mm.377078	NM_007539,NP_031565	Q0VBD7,Q61125	2.9975	0.0413197	0.725853	0.923785
12062_at	Bdkrb2	bradykinin receptor, beta 2	12062	ENSMUSG00000021070	Mm.390475	NM_009747,NP_033877	P32299	2.875	-0.000241596	0.997574	0.99894
12064_at	Bdnf	brain derived neurotrophic factor	12064	ENSMUSG00000048482	Mm.1442	NM_001048139,NM_001048141,NM_001048142,NM_007540,NP_001041604,NP_001041606,NP_001041607,NP_031566	A2AII2,P21237,Q541P3	2.48123	0.0619405	0.345408	0.731995
12068_at	Bet1	blocked early in transport 1 homolog (S. cerevisiae)	12068	ENSMUSG00000032757	Mm.286457	NM_009748,NP_033878	O35623	5.33939	-0.359412	0.194015	0.592903
12069_at	Bex2	brain expressed X-linked 2	12069	ENSMUSG00000042750	Mm.94160	NM_009749,NP_033879	Q9WTZ8	2.2897	-0.00293806	0.969669	0.99139
12070_at	Ngfrap1	nerve growth factor receptor (TNFRSF16) associated protein 1	12070	ENSMUSG00000046432	Mm.90787	NM_001110233,NM_001110234,NM_009750,NP_001103703,NP_001103704,NP_033880	Q9WTZ9	5.2555	0.253016	0.18459	0.579497
12075_at	Bfsp1	beaded filament structural protein 1, in lens-CP94	12075	ENSMUSG00000027420	Mm.275937	NM_009751,NP_033881	A2AMT1	3.91624	0.223968	0.0398196	0.277041
12091_at	Glb1	galactosidase, beta 1	12091	ENSMUSG00000045594	Mm.290516	NM_009752,NP_033882	P23780,Q3TAW7	6.40353	0.529406	0.0157374	0.176885
12095_at	Bglap3	bone gamma-carboxyglutamate protein 3	12095	ENSMUSG00000074489	Mm.482191	NM_031368,NP_112736	P54615,Q78H72	3.18408	-0.0975538	0.5397	0.846141
12096_at	Bglap	bone gamma carboxyglutamate protein	12096	ENSMUSG00000074483	Mm.389459	NM_001037939,NM_007541,NP_001033028,NP_031567	P86546	2.58872	-0.0372114	0.768364	0.936908
121021_at	Cspg4	chondroitin sulfate proteoglycan 4	121021	ENSMUSG00000032911	Mm.41329	NM_139001,NP_620570	Q3URZ9,Q8VHY0	2.87297	-0.000278726	0.997205	0.99894
121022_at	Mrps6	mitochondrial ribosomal protein S6	121022	ENSMUSG00000039680	Mm.217354	NM_080456,NP_536704	P58064,Q3TLQ4	6.78444	0.218084	0.238806	0.643052
12111_at	Bgn	biglycan	12111	ENSMUSG00000031375	Mm.2608	NM_007542,NP_031568	P28653,Q3TNY9	3.2538	0.444806	0.333427	0.72247
12116_at	Bhmt	betaine-homocysteine methyltransferase	12116	ENSMUSG00000074768,ENSMUSG00000069324	Mm.329582,Mm.423099	NM_016668,NP_057877	O35490	2.4703	-0.157832	0.547335	0.849917
12121_at	Bicd1	bicaudal D homolog 1 (Drosophila)	12121	ENSMUSG00000003452	Mm.177181,Mm.260763	NM_001112796,NM_009753,NP_001106267,NP_033883	Q5DTM3,Q8BR07	2.6039	-0.073345	0.412142	0.778674
12122_at	Bid	BH3 interacting domain death agonist	12122	ENSMUSG00000004446	Mm.235081	NM_007544,NP_031570	P70444	4.53307	0.179609	0.297119	0.692836
12123_at	Hrk	harakiri, BCL2 interacting protein (contains only BH3 domain)	12123	ENSMUSG00000046607	Mm.384468	NM_007545,NP_031571	P62816	4.74809	-0.0302062	0.687346	0.908807
12124_at	Bik	BCL2-interacting killer	12124	ENSMUSG00000016758	Mm.267006	NM_007546,NP_031572	O70337	3.13342	0.0977441	0.283994	0.682928
12125_at	Bcl2l11	BCL2-like 11 (apoptosis facilitator)	12125	ENSMUSG00000027381	Mm.141083,Mm.453214	NM_009754,NM_207680,NM_207681,NP_033884,NP_997563,NP_997564	O54918,Q3U7X3,Q542N5	4.00381	-0.0912026	0.65596	0.89704
12140_at	Fabp7	fatty acid binding protein 7, brain	12140	ENSMUSG00000019874	Mm.3644	NM_021272,NP_067247	P51880	2.17608	0.0255143	0.811813	0.951511
12142_at	Prdm1	PR domain containing 1, with ZNF domain	12142	ENSMUSG00000038151	Mm.4800	NM_007548,NP_031574	Q60636	4.56014	-1.60381	0.000240948	0.0215399
12143_at	Blk	B lymphoid kinase	12143	ENSMUSG00000014453	Mm.3962	NM_007549,NP_031575	P16277	2.79295	-0.180813	0.053271	0.320914
12144_at	Blm	Bloom syndrome, RecQ helicase-like	12144	ENSMUSG00000030528	Mm.12932	NM_001042527,NM_007550,NP_001035992,NP_031576	E9PZ97,O88700	3.74824	0.327886	0.0680091	0.363106
12145_at	Cxcr5	chemokine (C-X-C motif) receptor 5	12145	ENSMUSG00000047880	Mm.490637,Mm.6246	NM_007551,NP_031577	Q04683	2.19426	-0.146106	0.113987	0.467125
12151_at	Bmi1	Bmi1 polycomb ring finger oncogene	12151	ENSMUSG00000026739	Mm.289584	NM_007552,NP_031578	P25916,Q2LC58	4.92895	0.0593772	0.684016	0.908263
12153_at	Bmp1	bone morphogenetic protein 1	12153	ENSMUSG00000022098	Mm.27757	NM_009755,NP_033885,NR_033241	P98063	5.55595	-0.397823	0.34059	0.72824
12154_at	Bmp10	bone morphogenetic protein 10	12154	ENSMUSG00000030046	Mm.483321	NM_009756,NP_033886	Q9R229	2.30671	0.0962807	0.33123	0.720959
[truncated: 19,188 more rows]
