# Supplementary material for: TGFβ pathway limits dedifferentiation following WNT and MAPK pathway activation to suppress intestinal tumourigenesis
Source: Cell Death Differ. 2017 Jun 16;24(10):1681–93. doi: 10.1038/cdd.2017.92 (PMC5596428; doi:10.1038/cdd.2017.92)
Supplement: Supplementary Dataset 2b [file cdd201792x10.xls]

## Sheet: Sheet1
REF_ID	SYMBOL	GENENAME	ENTREZID	ENSEMBL	UNIGENE	REFSEQ	UNIPROT	Tvi_10181	Tvi_39138	Tvi_39330	Tvi_39331	Tvi_39332	Xbp_37038	Xbp_37048	Xbp_37473	Xbp_37493	Xbp_38594
100008567_at	Gm14964	predicted gene 14964	100008567	ENSMUSG00000052188	Mm.440261	XR_106194,XR_168777	NA	2.63494	2.52411	2.69636	2.42773	2.46404	2.71242	2.51595	2.48552	2.29614	2.86091
100009600_at	Zglp1	zinc finger, GATA-like protein 1	100009600	ENSMUSG00000079681	Mm.483362	NM_001103168,NP_001096638	Q1WG82	2.40398	2.78641	2.87432	2.46532	2.52819	2.83408	2.40266	2.5418	2.58663	2.45215
100009609_at	Vmn2r65	vomeronasal 2, receptor 65	100009609	ENSMUSG00000066372	Mm.389926	NM_001105180,NP_001098650	G3X931	2.21713	2.15809	2.27369	2.04385	2.09048	2.21906	2.06288	2.17246	2.13819	2.1112
100009614_at	Gm10024	predicted gene 10024	100009614	ENSMUSG00000094012	Mm.35821	NM_001081452,NP_001074921	NA	3.44765	3.04372	2.92561	2.87708	2.81877	2.79019	2.82149	2.88584	2.84901	2.91024
100012_at	Oog3	oogenesin 3	100012	ENSMUSG00000050810	Mm.28722	NM_201258,NP_957710	Q3UWY1	2.23401	2.12171	2.19403	2.11276	2.01587	2.18727	2.08097	2.01381	2.06708	2.14853
100017_at	Ldlrap1	low density lipoprotein receptor adaptor protein 1	100017	ENSMUSG00000037295	Mm.482148	NM_145554,NP_663529	Q8C142	5.98141	5.5399	5.30969	6.08948	5.29848	5.04615	6.14542	5.93509	5.23752	5.02925
100019_at	Mdn1	midasin homolog (yeast)	100019	ENSMUSG00000058006	Mm.24627	NM_001081392,NM_133874,NM_177666,NP_001074861	J3QMC5	3.9907	4.19259	4.12643	4.36474	4.42609	4.0168	4.2226	4.01091	4.36507	3.77372
100033459_at	Pydc3	pyrin domain containing 3	100033459	ENSMUSG00000066677	Mm.303377	NM_001162938,NP_001156410	Q3V3Q4	2.13437	2.44392	2.14123	2.29757	2.21945	2.36783	2.64825	2.20202	3.00839	2.25147
100034251_at	Wfdc17	WAP four-disulfide core domain 17	100034251	ENSMUSG00000069792	Mm.24097	NM_001081957,NP_001075426	Q5SSJ1	2.75709	2.11952	2.42694	2.53568	2.41721	4.39864	3.59017	3.28627	2.75915	2.91262
100034748_at	A930017K11Rik	RIKEN cDNA A930017K11 gene	100034748	ENSMUSG00000025727	Mm.328878	XR_105886,XR_107050	NA	2.79918	2.68374	2.52705	2.67345	2.76095	2.4798	2.65341	2.54936	2.85643	2.55689
100036520_at	Gm14318	predicted gene 14318	100036520	ENSMUSG00000056061	Mm.98950	NR_045877	NA	2.86014	2.79183	2.84546	2.79344	2.80076	3.11675	2.70426	2.91788	3.00982	3.19366
100036521_at	Gm16039	predicted gene 16039	100036521	ENSMUSG00000089862	Mm.446106,Mm.446967,Mm.458518	NR_033518	NA	3.1315	3.71813	4.29247	3.24062	3.74117	4.08808	3.69727	3.68127	3.85195	4.37303
100036523_at	Gm16982	predicted gene, 16982	100036523	ENSMUSG00000097170	Mm.398994	NR_040337	NA	3.18922	3.38696	3.28191	3.22962	3.39045	3.68947	3.35724	3.14731	3.46035	3.35142
100036537_at	Gm11149	predicted gene 11149	100036537	NA	Mm.437541	NR_029465	NA	3.15488	2.80317	2.72211	2.24522	2.62295	2.37324	2.68425	2.47029	2.59716	2.68767
100036768_at	Gm11696	predicted gene 11696	100036768	ENSMUSG00000056687	Mm.467767	NR_038097	NA	2.54254	2.52895	2.1815	2.50203	2.42162	2.5753	2.27725	2.22726	2.76679	2.77085
100037258_at	Dnajc3	DnaJ (Hsp40) homolog, subfamily C, member 3	100037258	ENSMUSG00000022136	Mm.12616	NM_008929,NP_032955	Q3UFV9,Q91YW3	7.03283	7.57835	7.39106	7.33408	7.24669	6.92955	7.27521	7.41875	7.44496	7.41118
100037260_at	9430060I03Rik	RIKEN cDNA 9430060I03 gene	100037260	NA	Mm.442236	NR_015525	NA	3.39891	3.11729	2.72225	2.81639	2.93317	3.02602	2.7559	2.84337	2.90686	3.19363
100037262_at	Gm12359	predicted gene 12359	100037262	ENSMUSG00000075576	Mm.442062	NR_033551	NA	2.97361	2.55167	2.68562	2.70039	2.48122	2.48904	2.58727	2.61369	2.55239	2.51407
100037278_at	Fam129c	family with sequence similarity 129, member C	100037278	ENSMUSG00000043243	Mm.482159	NM_001166213,NP_001159685	D3YZB0	3.25722	3.43975	3.3358	3.26776	3.25423	3.42899	3.68573	3.69554	3.15641	3.23963
100037396_at	D030047H15Rik	RIKEN cDNA D030047H15 gene	100037396	ENSMUSG00000085886	Mm.447887	NR_033548	NA	2.7159	2.52551	2.5013	2.53881	2.69787	2.7271	2.64248	2.58092	2.45497	2.52368
100038347_at	Fam174b	family with sequence similarity 174, member B	100038347	ENSMUSG00000078670	Mm.425464	NM_001162532,NP_001156004	Q8K064	5.36968	5.87908	5.35574	5.68632	6.13428	5.49384	5.11457	5.20057	5.67608	6.00795
100038349_at	Gm10862	predicted gene 10862	100038349	NA	Mm.483455	XR_140484,XR_141950	NA	2.19581	2.39754	2.17415	2.22233	2.34001	2.31133	2.31401	2.28524	2.17237	2.31891
100038353_at	Gm10532	predicted gene 10532	100038353	ENSMUSG00000097712	Mm.440724	NR_045879	NA	2.45955	2.49235	2.41095	2.63003	2.6586	2.69662	2.41119	2.65514	2.43087	2.43529
100038356_at	Gm15612	predicted gene 15612	100038356	ENSMUSG00000085828	Mm.442704	NR_045880	NA	2.86152	2.90031	3.074	2.69626	2.68109	3.17363	2.8531	2.9739	3.07226	2.97666
100038357_at	Gm10856	predicted gene 10856	100038357	NA	Mm.387121	XR_141281	NA	2.55478	2.18763	2.41222	2.27561	2.25339	2.33776	2.20813	2.2976	2.19961	2.24036
100038358_at	Gm10857	predicted gene 10857	100038358	NA	Mm.353975	NR_033470,NR_033471	NA	2.33022	2.17722	2.38117	2.26437	2.30681	2.1545	2.24636	2.46204	2.19172	2.18053
100038359_at	Gm10685	predicted gene 10685	100038359	NA	Mm.99385	XR_104800,XR_107526	NA	2.30247	2.12906	2.71855	2.13367	2.09361	2.33504	2.32982	1.95997	2.15236	2.16625
100038361_at	Gm10723	predicted gene 10723	100038361	NA	Mm.484837	XR_140602,XR_142036	NA	2.17848	2.09526	2.18918	2.06604	2.1358	1.99479	2.14777	2.03348	2.29569	2.13569
100038363_at	F630028O10Rik	RIKEN cDNA F630028O10 gene	100038363	ENSMUSG00000078122	Mm.30815	NR_030718	NA	2.74309	2.36901	2.46364	2.25564	2.3383	2.43732	2.61246	2.27602	2.32031	2.56028
100038371_at	Zfp389	zinc finger protein 389	100038371	ENSMUSG00000082396	Mm.133328	NR_026798	NA	2.16017	2.23474	2.31445	2.1594	2.06218	2.50025	2.10568	2.05652	2.16017	2.31727
100038374_at	Gm10714	predicted gene 10714	100038374	ENSMUSG00000074555	Mm.127249	NR_040530	NA	4.04059	4.61408	4.18312	4.07742	3.91563	4.28435	4.16568	3.87852	4.16543	4.11513
100038376_at	Gm10876	predicted gene 10876	100038376	NA	Mm.388318	XR_141208,XR_141743	NA	2.73924	2.55747	2.86062	2.7027	2.54142	2.48963	2.88499	2.46845	2.58509	2.35633
100038378_at	Gm10433	predicted gene 10433	100038378	ENSMUSG00000072884	Mm.387075	NR_045282	NA	3.3103	3.17933	3.3129	2.92087	3.07257	3.00675	3.05828	2.77757	3.11783	3.07837
100038380_at	Gm10837	predicted gene 10837	100038380	ENSMUSG00000075465	Mm.364197	XR_141231,XR_141758	NA	2.95107	3.0852	3.03836	3.13424	3.25147	2.84483	2.93998	2.93377	3.01864	2.96606
100038381_at	Gm10647	predicted gene 10647	100038381	ENSMUSG00000074232	Mm.483630	XR_105285,XR_108114	NA	2.47072	2.58015	2.33237	2.44217	2.40754	2.43894	2.50763	2.55196	2.40654	2.78752
100038382_at	Gm10648	predicted gene 10648	100038382	NA	Mm.452519	XR_140805,XR_142223	NA	3.20753	2.64067	2.27784	2.4435	2.59324	2.53226	2.59891	2.39408	2.53786	2.65413
100038383_at	Gm10650	predicted gene 10650	100038383	ENSMUSG00000074237	Mm.484514	XR_140588,XR_142062	NA	2.09147	2.01882	2.25688	2.18145	2.27248	2.19712	2.34088	2.11002	2.29671	2.30476
100038384_at	Gm10610	predicted gene 10610	100038384	ENSMUSG00000094841	Mm.381680	XR_140845,XR_142242	NA	2.17731	2.28169	2.26847	2.22231	2.45533	2.16253	2.27988	2.30222	2.39814	2.26663
100038388_at	Gm10614	predicted gene 10614	100038388	ENSMUSG00000097773	Mm.421338	XR_140900,XR_142305	NA	2.50899	2.3493	2.65165	2.25361	2.36677	2.41308	2.13753	2.10308	2.56826	2.40987
100038391_at	Gm10287	predicted gene 10287	100038391	ENSMUSG00000070342	Mm.399123	XR_140597	NA	2.13632	2.04685	2.03557	2.14702	2.10252	2.10914	2.06459	2.08812	2.13023	2.31686
100038395_at	1700061E17Rik	RIKEN cDNA 1700061E17 gene	100038395	NA	Mm.215259	XR_105321,XR_108157	NA	2.22015	2.22598	2.1733	2.20013	2.33483	2.473	2.21343	2.2142	2.15298	2.35432
100038398_at	Gm10567	predicted gene 10567	100038398	ENSMUSG00000073738	Mm.412928	XR_140429,XR_141896	NA	2.818	2.73724	2.94621	2.50243	2.50678	3.08863	2.80432	2.67994	2.87775	2.86581
100038399_at	Gm10579	predicted gene 10579	100038399	NA	Mm.484627	XR_140849,XR_142254	NA	2.30846	2.10906	2.40519	1.99959	2.1856	2.18473	2.17995	2.25619	2.20802	2.12793
100038410_at	Gm10536	predicted gene 10536	100038410	NA	Mm.353669	NR_033455	NA	2.56323	2.38146	2.58972	2.31741	2.23017	2.35763	2.31629	2.33991	2.33663	2.45742
100038411_at	Gm15998	predicted gene 15998	100038411	ENSMUSG00000086389	Mm.438704	XR_104847	NA	2.6796	2.01778	2.17233	2.19626	2.25193	2.1675	2.17696	2.15073	2.37757	2.27561
100038412_at	Gm10574	predicted gene 10574	100038412	NA	Mm.413024	XR_140868,XR_142257	NA	2.74185	2.41557	2.48676	2.39027	2.53469	2.57885	2.60963	2.59529	2.6711	2.51841
100038413_at	D130050E23Rik	RIKEN cDNA D130050E23 gene	100038413	NA	Mm.483761	XR_140717,XR_142138	NA	2.20874	2.09131	2.13837	2.06251	2.10336	1.94148	2.06277	2.20911	2.28484	2.07924
100038414_at	Gm10735	predicted gene 10735	100038414	ENSMUSG00000074650	Mm.483679	XR_141182	NA	2.49439	2.37539	2.44637	2.43893	2.38186	2.53602	2.3096	2.45676	2.62077	2.25245
100038416_at	Gm10643	predicted gene 10643	100038416	ENSMUSG00000074215	Mm.44438	XR_140909,XR_142313	NA	2.92267	2.83821	3.22556	2.71744	2.73249	2.85497	2.95888	2.71823	2.96965	2.7722
100038417_at	Spink13	serine peptidase inhibitor, Kazal type 13	100038417	ENSMUSG00000073551	Mm.387557	NM_001168423,NP_001161895	Q3UTS8	2.14057	2.19035	2.55912	2.14956	2.1169	2.1035	2.05902	2.07028	2.0311	2.09958
100038419_at	E330027M22Rik	RIKEN cDNA gene, E330027M22Rik	100038419	NA	Mm.166919	XR_140867,XR_142256	NA	2.30501	2.86089	2.76915	2.09243	3.05642	2.61768	2.60495	2.72905	2.43445	2.42432
100038420_at	Gm10624	predicted gene 10624	100038420	NA	Mm.484502	XR_140831,XR_142246	NA	2.28074	2.09039	2.53506	2.0951	2.23833	2.14868	2.10387	2.06089	2.46565	2.16408
100038421_at	Gm10733	predicted gene 10733	100038421	NA	Mm.484522	XR_141184,XR_141723	NA	2.01718	2.14298	2.05079	2.11219	1.86279	2.20045	2.03828	2.01612	1.94235	2.10983
100038424_at	Gm10604	predicted gene 10604	100038424	ENSMUSG00000073995	Mm.399128	XR_140620,XR_142069	NA	2.31095	2.14394	2.33109	1.97527	1.85701	2.20782	2.14298	2.08455	2.07746	2.14256
100038425_at	NA	NA	NA	NA	NA	NA	NA	3.34375	2.83405	3.05844	2.78212	2.64563	2.53788	2.88172	2.82181	2.84176	3.0525
100038429_at	Gm10505	predicted gene 10505	100038429	ENSMUSG00000073430	Mm.420778	XR_140413,XR_141339,XR_141818	NA	2.58887	2.72617	2.54511	2.419	2.55095	2.59274	2.40162	2.63362	2.62689	2.49026
100038431_at	Gm10568	predicted gene 10568	100038431	NA	Mm.363054	XR_140426,XR_141892	NA	2.37601	2.12883	2.06678	2.22636	2.29498	2.26187	2.35052	2.11782	2.24799	2.16924
100038433_at	9130213A22Rik	RIKEN cDNA 9130213A22 gene	100038433	ENSMUSG00000097386	Mm.445235	XR_141105,XR_141640	NA	3.03955	3.11913	2.90266	2.81526	2.74381	2.97058	2.80143	2.75533	2.99912	2.74999
100038436_at	Gm10503	predicted gene 10503	100038436	NA	Mm.454522	XR_141344	NA	2.65847	2.71039	2.54923	2.70354	2.61876	2.74685	2.77703	2.84187	2.68792	2.84882
100038439_at	Gm10556	predicted gene 10556	100038439	ENSMUSG00000097043	Mm.387569	NR_045881	NA	2.3895	2.17327	2.25413	2.45525	2.42322	2.24606	2.34224	2.51692	2.3642	2.39196
100038440_at	Gm16508	predicted gene 16508	100038440	NA	Mm.330999	XR_104786,XR_107485	NA	3.71005	3.3145	3.40774	3.4066	3.25679	3.27366	3.43526	3.11904	3.57584	3.60249
100038452_at	Gm13372	predicted gene 13372	100038452	NA	Mm.452532	XR_104659,XR_107354	NA	3.19499	3.07158	3.38386	3.11492	3.02576	3.21262	3.43821	3.3455	3.2386	3.08828
100038453_at	Gm12522	predicted gene 12522	100038453	ENSMUSG00000074281	Mm.214328	NR_040560	NA	2.53413	2.51089	2.61268	2.38484	2.45625	2.3619	2.22913	2.34645	2.33004	2.39815
100038454_at	Gm13939	predicted gene 13939	100038454	ENSMUSG00000063751	Mm.365649	NR_033473	NA	2.0992	2.00555	2.05001	2.00555	1.97744	2.24521	2.07923	2.08336	2.00524	2.08987
100038460_at	Gm10677	predicted gene 10677	100038460	NA	Mm.447649	NR_046048	NA	2.65995	2.70379	2.88983	2.78742	2.61276	3.04649	2.48662	2.85377	2.95464	2.76034
100038464_at	Gm15441	predicted gene 15441	100038464	ENSMUSG00000074398	Mm.475126	NR_040409	NA	2.72689	2.33397	2.65131	2.79154	2.34865	3.13586	2.26794	2.74483	2.48981	2.66447
100038467_at	A630072L19Rik	RIKEN cDNA A630072L19 gene	100038467	ENSMUSG00000097160	Mm.450628	XR_106463,XR_106734	NA	2.81261	3.26618	3.24952	3.16651	3.10479	3.37329	3.24545	2.82716	3.07372	3.09188
100038468_at	Gm10684	predicted gene 10684	100038468	ENSMUSG00000074385	Mm.446750	NR_033547	NA	2.22345	2.77294	3.08252	2.5339	2.47136	2.4108	2.53323	2.39955	2.57554	2.63499
100038470_at	Gm10808	predicted gene 10808	100038470	NA	Mm.483782	XR_141286,XR_141800	NA	2.50083	2.52297	2.28654	2.21789	2.33259	2.38292	2.23238	2.26478	2.28271	2.46552
100038478_at	Gm10616	predicted gene 10616	100038478	NA	Mm.483740	XR_105123	NA	2.5747	2.74109	2.56307	2.58475	2.43072	2.62661	2.54153	2.68711	2.45523	2.33552
100038479_at	Gm10787	predicted gene 10787	100038479	ENSMUSG00000074919	Mm.387034	NR_045882	NA	2.92158	3.33936	3.59863	3.40905	3.23455	3.46026	3.47266	2.9819	3.90479	2.89832
100038486_at	Gm10742	predicted gene 10742	100038486	NA	Mm.405574	XR_106324,XR_107476	NA	2.58461	2.69396	2.63344	2.7455	2.64537	2.60508	2.58925	2.6814	2.32031	2.6963
100038487_at	Gm10629	predicted gene 10629	100038487	ENSMUSG00000074113	Mm.483537	XR_140921,XR_142325	NA	2.92276	3.10197	2.96881	2.77391	3.58243	2.9814	2.63783	2.51899	3.01168	2.84253
100038489_at	Gm10664	predicted gene 10664	100038489	ENSMUSG00000074303	Mm.58847	NR_040692	NA	2.31052	2.06497	2.18363	2.16216	2.07556	2.24145	2.11999	2.14499	2.15184	2.15707
100038493_at	Gm13582	predicted gene 13582	100038493	ENSMUSG00000075325	Mm.388076	NR_045335	NA	2.70877	2.19622	2.2425	2.06268	2.1348	2.01601	2.25612	2.17706	2.36718	2.20811
100038494_at	Gm10782	predicted gene 10782	100038494	NA	Mm.370447	NR_046061	NA	2.7438	2.65766	2.66392	2.44095	2.49113	2.58731	2.55188	2.60759	2.42921	2.48104
100038496_at	Gm10655	predicted gene 10655	100038496	ENSMUSG00000074256	Mm.350232	XR_140945,XR_142336	NA	3.53879	3.49972	3.72221	3.59003	3.53676	3.49248	3.6077	3.29308	3.50975	3.58517
100038498_at	Gm10447	predicted gene 10447	100038498	ENSMUSG00000072963	Mm.484830	XR_141090,XR_141633	NA	2.5713	2.47816	2.77351	2.46517	2.58712	2.98433	2.59592	2.71896	2.5314	2.99171
100038504_at	Gm10369	predicted gene 10369	100038504	ENSMUSG00000072573	Mm.439995	XR_140754,XR_142146	NA	2.44756	2.56363	2.91619	2.67606	2.35957	2.71055	2.32047	2.41319	2.60099	2.47001
100038506_at	Gm10873	predicted gene 10873	100038506	NA	Mm.450572	XR_105610,XR_106853	NA	4.72721	4.89629	4.98629	5.18603	4.71562	4.92233	4.83154	4.93265	5.11246	5.09818
100038508_at	Gm10797	predicted gene 10797	100038508	ENSMUSG00000074999	Mm.363192	XR_141011,XR_141542	NA	2.27074	2.46924	2.71406	2.28555	2.26188	2.54032	2.31287	2.4239	2.48402	2.12288
100038509_at	Gm10544	predicted gene 10544	100038509	ENSMUSG00000097430	Mm.445169	XR_105946	NA	2.36471	2.09201	2.41752	2.12824	2.21103	2.10253	2.17785	2.17144	2.43236	2.18124
100038513_at	Gm14149	predicted gene 14149	100038513	NA	Mm.370388	XM_003084513,XP_003084561	NA	3.24671	2.50312	2.53522	2.49564	2.53178	2.58944	2.47218	2.68987	2.47218	2.5498
100038516_at	Gm10640	predicted gene 10640	100038516	NA	Mm.387223	NR_046062	NA	2.61365	2.69959	2.65284	2.61798	2.5532	2.61267	2.49918	2.58676	2.64538	2.75246
100038522_at	Gm10485	predicted gene 10485	100038522	ENSMUSG00000073242	Mm.417270	NR_045884	NA	3.26159	2.63752	2.90137	2.72598	2.75017	2.85169	2.95515	2.68077	2.84522	2.59034
100038525_at	Gm10804	predicted gene 10804	100038525	ENSMUSG00000075025	Mm.440596	NR_040532,NR_040533	NA	2.45215	2.43487	2.64046	2.39056	2.21858	2.39176	2.35379	2.43594	2.47655	2.46242
100038526_at	Gm10560	predicted gene 10560	100038526	NA	Mm.191866	NR_040563	NA	2.64009	2.99446	2.84314	2.78216	2.53958	2.86588	2.43562	2.61064	2.55799	2.64062
100038528_at	Gm10851	predicted gene 10851	100038528	NA	Mm.482686	XR_104643,XR_107337	NA	2.52128	2.4546	2.41911	2.39887	2.42017	2.45771	2.43269	2.23981	2.35391	2.48471
100038529_at	Gm10765	predicted gene 10765	100038529	NA	Mm.484832	XR_140521,XR_141980	NA	2.87272	2.59565	2.51457	2.58575	2.46616	2.89946	2.58333	2.61393	2.5224	2.59666
100038532_at	Gm10822	predicted gene 10822	100038532	ENSMUSG00000097377	Mm.387164	XR_140550,XR_141997	NA	3.22835	3.40459	3.11654	3.15296	3.32657	3.49261	3.3776	3.26874	3.36673	3.53071
100038537_at	Gm16503	predicted gene 16503	100038537	ENSMUSG00000078160	Mm.483829	XR_140688	NA	3.16236	2.85538	2.86154	2.71611	2.71597	2.66604	2.69771	3.13076	2.60453	2.7292
100038538_at	Gm10767	predicted gene 10767	100038538	ENSMUSG00000074826	Mm.405005	NM_001177750,NP_001171221	Q3TQP0	3.40968	4.96017	4.53502	4.48791	4.87448	3.39322	4.3322	3.80031	5.49131	4.5176
100038541_at	Gm10554	predicted gene 10554	100038541	NA	Mm.382638	XR_141348	NA	2.34815	1.87084	2.24942	2.0199	2.03729	2.08567	2.22187	2.29674	2.05809	2.11133
100038545_at	Gm10745	predicted gene 10745	100038545	NA	Mm.388494	NR_040751	NA	2.19659	2.04291	1.94083	1.9411	1.94163	2.18221	2.00727	2.04134	2.12236	2.05079
100038546_at	Gm10743	predicted gene 10743	100038546	NA	Mm.484517	XR_141005,XR_141576	NA	2.24271	2.04302	2.31394	1.90521	1.86206	1.98816	1.94521	1.8772	2.03661	2.22782
100038547_at	Gm10815	predicted gene 10815	100038547	NA	Mm.482513	XR_141499,XR_141873	NA	2.74945	2.62133	2.4528	2.63124	2.67262	2.58273	2.43913	2.42062	2.70485	2.52945
100038548_at	Gm10521	predicted gene 10521	100038548	ENSMUSG00000073492	Mm.484207	XR_140471	NA	2.29185	2.45625	2.58929	2.58548	2.50134	2.47972	2.3532	2.26783	2.66525	2.35207
100038551_at	Gm10757	predicted gene 10757	100038551	NA	Mm.483533	XR_140526,XR_141985	NA	2.59181	2.34799	2.46951	2.3404	2.45883	2.4694	2.47766	2.33403	2.39334	2.23347
100038554_at	Gm15348	predicted gene 15348	100038554	ENSMUSG00000074469	Mm.367723	NR_033546	NA	3.15591	3.15801	3.64582	3.06617	2.99313	3.4677	3.10066	3.19225	3.29995	3.38679
100038555_at	Gm10578	predicted gene 10578	100038555	NA	Mm.444788	NR_045885	NA	2.92566	2.75542	3.01721	2.92889	2.89537	2.96713	2.90823	2.66831	2.97728	2.89934
100038556_at	Gm10445	predicted gene 10445	100038556	NA	Mm.387783	NR_046063	NA	2.81985	2.54855	2.88604	2.71758	2.79118	2.95569	2.61223	2.81392	2.69556	3.0771
100038558_at	Gm10752	predicted gene 10752	100038558	NA	Mm.253345	XR_140995,XR_141566	NA	2.78893	2.49889	2.64128	2.61783	2.50149	2.71001	2.22184	2.52421	2.2968	2.21888
100038560_at	Gm10687	predicted gene 10687	100038560	ENSMUSG00000097617	Mm.429758	XR_140937,XR_142329	NA	2.54425	2.54324	2.7696	2.48816	2.63415	2.81561	2.77296	2.67708	2.66201	2.64332
100038561_at	B230104I21Rik	RIKEN cDNA B230104I21 gene	100038561	ENSMUSG00000097871	Mm.421436	XR_104907	NA	4.16366	4.34383	4.13483	4.13866	4.15168	4.06173	4.30797	4.19719	3.97478	3.92926
100038563_at	Gm10295	predicted gene 10295	100038563	ENSMUSG00000070511	Mm.483446	XR_140833,XR_142238	NA	2.43016	2.35927	2.38448	2.34246	2.27193	2.40685	2.24778	2.28264	2.20364	2.41797
100038566_at	Gm10658	predicted gene 10658	100038566	NA	Mm.361900	NR_045886	NA	3.12166	3.18128	3.3339	3.08509	3.04363	3.17777	2.89832	3.01224	2.96968	3.35146
100038569_at	Gm10558	predicted gene 10558	100038569	ENSMUSG00000073656	Mm.436793	XR_104593,XR_107326	NA	2.21174	2.14201	2.13788	2.0537	2.16946	2.37624	2.25756	2.22483	2.25506	2.28647
100038570_at	Gm11744	predicted gene 11744	100038570	ENSMUSG00000075410	Mm.390349	NM_001163318,NP_001156790	Q00LT2	3.0593	2.82557	3.04071	2.9911	2.84582	2.96856	3.09867	2.77342	2.95679	2.86054
100038571_at	Gm12863	predicted gene 12863	100038571	ENSMUSG00000073765	Mm.426714	XR_107623,XR_140665	NA	2.67112	2.71389	3.07011	2.79671	2.64312	2.66774	2.68903	2.75118	2.73536	2.72613
100038573_at	Gm10864	predicted gene 10864	100038573	NA	Mm.483262	XR_141280,XR_141786	NA	3.39591	3.40325	3.34286	2.91988	3.04948	3.35267	3.21985	3.10413	3.29887	3.06673
100038574_at	Gm10415	predicted gene 10415	100038574	NA	Mm.399353	NR_045480	NA	2.20625	2.45215	2.48036	2.41557	2.37054	2.92698	2.48931	2.29688	2.47227	2.53044
100038575_at	Gm10635	predicted gene 10635	100038575	NA	Mm.367838	NR_045336	NA	2.4219	2.19622	2.24921	2.07816	2.15333	1.99546	2.10613	2.22612	2.16559	1.98929
100038577_at	Gm10790	predicted gene 10790	100038577	NA	Mm.387093	NR_033545	NA	2.42286	2.4382	2.85279	2.60143	2.47489	2.43169	2.40213	2.44634	2.45933	2.78758
100038582_at	Gm10824	predicted gene 10824	100038582	NA	Mm.484374	XR_140973,XR_141522	NA	2.46189	2.19123	2.55819	1.9959	2.14061	2.34297	2.22254	2.37359	2.28011	2.31709
100038584_at	Gm14812	predicted gene 14812	100038584	ENSMUSG00000073051	Mm.368385	NR_033544	NA	2.12177	2.32061	2.19758	2.21022	2.54638	2.26424	2.32826	2.24468	2.33172	2.35505
100038587_at	Gm10278	predicted gene 10278	100038587	NA	Mm.447278	XR_141035,XR_141620	NA	2.42478	2.44739	2.5274	2.31457	2.33927	2.40397	2.1944	2.30092	2.60099	2.43643
100038589_at	Gm10744	predicted gene 10744	100038589	NA	Mm.363099	XR_141004,XR_141575	NA	2.53806	2.18079	2.42533	2.02987	2.25612	2.12228	2.28164	2.33074	2.23863	2.19925
100038590_at	Gm10535	predicted gene 10535	100038590	NA	Mm.416981,Mm.4450	XR_106095,XR_107243	NA	3.28919	3.39807	3.48419	3.3302	3.15703	3.37554	3.34622	3.23959	3.26905	3.15938
100038591_at	F420014N23Rik	RIKEN cDNA F420014N23 gene	100038591	ENSMUSG00000097331	Mm.441071	NR_045715,NR_045716	NA	2.25802	2.05912	2.38168	2.43404	2.17525	2.15454	2.0751	2.25115	2.20038	2.31829
100038595_at	Gm16287	predicted gene 16287	100038595	ENSMUSG00000073739	Mm.385206	NR_033543	NA	3.52694	3.56692	3.68078	3.56343	3.67589	3.52305	3.38888	3.73924	3.85471	3.48383
100038596_at	Gm10435	predicted gene 10435	100038596	NA	Mm.483804	XR_106233	NA	1.89706	1.8711	1.91816	1.72587	1.85826	2.16934	2.14298	1.96962	1.68237	1.99648
100038599_at	Gm10710	predicted gene 10710	100038599	ENSMUSG00000074517	Mm.381315	XR_140607,XR_142031	NA	2.73845	2.6501	2.82723	2.61835	2.66619	2.80665	2.5132	2.70549	2.58641	2.75215
100038600_at	Gm11529	predicted gene 11529	100038600	NA	Mm.483549	NR_033524	NA	3.1784	3.25088	3.22085	3.28361	3.39873	3.25684	3.18353	3.32531	2.83662	3.30811
100038602_at	Gm10865	predicted gene 10865	100038602	NA	Mm.417074	NR_045746	NA	3.16671	2.75172	2.95395	2.83399	2.75889	2.92054	2.9938	3.01777	2.9339	3.21486
100038605_at	E030047D23Rik	RIKEN cDNA E030047D23 gene	100038605	NA	Mm.490826	XR_141315,XR_141836	NA	5.18764	3.59634	4.5347	4.80113	3.60563	4.60989	3.46723	3.60123	3.98224	3.72166
100038606_at	Gm10829	predicted gene 10829	100038606	NA	Mm.402605	XR_140502,XR_141959	NA	3.0034	2.86772	3.00771	2.9158	2.63769	3.03749	2.88055	2.85581	2.80618	2.91071
100038607_at	Gm10636	predicted gene 10636	100038607	NA	Mm.365888	NR_033542	NA	2.20264	2.0968	2.11462	2.19143	2.17231	2.09011	2.08747	2.19284	2.03961	2.13547
100038608_at	Gm10389	predicted gene 10389	100038608	NA	Mm.450744	NR_033541	NA	2.12143	2.10183	2.10945	1.95225	2.09317	1.89408	2.18998	2.09768	2.12143	2.19903
100038610_at	Gm10747	predicted gene 10747	100038610	NA	Mm.415267	XR_105386,XR_106561	NA	2.30205	2.01515	2.09885	2.16644	2.0177	2.23661	2.18498	2.17022	1.9951	2.09818
100038614_at	Gm10791	predicted gene 10791	100038614	NA	Mm.441351	NR_045889	NA	2.66253	3.76969	3.58312	3.25945	3.96943	3.99916	3.61967	3.2912	2.67596	3.05172
100038617_at	Gm10466	predicted gene 10466	100038617	ENSMUSG00000073103	Mm.387376	NR_033491	NA	2.43132	2.18349	2.23093	2.09676	2.06213	2.32497	2.0354	2.01925	2.1223	1.92976
100038618_at	Gm10847	predicted gene 10847	100038618	NA	Mm.441164	XR_105627,XR_106871	NA	2.42461	2.58627	2.33985	2.46487	2.69801	2.5574	2.59699	2.67249	2.49634	2.59121
100038621_at	Gm10839	predicted gene 10839	100038621	NA	Mm.387118	XR_141261,XR_141783	NA	3.11643	2.55931	2.76673	2.45214	2.58795	2.53646	2.61254	2.53876	2.334	2.47675
100038623_at	Gm10823	predicted gene 10823	100038623	NA	Mm.387135	NR_033475	NA	2.33816	2.07239	2.46291	2.03277	2.05692	2.02441	2.0119	2.23084	2.28333	2.08575
100038625_at	Gm10846	predicted gene 10846	100038625	NA	Mm.484527	XR_140495,XR_141949	NA	2.27591	1.99332	2.16219	1.96997	2.22425	2.24232	2.11209	2.06235	1.97075	2.13817
100038627_at	F630042J09Rik	RIKEN cDNA F630042J09 gene	100038627	NA	Mm.387089	NR_033540	NA	2.9125	2.71009	2.89586	2.56265	2.569	2.59311	2.81275	2.6835	2.69548	2.5554
100038628_at	Gm10768	predicted gene 10768	100038628	ENSMUSG00000074828	Mm.212585	NR_033472	NA	5.04508	5.79097	7.17238	5.42198	5.7163	6.24271	5.18224	5.75458	7.05127	6.94085
100038629_at	Gm10463	predicted gene 10463	100038629	ENSMUSG00000073058	Mm.483296	XR_140699,XR_142126	NA	2.37119	2.43222	2.57503	2.28929	2.27461	2.54852	2.36899	2.36899	2.2745	2.46277
100038636_at	B230344G16Rik	RIKEN cDNA B230344G16 gene	100038636	NA	Mm.450138	XR_106368,XR_106614	NA	3.73809	3.49043	3.44858	3.58753	3.39649	3.70637	3.44248	3.49201	3.36416	3.66022
100038638_at	Gm10474	predicted gene 10474	100038638	ENSMUSG00000096946	Mm.368431	NR_033481	NA	2.45327	1.96657	2.20134	1.92792	2.04104	2.15527	1.88466	2.12053	2.03546	2.07347
100038644_at	Gm10667	predicted gene 10667	100038644	NA	Mm.446248	XR_140577,XR_142051	NA	2.55274	2.15804	2.15887	2.4339	2.05607	2.29987	2.16507	2.24237	2.21926	2.74274
100038647_at	Gm10572	predicted gene 10572	100038647	NA	Mm.484122	XR_140667,XR_142094	NA	2.97309	2.87443	2.78424	2.95767	2.73086	3.01322	3.04394	3.12467	2.83371	3.17002
100038648_at	Gm10465	predicted gene 10465	100038648	NA	Mm.482648	XM_003084912,XM_003085818,XP_003084960,XP_003085866	Q3UQF9	2.27132	2.34604	2.15112	2.02981	1.94542	2.16072	1.99339	2.14903	2.22706	2.16514
100038649_at	Gm10690	predicted gene 10690	100038649	NA	Mm.483598	XR_105252,XR_108070	NA	2.90563	2.95785	2.8625	2.89367	2.78753	2.70575	2.88417	2.82825	2.93205	2.81231
100038651_at	D130062J21Rik	RIKEN cDNA D130062J21 gene	100038651	ENSMUSG00000090278	Mm.483765	XR_140638,XR_142072	NA	2.61668	2.18527	2.31226	2.68201	2.332	2.33192	2.27409	2.41714	2.30771	2.27561
100038652_at	Gm10688	predicted gene 10688	100038652	NA	Mm.258279	XR_140936,XR_142351	NA	2.35878	2.2353	2.44025	2.01904	2.22685	2.15939	2.04463	2.09599	2.28147	2.2353
100038653_at	Gm10538	predicted gene 10538	100038653	NA	Mm.421275	NR_045892	NA	2.98215	2.63078	2.80838	2.85694	2.4213	2.84684	2.8009	2.81658	2.73654	2.8957
100038657_at	7420461P10Rik	RIKEN cDNA 7420461P10 gene	100038657	ENSMUSG00000091060	Mm.416999	NM_001177581,NP_001171052	Q3UWS6	2.73227	2.55631	2.62238	2.51945	2.47126	2.47577	2.52794	2.64402	2.8009	2.62051
100038659_at	Gm10872	predicted gene 10872	100038659	NA	Mm.448549	NR_045747	NA	2.74559	2.5128	2.92984	2.34023	2.20464	2.82498	2.37751	2.29143	2.22417	2.34034
100038662_at	D130046C19Rik	RIKEN cDNA D130046C19 gene	100038662	NA	Mm.483760	XR_141249	NA	2.50292	2.05778	1.96476	1.82838	1.98386	1.92957	1.93893	1.85128	1.98298	2.03126
100038666_at	Gm12298	predicted gene 12298	100038666	ENSMUSG00000072834	Mm.387373	NR_033539	NA	3.22276	3.23314	3.22096	3.01286	3.12375	3.44975	3.26675	3.1836	3.57554	3.26645
100038667_at	Gm14105	predicted gene 14105	100038667	ENSMUSG00000074763	Mm.490916	XR_140527,XR_141986	NA	2.46502	2.0499	2.17904	2.03947	2.05171	2.25708	2.06761	2.18611	2.09211	1.97527
100038668_at	Gm12526	predicted gene 12526	100038668	NA	Mm.404347	XR_140613,XR_142077	NA	2.72661	2.54365	2.59069	2.38078	2.30767	2.40813	2.45202	2.35037	2.60099	2.69882
100038671_at	Gm10860	predicted gene 10860	100038671	ENSMUSG00000093634	Mm.399571	XR_105622	NA	2.37474	2.24198	2.48563	2.10452	2.09832	2.19566	1.92379	2.19622	2.28422	2.2685
100038674_at	Gm10764	predicted gene 10764	100038674	NA	Mm.484523	XR_105362,XR_106544	NA	2.05045	2.13578	2.09282	2.09772	2.04361	2.11906	2.18502	2.01808	2.10555	2.12947
100038681_at	Gm10777	predicted gene 10777	100038681	NA	Mm.483595	XR_141031	NA	3.59333	2.4678	2.57115	2.54126	2.5275	2.63676	2.56572	2.52033	2.40952	2.53543
100038683_at	Gm10775	predicted gene 10775	100038683	ENSMUSG00000074847	Mm.387090	XR_105554,XR_106796	NA	2.88339	2.50383	2.79691	2.68085	2.67733	2.68729	3.022	2.51943	2.74874	2.78155
100038688_at	Gm10724	predicted gene 10724	100038688	NA	Mm.437256	XR_140541,XR_142006	NA	2.3289	2.33397	2.47203	2.32791	2.5117	2.06443	2.22024	2.19622	2.38062	2.23378
100038689_at	Gm10421	predicted gene 10421	100038689	NA	Mm.445351	NR_033538	NA	2.69441	2.58015	2.58834	2.79859	2.46125	2.78792	2.52084	2.60335	2.43652	2.35818
100038691_at	Gm10344	predicted gene 10344	100038691	ENSMUSG00000071690	Mm.137751	XR_141414,XR_142418	NA	2.36679	2.43252	2.63497	2.4155	2.3958	2.43328	2.43735	2.3373	2.45848	2.45384
100038693_at	Tmem51as1	Tmem51 antisense RNA 1	100038693	ENSMUSG00000073728	Mm.402714	NR_027137	NA	2.92453	3.18005	3.65439	2.67186	2.99498	3.48562	3.22795	3.19768	3.15103	3.36836
100038695_at	Gm10555	predicted gene 10555	100038695	NA	Mm.362929	XR_140443,XR_141939	NA	2.06237	2.06244	2.14299	2.04087	2.09364	2.01428	1.95713	1.88084	2.06237	2.20892
100038696_at	Gm10866	predicted gene 10866	100038696	NA	Mm.484833	XR_141279	NA	2.60844	2.80873	2.96152	2.74588	2.84204	2.94146	2.89255	2.89664	2.91906	3.07013
100038697_at	Gm10912	predicted gene 10912	100038697	ENSMUSG00000078091	Mm.454532	XR_104698,XR_107382	NA	2.19258	2.04645	1.83901	1.95672	1.9396	2.00862	1.9527	1.89359	2.1341	2.2265
100038699_at	Gm10754	predicted gene 10754	100038699	NA	Mm.467933	NR_033537	NA	2.10606	1.87641	2.00239	1.85898	1.79933	2.04316	1.8133	1.90833	1.98188	1.92051
100038700_at	Gm14488	predicted gene 14488	100038700	ENSMUSG00000075416	Mm.387624	XR_140500	NA	2.59164	2.56911	2.61692	2.69416	2.46714	2.48433	2.57308	2.40183	3.21119	2.69652
100038707_at	Gm10388	predicted gene 10388	100038707	NA	Mm.366876	XR_105067,XR_107860,XR_140411	NA	2.40719	2.62818	2.73853	2.36517	2.50269	2.45837	2.42232	2.56053	2.51457	2.57228
100038708_at	Gm10855	predicted gene 10855	100038708	NA	Mm.484441	XR_140488,XR_141962	NA	2.36081	2.35474	2.30965	2.27957	2.28194	2.45778	2.18618	2.32019	2.22454	2.64282
100038709_at	Gm10789	predicted gene 10789	100038709	NA	Mm.484070	NR_033476	NA	2.60375	2.60467	2.71968	2.49561	2.56106	2.62942	2.59772	2.87904	2.51488	2.47902
100038711_at	Gm10309	predicted gene 10309	100038711	ENSMUSG00000071036	Mm.444629	XR_141327,XR_141847	NA	2.51489	2.55287	2.64881	2.55105	2.57934	2.7372	2.52174	2.59858	2.53558	2.66552
100038712_at	Gm10516	predicted gene 10516	100038712	ENSMUSG00000097316	Mm.474908	NR_033536	NA	3.07718	3.0865	3.29235	2.90168	2.88666	3.06767	2.97543	2.73894	2.89446	2.82821
100038713_at	Gm10432	predicted gene 10432	100038713	NA	Mm.470751	NR_045741	NA	3.0034	2.6391	2.92577	2.73482	2.6528	2.91088	2.82882	2.71909	2.71952	2.703
100038714_at	Gm15401	predicted gene 15401	100038714	NA	Mm.321330	NR_040421,NR_040422	NA	2.97504	3.25643	3.31664	3.08823	2.95741	3.20659	3.03622	3.12188	3.3184	3.31414
100038717_at	Gm10826	predicted gene 10826	100038717	NA	Mm.403533	XR_105345,XR_106500	NA	2.04804	2.35818	2.11617	2.04699	2.30646	2.17807	2.21423	2.20711	2.26309	2.09692
100038718_at	Gm10494	predicted gene 10494	100038718	NA	Mm.414347	NR_033462	NA	2.42732	2.20869	2.24346	2.3819	2.35548	2.20003	2.44375	2.28389	2.09262	2.35761
100038722_at	Gm10305	predicted gene 10305	100038722	ENSMUSG00000070892	Mm.484426	XR_140655,XR_142082	NA	2.35786	2.53632	2.66068	2.37624	2.16643	2.34306	2.36265	2.4898	2.45215	2.76016
100038724_at	Gm10304	predicted gene 10304	100038724	ENSMUSG00000070886	Mm.483489	XR_140658,XR_142083	NA	2.44484	2.21808	2.38615	2.13703	2.44892	2.31489	2.16984	2.05256	2.27721	2.10858
100038725_at	Cep85l	centrosomal protein 85-like	100038725	ENSMUSG00000038594	Mm.441403	NM_001204983,NP_001191912	E9QA61,Q3V3K0	2.36522	2.19803	2.31231	2.33181	2.1106	2.22149	2.13574	2.24404	2.22017	2.1465
100038728_at	Gm10373	predicted gene 10373	100038728	ENSMUSG00000072592	Mm.244168	NR_046064	NA	2.18308	1.94616	2.22931	1.86906	2.10799	1.91761	1.9649	2.00222	1.9489	2.19622
100038730_at	Gm10387	predicted gene 10387	100038730	NA	Mm.420541	XR_141057,XR_141580	NA	2.97441	2.60539	3.39875	2.70877	2.76106	2.83463	2.81447	2.63068	2.89446	3.13737
100038732_at	Gm11681	predicted gene 11681	100038732	ENSMUSG00000075437	Mm.65345	XR_141077,XR_141602	NA	3.43304	3.20211	3.33744	3.12205	3.11476	3.39785	3.18235	3.00234	3.14622	3.11575
100038734_at	Gm10845	predicted gene 10845	100038734	NA	Mm.387484	NR_033535	NA	2.63691	2.75301	2.87552	2.5957	2.63228	2.87682	2.75157	2.64994	2.86569	2.78079
100038735_at	Gm10384	predicted gene 10384	100038735	ENSMUSG00000072618	Mm.397871	XR_141253,XR_141768	NA	2.35452	2.68638	2.77231	2.26518	3.24909	3.16899	2.49696	2.57287	2.36454	1.96466
100038739_at	Gm10615	predicted gene 10615	100038739	ENSMUSG00000074056	Mm.437382	XR_140969,XR_142368	NA	2.66873	2.4168	3.49685	2.41798	2.60186	2.59286	2.5174	2.44566	2.8016	2.87067
100038746_at	Gm1976	predicted gene 1976	100038746	NA	Mm.456686,Mm.477028	NR_045963,NR_045964	NA	4.4376	2.94801	2.71976	4.42866	3.33538	3.12377	3.25638	3.23719	3.62187	3.34658
100038854_at	BC117090	cDNA sequence BC1179090	100038854	ENSMUSG00000079594	Mm.383561,Mm.390870	NM_001001332,NP_001001332	NA	2.61307	2.50132	2.35647	1.96889	2.13534	2.567	2.42342	2.28425	2.19341	2.30272
100038860_at	Olfr239	olfactory receptor 239	100038860	ENSMUSG00000093884	Mm.377394	NM_207175,NP_997058	A0PK55	3.26707	3.01012	3.99735	3.65328	3.33465	3.42825	3.02493	3.09827	3.22044	3.80734
100038862_at	Btnl1	butyrophilin-like 1	100038862	ENSMUSG00000062638	Mm.440426	NM_001111094,NM_201405,NP_001104564	Q7TST0	8.25123	8.57473	9.05575	8.61069	8.09684	8.24995	8.23047	8.93567	9.18244	8.60984
100038909_at	Gm14548	predicted gene 14548	100038909	ENSMUSG00000074417	Mm.3189	NM_001166672,NP_001160144	E9Q1Z6	2.13632	1.84934	2.31526	2.35988	2.10887	2.10253	1.99602	2.59073	2.19257	2.05079
100038941_at	Vmn2r121	vomeronasal 2, receptor 121	100038941	ENSMUSG00000072049	Mm.388852	NM_001100616,NP_001094086	A2BE32	2.04463	2.01155	2.16606	2.05079	1.98677	2.00922	2.03492	2.25586	1.85171	2.01399
100038947_at	LOC100038947	signal-regulatory protein beta 1-like	100038947	ENSMUSG00000074677	Mm.330924,Mm.490172	NM_001173459,NP_001166930,XM_003946334,XP_003946383	Q1AN90	3.02171	1.73939	1.89628	1.65231	1.81537	2.15712	2.37624	2.09904	1.68237	1.789
100039062_at	Gm2027	nuclear assembly factor 1 homolog pseudogene	100039062	NA	Mm.490648	NR_045113	NA	3.11085	2.55124	2.32642	2.3131	2.3876	2.36764	1.97202	2.20663	2.53773	2.36752
100039139_at	Ccdc152	coiled-coil domain containing 152	100039139	ENSMUSG00000091119	Mm.455610	NM_001166063,NP_001159535	E9PX14	2.2505	1.93961	2.10771	2.08077	2.13236	1.94999	2.09896	2.15476	2.24484	2.12247
100039211_at	Gm10649	predicted gene 10649	100039211	ENSMUSG00000074235	Mm.367571	NR_028579	NA	2.33139	2.01602	2.20599	2.06155	2.08244	2.22341	2.14255	2.31351	2.08563	2.21575
100039350_at	Gm16500	predicted gene 16500	100039350	NA	NA	XM_001472737,XM_003086328,XP_001472787,XP_003086376	NA	2.25889	2.60203	2.3421	2.53349	2.52864	2.93398	2.64409	2.60687	2.62735	2.65565
100039478_at	Gm11810	predicted gene 11810	100039478	ENSMUSG00000060636	NA	XM_001472912,XM_003086350,XP_001472962,XP_003086398	NA	3.05376	3.07763	2.88588	3.27649	3.34356	3.04607	3.13976	3.42595	2.94817	2.77256
100039532_at	Gm10029	predicted gene 10029	100039532	ENSMUSG00000060636	NA	XM_001473099,XM_003085846,XP_001473149,XP_003085894	NA	2.62055	2.20446	2.25364	2.21351	3.23171	2.18692	1.82599	2.1744	2.19597	2.12947
100039545_at	Gm15109	predicted gene 15109	100039545	ENSMUSG00000072929	Mm.422381	XR_141417	NA	2.67419	2.74128	2.87487	2.75542	2.15411	2.59828	2.69236	4.09226	3.90971	2.27572
100039641_at	E330012B07Rik	RIKEN cDNA E330012B07 gene	100039641	ENSMUSG00000085600	Mm.170402	NR_033640	NA	2.59991	2.27435	2.58483	2.09877	2.1341	2.39084	2.27221	2.31184	2.38355	2.24484
100039672_at	Msmp	microseminoprotein, prostate associated	100039672	ENSMUSG00000078719	Mm.415110	NM_001099314,NP_001092784	B1AWI6	2.98492	2.76563	2.88925	2.65057	3.05649	3.34442	2.74979	3.11284	2.93708	2.91901
100039681_at	Zcwpw2	zinc finger, CW type with PWWP domain 2	100039681	ENSMUSG00000032443	Mm.335517,Mm.460261	XM_001473321,XM_003086765,XP_001473371,XP_003086813	Q08EN7	2.54928	2.63752	2.46915	2.47695	2.34887	2.93588	2.6827	2.54459	3.37969	2.71481
100039691_at	Gm2373	predicted gene 2373	100039691	NA	NA	XM_003946388,XP_003946437,XR_168513	NA	2.54487	2.43431	2.46836	2.25737	2.28106	2.52549	2.67596	2.4053	2.36346	2.55065
100039724_at	Gm16509	predicted gene 16509	100039724	NA	NA	XM_001473385,XM_003086020,XP_001473435,XP_003086068	NA	2.41751	2.34715	2.33362	2.1403	2.2641	2.3277	2.1862	2.50672	2.18569	2.30253
100039739_at	A430060F13Rik	RIKEN cDNA A430060F13 gene	100039739	NA	Mm.255799,Mm.488990	XR_106394,XR_106588	NA	2.33284	2.07806	2.11825	1.89545	2.11191	1.88549	2.13725	1.92269	1.97552	2.04545
100039757_at	Gm10153	predicted gene 10153	100039757	NA	NA	XM_001473448,XM_003086655,XP_001473498,XP_003086703	NA	3.00013	2.76075	3.05159	3.29475	3.35645	3.08218	2.9793	3.05282	4.61771	2.76419
100039781_at	Hrct1	histidine rich carboxyl terminus 1	100039781	ENSMUSG00000071001	Mm.18796	NM_027511,NP_081787	Q9D6B9	2.72106	2.7427	3.00588	2.82136	2.72079	2.99952	2.65674	2.89696	2.62653	2.71347
100039795_at	Ildr2	immunoglobulin-like domain containing receptor 2	100039795	ENSMUSG00000040612	Mm.101743	NM_001164528,NP_001158000	E9Q9U5	3.06095	3.0567	2.90182	2.8732	2.68401	2.9795	3.03813	2.98195	2.94198	3.1662
100039801_at	Cldn24	claudin 24	100039801	ENSMUSG00000061974	Mm.403005,Mm.471595	NM_001111318,NP_001104788	D3YXJ9	2.92736	2.24966	2.26132	1.78	2.13955	1.80162	2.62515	1.73808	2.16366	2.16784
100039901_at	2810407A14Rik	RIKEN cDNA 2810407A14 gene	100039901	ENSMUSG00000055972	Mm.390921	NM_175156,XR_105789,XR_106993	NA	2.41153	2.22808	2.52188	2.18	2.24904	2.14616	2.2577	2.13693	2.20982	2.07469
100039904_at	Gm20819	predicted gene, 20819	100039904	NA	NA	XM_003689130,XP_003689178	NA	2.44117	1.89628	2.4086	1.45025	1.83609	2.07821	1.67846	1.72748	1.95826	1.89762
100039968_at	Gm12942	predicted gene 12942	100039968	ENSMUSG00000070737	Mm.392655	NM_001099319,NP_001092789	Q3U0Y2	5.46575	5.35402	5.38457	5.10679	5.44068	4.76209	4.89353	4.7005	5.12101	5.10579
100039988_at	Gm11826	predicted gene 11826	100039988	NA	NA	NA	NA	8.78492	8.22826	8.57775	8.83545	9.29075	9.28774	8.14326	8.82658	8.15647	8.27386
100040018_at	Gm9835	predicted pseudogene 9835	100040018	ENSMUSG00000060791	Mm.361764	XM_001473951,XM_003086510,XP_001474001,XP_003086558	NA	5.22681	5.38202	5.12723	4.40865	4.76199	5.89688	5.28636	5.58233	4.2921	3.5477
100040044_at	Gm2568	predicted gene 2568	100040044	NA	NA	XR_031511,XR_106698	NA	2.6904	2.08236	2.48961	2.28714	2.34185	2.26551	2.13416	2.39408	2.4363	2.41471
100040049_at	1810010D01Rik	RIKEN cDNA 1810010D01 gene	100040049	NA	Mm.102235	NR_033626	NA	2.82782	2.75085	2.71782	2.70082	2.6417	2.62285	2.70698	2.68595	2.74223	2.99195
100040201_at	Gm10229	predicted gene 10229	100040201	ENSMUSG00000068075	Mm.436873	NM_001199334,NP_001186263	O08631	2.38443	2.14572	2.39031	2.0706	2.15315	2.03924	2.20254	2.05544	2.28382	2.32536
100040213_at	Gm2666	predicted gene 2666	100040213	ENSMUSG00000062783	NA	XM_001474231,XP_001474281	NA	2.87494	3.4268	2.73805	3.24832	2.35587	2.55507	3.14219	3.00612	2.51601	2.23248
100040214_at	Gm10228	predicted gene 10228	100040214	ENSMUSG00000068074,ENSMUSG00000058172,ENSMUSG00000068073	Mm.423181	NM_001270487,NP_001257416	O09048	2.7455	2.35316	2.31263	2.24973	2.11452	2.52504	1.97527	2.49891	2.82985	2.08657
100040220_at	Gm9892	eukaryotic translation initiation factor 2, subunit 2 (beta) pseudogene	100040220	ENSMUSG00000052825,ENSMUSG00000074656	NA	NA	NA	6.59291	6.87179	6.95882	7.45774	7.13393	6.90978	7.37724	7.41664	6.52158	5.33971
100040233_at	Gm10334	predicted gene 10334	100040233	ENSMUSG00000071517	Mm.297485	NM_001103153,NP_001096623	Q792Y8	3.46935	4.12635	3.93448	3.38009	3.01539	3.5405	3.27973	3.33283	3.69759	2.84424
100040244_at	Gm14698	serine/threonine/tyrosine interaction protein pseudogene	100040244	ENSMUSG00000053205,ENSMUSG00000071748	NA	NA	NA	1.82873	1.70596	2.74489	1.72748	2.82695	2.02571	1.87416	1.70001	2.89657	2.12163
100040248_at	Gm11563	predicted gene 11563	100040248	ENSMUSG00000069718	Mm.340791	NM_001126320,NP_001119792	B1AQ90	3.17152	3.89577	4.07944	3.76185	3.05719	3.55787	3.90082	4.34875	4.05058	3.57482
100040260_at	Gm1862	predicted pseudogene 1862	100040260	ENSMUSG00000023027	Mm.432097	XM_001474817,XM_003086828,XP_001474867,XP_003086876	NA	3.54204	4.37489	3.44515	4.38042	4.22394	3.68738	4.24315	4.21154	3.83432	3.24387
100040268_at	Olfr157	olfactory receptor 157	100040268	ENSMUSG00000059101	Mm.317638	NM_019475,NP_062348	Q9QZ20	2.58717	2.64557	2.48815	2.322	2.51035	2.30032	2.5038	2.53958	2.37817	2.16203
100040297_at	Gm2695	predicted gene 2695	100040297	NA	Mm.390468	XR_106465,XR_106466,XR_106736,XR_106737	NA	5.26203	5.49177	5.46707	5.34189	5.4799	5.94889	5.34552	5.3453	5.25066	5.42057
100040320_at	Gm2710	predicted gene 2710	100040320	NA	NA	XR_108238,XR_140478	NA	2.51435	2.48278	2.33077	2.40671	2.73736	2.16909	2.49778	2.47433	2.47289	2.68522
100040322_at	3830408C21Rik	RIKEN cDNA 3830408C21 gene	100040322	NA	Mm.133867	NR_015471	NA	2.21473	2.32643	2.09229	2.08888	1.95489	2.29007	1.93233	2.04204	2.07148	2.27138
100040447_at	1700036A12Rik	RIKEN cDNA 1700036A12 gene	100040447	NA	Mm.158983	XR_105277,XR_108106	NA	3.31089	3.10295	3.34167	3.13214	3.22576	3.22738	3.21198	3.04473	3.26552	3.23963
100040591_at	Kcnj13	potassium inwardly-rectifying channel, subfamily J, member 13	100040591	ENSMUSG00000079436	Mm.443539	NM_001110227,NP_001103697	P86046	2.26869	2.32918	2.42639	2.15481	2.27141	2.35611	2.32427	2.21963	2.79285	2.38191
100040608_at	Fancf	Fanconi anemia, complementation group F	100040608	ENSMUSG00000092118	Mm.322643,Mm.392015	NM_001115087,NP_001108559	E9Q5Z5	4.73355	5.42339	5.13627	4.7441	5.36534	5.33029	5.10033	5.2727	4.71144	5.00112
100040766_at	Mroh2a	maestro heat-like repeat family member 2A	100040766	ENSMUSG00000079429	Mm.386915	NM_001177364,NP_001170835	D3Z750	2.38794	2.39526	2.28125	2.26517	2.22879	2.41751	2.10594	2.19718	2.34305	2.28519
100040843_at	Cyp4a32	cytochrome P450, family 4, subfamily a, polypeptide 32	100040843	ENSMUSG00000063929	Mm.482683	NM_001100181,NP_001093651	A2A8T1	4.18229	2.8423	5.22693	4.15133	2.74885	2.79925	2.39226	2.80531	2.74694	3.01842
100040851_at	Gm9767	predicted gene 9767	100040851	ENSMUSG00000039098	Mm.478630	NR_028030	NA	3.07077	2.79425	3.04912	2.82953	2.39467	2.70123	2.7358	2.81868	2.75596	2.7471
100040882_at	1700017G19Rik	RIKEN cDNA 1700017G19 gene	100040882	ENSMUSG00000037884	Mm.272869	NR_040445	NA	2.70899	2.3968	2.72826	2.27848	2.43911	2.72384	2.41367	2.38705	2.24869	2.41474
100040999_at	Gm3086	RuvB-like protein 1 pseudogene	100040999	ENSMUSG00000079076	Mm.394588	NR_036607	NA	3.16303	2.6863	3.04688	2.9472	2.68483	2.8019	2.74865	2.85593	2.93058	2.88583
100041085_at	G630090E17Rik	RIKEN cDNA G630090E17 gene	100041085	ENSMUSG00000071335	Mm.332530	NM_001173500,NP_001166971	Q3UN21	6.87267	8.14873	8.09664	6.93603	7.68188	7.01233	7.90761	8.50981	8.3383	8.54916
100041098_at	Tma7-ps	translational machinery associated 7 homolog (S. cerevisiae), pseudogene	100041098	ENSMUSG00000091537	NA	XM_003086170,XM_003945321,XP_003086218,XP_003945370	Q14A47,Q8K003	8.26533	8.47638	8.82007	8.41289	8.62387	8.5618	8.26977	8.46368	8.52119	8.48639
100041106_at	Gm3141	predicted gene 3141	100041106	NA	Mm.482904	XM_001475808,XM_003086877,XP_001475858,XP_003086925	NA	9.38595	8.49709	8.72687	9.00162	8.81939	8.73462	9.13795	8.42532	8.72446	8.77107
100041121_at	Gm10144	predicted pseudogene 10144	100041121	NA	NA	XM_001476757,XP_001476807	NA	2.16812	2.4171	2.31951	2.33453	2.49787	2.45492	2.37024	2.54388	2.40418	2.39276
100041194_at	Ahnak2	AHNAK nucleoprotein 2	100041194	ENSMUSG00000072812	Mm.313169	NM_001033476,XM_003085841,XP_003085889	NA	2.50855	2.3716	2.22008	2.24488	2.05236	2.34306	2.23238	2.13524	2.50784	2.53534
100041224_at	Gm3213	predicted gene 3213	100041224	NA	NA	XM_001476000,XM_003085669,XP_001476050,XP_003085717	NA	2.19124	2.19134	2.23975	2.16714	2.18368	2.34328	2.24987	2.25041	2.20098	2.26574
100041294_at	Gm3258	predicted gene 3258	100041294	ENSMUSG00000020485	Mm.7821	NM_011509,NP_035639	Q9Z199	6.76718	6.06122	6.28315	6.91335	6.28079	6.64681	5.94424	6.28766	5.92344	6.48076
100041449_at	Cyp3a59	cytochrome P450, subfamily 3A, polypeptide 59	100041449	ENSMUSG00000061292	Mm.301900	NM_001105160,NP_001098630	D3Z2W7	3.17152	4.23397	6.95854	3.9731	3.79459	3.35379	3.62322	3.71089	6.57249	7.68993
100041480_at	Gm9833	myelin basic protein expression factor 2, repressor pseudogene	100041480	ENSMUSG00000049230	Mm.455632	NR_045710	NA	2.58044	2.54949	2.60665	2.42474	2.74522	2.48006	2.47756	2.42484	2.4127	2.62547
100041488_at	Gm11937	predicted gene 11937	100041488	ENSMUSG00000058725,ENSMUSG00000057674,ENSMUSG00000060756	Mm.465212	NM_001099346,NP_001092816	Q9D3H4	3.17152	4.79038	4.89747	3.18774	5.55083	4.25607	5.01957	4.53201	5.14784	4.39134
100041581_at	Zkscan16	zinc finger with KRAB and SCAN domains 16	100041581	ENSMUSG00000038630	Mm.484169	NM_001099323,NP_001092793	A2ALW2	2.27187	2.011	2.19428	2.12502	2.20506	2.07644	2.13318	2.14056	2.11625	2.17103
100041598_at	Gm3424	predicted gene 3424	100041598	ENSMUSG00000090512	NA	XM_001477003,XM_003945530,XP_001477053,XP_003945579	NA	2.23131	1.94598	2.16818	2.1894	2.32031	2.45215	2.14298	1.5957	2.13632	2.14384
100041697_at	Gm14719	predicted gene 14719	100041697	NA	Mm.213943	XR_141398,XR_142398	NA	7.42737	7.19618	7.4041	7.10472	7.33743	7.01514	7.23287	7.07062	6.97469	6.96846
100041948_at	Gm9800	predicted gene 9800	100041948	NA	Mm.19187	XR_141202,XR_141726	NA	8.8008	9.34331	8.95938	9.14697	9.51106	9.19717	8.78023	9.14812	9.18175	8.27452
100042008_at	Gm9794	predicted pseudogene 9794	100042008	NA	NA	XR_140792,XR_142208	NA	9.48129	9.68109	9.46725	9.66244	9.7033	9.05032	8.9319	9.05052	9.23936	8.85901
100042054_at	Gm3642	predicted gene 3642	100042054	ENSMUSG00000094634	Mm.443041,Mm.460196,Mm.483675	XM_003688914,XM_003688915,XP_003688962,XP_003688963	A6NAS5,A6NAS8	1.791	2.61256	2.52705	1.82079	1.88001	2.34934	1.82079	1.81713	2.22963	1.94617
100042056_at	9130019P16Rik	RIKEN cDNA 9130019P16 gene	100042056	ENSMUSG00000073067	Mm.448157	NM_198118,NR_033635	NA	2.57115	2.32767	2.37762	2.35987	2.27237	2.30631	2.33735	2.44668	2.23696	2.24012
100042057_at	Gm3643	predicted gene 3643	100042057	NA	Mm.489022	XR_105225,XR_108017	NA	2.84566	3.00595	2.13391	2.56879	2.20035	1.96959	2.19622	2.2518	2.49651	2.34055
100042069_at	Gm15210	predicted gene 15210	100042069	ENSMUSG00000062867	NA	XM_001478153,XP_001478203	NA	4.08975	2.95656	3.20335	3.13009	3.59629	2.9283	2.85606	3.37162	2.59525	2.66061
100042150_at	Nrg2	neuregulin 2	100042150	ENSMUSG00000060275	Mm.380390	NM_001167891,NP_001161363	D3YZR2	2.66932	2.9676	2.8621	2.79715	2.71865	3.21495	3.00189	3.11648	2.82402	2.78927
100042165_at	BC005561	cDNA sequence BC005561	100042165	ENSMUSG00000079065	Mm.482189	NM_001166581,NP_001160053	E9Q5E2	2.4191	2.5988	2.96449	2.8896	2.6588	2.60165	2.18653	2.49824	2.68589	2.39308
100042332_at	2810410L24Rik	RIKEN cDNA 2810410L24 gene	100042332	NA	Mm.269766	NR_030682	NA	3.24449	3.62364	3.37936	3.41211	3.19469	3.20262	3.38459	2.97121	3.10639	3.51788
100042372_at	Trav2	T cell receptor alpha variable 2	100042372	NA	NA	NA	NA	3.42905	3.25282	3.23223	3.24956	3.03892	3.23248	3.49236	3.08441	3.26595	3.36754
100042424_at	Gm3837	predicted gene 3837	100042424	ENSMUSG00000030417	NA	XM_001478256,XM_003086193,XP_001478306,XP_003086241	P56812,Q564F6	8.58926	9.05368	8.67388	8.73764	9.05558	8.75217	9.09412	8.93834	8.56432	8.17415
100042450_at	Gm16532	predicted gene, 16532	100042450	ENSMUSG00000093536	Mm.416919,Mm.483282	NM_001134752,NP_001128224	A0A504	2.40074	2.75697	2.80849	2.89584	2.38145	2.91844	2.3571	2.45523	2.43032	2.43548
100042464_at	2610203C20Rik	RIKEN cDNA 2610203C20 gene	100042464	ENSMUSG00000074415	Mm.38166	NM_001033153,NR_015483	NA	2.77466	2.57247	2.64659	2.26546	2.13143	2.81313	2.46574	2.26631	2.29408	2.35505
100042514_at	Sprr2a3	small proline-rich protein 2A3	100042514	NA	Mm.359329	XR_104853,XR_142038	NA	11.3467	11.5555	11.2628	11.3995	11.6835	11.7415	11.8248	11.7877	8.97618	10.1389
100042605_at	Gm3925	predicted gene 3925	100042605	NA	Mm.332809	NR_040424,NR_040425,NR_040426	NA	2.83006	2.76167	3.01928	2.7261	2.6235	2.71137	2.7188	3.12835	2.71528	2.81073
100042625_at	Gm3934	predicted gene 3934	100042625	ENSMUSG00000038155	NA	XM_001478655,XM_003086195,XP_001478705,XP_003086243	NA	7.14651	8.4834	8.51428	7.8665	8.03186	8.03438	7.18389	7.65785	8.46546	8.28992
100042679_at	Gm16386	predicted gene 16386	100042679	NA	Mm.484007	NR_030709	NA	4.11109	4.08184	4.6197	3.87537	4.08059	3.94077	3.91157	3.79232	3.83299	4.05169
100042784_at	Prdm11	PR domain containing 11	100042784	ENSMUSG00000075028	Mm.102816,Mm.483087	NM_001177536,NP_001171007	A2AGX3	2.76682	2.73646	2.71135	2.88127	2.7639	2.93735	2.75203	2.94044	2.92992	2.72084
100042807_at	Eif3j2	eukaryotic translation initiation factor 3, subunit J2	100042807	ENSMUSG00000043424	Mm.329403,Mm.458184	NM_001256055,NP_001242984,NR_045706	Q66JS6	7.92982	8.86371	8.22609	8.45201	8.53319	7.59076	8.24257	7.72133	8.2259	6.94338
100042814_at	Apol7d	apolipoprotein L 7d	100042814	ENSMUSG00000073652	Mm.405775	NR_040308	NA	2.33531	2.4957	2.59963	2.31564	2.20352	2.44127	1.91896	2.27379	2.18883	2.46823
100042855_at	Gm10267	predicted gene 10267	100042855	ENSMUSG00000069385	Mm.479515	NM_001165950,NP_001159422	Q6IE31	1.97976	1.9016	1.99339	1.91847	1.99822	2.02153	1.88343	1.96791	1.96497	2.084
100042918_at	Gm9763	predicted pseudogene 9763	100042918	NA	NA	XM_003688939,XM_003689296,XP_003688987,XP_003689344	NA	3.17152	3.78513	3.02083	3.71036	3.69513	2.77043	3.07946	3.85824	3.53097	3.53202
100042921_at	Vmn2r51	vomeronasal 2, receptor 51	100042921	ENSMUSG00000058685	Mm.291126	NM_001105179,NP_001098649	NA	2.172	2.2703	2.32773	2.39415	1.89103	1.97132	2.17996	2.3572	2.22209	2.27629
100042948_at	Gm15760	mitochondrial ribosomal protein S18B pseudogene	100042948	NA	Mm.406754	NR_030670	NA	3.31295	3.31238	3.2129	2.96581	2.92973	3.25165	3.08112	3.0995	2.85624	3.04413
100042959_at	Gm4130	predicted gene 4130	100042959	NA	Mm.390625	XR_105545,XR_106815	NA	5.07376	5.3997	5.29561	5.70856	5.17742	4.9823	5.25861	4.98839	4.67332	4.73795
100043040_at	1110002L01Rik	RIKEN cDNA 1110002L01 gene	100043040	ENSMUSG00000071456	Mm.415417	NR_030694	NA	2.85322	3.86859	3.46774	1.84964	3.26877	2.56977	3.11729	3.81654	3.68235	2.42756
100043057_at	Tmem207	transmembrane protein 207	100043057	ENSMUSG00000091972	Mm.295917	NM_001101640,NP_001095110	P86045	2.2986	2.14298	2.55154	2.30594	2.27183	2.30843	2.57187	2.27612	2.24311	2.31988
100043123_at	Gm11710	predicted gene 11710	100043123	ENSMUSG00000069609,ENSMUSG00000089722	Mm.424732	NM_001101656,NP_001095126	A2A7W1	2.68632	2.28097	2.39661	2.53573	2.52946	2.45699	1.81353	2.61206	2.80133	2.74203
100043133_at	9130023H24Rik	RIKEN cDNA 9130023H24 gene	100043133	ENSMUSG00000062944	Mm.183647	NM_177001,NP_795975	Q8BG98	3.75715	5.36541	5.67791	4.3518	5.06294	5.75045	5.07845	4.68943	5.27009	5.01429
100043194_at	Sult2a2	sulfotransferase family 2A, dehydroepiandrosterone (DHEA)-preferring, member 2	100043194	ENSMUSG00000070811	Mm.457986	NM_009286,NP_033312	Q3UEP5	2.85718	2.66299	2.62747	2.52667	2.35299	2.40772	1.77629	2.28488	2.12727	2.68143
100043217_at	Gm10237	predicted gene 10237	100043217	ENSMUSG00000060636	NA	XM_001479761,XM_003086016,XP_001479811,XP_003086064	NA	2.52159	2.27827	2.19031	2.30678	2.55128	2.52699	2.3761	2.47523	2.69117	2.30856
100043254_at	Nps	neuropeptide S	100043254	ENSMUSG00000073804	Mm.192092	NM_001163611,NP_001157083	P0C0P8	2.67538	2.3077	2.4876	2.45007	2.48891	1.96143	2.37624	2.10934	2.29305	2.21752
100043272_at	5430417L22Rik	RIKEN cDNA 5430417L22 gene	100043272	ENSMUSG00000074918	Mm.398072,Mm.489717	NR_030716	NA	4.02167	3.85478	3.17937	3.79099	3.65196	3.52527	3.84213	3.7319	3.58439	3.49046
100043308_at	Trav14n-3	T cell receptor alpha variable 14N-3	100043308	NA	NA	NA	NA	1.88959	1.93227	1.99085	1.92348	2.10887	1.74359	1.87416	2.24422	1.84625	1.84766
100043314_at	Tigit	T cell immunoreceptor with Ig and ITIM domains	100043314	ENSMUSG00000071552	Mm.390896	NM_001146325,NP_001139797	NA	4.11102	3.92676	3.67692	3.88176	3.86648	4.08421	4.33709	3.82664	4.58642	4.52193
100043315_at	LOC100043315	uncharacterized LOC100043315	100043315	NA	Mm.159041	NR_015482	NA	2.16902	2.14325	2.22304	2.20561	2.2281	2.23179	2.16192	2.32031	2.15498	2.18005
100043322_at	Trav12-2	T cell receptor alpha variable 12-2	100043322	NA	Mm.304289,Mm.352723	NA	NA	2.04495	2.03928	1.97629	1.82402	1.8825	2.34757	1.79922	1.91666	2.02317	1.91107
100043335_at	Gm4371	eukaryotic translation initiation factor 3, subunit I pseudogene	100043335	NA	Mm.247464	NR_028311	NA	2.51371	2.27699	2.37017	2.1557	2.29082	2.15002	2.16828	2.26718	2.32317	2.60601
100043404_at	Gm4416	predicted gene 4416	100043404	NA	NA	XM_001480094,XM_003086018,XP_001480144,XP_003086066	NA	3.91465	4.588	3.84363	4.67271	4.00731	4.91304	4.09641	4.17673	4.98487	4.23896
100043424_at	Gm14005	predicted gene 14005	100043424	NA	Mm.297222	NR_028589,NR_028590,NR_028591	NA	2.73323	2.82311	2.6636	2.59247	2.59663	2.7941	2.63972	2.60235	2.59354	2.66867
100043507_at	Gm15776	predicted gene 15776	100043507	ENSMUSG00000068523	NA	XM_003945557,XM_003945975,XP_003945606,XP_003946024	Q3UKC8,Q80SZ7	4.36672	4.61091	4.80862	4.34606	4.54867	5.31908	5.55204	5.12626	5.27704	4.7149
100043580_at	Gm4532	predicted gene 4532	100043580	NA	Mm.482209	NR_030674	NA	4.13624	3.99941	4.14198	4.02145	4.0946	4.56485	3.99837	4.07659	4.39091	3.65665
100043582_at	AU016765	expressed sequence AU016765	100043582	ENSMUSG00000073377	Mm.11170	NR_045899	NA	2.30413	2.43075	2.49255	2.42305	2.47379	2.51259	2.31955	2.58256	2.50866	2.59874
100043597_at	Srcap	Snf2-related CREBBP activator protein	100043597	ENSMUSG00000053877	Mm.428042,Mm.476531	NM_001033881,XM_003084736,XM_003086644,XP_003084784,XP_003086692	NA	7.46293	7.48251	7.59473	7.54017	7.62248	7.86988	7.79057	7.29893	7.44253	7.23974
100043609_at	Gm14207	predicted gene 14207	100043609	ENSMUSG00000074912	Mm.185068	NR_030683	NA	2.08179	2.42492	2.72643	2.44514	2.19319	2.5404	2.35829	2.33801	2.89446	2.29775
100043674_at	Gm9840	predicted gene 9840	100043674	ENSMUSG00000022400	NA	XM_001480943,XM_003086061,XM_003688752,XM_003689212,XP_001480993,XP_003086109,XP_003688800,XP_003689260	NA	6.64204	6.68351	6.10233	6.35082	6.49003	6.25317	6.46252	6.98459	6.12067	6.02868
100043682_at	Gm10584	predicted gene 10584	100043682	NA	Mm.482794	NR_028578	NA	3.79526	4.02151	3.68054	3.71266	3.72852	3.82285	3.68001	3.64589	3.92766	3.65087
100043757_at	Zfp831	zinc finger protein 831	100043757	ENSMUSG00000050600	Mm.48711	NM_001099328,NP_001092798	A2ADM8	2.79962	2.69182	2.71432	2.50759	2.61951	2.69786	2.64341	2.49861	2.93181	2.80068
100043771_at	Gm10651	predicted pseudogene 10651	100043771	ENSMUSG00000022426	NA	XM_001480984,XM_003086567,XP_001481034,XP_003086615	Q9DBJ6	2.86045	3.09024	3.19957	2.96691	2.71275	2.5333	2.68943	2.66316	2.97762	3.14132
100043772_at	Gm4636	predicted gene 4636	100043772	ENSMUSG00000096916	Mm.129275	NM_001100456,NM_001254951,NP_001241880	J3QPC5	2.67436	2.46075	2.8695	2.64209	2.61653	2.54842	2.46086	2.58412	2.64217	2.95981
100043805_at	Gm10224	predicted pseudogene 10224	100043805	ENSMUSG00000012405	NA	XM_001481032,XM_003086532,XP_001481082,XP_003086580	NA	8.51068	8.29296	8.23096	8.63581	8.48063	8.55934	7.72896	8.34595	7.93516	7.96104
100043861_at	Klrb1	killer cell lectin-like receptor subfamily B member 1	100043861	ENSMUSG00000079299	Mm.66911	NM_001099918,NP_001093388	Q0ZUP1	2.43678	2.26529	2.4128	2.26177	2.21827	2.62293	2.52187	2.325	3.04503	2.40647
100043871_at	Gm4701	predicted gene 4701	100043871	NA	NA	XM_003085153,XM_003086086,XP_003085201,XP_003086134	NA	2.55886	2.75044	2.67109	2.41283	2.47631	2.62909	2.83552	2.66829	2.90034	2.52221
100043899_at	R3hdml	R3H domain containing-like	100043899	ENSMUSG00000078949	Mm.442535	NM_001099331,NP_001092801	A2A5I3	3.05027	2.98572	2.81937	2.92933	3.17152	3.29474	3.3257	2.84566	2.83011	3.1392
100043902_at	Six3os1	Six3 opposite strand transcript 1	100043902	NA	Mm.150838	NR_015385,NR_015386,NR_015387,NR_038082,NR_038083,NR_038084,NR_038085,NR_038086	NA	2.92168	2.8676	2.6509	2.6776	2.48766	2.6762	2.63379	2.65505	2.80433	3.01959
100043911_at	Ppp4r1l-ps	protein phosphatase 4, regulatory subunit 1-like, pseudogene	100043911	ENSMUSG00000055897	Mm.260590	NM_001033179,NM_001039579,NR_027957	NA	2.52294	2.8949	2.50723	2.83663	2.56295	3.24068	2.57557	2.88099	2.53028	2.75531
100044193_at	Gm20939	predicted gene, 20939	100044193	ENSMUSG00000095193	NA	NM_001024731,NP_001019902	Q6NS70	4.71365	5.37763	5.14703	3.84856	4.80377	4.93053	4.059	4.79036	4.20051	4.28837
100044509_at	Gm14378	predicted gene 14378	100044509	ENSMUSG00000089736	Mm.439193	NM_001195258,NP_001182187	D3YZZ2	5.62407	2.97278	2.54945	5.81805	2.88401	4.84433	2.27984	3.185	3.69634	4.23894
100044526_at	Gm17764	28S ribosomal protein S14, mitochondrial-like	100044526	NA	NA	NA	NA	4.39214	4.02115	4.01586	4.13295	4.0613	4.07551	3.91806	3.9425	3.85823	4.0865
100045778_at	Rnf223	ring finger 223	100045778	NA	Mm.435733	NM_001220499,NP_001207428	NA	3.21054	3.22749	2.71564	3.30058	3.00395	3.09526	3.28218	3.09125	3.15578	2.81535
100045792_at	Ect2l	epithelial cell transforming sequence 2 oncogene-like	100045792	ENSMUSG00000071392	Mm.380617	NM_001195036,NP_001181965	F7CKP4	2.25842	2.22754	2.36791	2.16573	2.16092	2.26686	2.22766	2.22233	2.27221	2.20603
100046034_at	Gm14279	predicted gene 14279	100046034	ENSMUSG00000060636	NA	XM_001475632,XM_003084518,XP_001475682,XP_003084566	O55142,Q6ZWX1	9.60987	9.7049	9.626	9.65181	9.98185	10.112	9.2897	9.78247	9.25742	9.40254
100047183_at	NA	NA	NA	NA	NA	NA	NA	3.5447	3.74502	3.55303	3.47298	3.49918	3.91751	3.64543	3.72933	3.97282	3.65793
100048534_at	Wdr96	WD repeat domain 96	100048534	ENSMUSG00000044948	Mm.29457,Mm.458438	NM_027559,NP_081835	E9Q7R9	2.29943	2.2465	2.41883	2.31565	2.25266	2.32204	2.23899	2.28636	2.32284	2.34518
100048658_at	Ddx43	DEAD (Asp-Glu-Ala-Asp) box polypeptide 43	100048658	ENSMUSG00000070291	Mm.158166	NM_001191044,NP_001177973	D3Z6P9	2.42209	2.27576	2.34579	2.06703	2.13769	2.3555	2.34599	2.16933	2.49735	3.63815
100048895_at	9330020H09Rik	RIKEN cDNA 9330020H09 gene	100048895	NA	Mm.471074	NR_028442	NA	3.63116	3.37601	3.10851	3.14145	3.13379	3.16814	3.15837	3.21016	3.23691	3.19699
100048926_at	Gm12945	predicted gene 12945	100048926	ENSMUSG00000087394	Mm.483574	XR_106275,XR_107629	NA	2.90101	2.84545	3.39891	3.04175	3.04187	3.05466	2.96703	2.64303	2.98333	3.07643
100049164_at	B130046B21Rik	RIKEN cDNA B130046B21 gene	100049164	ENSMUSG00000097414	Mm.457894	XR_105701,XR_106961	NA	2.90489	2.68921	2.68088	2.68757	2.77488	2.75615	2.53565	2.56923	2.76546	2.95984
100049549_at	Mir181d	microRNA 181d	100049549	ENSMUSG00000076338	NA	NR_030534	NA	5.27426	5.6063	5.74262	5.28038	5.28369	5.72595	5.44553	5.49869	5.61877	5.70643
100061_at	Lrrc19	leucine rich repeat containing 19	100061	ENSMUSG00000049799	Mm.26760	NM_175305,NP_780514	Q8BZT5	9.14592	8.90949	9.09192	9.17287	9.06422	7.90686	8.35569	8.90569	8.57859	8.75
100066_at	Cyp2j11	cytochrome P450, family 2, subfamily j, polypeptide 11	100066	ENSMUSG00000066097	Mm.26915	NM_001004141,NP_001004141	Q3UNV2,Q66JP5	2.36327	2.29246	2.20687	2.25896	2.34361	2.28221	2.31563	2.3588	2.29545	2.62373
100072_at	Camta1	calmodulin binding transcription activator 1	100072	ENSMUSG00000014592	Mm.318846	NM_001081557,NM_001166021,NM_001195565,NP_001075026,NP_001182494	A2A891,Q3TYE0	2.66615	2.49153	2.628	2.50655	2.53789	2.71971	2.34516	2.59259	2.49669	2.59054
100073351_at	Yy2	Yy2 transcription factor	100073351	ENSMUSG00000091736	Mm.37577	NM_001098723,NP_001092193	Q3TTC2	2.72765	3.15583	3.08105	2.65287	3.26219	3.15033	3.29169	2.79487	2.58355	2.95143
100087_at	Kti12	KTI12 homolog, chromatin associated (S. cerevisiae)	100087	ENSMUSG00000073775	Mm.440007	NM_029571,NP_083847	Q9D1R2	8.62011	8.753	8.64502	8.62911	9.05796	8.48774	8.33488	8.17687	7.77074	7.89966
100088_at	Rcc1	regulator of chromosome condensation 1	100088	ENSMUSG00000028896	Mm.255045	NM_001197082,NM_133878,NP_001184011,NP_598639	Q3U6D2,Q6PFB2,Q8VE37	6.23762	6.23328	6.09388	6.02308	6.28012	5.98641	5.97581	6.07496	5.92434	5.67462
100090_at	Zbtb48	zinc finger and BTB domain containing 48	100090	ENSMUSG00000028952	Mm.24661	NM_133879,NP_598640	Q1H9T6	2.75457	3.42956	3.33418	3.16917	3.0283	3.11173	2.92657	2.80488	3.37859	3.37874
100093700_at	Gm10400	predicted gene 10400	100093700	NA	Mm.483778	NR_033555	NA	2.76746	3.30895	2.87588	3.42726	3.1669	2.78758	2.53818	2.56626	3.2121	2.98868
100101484_at	Trac	T cell receptor alpha constant	100101484	NA	NA	NA	NA	2.29855	3.32511	2.76468	3.20516	3.48991	6.08303	6.32227	6.16318	7.23451	7.77219
100101919_at	Dnahc7c	dynein, axonemal, heavy chain 7C	100101919	ENSMUSG00000041144	Mm.383402	XM_003084436,XM_003946055,XP_003084484,XP_003946104	NA	2.64231	2.08469	2.09	2.15732	2.02843	2.0842	2.23771	2.09854	2.21833	2.30487
100101940_at	Trav21/dv12	T cell receptor alpha variable 21/DV12	100101940	NA	NA	NA	NA	2.40932	2.46979	2.76343	2.57886	2.4017	2.51215	2.52968	2.7227	2.52132	2.64871
100101942_at	Trdv2-1	T cell receptor delta variable 2-1	100101942	NA	NA	NA	NA	2.38467	2.66443	2.50385	2.52768	2.77537	2.53592	2.41523	2.37833	2.75241	2.42264
100102_at	Pcsk9	proprotein convertase subtilisin/kexin type 9	100102	ENSMUSG00000044254	Mm.133268	NM_153565,NP_705793	Q80W65	5.94857	6.88495	6.19111	6.08151	6.64056	5.94309	6.17774	6.48833	4.55555	3.67429
100114901_at	Trdv4	T cell receptor delta variable 4	100114901	NA	NA	NA	NA	2.82622	1.88668	2.42331	2.70877	2.4937	2.73513	2.69236	2.17556	3.01192	3.03191
100115376_at	Trdj1	T cell receptor delta joining 1	100115376	NA	NA	NA	NA	2.3766	2.46269	2.36223	2.19779	2.38711	2.45328	2.28828	2.81733	2.52705	3.80295
100121_at	Tdrd7	tudor domain containing 7	100121	ENSMUSG00000035517	Mm.275413	NM_146142,NP_666254	Q8K1H1	5.68155	5.45496	5.54084	6.08943	5.21403	5.37467	5.75597	5.9222	5.93318	6.09961
100123473_at	Trdc	T cell receptor delta, constant region	100123473	NA	NA	NA	NA	3.21841	4.02761	2.54436	3.30056	3.78867	3.99939	4.58675	3.91433	5.3339	6.297
100124295_at	Traj57	T cell receptor alpha joining 57	100124295	NA	NA	NA	NA	3.42923	2.87192	3.65746	2.95095	2.79018	3.28027	3.6513	3.22758	3.04336	3.07166
100124339_at	Traj49	T cell receptor alpha joining 49	100124339	NA	NA	NA	NA	2.16212	2.01973	2.27799	1.87648	1.90838	2.02709	2.00563	2.01678	2.02622	2.12451
100124344_at	Traj44	T cell receptor alpha joining 44	100124344	NA	NA	NA	NA	3.99421	4.35782	4.04803	3.71516	3.76327	4.5798	4.82678	4.69977	5.27233	6.00673
100124347_at	Traj41	T cell receptor alpha joining 41	100124347	NA	NA	NA	NA	2.28988	2.60922	2.64554	2.27515	2.39588	2.829	2.59847	2.83188	2.93185	2.89755
100124452_at	Mir598	microRNA 598	100124452	NA	NA	NR_030611	NA	4.96605	5.02151	5.41771	4.98322	5.01213	5.06588	5.02374	4.83267	4.62926	4.7407
100124467_at	Mir568	microRNA 568	100124467	ENSMUSG00000076372	NA	NR_030576	NA	2.20067	2.03243	2.1339	1.93629	1.89029	2.09235	2.10497	1.98802	2.03582	2.2136
100124468_at	Mir653	microRNA 653	100124468	NA	NA	NR_030612	NA	2.03254	1.98167	2.43186	1.92511	2.04422	2.24609	1.82706	2.0815	1.92768	2.05447
100124470_at	Mir92b	microRNA 92b	100124470	ENSMUSG00000076255	NA	NR_030579	NA	3.21876	3.45706	3.42384	3.20718	3.27369	3.18497	3.3217	3.29381	3.25207	3.3587
100124476_at	Mir504	microRNA 504	100124476	NA	NA	NR_030574	NA	2.96039	2.56069	3.02163	2.40176	2.5376	2.8662	2.47434	2.56218	2.45324	2.52571
100124481_at	Mir190b	microRNA 190b	100124481	ENSMUSG00000077996	NA	NR_030543	NA	2.29191	1.9958	2.31234	2.0314	2.1036	2.0483	2.03492	2.06134	2.06521	2.26808
100124494_at	Mir421	microRNA 421	100124494	ENSMUSG00000065509	NA	NR_030558	NA	2.31115	2.08425	2.1839	2.12014	2.19024	2.02769	1.97527	2.01114	2.0632	2.52803
100124660_at	Trbv4	T cell receptor beta, variable 10	100124660	NA	NA	NA	NA	3.52182	2.59696	1.65231	2.25594	2.61446	2.45521	2.23079	3.1626	2.4062	2.40519
100125339_at	A230020J21Rik	RIKEN cDNA A230020J21 gene	100125339	NA	Mm.472263	NR_027298	NA	2.8161	3.10805	2.84643	2.97168	2.82072	3.27624	3.05958	3.19864	3.78058	3.74817
100125586_at	Vmn2r2	vomeronasal 2, receptor 2	100125586	ENSMUSG00000043897	Mm.469888	NM_001104592,NP_001098062	NA	2.86499	2.41672	2.33219	2.17444	2.48044	3.01001	2.42787	2.10753	2.25744	2.15887
100125931_at	A130049A11Rik	RIKEN cDNA A130049A11 gene	100125931	ENSMUSG00000089998	Mm.400392	NR_030676	NA	2.51586	2.35818	2.35166	2.18031	2.15745	2.31874	2.11986	2.20707	2.25619	2.24136
100126034_at	Gm10644	predicted gene 10644	100126034	NA	Mm.394282	XR_106142,XR_108065	NA	2.89946	2.55908	2.54259	2.49778	2.46637	2.42067	2.42258	2.50471	2.74379	2.51633
100126226_at	5430421N21Rik	RIKEN cDNA 5430421N21 gene	100126226	ENSMUSG00000067613	Mm.347934	NM_001201323,NP_001188252	E9Q1Y9	3.88365	3.56629	4.36559	3.50767	3.62418	4.04098	3.09952	3.29533	3.55962	3.51853
100126244_at	Gm13262	predicted gene 13262	100126244	NA	Mm.401602	XR_104641,XR_107335	NA	2.87507	2.70424	2.72456	2.42404	2.43997	2.87854	2.41786	2.51846	2.7476	2.61452
100126434_at	Trgj4	T cell receptor gamma joining 4	100126434	NA	NA	NA	NA	2.47931	3.21185	2.31526	2.27727	4.28315	2.88505	3.48418	1.72748	6.29095	6.50339
100126458_at	Trav8n-2	T cell receptor alpha variable 8n-2	100126458	ENSMUSG00000068935,ENSMUSG00000076821	NA	NA	NA	1.92631	1.9421	2.0561	1.86604	1.76375	2.06826	1.91284	1.84015	2.02829	2.0315
100126460_at	Trav13n-4	T cell receptor alpha variable 13N-4	100126460	NA	NA	NA	NA	2.6374	2.3077	2.60391	2.05214	2.39718	2.60912	2.09277	2.43303	2.2744	2.52901
100126462_at	Trav4-2	T cell receptor alpha variable 4-2	100126462	NA	NA	NA	NA	7.38015	7.11808	7.36276	6.99894	6.62446	7.354	7.0189	6.9088	7.30982	7.18749
100126777_at	Gm20580	predicted gene, 20580	100126777	ENSMUSG00000095540	Mm.471590	NM_001177583,NP_001171054	A8R0T8	4.57394	4.8998	4.07944	4.35991	2.96216	4.15612	5.46675	5.36384	5.11369	3.57482
100126824_at	Sco2	SCO cytochrome oxidase deficient homolog 2 (yeast)	100126824	ENSMUSG00000091780	Mm.287977	NM_001111288,NP_001104758	Q8VCL2	6.90842	6.30749	5.17894	6.52065	6.41545	5.9262	5.93827	7.10511	7.15455	7.61304
100126874_at	Gm9928	predicted gene 9928	100126874	NA	Mm.438087	XR_104773,XR_107439	NA	2.35789	2.60746	3.09652	2.51113	2.90638	2.59924	2.68368	2.58271	2.63534	2.62779
100127111_at	Snord22	small nucleolar RNA, C/D box 22	100127111	ENSMUSG00000065087	Mm.292489	NR_004445	NA	2.8993	2.68206	2.84408	2.80783	2.74326	2.98129	2.75289	3.04021	2.83986	2.65949
100129_at	Gpr153	G protein-coupled receptor 153	100129	ENSMUSG00000042804	Mm.23235	NM_178406,NP_848493	Q8K0Z9	2.67445	2.52503	2.61005	2.61225	2.51446	2.77163	2.70816	2.73389	2.56717	2.7577
100134990_at	Gm12060	selenoprotein K pseudogene	100134990	ENSMUSG00000085415	Mm.247328	NR_004857	NA	3.23108	2.48314	2.60321	2.65352	2.63137	2.48648	2.45671	2.3675	2.64106	2.41035
100141474_at	4933428G20Rik	RIKEN cDNA 4933428G20 gene	100141474	ENSMUSG00000047988	Mm.482426	XR_106404,XR_106594	NA	2.40472	2.47599	2.27694	2.41599	2.36308	2.6807	2.69282	2.40558	2.44104	2.53862
100155_at	AI481877	expressed sequence AI481877	100155	ENSMUSG00000038598	Mm.331636	NM_001033200,XM_001475240,XM_001476641,XP_001475290,XP_001476691	A2ALV5	2.26708	2.3137	2.27429	2.07528	2.37764	2.19344	2.22832	2.23129	2.10203	2.26915
100163_at	Pafah2	platelet-activating factor acetylhydrolase 2	100163	ENSMUSG00000037366	Mm.22116	NM_133880,NP_598641	Q3UNQ4,Q8VDG7	6.25095	6.78063	6.5583	5.97862	6.71773	6.3496	6.54988	6.71206	6.07875	6.44116
100165_at	AI507597	expressed sequence AI507597	100165	ENSMUSG00000073731	Mm.439819	NR_033566	NA	2.7951	3.01533	2.66452	2.70877	2.84312	2.87798	2.6741	2.64082	3.06066	2.767
100169_at	Phactr4	phosphatase and actin regulator 4	100169	ENSMUSG00000066043	Mm.158361	NM_001161797,NM_175306,NP_001155269,NP_780515	Q501J7	6.29552	6.33047	6.58895	6.9127	6.63122	6.81706	6.60721	6.47299	7.20497	6.85524
100177_at	Zmym6	zinc finger, MYM-type 6	100177	ENSMUSG00000042408	Mm.276096	NM_177462,NP_803413	Q8BS54	3.17183	3.60332	3.44984	3.11669	3.53534	3.43171	3.1634	3.28575	3.51487	3.31292
100182_at	Akna	AT-hook transcription factor	100182	ENSMUSG00000039158	Mm.387725	NM_001045514,NP_001038979	Q80VW7	3.2154	3.61263	3.41839	3.42731	3.64174	4.55828	4.15862	4.09863	4.99852	5.42779
100191037_at	Krtap10-4	keratin associated protein 10-4	100191037	ENSMUSG00000096131	Mm.432613	NM_001135991,NP_001129463	Q08EG8	2.77618	2.22762	2.73498	2.53848	2.61575	2.61573	2.43569	2.75303	2.56403	2.42206
100198_at	H6pd	hexose-6-phosphate dehydrogenase (glucose 1-dehydrogenase)	100198	ENSMUSG00000028980	Mm.22183	NM_173371,NP_775547	A2A7A7,Q8CFX1	6.18247	6.68516	5.77384	6.27506	6.31859	5.61227	6.18576	6.27506	5.30836	5.29837
100201_at	Tmem64	transmembrane protein 64	100201	ENSMUSG00000043252	Mm.394111	NM_181401,NP_852066	Q3U145	6.03665	5.62918	5.32211	5.96022	5.51869	4.55074	5.08131	5.10272	5.85822	5.93753
100206_at	Adprhl2	ADP-ribosylhydrolase like 2	100206	ENSMUSG00000042558	Mm.11285	NM_133883,NP_598644	Q8CG72	5.29739	5.27195	5.12208	5.73773	5.21421	5.42115	5.08387	5.01065	4.92252	5.02019
100210_at	Gpn2	GPN-loop GTPase 2	100210	ENSMUSG00000028848	Mm.274001	NM_133884,NP_598645	Q8VEJ1	6.09885	5.57838	5.98224	6.34806	6.07168	5.53388	5.75496	5.53805	5.58325	5.74777
100213_at	Rusc2	RUN and SH3 domain containing 2	100213	ENSMUSG00000035969	Mm.235730	NM_001037709,NM_199057,NP_001032798,NP_951012	Q3V1Z0	2.45215	2.43647	2.56381	2.55941	2.37813	2.31526	2.48742	2.52285	2.43447	2.45215
100216533_at	Snord55	small nucleolar RNA, C/D box 55	100216533	NA	NA	NR_030704	NA	4.66702	4.66073	4.64857	4.65258	4.11945	4.98222	4.47654	4.52044	4.73183	4.86289
100216534_at	Snord96a	small nucleolar RNA, C/D box 96A	100216534	NA	NA	NR_028563	NA	2.98822	3.07561	3.40186	3.23774	3.08975	3.50523	3.10985	3.02448	3.00026	2.9093
100216537_at	Snord104	small nucleolar RNA, C/D box 104	100216537	ENSMUSG00000065126	NA	NR_030703	NA	7.05817	5.85765	6.27625	7.23619	6.16662	7.03961	6.11561	6.91599	6.26137	7.1286
100216540_at	Snord95	small nucleolar RNA, C/D box 95	100216540	NA	NA	NR_028564	NA	4.74905	4.1477	4.31839	4.24215	3.95921	4.91631	3.62791	3.65967	3.91424	3.62358
100217416_at	Snora2b	small nucleolar RNA, H/ACA box 2B	100217416	NA	Mm.296240	NR_034052	NA	2.17887	2.06192	2.10384	2.24049	2.08719	2.16809	2.10163	1.95495	2.13034	2.24541
100217417_at	Snora34	small nucleolar RNA, H/ACA box 34	100217417	NA	Mm.486440	NR_034051	NA	3.6222	2.88706	2.37279	3.82429	2.9306	3.33507	2.52574	3.20568	2.54678	2.56203
100217418_at	Snora44	small nucleolar RNA, H/ACA box 44	100217418	ENSMUSG00000064604	Mm.258912	NR_034050	NA	5.41148	3.95551	3.71882	6.16054	4.40659	4.5979	4.75668	7.40392	5.33082	6.7998
100217419_at	Snora52	small nucleolar RNA, H/ACA box 52	100217419	NA	NA	NR_034049	NA	11.4474	10.4592	10.9286	11.4855	11.1767	11.8328	10.7737	11.1046	10.8002	11.4203
100217424_at	Snord38a	small nucleolar RNA, C/D box 38A	100217424	NA	NA	NR_028524	NA	2.24905	2.21119	2.32973	2.31625	1.99033	2.51859	2.14317	2.27251	2.03358	2.02023
100217426_at	Snord49b	small nucleolar RNA, C/D box 49B	100217426	ENSMUSG00000064437	NA	NR_028526	NA	9.55599	6.97953	7.60063	8.76797	7.47316	8.20165	7.39167	7.58645	6.90559	8.0727
100217427_at	Snord52	small nucleolar RNA, C/D box 52	100217427	ENSMUSG00000093009	NA	NR_028527	NA	2.66184	2.46164	2.46544	2.68624	2.65154	2.83402	2.67188	2.90654	2.24675	2.82746
100217428_at	Snord57	small nucleolar RNA, C/D box 57	100217428	NA	NA	NR_028528	NA	10.6615	8.50461	9.35289	10.8201	9.41775	9.91841	10.082	9.46606	9.53926	10.7064
100217445_at	Snord8	small nucleolar RNA, C/D box 8	100217445	NA	NA	NR_028542	NA	4.68321	4.29824	4.82358	4.19521	3.94756	4.90845	4.34059	4.21956	4.48814	4.24445
100217446_at	Snord47	small nucleolar RNA, C/D box 47	100217446	ENSMUSG00000064968	NA	NR_028543	NA	5.17028	3.78664	4.23763	5.53716	3.92375	4.5264	4.17677	4.20338	3.78746	4.80195
100217448_at	Scarna8	small Cajal body-specific RNA 8	100217448	NA	Mm.453533	NR_028545	NA	3.72587	2.69619	2.47377	2.84416	2.36451	2.73244	2.43454	2.63555	2.48723	2.60717
100217449_at	Snora36b	small nucleolar RNA, H/ACA box 36B	100217449	NA	Mm.429560	NR_034044	NA	2.31016	1.95107	2.52683	2.07205	2.04059	2.29086	2.07086	2.17297	2.09152	2.22166
100217451_at	Snora7a	small nucleolar RNA, H/ACA box 7A	100217451	ENSMUSG00000064563	Mm.484708	NR_028546	NA	6.5234	5.11006	5.43366	6.52168	6.01193	6.06757	5.47822	5.80552	4.9897	5.75328
100217453_at	Snord16a	small nucleolar RNA, C/D box 16A	100217453	NA	NA	NR_028548	NA	8.30401	5.38378	5.51743	8.44621	5.72089	7.10225	4.37529	5.81245	4.7475	4.75331
100217454_at	Snord37	small nucleolar RNA, C/D box 37	100217454	NA	NA	NR_028549	NA	3.36489	3.16491	3.24732	3.07365	3.02409	4.51854	3.16188	3.15992	3.93295	3.12402
100217455_at	Snord49a	small nucleolar RNA, C/D box 49A	100217455	ENSMUSG00000065734	NA	NR_028550	NA	5.1893	3.79279	3.36885	4.29641	3.67772	4.55092	3.39301	3.76491	3.88481	3.73013
100217456_at	Snord53	small nucleolar RNA, C/D box 53	100217456	NA	NA	NR_028551	NA	8.557	5.57337	6.18634	7.903	6.11011	5.87972	6.06742	5.45398	5.62714	6.36415
100217460_at	Snord85	small nucleolar RNA, C/D box 85	100217460	NA	NA	NR_028565	NA	3.22925	2.80811	3.37811	3.17008	2.96876	3.32431	2.56395	2.75542	3.12178	2.91455
100217464_at	Snora41	small nucleolar RNA, H/ACA box 41	100217464	NA	Mm.484706	NR_028558	NA	3.10718	2.93434	3.08249	3.01908	3.72202	3.08295	3.97376	4.15881	3.20518	3.49969
100226_at	Stx12	syntaxin 12	100226	ENSMUSG00000028879	Mm.28237	NM_133887,NP_598648	Q9ER00	6.58772	6.89463	6.62152	7.00974	6.57692	6.75723	6.82575	6.92252	6.96639	6.95743
100233175_at	AK010878	cDNA sequence AK010878	100233175	ENSMUSG00000091931	Mm.291222	NM_001142938,NP_001136410	P0C8B4	5.18292	4.18284	4.1291	5.39559	4.91012	4.93911	5.77314	5.39834	5.40753	4.40158
100233207_at	Gm17359	predicted gene, 17359	100233207	ENSMUSG00000091685	Mm.373801	NM_001142953,NP_001136425	E9QAV2	2.55962	2.1876	2.37552	2.1894	2.09836	2.02478	2.32168	2.10319	2.32031	2.26693
100270707_at	Gm14379	predicted gene 14379	100270707	ENSMUSG00000087252	Mm.117112	NR_026741	NA	3.19598	2.94441	3.1715	2.72929	2.99818	2.99087	2.85093	2.63044	2.64775	2.81671
100273_at	Osbpl9	oxysterol binding protein-like 9	100273	ENSMUSG00000028559	Mm.366315	NM_001134791,NM_133885,NM_173350,NP_001128263,NP_598646,NP_775485	A2A8Z1,E9PXZ2,Q5FWX7	7.46739	7.76286	7.58978	7.82473	7.65095	7.40475	7.69977	7.68892	7.66888	7.89116
100294583_at	Fam150b	family with sequence similarity 150, member B	100294583	ENSMUSG00000054204	Mm.399726	NM_001159743,NP_001153215	Q80UG6	3.02105	2.5967	2.31526	2.55603	2.42332	2.55879	2.61046	2.47365	2.75187	2.56711
100302498_at	Snora21	small nucleolar RNA, H/ACA box 21	100302498	NA	Mm.453536	NR_028078	NA	8.29511	6.74242	7.26692	8.02789	7.56576	8.30837	7.46557	8.20872	6.68752	7.274
100302565_at	Snord68	small nucleolar RNA, C/D box 68	100302565	NA	NA	NR_028128	NA	4.70149	2.29076	2.42229	4.17468	2.41812	2.71511	2.84685	2.31967	2.79537	2.69776
100302592_at	Snord14a	small nucleolar RNA, C/D box 14A	100302592	NA	NA	NR_028273	NA	4.76004	3.71908	3.31433	4.81784	3.18293	4.82534	3.43259	3.9983	3.28698	3.26987
100302594_at	Snord14e	small nucleolar RNA, C/D box 14E	100302594	NA	NA	NR_028275	NA	4.88437	6.01229	6.06983	5.48978	5.06258	7.03465	5.23149	5.81713	6.44763	4.83664
100302730_at	5830417I10Rik	gon-4-like pseudogene	100302730	NA	Mm.482358	NR_028359	NA	4.48826	4.98311	3.42634	3.67394	4.27593	3.91751	4.28993	4.66265	4.3924	4.31507
100303646_at	AF357355	snoRNA AF357355	100303646	ENSMUSG00000064621	NA	NR_028433	NA	3.15203	2.55439	2.77631	2.32233	2.37519	2.5141	2.33741	2.5268	2.39302	2.65078
100303738_at	D030025P21Rik	RIKEN cDNA D030025P21 gene	100303738	NA	Mm.479389	NR_028577	NA	2.99724	2.83183	2.6241	2.74169	2.97061	2.88073	2.76839	2.67907	2.87306	2.89681
100303739_at	Gm10844	predicted gene 10844	100303739	NA	Mm.449812	XR_105445,XR_106357,XR_106607	NA	2.3544	2.32689	2.49405	2.36857	2.4836	2.24289	2.22181	2.24932	2.33818	2.16479
100303740_at	Snora75	small nucleolar RNA, H/ACA box 75	100303740	NA	Mm.490948	NR_028478	NA	3.67394	2.05055	3.17937	5.22926	2.43084	3.47906	2.52792	3.63125	2.52792	2.36984
100303746_at	Snora20	small nucleolar RNA, H/ACA box 20	100303746	NA	NA	NR_028479	NA	3.06153	2.2979	2.42331	2.62488	2.42027	2.5316	2.39747	2.13636	2.58772	2.67628
100303747_at	Gm12238	predicted gene 12238	100303747	ENSMUSG00000065061,ENSMUSG00000087342	Mm.453534	NR_028480	NA	3.4511	2.93443	2.77721	4.02392	2.79704	4.03763	2.78973	3.15639	3.28357	3.05342
100303751_at	Snora31	small nucleolar RNA, H/ACA box 31	100303751	NA	Mm.484707	NR_028481	NA	4.60833	3.7433	4.08052	4.40575	3.51085	4.88129	3.84204	4.37291	3.85994	4.08369
100306943_at	Scarna13	small Cajal body-specific RNA 1	100306943	ENSMUSG00000088789	NA	NR_028576	NA	7.04947	5.92641	6.31427	6.74526	6.01044	6.04858	4.51692	6.83143	6.73517	7.1945
100306944_at	Snora73a	small nucleolar RNA, H/ACA box 73a	100306944	ENSMUSG00000064387	NA	NR_028512	NA	7.42353	6.79864	7.40924	7.66742	6.83785	9.62673	6.60197	7.96942	7.77625	8.64094
100306945_at	Snora73b	small nucleolar RNA, H/ACA box 73b	100306945	ENSMUSG00000065353	NA	NR_028513	NA	7.89293	7.56509	7.7088	8.28522	7.27413	10.1454	6.972	8.55831	8.83605	9.25148
100306955_at	Snora43	small nucleolar RNA, H/ACA box 43	100306955	ENSMUSG00000064858	Mm.491027	NR_028572	NA	3.66005	3.60842	3.50145	4.01974	3.53035	3.84401	3.40438	3.90462	3.67515	4.13322
100310809_at	Gm10509	zinc finger protein 51 pseudogene	100310809	NA	Mm.463100	NR_045766	NA	1.75343	2.14622	2.14929	2.02343	1.61306	2.1675	2.0595	2.10905	1.98024	1.94463
100310813_at	Snora16a	small nucleolar RNA, H/ACA box 16A	100310813	ENSMUSG00000065097	Mm.482271	NR_029412	NA	7.41433	5.98299	6.27057	6.91718	5.98374	7.70372	6.5339	7.97383	6.57078	7.31996
100312473_at	Vmn1r86	vomeronasal 1 receptor 86	100312473	ENSMUSG00000070816	Mm.480296	NM_001167536,NP_001161008	NA	1.96923	2.21902	2.38635	2.10653	2.09822	2.08693	1.79579	2.32569	2.25744	2.21409
100312484_at	Vmn1r196	vomeronasal 1 receptor 196	100312484	ENSMUSG00000069295	Mm.480290	NM_001167541,NP_001161013	Q5SVD5	2.38312	2.4369	2.61107	2.57602	2.39498	2.95357	2.68192	2.60537	2.60755	3.10878
100312485_at	Vmn1r221	vomeronasal 1 receptor 221	100312485	ENSMUSG00000061222	Mm.480288	NM_001167542,NP_001161014	NA	2.92434	2.76326	2.65122	2.43143	2.75403	2.82813	2.79702	2.70253	3.439	2.6409
100312987_at	Gm17252	predicted gene, 17252	100312987	ENSMUSG00000091215	Mm.445254	NM_001167677,NM_001199953,NP_001186882	E9Q658	2.40559	2.35714	2.46865	2.42977	2.52052	2.21598	2.48903	2.4709	2.31029	2.33948
100316688_at	Mir1929	microRNA 1929	100316688	NA	NA	NR_035450	NA	2.32844	2.624	3.40257	2.88968	2.83202	2.87396	2.9691	2.25373	2.76976	3.73072
100316717_at	Mir1839	microRNA 1839	100316717	NA	NA	NR_035501	NA	2.1208	2.09658	2.22269	2.10332	1.96385	2.53319	1.99274	2.11878	1.91875	1.91474
100316736_at	Mir599	microRNA 599	100316736	ENSMUSG00000076333	NA	NR_035527	NA	2.37144	1.98753	2.11087	1.93143	1.96385	1.96295	1.99144	2.01828	1.91394	2.08986
100316932_at	Snora28	small nucleolar RNA, H/ACA box 28	100316932	NA	Mm.484709	NR_033168	NA	6.74057	4.99858	4.35065	6.79234	4.36476	6.9466	4.47677	5.61714	3.67612	4.5891
100317_at	AU040320	expressed sequence AU040320	100317	ENSMUSG00000028830	Mm.206206	NM_001035525,NM_001035526,NM_133886,NP_001030602,NP_001030603,NP_598647	Q8K135	7.32872	7.52516	7.49661	7.6238	7.31711	7.27873	7.23749	7.46369	8.03115	7.60153
100322896_at	Gm17384	predicted gene, 17384	100322896	ENSMUSG00000090326	Mm.479821	NM_001170705,NP_001164176	E9PZX1	2.30646	2.22479	2.22765	1.96103	2.35502	2.12222	2.03389	2.29721	2.16983	2.17707
100328588_at	Nup62-il4i1	Nup62-Il4i1 protein	100328588	ENSMUSG00000074141	Mm.2565	NM_001171024,NP_001164495	D3Z4E0,O09046	4.44585	4.12893	5.23603	4.81183	4.30129	4.80167	4.51076	5.70019	3.42873	4.72103
100336_at	Ppp1r8	protein phosphatase 1, regulatory (inhibitor) subunit 8	100336	ENSMUSG00000028882	Mm.105230	NM_146154,NP_666266	Q8R3G1	4.61335	4.69917	4.52513	5.12653	4.94472	4.83141	4.57135	4.88364	4.81655	4.66399
100340_at	Smpdl3b	sphingomyelin phosphodiesterase, acid-like 3B	100340	ENSMUSG00000028885	Mm.287187	NM_133888,NP_598649	P58242,Q3TLX9	7.57956	8.14791	8.05597	7.6534	7.95381	8.62816	8.86243	9.32803	9.27652	9.04109
100342_at	Fam46b	family with sequence similarity 46, member B	100342	ENSMUSG00000046694	Mm.204656	NM_175307,NP_780516	Q8C152	4.55147	4.1882	4.20931	4.38538	4.14371	4.36972	4.15357	4.46232	4.42104	4.1477
100379145_at	Snora23	small nucleolar RNA, H/ACA box 23	100379145	NA	Mm.484711	NR_033336	NA	5.76228	5.6546	5.88265	6.08479	5.67388	7.37437	4.80648	5.41371	5.39495	5.28216
100383_at	Bsdc1	BSD domain containing 1	100383	ENSMUSG00000040859	Mm.17918	NM_133889,NP_598650	Q80Y55	7.07876	7.20646	7.28307	7.05843	7.05887	7.2218	7.20374	7.14909	7.2146	7.22814
100415785_at	Gm11559	predicted gene 11559	100415785	ENSMUSG00000090225	Mm.380213	NM_001177484,NP_001170955	Q9D3H7	2.3152	1.87007	2.00813	1.93663	2.06167	2.01268	2.01367	1.98948	1.98627	2.10499
100416706_at	AA987161	expressed sequence AA987161	100416706	ENSMUSG00000058093	Mm.478045	NM_001163246,NP_001156718	Q80VN4	3.74481	4.18075	4.25067	4.34236	4.75087	4.18737	4.7659	4.20549	4.11861	4.30972
100417514_at	Adh6b	alcohol dehydrogenase 6B (class V)	100417514	NA	NA	XM_003086329,XM_003688782,XP_003086377,XP_003688830	NA	1.86044	2.20117	2.30005	2.16942	2.19043	2.30366	2.14676	2.17705	2.50191	2.5081
100417675_at	Nlrp5-ps	NLR family, pyrin domain containing 5, pseudogene	100417675	NA	Mm.372763	NR_045119,NR_045120	NA	2.26843	2.17789	2.20086	2.05951	2.24976	2.32138	2.04617	2.25315	2.13415	2.29242
100418235_at	C130030K03Rik	proteasome (prosome, macropain) subunit, alpha type 6 pseudogene	100418235	NA	Mm.185993	NR_046212	NA	2.31456	2.20784	2.23924	2.214	2.16266	2.36758	2.26264	2.02561	2.19365	2.07787
100434_at	Slc44a1	solute carrier family 44, member 1	100434	ENSMUSG00000028412	Mm.270088,Mm.482207	NM_001159633,NM_133891,NP_001153105,NP_598652	A2AMH3,Q6X893	8.78436	9.15857	9.08115	8.95955	9.27172	8.5392	9.08145	8.84303	8.84906	8.86619
100465_at	Mob3c	MOB kinase activator 3C	100465	ENSMUSG00000028709	Mm.35571	NM_175308,NP_780517	B1ASD4,Q8BJG4	5.11132	5.30154	5.13645	4.75244	4.74829	5.29422	5.19931	5.13223	5.85109	5.51894
100470_at	Lao1	L-amino acid oxidase 1	100470	ENSMUSG00000024903	Mm.26698	NM_133892,NP_598653	B1ARV3	2.563	2.74712	2.41536	2.3943	2.34079	2.59826	2.39199	2.43969	2.45522	2.36153
100494_at	Zfand2a	zinc finger, AN1-type domain 2A	100494	ENSMUSG00000053581	Mm.24521	NM_001159908,NM_133349,NP_001153380,NP_579927	Q9JII7	8.22897	7.25488	7.24908	8.37235	7.28336	7.66743	7.73975	7.7779	8.20099	8.18412
100502590_at	4930469G21Rik	RIKEN cDNA 4930469G21 gene	100502590	NA	Mm.449990	NM_001195189,NP_001182118	Q9D5B7	2.19682	2.16445	2.3117	1.96578	2.00045	2.31093	2.13853	1.99676	1.99082	2.18681
100502698_at	1700021K19Rik	RIKEN cDNA 1700021K19 gene	100502698	ENSMUSG00000035629	Mm.327319	NM_001200038,NM_172615,NP_001186967,NP_766203	Q80U62	4.13935	5.28443	5.48341	4.33339	5.02143	4.77466	4.85433	4.92028	5.66181	5.59157
100502699_at	Gm19328	predicted gene, 19328	100502699	NA	Mm.7013	XR_106007,XR_107162	NA	3.6321	3.76688	3.51863	3.82385	4.32273	3.56676	3.50633	4.08774	4.12942	4.66418
100502700_at	AV039307	expressed sequence AV039307	100502700	ENSMUSG00000087519	Mm.330516,Mm.389330	NR_038349,NR_038350	NA	2.1959	2.33803	2.3278	2.32595	2.42635	2.33698	2.19943	2.20013	2.26795	2.33425
100502704_at	Gm19331	predicted gene, 19331	100502704	NA	Mm.300204	XR_106486	NA	2.18381	2.53538	3.02445	2.40773	2.4359	2.44521	2.46624	2.44893	2.8125	2.48559
100502723_at	Tsga8	testis specific gene A8	100502723	ENSMUSG00000035522	Mm.383210	NM_021898,NP_068698	Q9JJL0	2.08334	2.22579	2.06113	2.02144	2.09658	2.22889	2.42736	1.96643	2.21172	2.04778
100502777_at	LOC100502777	zinc finger protein 64-like	100502777	ENSMUSG00000027551	NA	XM_003084522,XM_003086272,XP_003084570,XP_003086320	NA	3.87982	2.88496	3.29191	3.28768	3.40615	3.35884	3.04212	3.8947	2.99387	3.45585
100502818_at	LOC100502818	uncharacterized LOC100502818	100502818	NA	NA	XM_003084779,XM_003086724,XP_003084827,XP_003086772	Q3UPP7	6.87034	6.27429	6.24228	7.24282	6.27074	6.13119	6.53344	7.27573	7.83148	8.56733
100502829_at	Gm9899	predicted gene 9899	100502829	NA	Mm.39944	NR_040427	NA	2.87142	2.70468	2.71477	2.84813	2.6896	3.06044	2.72404	2.84727	2.83728	2.86118
100502841_at	Epg5	ectopic P-granules autophagy protein 5 homolog (C. elegans)	100502841	ENSMUSG00000039840	Mm.297782,Mm.487550	NM_001195633,NP_001182562	Q80TA9	4.44188	4.94983	5.03265	4.65311	4.70352	4.95807	4.94399	4.96567	5.1185	4.75699
100502846_at	Gm19410	predicted gene, 19410	100502846	NA	Mm.334491	XM_003084762,XM_003688845,XM_003689431,XP_003084810,XP_003688893,XP_003689479	NA	2.70907	2.68349	2.78789	2.64537	2.74596	2.91055	2.55666	2.70838	2.64166	2.61629
100502861_at	Ccdc13	coiled-coil domain containing 13	100502861	ENSMUSG00000079235	Mm.335550	NM_001033784,NM_028384,NP_082660	D3YV10,Q3TYG3	2.8358	3.02285	2.95619	2.78455	2.90865	2.60022	2.95613	2.82664	2.88171	2.71356
100502876_at	Kcnmb3	potassium large conductance calcium-activated channel, subfamily M, beta member 3	100502876	ENSMUSG00000091091	Mm.383358	NM_001195074,NP_001182003	E9Q7U0	3.40851	3.15632	3.32513	3.07031	3.3543	2.95886	3.31169	3.25024	3.20273	3.15626
100502887_at	Olfr331	olfactory receptor 331	100502887	ENSMUSG00000058807	Mm.378539	NM_001011861,NP_001011861,XM_003945906,XP_003945955	F6WSM5	5.55772	3.19512	2.34258	4.37413	3.65368	3.35379	2.21371	3.39001	5.10033	3.90971
100502921_at	Gm10142	predicted gene 10142	100502921	ENSMUSG00000094146	Mm.486156	NM_001205035,NP_001191964	J3KMP7	3.7827	3.13824	3.14234	2.81943	3.05075	2.95607	2.9131	3.04007	3.28075	2.89227
100502936_at	E330021D16Rik	RIKEN cDNA E330021D16 gene	100502936	ENSMUSG00000045291	Mm.21182	NM_001201390,NP_001188319	Q8BW45	2.23131	2.26421	2.18808	1.99104	2.29959	2.28236	2.34739	2.24428	2.21618	2.41519
100502942_at	Gm4814	predicted gene 4814	100502942	NA	Mm.441946	NM_177623,NR_036451	NA	2.82708	3.09851	2.68387	3.09174	2.69206	2.86834	2.80112	2.81283	2.86834	2.58032
100502953_at	Gm10100	predicted gene 10100	100502953	ENSMUSG00000096421	Mm.486157	NM_001205033,NP_001191962	J3QK64	2.92979	2.98411	2.78381	2.83407	2.55599	2.73796	2.65876	2.45481	2.72537	2.56171
100502965_at	NA	NA	NA	NA	NA	NA	NA	2.30459	2.16342	2.11462	2.45289	2.18237	2.25659	2.02793	2.20969	2.31201	2.49868
100503002_at	LOC100503002	uncharacterized LOC100503002	100503002	NA	Mm.482384	XR_106453,XR_107670	NA	3.04142	2.15403	2.7648	2.37446	2.86547	2.13274	2.57827	2.0111	1.98679	2.29081
100503003_at	Gm17484	predicted gene, 17484	100503003	ENSMUSG00000091514	Mm.401217	XR_105203,XR_107987	NA	2.40598	2.44022	2.30284	2.38166	2.51161	2.43965	2.39026	2.23461	2.32031	2.19712
100503012_at	Gm19503	cytochrome c oxidase subunit 7B, mitochondrial-like	100503012	NA	Mm.490324	XR_140452,XR_141901	NA	6.11178	6.63626	6.79147	6.46829	6.70146	6.72892	6.49997	6.86837	6.4342	6.45076
100503019_at	Gm16551	predicted gene 16551	100503019	ENSMUSG00000066477	Mm.482658	NR_045284	NA	2.33978	2.36061	2.29341	2.31498	2.28626	2.26981	2.24422	2.39842	2.24189	2.21495
100503041_at	Pdzd7	PDZ domain containing 7	100503041	ENSMUSG00000074818	Mm.329877	NM_001195265,NM_177605,NP_001182194	E9Q9W7	2.73463	3.11277	3.26259	2.86337	2.87928	2.9384	2.92811	3.07854	2.86421	2.91206
100503043_at	Armcx4	armadillo repeat containing, X-linked 4	100503043	ENSMUSG00000049804	Mm.31961	NM_001202500,NP_001189429	E9PWM3	2.34639	2.82138	2.96251	2.55301	2.7074	2.89518	2.64739	2.82885	2.8685	3.13258
100503044_at	A730020M07Rik	RIKEN cDNA A730020M07 gene	100503044	ENSMUSG00000044522	Mm.65320	NM_176992,NR_036456,NR_036457,NR_036458	NA	3.30057	2.7109	2.99924	2.68309	2.51004	2.81997	2.6333	3.05608	2.66962	2.98958
100503047_at	LOC100503047	eukaryotic translation initiation factor 1A, X-chromosomal-like	100503047	ENSMUSG00000069276	NA	XM_003085585,XM_003945922,XP_003085633,XP_003945971	NA	2.10002	1.91453	2.05079	1.80541	1.85826	2.05176	1.97902	1.86237	1.97196	1.98989
100503055_at	LOC100503055	60S ribosomal protein L29-like	100503055	ENSMUSG00000074516	NA	XM_003086155,XM_003945619,XP_003086203,XP_003945668	NA	10.5779	9.40992	9.55252	10.4818	10.2137	9.84453	8.62375	9.00319	8.25889	8.76612
100503085_at	Klhl3	kelch-like 3	100503085	ENSMUSG00000014164	Mm.379256,Mm.490332	NM_001195075,NP_001182004	I6L891	2.94516	2.66964	2.52521	2.61608	2.72158	2.78024	2.74484	2.81852	2.44491	2.66944
100503127_at	Gm19566	60S ribosomal protein L15-like	100503127	NA	NA	NA	NA	4.02431	3.88041	4.1779	3.65498	3.80426	3.4799	3.45397	3.92908	3.49041	3.43965
100503181_at	NA	NA	NA	NA	NA	NA	NA	2.30689	2.57556	2.53578	2.26627	2.22647	2.07337	2.41673	2.71318	2.60099	2.45215
100503185_at	Btbd8	BTB (POZ) domain containing 8	100503185	ENSMUSG00000070632	Mm.366650	NM_001255991,NP_001242920	D3YUB6	2.23736	2.69727	2.4653	2.34373	2.74005	2.54523	2.64836	2.8806	2.4311	2.03686
100503192_at	Gm19587	ADP-ribosylation factor 1-like	100503192	NA	NA	NA	NA	4.59953	5.31113	5.00246	4.8594	5.4871	4.82434	4.89542	5.02498	4.34674	4.99968
100503240_at	Gm15070	predicted gene 15070	100503240	NA	Mm.387258	NM_001195579,NP_001182508	Q3UHV4	2.24473	1.98395	2.12089	2.14298	2.20163	2.23549	2.20863	2.2036	2.17733	2.36796
100503261_at	Gm19618	predicted gene, 19618	100503261	NA	NA	XM_003084660,XM_003086534,XP_003084708,XP_003086582	NA	2.53238	2.49932	2.66969	2.51677	2.61207	2.67483	2.62416	2.56149	2.67163	2.53647
100503266_at	Gm19620	60S ribosomal protein L26-like	100503266	NA	NA	NA	NA	2.32685	2.3585	2.05756	2.22985	2.5827	2.61056	2.19783	2.06984	2.24699	2.25115
100503298_at	Gm19631	predicted gene, 19631	100503298	NA	Mm.419997	XR_104946,XR_104947,XR_107748,XR_107749,XR_107750	NA	6.59396	6.44608	6.43634	6.98186	5.61185	6.79926	7.15169	6.38327	6.60891	6.24083
100503311_at	Pifo	primary cilia formation	100503311	ENSMUSG00000010136	Mm.386825	NM_001200028,NM_029604,NP_001186957,NP_083880	Q9D9W1	2.76814	2.30584	2.35256	2.17174	2.29246	2.45088	2.28046	2.33799	2.19622	2.39197
100503337_at	Gm9895	predicted gene 9895	100503337	NA	Mm.103412	NR_045687	NA	4.43839	4.42957	4.22277	4.03692	4.60192	5.89521	4.94749	5.8124	5.02577	5.18893
100503359_at	5530401N12Rik	RIKEN cDNA 5530401N12 gene	100503359	NA	Mm.475179	XR_105839,XR_107066,XR_140423,XR_141467	NA	2.48115	2.39364	2.70412	2.53444	2.36138	2.5681	2.57294	2.38268	2.64681	2.62532
100503361_at	Tmem95	transmembrane protein 95	100503361	ENSMUSG00000094845	Mm.340490	NM_001195710,NP_001182639	P0DJF3	2.88665	2.28845	3.12096	2.61893	2.72822	2.69819	2.49549	2.68083	2.58718	3.40307
100503386_at	Gm4980	predicted gene 4980	100503386	ENSMUSG00000096606	Mm.180719	NM_001195529,NP_001182458	Q8C013	3.78389	3.84164	3.49616	3.48727	3.45525	4.0295	3.79753	3.80385	4.09675	3.71067
100503427_at	Gm10390	predicted gene 10390	100503427	ENSMUSG00000097368	Mm.446834,Mm.447034	NR_045793	NA	2.16999	2.38192	2.59681	2.35936	2.19719	2.33539	2.2865	2.42204	2.62294	2.78115
100503432_at	Gm19688	60S ribosomal protein L23-like	100503432	NA	NA	NA	NA	2.77745	2.41795	2.29423	2.75547	2.49995	2.49248	2.54916	2.43966	2.5865	2.64626
100503467_at	AA667203	expressed sequence AA667203	100503467	NA	Mm.482595	XR_141351	NA	2.6377	2.43021	2.43908	2.79181	3.04437	2.51352	2.37973	2.5365	2.66919	2.77544
100503486_at	Olfr936	olfactory receptor 936	100503486	ENSMUSG00000095194	Mm.482069	NM_207139,NP_997022	J3KMV2	2.16592	1.76378	1.98898	1.87183	1.81857	2.31158	1.84311	1.84149	1.94451	1.95789
100503495_at	A930016O22Rik	RIKEN cDNA A930016O22 gene	100503495	ENSMUSG00000040705	Mm.410762	NR_073014,NR_073015	NA	3.42736	3.23592	2.84264	3.08758	3.29884	3.25513	3.02642	3.12354	3.35033	3.33803
100503545_at	Nuggc	nuclear GTPase, germinal center associated	100503545	ENSMUSG00000061356	Mm.297364	NM_001195674,NP_001182603	D3YY21	2.74658	2.51173	2.431	2.40368	2.57487	2.44284	2.41035	2.30693	2.38361	2.69779
100503562_at	Ttc6	tetratricopeptide repeat domain 6	100503562	NA	Mm.84118	XM_003084900,XM_003085811,XP_003084948,XP_003085859	NA	2.57884	2.38425	2.37695	2.22718	2.33805	2.4356	2.25504	2.14178	2.16319	2.18989
100503565_at	Gm9926	predicted gene 9926	100503565	NA	Mm.98256	NR_040528	NA	4.31577	6.0843	6.45516	4.27156	6.3583	6.7624	5.62459	6.46827	6.69476	6.82859
100503605_at	Beta-s	hemoglobin subunit beta-1-like	100503605	ENSMUSG00000073940,ENSMUSG00000052305	Mm.288567	NM_001201391,NP_001188320	A8DUK4,P02088	3.53089	3.30585	2.31526	3.40693	3.35447	3.18927	5.87978	7.34235	2.60099	2.45055
100503613_at	5031434C07Rik	RIKEN cDNA 5031434C07 gene	100503613	NA	Mm.136719	NM_177012,NR_045986,NR_045987	NA	2.28899	2.27115	2.14718	2.29591	2.29208	2.13928	2.32375	2.37225	2.20213	2.45672
100503615_at	NA	NA	NA	NA	NA	NA	NA	3.91456	3.80406	3.90427	3.94164	3.66916	4.31672	3.79524	3.61522	4.39866	4.32971
100503659_at	Dos	downstream of Stk11	100503659	ENSMUSG00000035640	Mm.485395	NM_001195268,NM_015761,NP_001182197,NR_036582	E9QP85,Q66L44	3.27315	3.16354	3.39827	3.29453	3.28694	3.54977	3.30424	3.43242	3.29343	3.39584
100503695_at	NA	NA	NA	NA	NA	NA	NA	2.74533	2.47504	2.49428	2.50821	2.3504	2.54541	2.64704	2.49933	2.70607	2.56145
100503696_at	LOC100503696	uncharacterized protein C2orf16-like	100503696	ENSMUSG00000044581	Mm.84735	XM_003084854,XM_003085726,XP_003084902,XP_003085774	NA	2.19466	2.18353	2.36215	2.06759	2.13418	2.13377	2.03828	2.13177	2.0872	2.19464
100503720_at	LOC100503720	uncharacterized LOC100503720	100503720	ENSMUSG00000039563	NA	XR_104930,XR_107679	NA	2.00612	2.07664	2.81709	2.44482	1.99138	2.49838	2.17244	2.21025	2.32999	2.64922
100503724_at	Gm15118	predicted gene 15118	100503724	ENSMUSG00000027679	Mm.389927	XM_003084719,XP_003084767	Q9CQV7	5.48753	6.7192	7.39722	6.65209	6.74435	6.50565	6.20737	6.55054	7.30749	7.3115
100503759_at	Gm5084	predicted gene 5084	100503759	NA	Mm.38101	NM_177810,NR_036449	NA	2.79751	2.79072	2.78233	2.71341	2.42555	2.63505	2.62629	2.54479	2.46802	2.21937
100503793_at	LOC100503793	uncharacterized LOC100503793	100503793	NA	Mm.415976	XR_141030,XR_141553	NA	4.13277	4.18067	4.10825	4.08161	4.08612	4.08444	4.11197	3.97955	4.05393	4.29578
100503794_at	Gm9920	predicted gene 9920	100503794	ENSMUSG00000053749	Mm.360519	NR_045093	NA	3.7377	3.18008	3.35746	3.60025	3.43192	3.51338	3.68171	4.22151	3.60707	4.37901
100503799_at	Gm7931	predicted pseudogene 7931	100503799	ENSMUSG00000003038,ENSMUSG00000070713	NA	XM_003084619,XM_003946163,XP_003084667,XP_003946212	P09602,Q5BL14	6.81831	6.43489	6.34805	6.75002	6.73036	6.8085	6.44254	6.45741	6.10498	5.86434
100503802_at	Gm10419	predicted gene 10419	100503802	ENSMUSG00000072769	Mm.131865	XR_168625,XR_168854	NA	2.35573	2.35268	2.5087	2.19843	2.03866	2.33939	2.19457	2.19622	2.16328	2.28779
100503803_at	Gm17434	predicted gene, 17434	100503803	NA	Mm.484214	XM_003085506,XM_003086430,XP_003085554,XP_003086478	NA	1.89628	2.35818	1.89628	2.0879	2.31722	2.26096	2.41588	2.16226	2.35465	2.81481
100503812_at	3300002A11Rik	RIKEN cDNA 3300002A11 gene	100503812	ENSMUSG00000033731	Mm.442580	XR_141142,XR_141682	NA	2.16617	2.22104	2.07673	2.2508	2.18794	2.20264	2.15713	2.32193	2.24293	2.16575
100503842_at	2410022M11Rik	RIKEN cDNA 2410022M11 gene	100503842	NA	Mm.297636	XR_141234	NA	3.12445	3.14018	3.89909	3.07083	2.98496	3.60141	3.34225	3.20307	2.93966	3.05971
100503849_at	1700011J10Rik	RIKEN cDNA 1700011J10 gene	100503849	NA	Mm.389285	NM_183265,NR_045269	NA	4.38251	4.26417	3.96861	4.01081	4.26352	4.29708	3.95188	3.9562	4.15719	4.28621
100503879_at	Gm5901	predicted gene 5901	100503879	ENSMUSG00000078611	Mm.380109	NM_001195727,NP_001182656	D3YVJ1	2.70012	2.71972	2.99257	2.71962	2.84889	2.73352	2.6943	2.67092	2.74902	2.73189
100503881_at	Gm10343	60S ribosomal protein L30-like	100503881	NA	NA	NA	NA	3.93112	1.76923	3.05719	3.42961	3.34041	3.05719	3.47545	3.05719	2.45215	2.25198
100503884_at	Ccdc149	coiled-coil domain containing 149	100503884	ENSMUSG00000045790	Mm.332379,Mm.483034	NM_001256059,NP_001242988	F6V035	2.82253	2.87682	2.69887	2.78533	2.8047	2.82488	2.74428	2.83054	2.87564	2.79428
100503895_at	Tpsab1	tryptase alpha/beta 1	100503895	ENSMUSG00000024173	Mm.3301	NM_031187,NP_112464,NR_033521	A1Z090,Q02844	2.37185	2.26852	2.31134	2.2844	2.21454	2.25891	2.41348	2.1838	2.25708	2.27234
100503915_at	Smpd5	sphingomyelin phosphodiesterase 5	100503915	ENSMUSG00000071724	Mm.393455	NM_001195537,NP_001182466	D6MZJ6	2.83215	2.9328	3.16119	3.10027	3.03531	4.20122	3.21843	3.22104	3.32138	3.737
100503956_at	LOC100503956	EVI5-like protein-like	100503956	ENSMUSG00000011832	NA	XM_003688843,XM_003688844,XM_003689427,XM_003689428,XP_003688891,XP_003688892,XP_003689475,XP_003689476	NA	3.24991	2.8395	3.23884	2.57193	2.61789	2.77222	2.73115	2.75464	2.89957	2.98997
100503966_at	LOC100503966	uncharacterized LOC100503966	100503966	NA	NA	XM_003084645,XM_003689388,XP_003084693,XP_003689436	Q52KM3	2.42449	2.47842	2.45479	2.29652	2.21785	2.47206	2.22502	2.39883	2.41092	2.50073
100503991_at	Acpt	acid phosphatase, testicular	100503991	ENSMUSG00000012777	Mm.367353	NM_001195034,NP_001181963	F6WRF1	3.29167	3.55387	3.44583	3.24678	3.51843	3.39966	3.5065	3.48532	3.44535	3.66527
100504005_at	Gm20010	predicted gene, 20010	100504005	NA	Mm.458052	XR_106202,XR_106681	NA	4.234	3.11524	3.46431	3.99222	3.62027	4.5902	4.03097	4.54008	2.90266	4.7278
100504019_at	Gm20017	predicted gene, 20017	100504019	NA	NA	XM_003085008,XM_003085926,XP_003085056,XP_003085974	NA	2.5985	2.67978	2.67869	2.68188	2.68508	2.45315	2.53075	2.99462	2.88136	2.89239
100504039_at	LOC100504039	uncharacterized LOC100504039	100504039	NA	NA	NA	NA	2.49791	2.59094	2.48354	2.628	2.26284	2.86889	2.61409	2.6173	2.80815	2.66787
100504061_at	8030451A03Rik	RIKEN cDNA 8030451A03 gene	100504061	ENSMUSG00000073821	Mm.373659	NM_001001494,XR_140615,XR_142089	NA	2.55141	2.2454	2.68269	2.10316	2.33943	2.52802	2.25093	2.12248	2.21363	2.2165
100504104_at	Gm16062	predicted gene 16062	100504104	ENSMUSG00000087249	Mm.391737	NR_045686	NA	2.46594	2.31269	2.23794	2.23478	2.2154	2.33041	2.25723	2.37304	2.1648	2.19785
100504140_at	4930412M03Rik	RIKEN cDNA 4930412M03 gene	100504140	ENSMUSG00000051008	Mm.72458	NM_177098,XR_141096	NA	3.24324	2.88199	3.271	2.96777	2.97199	3.13095	2.99246	2.90942	2.93256	2.98801
100504156_at	Fam181a	family with sequence similarity 181, member A	100504156	ENSMUSG00000096753	Mm.425749	NM_001195726,NP_001182655	J3QNB7	3.16698	3.10019	3.14477	2.86161	2.95701	3.03015	3.03753	3.18384	3.44722	3.15607
100504157_at	Gm20091	cytochrome c oxidase, subunit VIIc pseudogene	100504157	ENSMUSG00000094249	NA	NA	NA	5.2503	5.08237	5.03045	5.00383	5.11552	5.10545	4.56963	4.93679	4.62783	5.02523
100504162_at	Prss51	protease, serine, 51	100504162	ENSMUSG00000052099	Mm.72752	NM_001193631,NP_001180560	E9PXD1	3.92753	3.85165	3.69742	3.8099	3.64402	3.78176	3.92753	3.88051	3.89236	4.04228
100504164_at	Cmtm1	CKLF-like MARVEL transmembrane domain containing 1	100504164	ENSMUSG00000031876	Mm.443302	NM_181990,NP_871790	B7ZP21	2.21486	2.0961	2.01055	2.08532	2.29976	2.0321	2.05734	2.14189	2.34787	2.39096
100504178_at	A030003K02Rik	RIKEN cDNA A030003K02 gene	100504178	ENSMUSG00000087050	Mm.274329,Mm.406828	XR_106205,XR_106683	NA	3.63557	3.52264	3.60124	3.52032	3.46195	3.57696	3.58246	3.64852	3.45083	3.88548
100504186_at	C230013L11Rik	RIKEN cDNA C230013L11 gene	100504186	NA	Mm.347709	NM_176985,XR_140415,XR_141342,XR_141820	NA	2.54544	2.40717	2.58933	2.40779	2.49359	2.44073	2.56546	2.49882	2.52616	2.50953
100504195_at	Micalcl	MICAL C-terminal like	100504195	ENSMUSG00000030771	Mm.291129	NM_027587,NP_081863	Q9D5U9	4.22526	5.25223	5.245	4.98794	5.08223	4.96707	4.92716	4.68421	6.0294	5.74597
100504196_at	Gm10023	predicted gene 10023	100504196	NA	Mm.397205,Mm.400670	XR_140939	NA	3.37616	3.30081	3.25641	3.41183	3.16477	3.42739	3.4669	3.41363	3.30197	3.33157
100504207_at	Gm1082	predicted gene 1082	100504207	ENSMUSG00000062132	Mm.297831	NM_001004161,NR_036630	NA	3.09835	2.8538	2.94902	2.92011	2.90223	3.0086	2.75278	2.69264	2.83407	2.98762
100504225_at	Gm9828	predicted gene 9828	100504225	NA	Mm.256021	XR_105579,XR_106822	NA	3.8814	3.21726	3.18717	3.33199	3.24731	3.16893	3.143	3.00054	3.05354	3.34385
100504234_at	Ccdc170	coiled-coil domain containing 170	100504234	ENSMUSG00000019767	Mm.291807	NM_001195672,NP_001182601	F6ST92	2.56962	2.4913	2.51393	2.44035	2.51149	2.31674	2.44463	2.43328	2.52369	2.58055
100504250_at	Gm10088	ubiquitin-conjugating enzyme E2 pseudogene	100504250	ENSMUSG00000060811	NA	NA	NA	3.1044	3.04714	3.45253	2.85518	3.07696	3.28335	2.9366	3.43696	2.93044	3.35912
100504285_at	Abhd12b	abhydrolase domain containing 12B	100504285	ENSMUSG00000090121	Mm.291105	NM_001195033,NP_001181962	G3UZN6	2.3596	2.21259	2.22121	2.17911	2.20739	2.37732	2.26815	2.28854	2.24576	2.23282
100504309_at	2010003O02Rik	RIKEN cDNA 2010003O02 gene	100504309	NA	Mm.392019	NR_045265	NA	5.71083	5.27016	5.44368	5.0698	5.08739	5.22937	4.7995	4.69996	4.75325	5.83984
100504341_at	Gm20184	predicted gene, 20184	100504341	NA	Mm.289387,Mm.398001	XR_105717,XR_106935,XR_141272,XR_141776	NA	2.8654	2.89446	3.68359	3.9819	2.15411	2.45215	2.75542	3.57482	3.13269	2.68488
100504360_at	D730003I15Rik	RIKEN cDNA D730003I15 gene	100504360	NA	Mm.16927	NM_001033188,XR_140481,XR_141936	NA	2.99924	2.77289	2.96337	2.92715	2.64523	2.69936	2.73981	2.79305	3.10347	2.93704
100504399_at	C130021I20Rik	Riken cDNA C130021I20 gene	100504399	NA	Mm.72070	NM_177842,NR_046275	NA	2.76677	2.57899	2.49783	2.4522	2.63807	2.50519	2.2694	2.41087	2.57852	2.68266
100504404_at	H2-Ea-ps	histocompatibility 2, class II antigen E alpha, pseudogene	100504404	NA	Mm.15680	NM_010381,NP_034511,XM_003688950,XP_003688998	Q31092	2.53894	2.38512	2.56005	2.2008	2.38484	2.5294	3.0821	2.47348	2.51701	3.13487
100504406_at	Gm10617	predicted gene 10617	100504406	NA	Mm.483191	XR_140899,XR_142304	NA	2.72748	3.28565	2.7897	2.48297	2.79663	2.79391	2.48845	2.70162	2.70953	2.9011
100504423_at	NA	NA	NA	NA	NA	NA	NA	2.22188	2.32122	2.38573	2.22267	2.36369	2.27591	2.48073	2.2892	2.32797	2.45167
100504464_at	E230016K23Rik	RIKEN cDNA E230016K23 gene	100504464	ENSMUSG00000051832	Mm.341706	NR_036452,NR_036453	NA	2.41975	2.33425	2.36411	2.22075	2.3503	2.38801	2.37002	2.20449	2.52448	2.41346
100504486_at	Gdap10	ganglioside-induced differentiation-associated-protein 10	100504486	NA	Mm.440246	NR_045032	NA	4.89108	4.31381	3.80576	5.44972	3.39843	5.17154	4.07755	4.63571	4.43108	4.52698
100504518_at	3425401B19Rik	RIKEN cDNA 3425401B19 gene	100504518	ENSMUSG00000071540	Mm.318319	NM_001195097,NP_001182026	D3Z1D3	2.41448	2.54481	2.45688	2.31075	2.37207	2.46326	2.49244	2.37214	2.47256	2.51909
100504527_at	Gm10374	predicted gene 10374	100504527	NA	Mm.341797	XR_106218,XR_106583	NA	4.2353	4.03422	4.20201	3.69938	3.68513	4.68852	3.83212	4.04047	3.9347	4.13686
100504592_at	1700104B16Rik	RIKEN cDNA 1700104B16 gene	100504592	ENSMUSG00000049476	Mm.160107	XR_140879	NA	2.45215	2.33785	2.37148	2.31804	2.3121	2.45432	2.08107	2.19199	2.32674	1.97136
100504594_at	A630012P03Rik	RIKEN cDNA A630012P03 gene	100504594	ENSMUSG00000055110	Mm.447008	NR_045367	NA	2.42091	2.3928	2.68619	2.3893	2.16865	2.41983	2.30341	2.38011	2.24375	2.34981
100504608_at	LOC100504608	protein FAM119B-like	100504608	ENSMUSG00000080115	Mm.486142	NM_001205036,NP_001191965	D3YWP0	2.59382	2.82421	2.49185	2.57734	2.72419	2.97252	2.90421	2.91794	2.91409	2.51682
100504611_at	Gm10495	predicted gene 10495	100504611	ENSMUSG00000012422	Mm.429135	XM_003085140,XM_003086078,XP_003085188,XP_003086126	NA	2.63519	3.28184	3.15054	3.15834	2.71217	2.78681	2.87224	2.68239	2.83036	3.39721
100504632_at	Gm11478	60S ribosomal protein L13a-like	100504632	NA	Mm.439933	XR_141061,XR_141582	NA	9.39111	9.36861	9.6659	9.32056	9.6903	10.1553	9.01475	9.22948	8.75052	9.40737
100504650_at	A730085E03Rik	RIKEN cDNA A730085E03 gene	100504650	NA	Mm.208374	NM_207256,XR_141356,XR_168776	NA	3.56664	3.21523	3.15425	3.12181	2.9531	3.0227	3.12958	3.03683	3.34395	3.13716
100504651_at	NA	NA	NA	NA	NA	NA	NA	2.90181	2.71113	2.35431	2.82623	2.4807	2.8478	2.45556	2.47483	2.60861	2.65422
100504663_at	Atg14	autophagy related 14	100504663	ENSMUSG00000037526	Mm.287279,Mm.470462	NM_172599,NP_766187	Q8CDJ3	5.29432	4.2051	3.97144	5.04463	4.078	4.3219	4.20886	4.33963	4.55502	4.67306
100504696_at	Gm20359	predicted gene, 20359	100504696	NA	Mm.454182	XR_105198,XR_108005	NA	3.88962	4.40634	4.12915	3.82836	3.67969	4.12149	4.37446	4.00561	4.59184	4.03706
100504715_at	Tmppe	transmembrane protein with metallophosphoesterase domain	100504715	ENSMUSG00000079260	Mm.290516	NM_001200002,NP_001186931	D3Z286	2.87942	3.5497	3.56081	3.31612	3.56801	3.40883	3.88608	3.50252	3.58687	3.43577
100504733_at	A730018C14Rik	RIKEN cDNA A730018C14 gene	100504733	NA	Mm.255309	NM_176956,NR_036459	NA	2.48096	2.8712	2.12947	2.1894	2.32031	2.46401	2.14054	2.19622	2.52705	2.23787
100504779_at	LOC100504779	uncharacterized LOC100504779	100504779	ENSMUSG00000049606	Mm.440526	XR_107723,XR_107724,XR_140730,XR_140731	NA	4.7993	5.47893	5.80411	4.98654	4.93497	5.67217	3.49769	5.17108	4.11852	4.21201
100505050_at	NA	NA	NA	NA	NA	NA	NA	3.44924	3.49382	3.60763	3.33759	3.53756	3.62072	3.88892	3.87996	3.89412	3.60247
100515_at	Zfp518b	zinc finger protein 518B	100515	ENSMUSG00000046572	Mm.38277	NM_001081144,NM_001177902,NP_001074613,NP_001171373	J3QPN0	2.35812	2.62484	2.78593	2.45955	2.4467	2.4092	2.37547	2.49111	2.23195	2.38495
100526510_at	Mir3107	microRNA 3107	100526510	NA	NA	NR_037293	NA	4.32337	4.3738	4.3165	4.36949	4.16523	4.69137	3.98776	4.38745	4.24886	4.6336
100526546_at	Mir3068	microRNA 3068	100526546	NA	NA	NR_037228	NA	2.59499	2.20878	2.5366	2.47861	2.29927	2.39593	2.1176	2.21302	2.15617	2.18676
100529074_at	Snora33	small nucleolar RNA, H/ACA box 33	100529074	NA	Mm.371846	NR_037680	NA	5.14057	3.50663	4.04877	5.06188	3.94038	5.10444	3.88403	5.25295	4.17611	5.42161
100529076_at	Snord42a	small nucleolar RNA, C/D box 42A	100529076	NA	NA	NR_037682	NA	4.71645	3.582	4.04629	4.9675	3.20197	4.17491	3.02603	3.26522	3.50743	2.88116
100529077_at	Snord42b	small nucleolar RNA, C/D box 42B	100529077	NA	NA	NR_037683	NA	4.3037	4.67458	4.36577	4.69089	4.76851	5.96292	3.45321	4.37306	4.01845	3.44043
100532_at	Rell1	RELT-like 1	100532	ENSMUSG00000047881	Mm.486353	NM_145923,NP_666035	Q8K2J7	5.29873	5.00312	5.25252	5.33727	4.87788	4.94048	5.30882	4.92762	4.84456	4.82973
100535_at	Oas1d	2'-5' oligoadenylate synthetase 1D	100535	ENSMUSG00000032623	Mm.247620	NM_133893,NP_598654	Q3UXA2,Q8VI95	2.45764	2.0446	2.34572	2.15935	2.22526	2.20155	2.14368	2.27541	2.27081	2.22135
100554_at	AA792892	expressed sequence AA792892	100554	ENSMUSG00000095505,ENSMUSG00000073497	Mm.327439	NM_178894,NP_849225,XM_003946169,XP_003946218	Q8C6S1	1.86313	2.86496	3.83636	2.65354	2.76297	2.02571	2.19622	2.32031	3.45639	2.96365
100559_at	Ugt2b38	UDP glucuronosyltransferase 2 family, polypeptide B38	100559	ENSMUSG00000061906	Mm.212589	NM_133894,NP_598655	Q91WH2	2.76275	2.97125	3.06633	2.25551	2.64526	2.91621	2.72975	2.44704	2.78104	4.70503
100561_at	Slc15a4	solute carrier family 15, member 4	100561	ENSMUSG00000029416	Mm.28506	NM_133895,NP_598656	Q91W98	4.345	4.45769	4.4452	4.29763	4.28817	4.34834	4.12279	4.24769	4.15999	3.96824
100579147_at	Gm10619	predicted gene 10619	100579147	ENSMUSG00000074067	Mm.109205	NR_077222,XR_140835,XR_142239	NA	2.60837	2.3193	2.69744	2.47393	2.51192	2.47866	2.47645	2.55505	2.52705	2.46352
100604_at	Lrrc8c	leucine rich repeat containing 8 family, member C	100604	ENSMUSG00000054720	Mm.319847,Mm.392291	NM_133897,NP_598658	Q8R502	2.95457	2.91798	2.9873	3.19925	2.82679	3.39511	4.03165	3.7755	3.87883	4.06684
100608_at	Noc4l	nucleolar complex associated 4 homolog (S. cerevisiae)	100608	ENSMUSG00000033294	Mm.29960	NM_153570,NP_705798	Q8BHY2	5.26923	6.00551	5.71696	5.89859	6.24411	5.66691	5.95163	5.616	5.10182	4.55723
100609_at	Nsun5	NOL1/NOP2/Sun domain family, member 5	100609	ENSMUSG00000000916	Mm.281189	NM_145414,NP_663389	Q8K4F6	3.24233	3.17061	3.44377	3.3097	3.35605	3.31308	3.23111	3.19388	3.32095	3.27312
100637_at	N4bp2l1	NEDD4 binding protein 2-like 1	100637	ENSMUSG00000041132	Mm.279932	NM_133898,NP_598659	Q3V2Q8	3.43954	3.44721	3.52155	3.64763	3.90251	3.86253	3.27196	3.69144	3.89894	5.09347
100647_at	Upk3b	uroplakin 3B	100647	ENSMUSG00000042985	Mm.3089,Mm.402943	NM_175309,NP_780518	Q80YF6	3.22188	3.37016	2.82491	2.84021	3.18136	2.91353	3.10753	3.12485	3.39708	3.01548
100662_at	D930016D06Rik	RIKEN cDNA D930016D06 gene	100662	ENSMUSG00000097392	Mm.319836	NR_030673	NA	2.5387	2.71479	2.98275	2.77001	2.51771	2.63373	2.48081	2.65821	2.97979	2.69916
100678_at	Psph	phosphoserine phosphatase	100678	ENSMUSG00000029446	Mm.271784	NM_133900,NP_598661	Q99LS3	3.09534	3.29252	3.22514	3.22927	3.36218	3.30504	3.33243	3.25953	3.19478	3.15267
100683_at	Trrap	transformation/transcription domain-associated protein	100683	ENSMUSG00000045482	Mm.273570	NM_001081362,NP_001074831	E9QLK7	5.04046	5.19333	5.16097	5.39914	5.2459	4.96133	5.34063	5.19432	4.91664	4.96793
100689703_at	9330133O14Rik	RIKEN cDNA 9330133O14 gene	100689703	NA	Mm.271989,Mm.471548	NR_045696	NA	3.55359	3.16336	3.18494	3.38923	3.28046	3.51805	3.33123	3.22893	3.2955	3.37865
100689_at	Spon2	spondin 2, extracellular matrix protein	100689	ENSMUSG00000037379	Mm.34694	NM_133903,NP_598664	Q8BMS2	2.73984	2.58376	2.55827	2.48032	2.43614	2.56546	2.4518	2.51203	2.57672	2.66248
100705_at	Acacb	acetyl-Coenzyme A carboxylase beta	100705	ENSMUSG00000042010	Mm.81793	NM_133904,NP_598665	E9Q4Z2,Q3UHC8,Q6JIZ0,Q9ESZ3	2.87051	2.97405	2.91756	2.94963	2.85287	2.91528	3.05539	2.9751	2.90536	3.05862
100710_at	Pds5b	PDS5, regulator of cohesion maintenance, homolog B (S. cerevisiae)	100710	ENSMUSG00000034021	Mm.32959	NM_175310,NP_780519	Q4VA53	4.40627	4.76027	4.30425	4.65629	5.20956	4.67926	4.91947	4.79876	4.95328	4.95834
100715_at	Papd4	PAP associated domain containing 4	100715	ENSMUSG00000042167	Mm.242865	NM_133905,NP_598666	Q91YI6	7.36346	7.20054	6.8917	7.39692	7.10908	7.16535	6.83867	6.634	6.6222	7.03791
100727_at	Ugt2b34	UDP glucuronosyltransferase 2 family, polypeptide B34	100727	ENSMUSG00000029260	Mm.281844	NM_153598,NP_705826	Q8K154	10.2208	10.6631	11.0994	10.1706	10.2773	9.87682	10.0162	10.2219	10.6486	10.8441
100732_at	Mapre3	microtubule-associated protein, RP/EB family, member 3	100732	ENSMUSG00000029166	Mm.332295,Mm.471154	NM_133350,NP_579928	Q2UZW7,Q6PER3	5.96432	5.70587	5.59925	5.73365	5.533	6.58883	6.58124	6.58156	6.76386	6.86022
100736249_at	Mira	mistral long non-coding RNA	100736249	NA	Mm.294826	NR_045199	NA	2.37893	3.07676	3.06524	2.32031	2.52452	3.73924	2.9773	2.53647	2.536	3.03191
100737_at	Dcun1d4	DCN1, defective in cullin neddylation 1, domain containing 4 (S. cerevisiae)	100737	ENSMUSG00000051674	Mm.220312	NM_001190733,NM_001190734,NM_178896,NP_001177662,NP_001177663,NP_849227	B7ZMU0,Q8C5X2,Q8CCA0	4.11709	4.26994	4.2205	4.45181	4.2559	4.3094	4.8298	4.69129	4.91019	4.48552
100756_at	Usp30	ubiquitin specific peptidase 30	100756	ENSMUSG00000029592	Mm.240421	NM_001033202,NP_001028374	Q3UN04	5.72704	5.44078	5.57331	5.74071	5.56007	4.9247	5.28193	4.89324	4.84057	4.71813
100763_at	Ube3c	ubiquitin protein ligase E3C	100763	ENSMUSG00000039000	Mm.137746	NM_133907,NP_598668	Q80U95	6.73163	6.93152	6.61543	6.78019	7.04821	6.41816	6.59529	6.51944	6.48699	6.54197
100764_at	1110008J03Rik	RIKEN cDNA 1110008J03 gene	100764	ENSMUSG00000029600	Mm.9654	NM_029096,NM_133908,NP_083372,NP_598669	Q9D1H0	3.54868	3.65882	3.51155	3.49873	3.7823	3.3645	3.68451	3.65428	3.54953	3.54925
100775173_at	Ighv1-74	immunoglobulin heavy variable V1-74	100775173	NA	NA	NA	NA	2.40088	1.9465	2.60009	2.12174	2.19335	2.31526	2.385	2.06186	2.48988	2.34687
100775175_at	Ighv1-82	immunoglobulin heavy variable 1-82	100775175	NA	NA	NA	NA	3.62592	3.32535	3.72659	5.07704	2.76997	5.39725	5.20106	3.74395	5.91246	4.97016
100855_at	Tbc1d14	TBC1 domain family, member 14	100855	ENSMUSG00000029192	Mm.486203	NM_001113362,NM_001113364,NM_133910,NP_001106833,NP_001106835,NP_598671	E9PYB1,E9Q8K4,G3UVU5,Q5U224,Q76LY3,Q8CGA2	6.34606	6.21512	6.48235	6.36505	6.2177	5.58727	6.13605	6.60213	6.33653	6.16368
100861491_at	n-R5s136	nuclear encoded rRNA 5S 136	100861491	ENSMUSG00000096037	NA	NR_046144	NA	6.23739	5.24567	5.80218	6.11409	5.58014	7.02475	6.18255	6.20101	6.23504	6.87544
100861531_at	Rn45s	45S pre-ribosomal RNA	100861531	NA	NA	NR_046233	NA	12.4559	12.6126	12.5243	12.5953	12.6736	12.9522	12.5002	12.5768	12.6166	12.5946
100861571_at	DQ267101	snoRNA DQ267101	100861571	ENSMUSG00000064496	NA	NR_046305	NA	2.61563	2.23954	2.43101	2.08483	2.17386	2.53647	2.19157	2.29089	2.09822	2.27435
100861572_at	DQ267102	snoRNA DQ267102	100861572	ENSMUSG00000064417	NA	NR_046306	NA	2.41044	2.30959	2.45344	2.40164	2.57548	2.46803	2.5525	2.35241	2.50015	2.47831
100861595_at	LOC100861595	uncharacterized LOC100861595	100861595	NA	NA	XM_003945403,XM_003946184,XP_003945452,XP_003946233	NA	1.88166	2.49217	2.17902	2.1894	2.22577	1.96959	2.11664	2.02434	1.77007	2.3893
100861596_at	Gm21062	predicted gene, 21062	100861596	NA	NA	NA	NA	2.4483	2.14298	2.65827	1.97778	1.96243	2.59153	2.17766	2.15705	2.18346	2.44442
100861601_at	Gm21067	predicted gene, 21067	100861601	NA	NA	XM_003688893,XP_003688941	NA	2.17297	2.13341	2.02811	2.28403	1.90757	1.90634	1.84933	2.47694	2.0939	2.04734
100861616_at	NA	NA	NA	NA	NA	NA	NA	2.21214	2.14636	2.38445	1.91853	2.54185	1.8598	2.34683	2.05786	2.25901	2.71233
100861625_at	NA	NA	NA	NA	NA	NA	NA	8.89323	9.03656	8.67764	9.23467	8.83375	9.73736	9.27861	9.46845	10.1983	9.73638
100861639_at	NA	NA	NA	NA	NA	NA	NA	2.66307	2.25607	3.39462	2.75044	2.34366	2.02813	2.20021	2.33581	2.49018	1.95445
100861722_at	LOC100861722	uncharacterized LOC100861722	100861722	NA	NA	XM_003688907,XP_003688955	NA	2.43864	2.47305	2.36929	2.64554	2.12361	2.62902	2.37133	2.79329	2.18056	2.89954
100861726_at	NA	NA	NA	NA	NA	NA	NA	3.52526	3.24749	2.76915	3.11592	3.10448	4.24683	2.92446	3.4501	2.97778	3.18039
100861910_at	NA	NA	NA	NA	NA	NA	NA	2.62339	2.31667	2.45197	2.44449	2.60601	2.58736	2.4383	2.45565	2.41273	2.77969
100861916_at	LOC100861916	zinc finger protein 292-like	100861916	NA	NA	XM_003688940,XM_003689302,XP_003688988,XP_003689350	NA	4.78251	4.88654	4.92386	4.69378	4.77085	5.13589	4.92534	5.03425	5.05885	5.05129
100861934_at	LOC100861934	uncharacterized LOC100861934	100861934	NA	NA	XM_003688768,XP_003688816	Q78U92	4.47753	3.25072	2.99073	4.70101	2.91072	3.20088	3.98667	2.9363	2.67089	2.51705
100861952_at	LOC100861952	uncharacterized LOC100861952	100861952	NA	NA	XM_003945469,XM_003945858,XP_003945518,XP_003945907	NA	3.094	3.01422	3.21456	2.85649	3.01089	2.96141	3.28056	2.94342	2.85987	2.70856
100861990_at	NA	NA	NA	NA	NA	NA	NA	2.49205	2.77817	2.50583	2.50348	2.31757	2.21629	2.59935	2.35419	2.0599	2.50348
100862004_at	NA	NA	NA	NA	NA	NA	NA	10.559	10.2795	9.92718	10.079	9.7505	10.5356	9.698	9.4429	9.40138	9.43605
100862057_at	NA	NA	NA	NA	NA	NA	NA	6.39145	5.89999	6.10428	6.4028	5.94895	6.80727	5.90969	6.19787	5.86006	5.87163
100862144_at	NA	NA	NA	NA	NA	NA	NA	2.80671	2.86404	2.79738	3.16026	2.88758	3.11377	2.87509	2.85036	2.77819	2.71679
100862174_at	NA	NA	NA	NA	NA	NA	NA	10.0306	10.7958	10.3992	10.0084	10.453	10.1384	9.37382	9.50884	11.2573	10.6067
100862181_at	NA	NA	NA	NA	NA	NA	NA	2.4397	2.55731	2.57521	2.52073	2.58994	2.60005	2.56638	2.59069	2.58812	2.37308
100862213_at	NA	NA	NA	NA	NA	NA	NA	2.50514	2.13352	3.01633	2.52808	2.01877	2.20065	1.93182	2.26971	2.34364	2.16835
100862255_at	NA	NA	NA	NA	NA	NA	NA	2.54529	2.75542	3.47545	2.41345	2.37624	3.28666	2.7855	2.25744	3.29587	2.71311
100862303_at	NA	NA	NA	NA	NA	NA	NA	2.81147	2.46713	2.52682	2.36902	2.61793	2.83719	2.40206	2.34512	2.56858	2.53592
100862307_at	NA	NA	NA	NA	NA	NA	NA	2.42254	2.05894	2.23417	2.08291	3.21194	2.37292	2.44069	2.32547	2.23998	2.26308
100862319_at	NA	NA	NA	NA	NA	NA	NA	2.45039	2.39049	2.05492	2.2309	2.23992	2.38088	2.03633	2.19265	2.16627	2.52965
100900_at	Hscb	HscB iron-sulfur cluster co-chaperone homolog (E. coli)	100900	ENSMUSG00000043510	Mm.200231	NM_153571,NP_705799	Q8K3A0	4.019	3.86071	3.86046	3.93297	4.25395	3.75053	3.52694	3.82598	3.75284	3.62222
100910_at	Chpf2	chondroitin polymerizing factor 2	100910	ENSMUSG00000038181	Mm.140672	NM_133913,NP_598674	Q3UU43	4.54931	4.72563	4.26359	4.51836	4.31022	4.65909	3.67123	3.9809	4.08643	4.23347
100929_at	Tyw1	tRNA-yW synthesizing protein 1 homolog (S. cerevisiae)	100929	ENSMUSG00000056310	Mm.271296	NM_001015876,NM_178897,NP_001015876,NP_849228	Q8BJM7	5.26658	5.53336	5.89892	5.20362	5.21622	5.23837	5.67513	5.79951	4.83963	5.31805
100952_at	Emilin1	elastin microfibril interfacer 1	100952	ENSMUSG00000029163	Mm.286375	NM_133918,NP_598679	Q99K41	3.11963	3.04645	2.94406	2.98102	3.13753	3.33844	3.20033	3.05771	3.23295	3.06576
100972_at	Rab28	RAB28, member RAS oncogene family	100972	ENSMUSG00000029128	Mm.41555	NM_027295,NP_081571	Q3TWY9,Q99KL7	3.42858	3.7033	3.75392	3.53376	3.84896	3.75782	3.67147	3.68822	3.07797	3.33709
100978_at	Nfxl1	nuclear transcription factor, X-box binding-like 1	100978	ENSMUSG00000072889	Mm.187453,Mm.462187	NM_133921,NP_598682	E9Q8I7	5.11174	4.53585	4.56611	5.00516	4.52352	4.47497	4.33979	4.26201	4.58613	4.26715
100986_at	Akap9	A kinase (PRKA) anchor protein (yotiao) 9	100986	ENSMUSG00000040407	Mm.46044	NM_194462,NP_919444	E9QQ10,Q70FJ1	6.25914	6.47159	6.61041	6.71555	6.37652	6.51059	6.51997	6.36076	6.63473	6.37209
101023_at	Zfp513	zinc finger protein 513	101023	ENSMUSG00000043059	Mm.45033	NM_001177901,NM_175311,NP_001171372,NP_780520	Q6PD29	5.49287	5.87426	6.15538	5.658	5.83587	6.15178	6.07258	5.89981	5.68055	5.79349
101095_at	Zfp282	zinc finger protein 282	101095	ENSMUSG00000025821	Mm.440186	NM_146175,NP_666287	E9PVC2	3.36071	3.69007	3.85365	3.98569	3.98187	3.74374	3.67472	3.42709	3.79971	3.53746
101100_at	Ttll3	tubulin tyrosine ligase-like family, member 3	101100	ENSMUSG00000030276	Mm.388573	NM_001142732,NM_133923,NP_001136204,NP_598684	A4Q9E5	4.13618	4.52563	4.33688	3.9795	4.27602	5.04631	3.96711	4.07303	5.22749	4.66067
101113_at	Snx21	sorting nexin family member 21	101113	ENSMUSG00000050373	Mm.295647,Mm.475496,Mm.475604	NM_133924,NP_598685	Q3UR97	3.94072	3.81601	3.9872	3.87315	3.95909	4.20596	3.8673	3.97238	3.98907	3.72966
101118_at	Tmem168	transmembrane protein 168	101118	ENSMUSG00000029569	Mm.254845	NM_028990,NP_083266	Q91VX9	5.06575	4.61819	4.72679	5.05515	4.92317	4.78099	4.70046	4.62077	4.36887	4.49656
101122_at	Rpusd3	RNA pseudouridylate synthase domain containing 3	101122	ENSMUSG00000051169	Mm.31204	NM_001033204,NP_001028376	Q14AI6	4.43769	4.29857	4.3368	4.61755	4.47527	4.01964	3.71561	3.67883	3.97476	4.02889
101142_at	Itfg2	integrin alpha FG-GAP repeat containing 2	101142	ENSMUSG00000001518	Mm.490330	NM_133927,NP_598688	Q91WI7	5.34847	4.91408	4.65106	5.3069	5.02657	5.21201	4.89744	5.0991	4.79779	4.5693
101148_at	B630005N14Rik	RIKEN cDNA B630005N14 gene	101148	ENSMUSG00000042742	Mm.354863	NM_175312,NP_780521	Q8BXK4	4.67888	5.0243	4.74057	5.18113	4.70762	4.91103	5.21959	5.03953	4.53085	5.04221
101185_at	Pot1a	protection of telomeres 1A	101185	ENSMUSG00000029676	Mm.274589,Mm.397208	NM_133931,NP_598692	Q91WC1	3.72366	4.31365	4.34776	3.82716	4.64727	3.67193	3.84568	4.09811	3.96361	4.30407
101187_at	Parp11	poly (ADP-ribose) polymerase family, member 11	101187	ENSMUSG00000037997	Mm.110818	NM_181402,NP_852067	Q8CFF0	3.83609	3.68227	3.97398	3.50622	3.72392	4.32611	3.64444	4.16457	3.62382	3.84996
101197_at	Zfp956	zinc finger protein 956	101197	ENSMUSG00000045466	Mm.241063	NM_178898,NP_849229	Q3UZY6,Q4VA54,Q8BR38	3.87313	3.5306	3.53891	3.94778	3.47551	3.05505	3.17724	3.11423	3.5755	3.21515
101202_at	Hepacam2	HEPACAM family member 2	101202	ENSMUSG00000044156	Mm.206911	NM_178899,NP_849230	Q4VAH7	5.51157	6.06455	5.57771	5.20667	5.92036	4.82111	4.45518	5.02614	6.20827	5.96574
101206_at	Tada3	transcriptional adaptor 3	101206	ENSMUSG00000048930	Mm.266811	NM_133932,NP_598693	Q8R0L9	4.22503	5.10971	4.7643	4.50553	5.42683	5.4389	4.71711	5.2212	5.24537	5.13187
101214_at	Tra2a	transformer 2 alpha homolog (Drosophila)	101214	ENSMUSG00000029817	Mm.196598	NM_198102,NP_932770	E9QP00	5.43593	6.67762	6.35881	6.36147	6.68099	7.18299	7.15888	7.36443	7.15519	6.85
101240_at	Wdr91	WD repeat domain 91	101240	ENSMUSG00000058486	Mm.152120,Mm.474518	NM_001013366,NP_001013384	Q7TMQ7	4.19552	3.8071	3.97372	4.03501	3.57441	3.76355	3.88609	3.7609	3.78583	3.57631
101314_at	Brk1	BRICK1, SCAR/WAVE actin-nucleating complex subunit	101314	ENSMUSG00000033940	Mm.485793	NM_133937,NP_598698	Q91VR8	8.78185	8.44736	8.65605	8.95709	8.92979	8.80988	8.48185	8.80703	8.54107	8.76129
101320_at	Dyrk4	dual-specificity tyrosine-(Y)-phosphorylation regulated kinase 4	101320	ENSMUSG00000030345	Mm.44896	NM_207210,NP_997093	Q8BI55	2.16852	2.3262	2.27464	2.27628	2.33741	2.30724	2.23715	2.46096	2.54091	2.41438
101351_at	Eogt	EGF domain-specific O-linked N-acetylglucosamine (GlcNAc) transferase	101351	ENSMUSG00000035245	Mm.486365	NM_175313,NP_780522	Q8BYW9	6.10909	5.78974	5.68103	6.05805	5.90792	5.31702	5.51274	5.3361	5.2889	5.37118
101358_at	Fbxl14	F-box and leucine-rich repeat protein 14	101358	ENSMUSG00000030019	Mm.125477	NM_133940,NP_598701	Q8BID8	5.47827	5.16989	5.56578	5.58351	5.20839	5.22133	4.75443	5.09591	5.78541	5.48662
101401_at	Adamts9	a disintegrin-like and metallopeptidase (reprolysin type) with thrombospondin type 1 motif, 9	101401	ENSMUSG00000030022	Mm.158235,Mm.257557	NM_175314,NP_780523	E9PYV8	2.8698	2.84393	2.70885	2.7518	2.69952	2.79944	2.79958	2.72807	2.81455	2.804
101434_at	Ceacam15	carcinoembryonic antigen-related cell adhesion molecule 15	101434	ENSMUSG00000078795	Mm.102767	NM_175315,NP_780524	NA	2.48699	2.5182	2.60425	2.47056	2.34018	2.48727	2.47221	2.58088	2.62076	2.48425
101437_at	Dhx32	DEAH (Asp-Glu-Ala-His) box polypeptide 32	101437	ENSMUSG00000030986	Mm.199223	NM_133941,NP_598702	Q8BZS9	6.73898	6.72238	6.44253	6.71682	6.80711	6.66992	6.89474	6.95283	6.23236	5.99313
101471_at	Phrf1	PHD and ring finger domains 1	101471	ENSMUSG00000038611	Mm.248656	NM_001081118,NM_207211,NP_001074587	A6H619	4.5065	4.96772	4.96028	4.91733	4.98536	5.16668	5.26851	5.19401	4.89345	4.46897
101476_at	Plekha1	pleckstrin homology domain containing, family A (phosphoinositide binding specific) member 1	101476	ENSMUSG00000040268	Mm.323554	NM_133942,NP_598703	Q8BUL6	4.8821	5.32319	4.98346	5.37855	5.24012	6.14558	5.9587	5.65165	6.82375	6.96286
101488_at	Slco2b1	solute carrier organic anion transporter family, member 2b1	101488	ENSMUSG00000030737	Mm.11249,Mm.442286	NM_001252530,NM_001252531,NM_175316,NP_001239459,NP_001239460,NP_780525	Q3TQJ3,Q3V1K7,Q8BXB6	4.41859	5.77916	5.648	5.03249	5.82326	4.60436	4.48029	4.63639	5.71184	5.7416
101489_at	Ric8	resistance to inhibitors of cholinesterase 8 homolog (C. elegans)	101489	ENSMUSG00000025485	Mm.281916	NM_053194,NP_444424	Q3TIR3	5.79509	5.30729	5.12912	5.70686	5.27576	4.99934	5.32128	5.6809	5.44825	5.15435
101490_at	Inpp5f	inositol polyphosphate-5-phosphatase F	101490	ENSMUSG00000042105	Mm.490344	NM_178641,NP_848756	B2RQ14,Q8CDA1	3.90447	3.29752	3.2367	3.33567	3.23734	3.76345	3.69339	3.68377	3.24681	3.19088
101497_at	Plekhg2	pleckstrin homology domain containing, family G (with RhoGef domain) member 2	101497	ENSMUSG00000037552	Mm.235700	NM_001083912,NM_138752,NP_001077381,NP_620091	E9QKB6,G5E8T4,Q6KAU7	4.98099	4.64909	4.95275	4.87833	4.93187	5.463	5.05502	5.01307	5.25336	5.16364
101502_at	Hsd3b7	hydroxy-delta-5-steroid dehydrogenase, 3 beta- and steroid delta-isomerase 7	101502	ENSMUSG00000042289	Mm.486340	NM_001040684,NM_133943,NP_001035774,NP_598704	Q9EQC1	5.8236	6.04342	5.98897	5.8673	6.02413	6.22028	6.04381	6.04975	6.09062	6.02473
101513_at	Mob2	MOB kinase activator 2	101513	ENSMUSG00000025147	Mm.53259	NM_028308,NP_082584	Q8VI63	5.54098	5.5397	5.43984	5.62407	5.82426	5.00661	5.26991	5.33014	5.1279	5.27146
101533_at	Klk9	kallikrein related-peptidase 9	101533	ENSMUSG00000047884	Mm.19942	NM_028660,NP_082936	Q32M27	2.41829	2.24479	2.21693	2.23801	2.21	2.21678	2.18607	2.25296	2.30246	2.28572
101540_at	Prkd2	protein kinase D2	101540	ENSMUSG00000041187	Mm.1881,Mm.488710	NM_001252458,NM_178900,NP_001239387,NP_849231	Q8BZ03	4.30913	4.00119	3.937	3.94163	4.06485	4.16852	4.30157	4.23807	4.12803	4.12646
101543_at	Wtip	WT1-interacting protein	101543	ENSMUSG00000036459	Mm.422738	NM_207212,NP_997095	Q7TQJ8	4.33317	4.77538	4.49256	4.44062	4.66229	4.86451	4.78099	4.72973	4.4534	4.05355
101544_at	Zfp575	zinc finger protein 575	101544	ENSMUSG00000066721	Mm.20117	NM_001033205,NP_001028377	B2RX29,Q3TXZ1	3.09271	2.902	2.97235	2.5104	2.56288	2.6662	2.80338	2.75542	2.66101	2.66101
101565_at	Ccp110	centriolar coiled coil protein 110	101565	ENSMUSG00000033904	Mm.23279	NM_182995,NP_892040	Q7TSH4	3.0728	2.86417	2.89993	3.11844	2.95529	3.07309	3.27952	2.97169	3.04094	3.02613
101568_at	Vrk3	vaccinia related kinase 3	101568	ENSMUSG00000002205	Mm.28816	NM_133945,NP_598706	Q3TAR6,Q8K3G5	6.21279	6.2777	6.01695	6.11047	6.12005	5.79422	5.72968	6.11516	5.83789	6.17342
101592_at	Eftud1	elongation factor Tu GTP binding domain containing 1	101592	ENSMUSG00000038563	Mm.238020	NM_001159672,NM_175317,NP_001153144,NP_780526	Q8C0D5	6.69445	6.58817	6.42866	6.61229	6.4026	6.60796	6.53661	6.51594	6.3407	6.13414
101602_at	AI467606	expressed sequence AI467606	101602	ENSMUSG00000045165	Mm.490357	NM_178901,NP_849232	Q8C708	2.7001	2.71331	2.8217	2.49455	2.64692	2.64215	2.58126	2.54148	2.66698	2.96378
101604_at	E430018J23Rik	RIKEN cDNA E430018J23 gene	101604	ENSMUSG00000078580	Mm.334241	NM_198011,NP_932128	E9PZQ8	3.35708	3.94281	4.27307	3.25008	3.81209	3.85512	3.47545	4.18794	3.84909	3.8499
101612_at	Grwd1	glutamate-rich WD repeat containing 1	101612	ENSMUSG00000053801	Mm.274847	NM_153419,NP_700468	Q5XJZ3,Q810D6	4.63843	4.65599	4.2914	4.52041	4.87676	4.33094	4.43706	4.12855	3.69267	3.47545
101613_at	Nlrp6	NLR family, pyrin domain containing 6	101613	ENSMUSG00000038745	Mm.386833	NM_001081389,NM_133946,NP_001074858,NP_598707	E9QNS0	7.30115	8.54344	8.09138	7.51602	8.29702	7.73052	7.65632	7.7417	8.24554	8.23035
101631_at	Pwwp2b	PWWP domain containing 2B	101631	ENSMUSG00000060260	Mm.334300	NM_001033206,NM_001098636,NP_001028378,NP_001092106	E9Q9M8,Q14AS8,Q3TYY8	4.78574	4.01322	4.41731	4.65112	4.49296	4.42859	4.33787	4.44637	4.32326	4.08236
101685_at	Spty2d1	SPT2, Suppressor of Ty, domain containing 1 (S. cerevisiae)	101685	ENSMUSG00000049516	Mm.155687	NM_175318,NP_780527	Q68FG3	4.30913	4.6623	4.54257	4.74457	4.55633	3.9564	4.2807	4.34095	4.62914	4.29491
101700_at	Trim68	tripartite motif-containing 68	101700	ENSMUSG00000073968	Mm.39043	NM_198012,NP_932129	G3X9I6	3.62892	3.83432	3.57521	3.58631	3.62166	3.92978	3.65835	3.68593	3.76102	3.51983
101706_at	Numa1	nuclear mitotic apparatus protein 1	101706	ENSMUSG00000066306	Mm.27259	NM_133947,NP_598708	E9Q7G0,Q80Y35	6.77463	6.93947	6.99023	7.06478	6.91114	7.04096	6.80767	6.9301	7.45226	7.17627
101739_at	Psip1	PC4 and SFRS1 interacting protein 1	101739	ENSMUSG00000028484	Mm.105331,Mm.448301	NM_133948,NP_598709	Q99JF8	3.15097	3.93762	3.92508	4.01396	4.09676	3.64769	3.92601	3.86313	3.87306	3.64294
101744_at	C330005M16Rik	RIKEN cDNA C330005M16 gene	101744	ENSMUSG00000037469	Mm.26022	NM_175319,NP_780528	B2RRA7,Q8BX37	2.84339	2.84957	2.72051	2.96602	3.06532	2.76614	2.78584	2.95851	2.83824	2.9069
101772_at	Ano1	anoctamin 1, calcium activated chloride channel	101772	ENSMUSG00000031075	Mm.26700	NM_001242349,NM_178642,NP_001229278,NP_848757	G8JL82,Q8BHY3	2.56757	2.90929	2.68525	2.77173	3.10027	3.87656	3.32637	3.1108	2.45391	2.8826
101809_at	Spred3	sprouty-related, EVH1 domain containing 3	101809	ENSMUSG00000037239	Mm.377262	NM_182927,NP_891557	Q6P6N5	2.73694	2.62786	2.5146	2.73559	2.57823	2.70647	2.85694	2.61083	2.80215	2.68721
101831_at	C230052I12Rik	RIKEN cDNA C230052I12 gene	101831	ENSMUSG00000030493	Mm.389855	NM_178643,NP_848758	Q8BHL6	4.90422	5.93235	6.04483	4.82095	6.06649	5.50061	5.53726	5.46904	4.80066	4.96264
101835_at	AW146154	expressed sequence AW146154	101835	ENSMUSG00000074166	Mm.370336	NM_001033530,NP_001028702	Q3TPQ7	3.22714	3.45299	3.62341	3.03446	3.46723	3.64981	3.31345	3.67337	3.38991	3.77644
101861_at	Ints4	integrator complex subunit 4	101861	ENSMUSG00000025133	Mm.27383	NM_027256,NP_081532	Q8CIM8	6.17367	6.53447	6.39604	6.16782	6.56943	6.06479	6.36018	5.93908	5.84019	5.76823
101867_at	Rrp8	ribosomal RNA processing 8, methyltransferase, homolog (yeast)	101867	ENSMUSG00000030888	Mm.231400	NM_025897,NM_133951,NP_080173,NP_598712	E9PVA2,Q9DB85	6.09734	5.91483	5.76008	5.98987	6.26654	6.02156	6.02719	5.79856	5.56539	5.55524
101869_at	Unc45a	unc-45 homolog A (C. elegans)	101869	ENSMUSG00000030533	Mm.243024	NM_133952,NP_598713	Q99KD5	6.34882	5.76777	5.77905	6.27456	5.77351	6.04342	6.23135	6.00488	5.72144	5.94639
101883_at	Igflr1	IGF-like family receptor 1	101883	ENSMUSG00000036826	Mm.333757	NM_145580,NP_663555	Q3U4N7	3.83196	3.94268	4.09348	3.66019	3.95683	4.81403	4.27601	3.95905	4.71601	4.75531
101943_at	Sf3b3	splicing factor 3b, subunit 3	101943	ENSMUSG00000033732	Mm.236123	NM_133953,NP_598714	B2RSV4,Q921M3	7.99105	7.85041	7.85458	8.2971	8.18127	7.75809	7.93531	7.60765	7.5789	7.10218
101966_at	D8Ertd738e	DNA segment, Chr 8, ERATO Doi 738, expressed	101966	ENSMUSG00000019362	Mm.200723	NM_001007571,NP_001007572	Q8R1F0	5.68355	5.94265	5.83652	5.90826	5.95606	5.71968	5.66342	5.7108	5.7082	5.98688
101985_at	Usb1	U6 snRNA biogenesis 1	101985	ENSMUSG00000031792	Mm.29069	NM_133954,NP_598715	Q91W78	5.65424	5.53155	5.80042	5.59539	5.9226	5.61693	6.00725	5.76302	5.27146	5.68761
101994_at	Zfp828	zinc finger protein 828	101994	ENSMUSG00000047710	Mm.289346,Mm.412576	NM_181854,NP_862902	Q8K327	5.50328	5.4565	5.29038	5.94952	5.67776	5.27496	5.21032	5.23505	5.16061	5.09751
102022_at	Ces2a	carboxylesterase 2A	102022	ENSMUSG00000055730	Mm.212983	NM_001190330,NM_133960,NP_001177259,NP_598721	E9Q3D0,Q3TMR2,Q8QZR3	5.83609	5.84722	6.9176	6.26247	6.05436	5.42195	4.03048	5.20082	7.18978	8.21625
102032_at	AI316807	expressed sequence AI316807	102032	ENSMUSG00000031534	Mm.378231	NM_001012667,NM_001146117,NP_001012685,NP_001139589	E9PUT6,Q80ZU4	6.05208	5.83698	6.27023	5.81681	6.08672	5.89513	5.79917	6.07703	5.8212	5.94663
102058_at	Exoc8	exocyst complex component 8	102058	ENSMUSG00000074030	Mm.347360,Mm.392449	NM_198103,NP_932771	Q6PGF7	4.22881	5.13664	4.86046	4.24163	5.08034	4.85066	4.96068	4.78426	4.60315	4.98785
102060_at	Gadd45gip1	growth arrest and DNA-damage-inducible, gamma interacting protein 1	102060	ENSMUSG00000033751	Mm.489649	NM_183358,NP_899202	Q9CR59	5.52551	6.15491	5.80885	6.03135	6.45737	5.62538	5.64124	5.83629	5.56714	5.26948
102075_at	Plekhg4	pleckstrin homology domain containing, family G (with RhoGef domain) member 4	102075	ENSMUSG00000014782	Mm.32034	NM_001081333,NM_175321,NP_001074802	F8VPS6	2.67914	2.763	2.72176	2.62261	2.64783	2.59753	2.64454	2.65123	2.72527	2.69454
102093_at	Phkb	phosphorylase kinase beta	102093	ENSMUSG00000036879	Mm.237296	NM_199446,NP_955517	Q7TSH2	5.95576	6.09914	6.21905	6.09337	6.42179	5.89506	6.29183	6.03596	6.15223	6.60116
102098_at	Arhgef18	rho/rac guanine nucleotide exchange factor (GEF) 18	102098	ENSMUSG00000004568	Mm.170461	NM_133962,NP_598723	Q6P9R4	4.17511	4.50531	4.79987	4.52232	4.5603	4.76853	4.76789	4.88856	4.35819	4.87843
102103_at	Mtus1	mitochondrial tumor suppressor 1	102103	ENSMUSG00000045636	Mm.149438	NM_001005863,NM_001005864,NM_001005865,NP_001005863,NP_001005864,NP_001005865	Q5HZI1	4.68749	4.73382	5.02929	4.86988	5.04349	5.0843	5.01567	4.77684	4.94054	4.96737
102115_at	Dohh	deoxyhypusine hydroxylase/monooxygenase	102115	ENSMUSG00000078440	Mm.294975	NM_133964,NP_598725	Q99LN9	4.98427	4.40138	4.63353	4.96437	4.89542	4.20112	4.31915	4.16175	4.44776	4.3198
102122_at	Fam192a	family with sequence similarity 192, member A	102122	ENSMUSG00000031774	Mm.250425	NM_028221,NP_082497	Q91WE2	6.25318	6.79067	7.04238	6.26447	6.7797	6.67755	6.46763	6.169	6.75605	6.53074
102124_at	Enkd1	enkurin domain containing 1	102124	ENSMUSG00000013155	Mm.276087	NM_198299,NP_938041	Q7TSV9	2.87206	3.46335	3.35133	3.1	3.60972	3.56407	3.2641	3.47313	3.15815	3.07548
102141_at	Snx25	sorting nexin 25	102141	ENSMUSG00000038291	Mm.267258	NM_207213,NP_997096	Q3ZT31	5.83889	6.59334	6.67538	6.57108	6.22958	6.65765	6.73527	6.91685	7.51661	7.51765
102162_at	Taf5l	TAF5-like RNA polymerase II, p300/CBP-associated factor (PCAF)-associated factor	102162	ENSMUSG00000038697	Mm.291777	NM_133966,NP_598727	Q91WQ5	5.61832	5.22819	5.10535	5.81217	5.14725	4.99248	4.88928	4.87717	4.77114	4.89456
102182_at	Prmt10	protein arginine methyltransferase 10 (putative)	102182	ENSMUSG00000037134	Mm.197630	NM_001081240,NM_178903,NP_001074709	F8WIU7,Q3U3W5	4.61183	4.03984	4.0478	4.6868	4.02675	3.94627	3.95112	4.27146	3.97953	4.06537
102193_at	Zdhhc7	zinc finger, DHHC domain containing 7	102193	ENSMUSG00000031823	Mm.240076	NM_133967,NP_598728	Q91WU6	7.17538	7.23037	6.88475	7.35819	6.83022	6.65546	6.96836	7.08301	7.05753	7.05498
102209_at	Snapc2	small nuclear RNA activating complex, polypeptide 2	102209	ENSMUSG00000011837	Mm.28452	NM_133968,NP_598729	Q91XA5	5.28079	4.43876	4.64064	5.74177	5.07635	5.0699	4.93132	4.77278	4.32596	4.6107
102247_at	Agpat6	1-acylglycerol-3-phosphate O-acyltransferase 6 (lysophosphatidic acid acyltransferase, zeta)	102247	ENSMUSG00000031545	Mm.200898	NM_018743,NP_061213	Q8K2C8	5.29496	5.207	4.91625	5.28682	5.40251	5.00781	5.43351	5.51201	5.32305	5.18461
102278_at	Cpne7	copine VII	102278	ENSMUSG00000034796	Mm.36434	NM_170684,NP_733785	Q0VE82	2.76565	2.25003	2.521	2.50155	2.67717	2.73386	2.76315	2.47215	2.65209	2.6606
102294_at	Cyp4v3	cytochrome P450, family 4, subfamily v, polypeptide 3	102294	ENSMUSG00000079057	Mm.245297	NM_133969,NP_598730	B2RSR0,Q9DBW0	9.29202	8.26407	9.37278	9.36188	8.83661	8.40286	8.43565	9.33633	10.5165	10.3842
102323_at	Dcun1d2	DCN1, defective in cullin neddylation 1, domain containing 2 (S. cerevisiae)	102323	ENSMUSG00000038506	Mm.368890	NM_001024504,NM_001042649,NM_001042650,NM_001042651,NP_001019675,NP_001036114,NP_001036115,NP_001036116	G5E8Q5,G5E8Q6,Q3TSY8,Q8BZJ7	3.10611	4.03932	3.58325	3.08915	4.13222	3.3827	3.97924	3.67128	3.66986	3.5755
102334_at	Ankrd10	ankyrin repeat domain 10	102334	ENSMUSG00000031508	Mm.12459	NM_001167967,NM_133971,NP_001161439,NP_598732,NR_030779,NR_030780,NR_030781	Q8BG46,Q8BYG1,Q99LW0	5.06409	5.2931	5.19164	5.24907	5.49317	5.15189	4.86009	4.90615	5.33406	5.12544
102339_at	Cog4	component of oligomeric golgi complex 4	102339	ENSMUSG00000031753	Mm.272930	NM_133973,NP_598734	Q7TSQ9,Q8R1U1	6.46243	7.27255	6.89746	6.55879	7.13474	6.99027	7.27049	7.32752	7.13595	7.019
102371_at	Myzap	myocardial zonula adherens protein	102371	ENSMUSG00000041361	Mm.27585	NM_001033208,NP_001028380	Q3UIJ9	5.02026	5.09779	5.02397	5.55465	4.93497	5.92037	5.29101	5.57105	6.27202	5.8021
102414_at	Clk3	CDC-like kinase 3	102414	ENSMUSG00000032316	Mm.25720	NM_007713,NP_031739	O35492	7.06052	6.63771	7.02113	6.9878	6.82355	7.19531	6.76205	7.04259	7.24818	7.19647
102423_at	Hinfp	histone H4 transcription factor	102423	ENSMUSG00000032119	Mm.24570	NM_172162,NP_751894	Q8K1K9	5.16133	4.54389	4.67107	5.42233	4.28298	4.71927	4.41716	4.21281	4.78323	4.63845
102436_at	Lars2	leucyl-tRNA synthetase, mitochondrial	102436	ENSMUSG00000035202	Mm.276076	NM_153168,NP_694808	Q8VDC0	3.65477	4.02633	3.93396	4.03337	4.15645	3.69876	3.54633	3.69974	3.27979	3.21698
102442_at	Dennd4a	DENN/MADD domain containing 4A	102442	ENSMUSG00000053641	Mm.222473	NM_001162917,NM_176935,NP_001156389	E9Q8V6	3.33349	3.13427	2.99458	3.26406	3.15918	3.30179	3.38065	3.2236	3.59354	3.65539
102448_at	Xylb	xylulokinase homolog (H. influenzae)	102448	ENSMUSG00000035769	Mm.219497	NM_001033209,NM_001199568,NP_001028381,NP_001186497	Q3TMS3,Q3TNA1	5.51711	5.61226	5.93657	5.61116	6.06939	4.87566	4.90871	4.63867	5.53943	5.66083
102462_at	Imp3	IMP3, U3 small nucleolar ribonucleoprotein, homolog (yeast)	102462	ENSMUSG00000032288	Mm.12864	NM_133976,NP_598737	Q921Y2	7.50467	7.27315	6.88031	7.99805	7.69484	6.99733	6.74524	7.28657	6.79642	6.97467
102502_at	Pls1	plastin 1 (I-isoform)	102502	ENSMUSG00000049493	Mm.11869	NM_001033210,NP_001028382	Q3V0K9,Q3V3X1	9.29358	9.74914	9.78018	9.44587	9.41485	9.89155	10.5168	10.5839	10.6896	10.544
102545_at	Cmtm7	CKLF-like MARVEL transmembrane domain containing 7	102545	ENSMUSG00000032436	Mm.35600	NM_001252479,NM_133978,NP_001239408,NP_598739	Q9ESD6	4.7956	5.53082	5.49453	4.95446	5.73388	4.89826	5.49755	5.21045	4.95348	5.24321
102566_at	Ano10	anoctamin 10	102566	ENSMUSG00000037949	Mm.474116,Mm.87676	NM_001271873,NM_133979,NP_001258802,NP_598740	Q8BH79	7.58234	6.53668	7.43936	7.50008	7.13744	6.53665	6.8906	6.91373	6.84349	6.90897
102570_at	Slc22a13	solute carrier family 22 (organic cation transporter), member 13	102570	ENSMUSG00000074028	Mm.38775	NM_133980,NP_598741	Q6A4L0	3.59373	3.4959	3.05243	3.43026	3.70353	3.68691	3.11289	3.50431	4.03054	3.69516
102580_at	Alg9	asparagine-linked glycosylation 9 (alpha 1,2 mannosyltransferase)	102580	ENSMUSG00000032059	Mm.160035	NM_133981,NP_598742,NR_045601	Q8VDI9	8.35721	8.2446	7.94197	7.88597	8.38447	7.65443	7.97181	7.86907	7.18129	7.37293
102595_at	Plekho2	pleckstrin homology domain containing, family O member 2	102595	ENSMUSG00000050721	Mm.247303	NM_153119,NP_694759	Q8K124	2.69624	2.73793	3.01412	2.74739	2.71099	2.83458	3.28065	3.05328	3.1154	3.45243
102607_at	Snx19	sorting nexin 19	102607	ENSMUSG00000031993	Mm.35084	NM_028874,NP_083150	Q6P4T1	4.8831	5.52165	5.38041	5.17492	5.43992	5.17917	5.3778	5.39886	5.2498	5.26788
102614_at	Rpp25	ribonuclease P/MRP 25 subunit	102614	ENSMUSG00000062309	Mm.274421	NM_133982,NP_598743	Q91WE3	3.84595	3.66343	4.26415	3.87131	4.47335	3.87601	3.77945	3.67631	3.47158	3.88126
102626_at	Mapkapk3	mitogen-activated protein kinase-activated protein kinase 3	102626	ENSMUSG00000032577	Mm.222612,Mm.445242	NM_178907,NP_849238	Q3UMW7	6.77828	7.30724	7.25235	7.10071	7.4768	6.84714	6.79318	6.99791	6.9962	6.61659
102632_at	Acad11	acyl-Coenzyme A dehydrogenase family, member 11	102632	ENSMUSG00000090150	Mm.41274	NM_175324,NP_780533	Q80XL6	7.56643	7.77422	8.39972	7.91729	7.98216	7.23388	7.61773	7.79812	8.19449	8.51959
102644_at	Oaf	OAF homolog (Drosophila)	102644	ENSMUSG00000032014	Mm.246479	NM_178644,NP_848759	Q8QZR4	5.00648	5.32481	5.33028	5.51226	5.26181	4.85674	5.09584	5.07591	5.1555	5.31537
102657_at	Cd276	CD276 antigen	102657	ENSMUSG00000035914	Mm.5356	NM_133983,NP_598744	A6MDC5,Q8VE98	5.10245	5.42994	5.33177	5.28941	5.65773	5.61496	6.33825	5.81751	5.26201	5.09323
102680_at	Slc6a20a	solute carrier family 6 (neurotransmitter transporter), member 20A	102680	ENSMUSG00000036814	Mm.440867	NM_139142,NP_631881	Q8VDB9	9.98507	9.188	10.1903	9.95864	9.47716	8.58903	8.04357	8.94696	9.90867	10.6125
102693_at	Phldb1	pleckstrin homology-like domain, family B, member 1	102693	ENSMUSG00000048537	Mm.28639	NM_153537,NP_705765	Q6PDH0	3.85431	3.98533	4.18239	3.81319	4.03732	3.91751	3.82397	3.85403	3.95603	3.85806
102747_at	Lrrc49	leucine rich repeat containing 49	102747	ENSMUSG00000047766	Mm.269413	NM_001146046,NM_001146047,NM_145616,NP_001139518,NP_001139519,NP_663591	E9Q8C9,E9QM16,G5E8R5,Q91YK0	4.52135	4.42799	4.25025	4.31876	4.43048	4.56082	4.42255	4.36761	3.96123	3.76442
102774_at	Bbs4	Bardet-Biedl syndrome 4 (human)	102774	ENSMUSG00000025235	Mm.200714	NM_175325,NP_780534	A6H669,Q8C1Z7	2.697	2.64149	2.52175	2.7867	2.65819	2.75975	2.70206	2.68498	2.49021	2.569
102791_at	Tcta	T cell leukemia translocation altered gene	102791	ENSMUSG00000039461	Mm.24670	NM_133986,NP_598747	Q8VEA7	4.63744	4.98176	5.59297	5.02273	5.10389	5.06907	4.73579	4.9887	5.02818	5.74536
102857_at	Slc6a8	solute carrier family 6 (neurotransmitter transporter, creatine), member 8	102857	ENSMUSG00000019558	Mm.274553	NM_001142809,NM_001142810,NM_133987,NP_001136281,NP_001136282	A2ALM6,Q8VBW1	11.1113	10.6508	10.8537	11.0738	10.7243	11.4979	11.65	11.2547	11.6738	11.5723
102866_at	Pls3	plastin 3 (T-isoform)	102866	ENSMUSG00000016382	Mm.28777	NM_001166453,NM_001166454,NM_145629,NP_001159925,NP_001159926,NP_663604	Q3UJG9,Q99K51	3.5871	3.82783	3.10758	3.8744	3.932	4.27989	5.4763	4.6958	2.90003	3.14164
102871_at	D330045A20Rik	RIKEN cDNA D330045A20 gene	102871	ENSMUSG00000042498	Mm.26565	NM_175326,NP_780535	Q8C779	2.4523	2.30973	2.60646	2.37363	2.52194	2.3352	2.2801	2.47639	2.22287	2.4938
102920_at	Cenpi	centromere protein I	102920	ENSMUSG00000031262	Mm.34903	NM_145924,NP_666036	Q8K1K4	3.22908	3.10423	3.25803	3.14288	3.52646	3.22845	3.11758	3.35866	2.55725	2.69948
102941_at	B630019K06Rik	novel protein similar to F-box and leucine-rich repeat protein 17 (Fbxl17)	102941	ENSMUSG00000052364	Mm.41588	NM_175327,NR_045448	NA	4.07846	3.54567	4.03843	3.08304	3.36355	3.59019	3.22563	3.28612	3.51398	3.35379
102954_at	Nudt10	nudix (nucleoside diphosphate linked moiety X)-type motif 10	102954	ENSMUSG00000073293,ENSMUSG00000073295	Mm.426101	NM_001031664,NP_001026834	P0C027,P0C028	2.75973	2.36434	2.90349	2.19711	2.65229	2.06568	2.6904	2.57241	2.37287	2.70261
102991_at	AU022751	expressed sequence AU022751	102991	ENSMUSG00000073294	Mm.199793	NM_001033211,NM_001166433,NP_001028383,NP_001159905	B1B0V2,Q3UWZ4	2.68097	2.75852	2.66987	2.52971	2.45677	2.54565	2.5601	2.55885	2.5635	2.25685
103012_at	6720401G13Rik	RIKEN cDNA 6720401G13 gene	103012	NA	Mm.482523	NR_015505,NR_026976	NA	6.45483	5.63996	5.89732	6.59649	5.61025	6.4106	5.39144	5.01385	5.77735	5.37187
103080_at	Sept10	septin 10	103080	ENSMUSG00000019917	Mm.346842,Mm.397041	NM_001024910,NM_001024911,NP_001020081,NP_001020082	Q8C650	4.09891	4.28039	4.26821	4.38744	4.3368	4.01386	4.04257	4.2534	4.04257	3.72387
103098_at	Slc6a15	solute carrier family 6 (neurotransmitter transporter), member 15	103098	ENSMUSG00000019894	Mm.458408	NM_001252330,NM_175328,NP_001239259,NP_780537	Q8BG16	2.31863	2.23581	2.21991	2.23184	2.3928	2.22057	2.15583	2.18199	2.12368	2.14613
103135_at	Pan2	PAN2 polyA specific ribonuclease subunit homolog (S. cerevisiae)	103135	ENSMUSG00000005682	Mm.244183,Mm.489673	NM_001252326,NM_001252327,NM_133992,NP_001239255,NP_001239256,NP_598753	Q8BGF7	7.45039	7.0105	7.2245	7.60486	7.19933	7.63431	6.94762	7.1513	7.2118	7.29066
103136_at	Pwp1	PWP1 homolog (S. cerevisiae)	103136	ENSMUSG00000001785	Mm.18834	NM_133993,NP_598754	Q99LL5	6.08888	6.01509	5.91626	6.30061	6.36688	5.32623	6.01746	5.94271	5.07004	5.05675
103140_at	Gstt3	glutathione S-transferase, theta 3	103140	ENSMUSG00000001665	Mm.5731	NM_133994,NP_598755	Q99L20	6.63683	7.22452	6.9199	6.66794	6.88658	6.31448	5.90443	6.28184	5.9023	6.2323
103142_at	Rdh9	retinol dehydrogenase 9	103142	ENSMUSG00000056148	Mm.235814	NM_153133,NP_694773	Q8K5C8	7.36468	5.51437	6.60642	6.82637	5.6593	5.66548	6.06301	6.54355	7.85346	7.51231
103149_at	Upb1	ureidopropionase, beta	103149	ENSMUSG00000033427	Mm.441195	NM_133995,NP_598756	Q3UEK4,Q8VC97	4.62997	3.43352	4.03776	4.34625	3.64937	4.10707	4.17517	4.56296	4.81907	4.83519
103161_at	Apof	apolipoprotein F	103161	ENSMUSG00000047631	Mm.26513	NM_133997,NP_598758	Q91V80	2.85273	2.60224	2.57782	2.1345	2.35757	2.66004	2.34697	2.49205	2.13172	2.43093
103172_at	Chchd10	coiled-coil-helix-coiled-coil-helix domain containing 10	103172	ENSMUSG00000049422	Mm.333849	NM_175329,NP_780538	Q7TNL9	8.22083	8.30364	7.9437	8.21213	8.35994	8.21874	7.94979	8.24979	8.06021	8.31475
103175_at	D630029K05Rik	RIKEN cDNA D630029K05 gene	103175	ENSMUSG00000031294	Mm.27138	NR_027846,NR_027847	NA	2.41664	2.21047	2.63983	2.2522	2.07884	2.46817	2.13241	2.3037	2.36294	2.37192
103199_at	Fig4	FIG4 homolog (S. cerevisiae)	103199	ENSMUSG00000038417	Mm.277242	NM_133999,NP_598760	Q91WF7	6.13809	6.24775	5.70249	6.25789	6.13747	5.427	6.13377	6.22769	5.51883	5.85863
103213_at	Traf3ip2	TRAF3 interacting protein 2	103213	ENSMUSG00000019842	Mm.436686	NM_134000,NP_598761	Q8N7N6	5.19947	4.92912	4.80866	5.14812	5.13126	5.04967	4.95401	5.06381	4.63678	4.76251
103220_at	BC030307	cDNA sequence BC030307	103220	ENSMUSG00000044937	Mm.440762	NM_001003910,NM_001003939,NM_153595,NP_001003910,NP_001003939,NP_705823	F8VPV8,Q692V3	2.61417	2.6004	2.53052	2.46765	2.55826	2.62636	2.71718	2.42958	2.60833	2.59047
103236_at	Csnk1g2	casein kinase 1, gamma 2	103236	ENSMUSG00000003345	Mm.29873	NM_001159591,NM_134002,NP_001153063,NP_598763	Q8BVP5,Q99K78	7.74911	7.97255	7.80745	7.84247	8.03914	7.86959	7.61099	7.75996	7.7074	7.62977
103266_at	AI597468	expressed sequence AI597468	103266	ENSMUSG00000060935	Mm.335025	NM_001013028,NP_001013046	Q9DAM7	5.11849	5.97505	5.89141	5.49569	5.48383	5.89351	5.67071	5.85445	6.55859	6.25321
103268_at	Cep57l1	centrosomal protein 57-like 1	103268	ENSMUSG00000019813	Mm.338605,Mm.445901	NM_001243074,NM_001243075,NM_026643,NM_029132,NP_001230003,NP_001230004,NP_080919,NP_083408	B2RR53,G5E828,Q8VDS7	2.94338	3.07318	3.14491	2.95039	3.28335	3.25272	2.88923	3.02204	2.81511	2.92887
103284_at	Zc3h10	zinc finger CCCH type containing 10	103284	ENSMUSG00000039810	Mm.68289	NM_134003,NP_598764	Q8R205	2.8864	2.9786	3.21997	3.01131	3.14778	3.39098	3.01952	3.15161	2.9311	3.18741
103406_at	Zfr2	zinc finger RNA binding protein 2	103406	ENSMUSG00000034949	Mm.158783,Mm.416021	NM_001034895,NP_001030067	E9Q5M4	3.94854	3.828	4.29693	3.93114	4.00091	4.20117	3.98791	4.01331	4.22904	4.20733
103425_at	Ncln	nicalin homolog (zebrafish)	103425	ENSMUSG00000020238	Mm.302791	NM_134009,NP_598770	Q8VCM8	6.54165	6.55046	6.42739	6.45253	6.71794	5.8959	6.21459	6.28147	6.22574	6.16562
103466_at	Nt5dc3	5'-nucleotidase domain containing 3	103466	ENSMUSG00000054027	Mm.200446	NM_175331,NP_780540	Q3UHB1	2.46026	2.56425	2.77741	2.68353	2.73029	2.66431	3.16156	2.96344	2.84593	2.8496
103468_at	Nup107	nucleoporin 107	103468	ENSMUSG00000052798	Mm.12568	NM_134010,NP_598771	Q8BH74	4.19356	4.18151	3.85507	4.56411	4.40137	4.04339	4.22564	4.11936	4.2019	3.83804
103511_at	Fam26e	family with sequence similarity 26, member E	103511	ENSMUSG00000049872	Mm.66334	NM_178908,NP_849239	Q8R100	2.20974	2.13875	2.32414	2.14987	2.26858	2.34638	2.1506	2.32077	2.10271	2.19913
103534_at	Mgat4b	mannoside acetylglucosaminyltransferase 4, isoenzyme B	103534	ENSMUSG00000036620	Mm.86759	NM_145926,NP_666038	Q812F8	6.38736	5.78246	5.9798	6.62443	6.26049	5.21197	5.47974	5.39444	6.0692	5.78746
103537_at	Mbtd1	mbt domain containing 1	103537	ENSMUSG00000059474	Mm.210334	NM_134012,NP_598773	Q6P5G3	7.21248	6.79768	6.74122	7.03976	6.74523	6.21468	6.11708	6.00023	6.40985	6.10999
103551_at	E130012A19Rik	RIKEN cDNA E130012A19 gene	103551	ENSMUSG00000043439	Mm.24506	NM_175332,NP_780541	Q7TNS8	3.62831	3.92323	3.63892	3.71055	3.91052	3.69582	4.26881	3.89262	4.07202	3.88568
103554_at	Psme4	proteasome (prosome, macropain) activator subunit 4	103554	ENSMUSG00000040850	Mm.481953	NM_134013,NP_598774	Q5SSW2	8.19325	7.81316	7.74486	8.18276	8.09026	7.8015	8.28178	7.91272	7.5192	7.5205
103573_at	Xpo1	exportin 1, CRM1 homolog (yeast)	103573	ENSMUSG00000020290	Mm.217547	NM_001035226,NM_134014,NP_001030303,NP_598775	Q6P5F9,Q8BYY5	6.9745	7.43071	7.06473	7.40832	7.60094	6.9322	7.35358	7.17476	7.05289	6.45032
103583_at	Fbxw11	F-box and WD-40 domain protein 11	103583	ENSMUSG00000020271	Mm.28017,Mm.474118	NM_001271347,NM_001271348,NM_001271349,NM_134015,NP_001258276,NP_001258277,NP_001258278,NP_598776	Q5SRY7	7.48835	6.81133	6.7325	7.30454	6.74409	6.79041	7.41254	7.21114	6.70645	7.01281
103655_at	Sec14l4	SEC14-like 4 (S. cerevisiae)	103655	ENSMUSG00000019368	Mm.337476	NM_146013,NP_666125	Q8R0F9	2.36212	2.39028	2.78858	2.44602	2.59326	2.54241	2.40299	2.52767	2.41194	2.41516
103677_at	Smg6	Smg-6 homolog, nonsense mediated mRNA decay factor (C. elegans)	103677	ENSMUSG00000038290	Mm.288460	NM_001002764,NP_001002764	P61406	5.79265	5.14014	5.22336	5.88338	5.33119	5.37773	5.33843	5.20094	5.3316	5.03421
103694_at	Tmed4	transmembrane emp24 protein transport domain containing 4	103694	ENSMUSG00000004394	Mm.254495	NM_134020,NP_598781	Q8R1V4	10.1657	9.86188	9.85557	10.1644	9.8534	9.20986	9.75419	9.80227	9.76383	9.97737
103710_at	Slc35e4	solute carrier family 35, member E4	103710	ENSMUSG00000048807	Mm.171514	NM_153142,NP_694782	Q8K3D6	3.0607	2.91002	2.90052	2.75474	2.77157	2.80761	2.82615	2.65451	2.72974	2.89441
103711_at	Pnpo	pyridoxine 5'-phosphate oxidase	103711	ENSMUSG00000018659	Mm.254704	NM_134021,NP_598782	Q91XF0	6.00461	6.269	6.29716	5.8382	6.43253	6.03105	5.97709	6.26748	6.62104	6.53262
103712_at	6330403K07Rik	RIKEN cDNA 6330403K07 gene	103712	NA	Mm.27768	NM_134022,NP_598783	Q6NSQ3,Q8VBZ2	2.51699	2.37295	2.22499	2.47812	2.44975	2.37682	2.42179	2.36551	2.78912	2.64198
103724_at	Tbc1d10a	TBC1 domain family, member 10a	103724	ENSMUSG00000034412	Mm.28140	NM_134023,NP_598784	P58802	4.14077	3.94069	3.41646	4.31094	3.75793	4.08401	3.58929	4.36057	4.38239	3.9713
103733_at	Tubg1	tubulin, gamma 1	103733	ENSMUSG00000035198	Mm.479145	NM_134024,NP_598785	P83887,Q6F4J1	6.89441	7.39198	7.27212	6.96269	7.68023	7.16457	7.33288	7.12664	7.152	6.58649
103737_at	Pex12	peroxisomal biogenesis factor 12	103737	ENSMUSG00000018733	Mm.102205	NM_134025,NP_598786	Q5SWQ8,Q8VC48	4.33743	4.13495	4.35339	4.21692	4.27939	4.12034	4.24155	4.23946	4.00188	4.27412
103742_at	Mien1	migration and invasion enhancer 1	103742	ENSMUSG00000002580	Mm.259614	NM_025559,NP_079835	Q9CQ86	6.515	7.2656	7.2562	6.58628	7.30263	7.05314	7.16227	7.282	6.89307	7.07337
103743_at	Tmem98	transmembrane protein 98	103743	ENSMUSG00000035413	Mm.27682	NM_029537,NP_083813	Q91X86	7.85351	8.06958	8.10851	8.00812	8.17305	7.45633	7.64749	7.76889	7.80746	7.89237
103765_at	Tmem17	transmembrane protein 17	103765	ENSMUSG00000049904	Mm.221274	NM_153596,NP_705824	Q8K0U3	3.15551	2.87033	2.70593	2.57583	2.60371	2.47292	2.72496	2.38875	2.50873	2.47038
103768_at	Tubg2	tubulin, gamma 2	103768	ENSMUSG00000045007	Mm.142348	NM_134028,NP_598789	Q6F4J0,Q8VCK3	2.94292	2.94817	3.22595	3.06797	3.33238	3.2718	2.99636	2.7859	3.09504	2.82837
103775_at	Slc25a41	solute carrier family 25, member 41	103775	ENSMUSG00000011486	Mm.33647	NM_175333,NP_780542	B8ZHC8,Q8BVN7	2.67428	2.83696	2.67743	2.75853	2.42324	2.67386	2.67664	2.46225	2.41579	2.72771
103784_at	Wdr92	WD repeat domain 92	103784	ENSMUSG00000078970	Mm.298132	NM_178909,NP_849240	Q8BGF3	4.3289	4.71747	4.50264	4.33326	5.21171	4.40254	4.25911	4.56549	4.65968	4.37477
103806_at	Maml1	mastermind like 1 (Drosophila)	103806	ENSMUSG00000050567	Mm.51116	NM_175334,NP_780543	Q6T264	3.78111	4.02094	3.86809	4.19873	4.04557	3.8486	3.99686	3.82572	3.80589	3.84661
103836_at	Zfp692	zinc finger protein 692	103836	ENSMUSG00000037243	Mm.41440	NM_001040686,NM_182996,NP_001035776,NP_892041	Q3U381	6.03453	5.82003	5.81474	5.97218	5.9155	6.24596	5.30058	4.96238	5.9362	5.74565
103841_at	Cuedc1	CUE domain containing 1	103841	ENSMUSG00000018378	Mm.374846	NM_001172099,NM_198013,NP_001165570,NP_932130	A2RS63,Q8R3V6	2.73065	2.98112	2.72104	2.84116	2.85366	3.25669	3.08934	2.98467	3.02286	3.18855
103844_at	Inca1	inhibitor of CDK, cyclin A1 interacting protein 1	103844	ENSMUSG00000057054	Mm.101581	NM_001252482,NM_001252483,NM_001252484,NM_001252485,NM_213729,NP_001239411,NP_001239412,NP_001239413,NP_001239414,NP_998894	Q6PKN7	3.36151	3.16187	3.18749	3.13834	2.96928	3.09672	3.13211	3.13396	3.01622	3.07847
103850_at	Nt5m	5',3'-nucleotidase, mitochondrial	103850	ENSMUSG00000032615	Mm.41761	NM_134029,NP_598790	Q8VCE6	4.87636	4.66819	4.56247	4.76932	4.86175	4.61836	4.47354	4.64042	4.70671	5.09276
103889_at	Hoxb2	homeobox B2	103889	ENSMUSG00000075588	Mm.281153	NM_134032,NP_598793	P0C1T1	3.21611	2.97404	2.91842	2.79552	2.91497	2.87983	2.89733	2.84771	2.64732	3.00851
103963_at	Rpn1	ribophorin I	103963	ENSMUSG00000030062	Mm.188544	NM_133933,NP_598694	Q5RKP4,Q8BMR3,Q91YQ5	8.2039	8.94076	8.26442	8.41563	8.50109	8.10277	8.43122	8.45581	8.31538	8.00469
103964_at	Try5	trypsin 5	103964	ENSMUSG00000036938	Mm.333022	NM_001003405,NP_001003405	Q9QUK9	3.36356	2.92712	2.58618	3.78781	2.77287	2.49703	2.71998	2.75534	2.56899	2.52936
103967_at	Dnm3	dynamin 3	103967	ENSMUSG00000040265	Mm.441620	NM_001038619,NM_172646,NP_001033708,NP_766234	Q8BZ98	2.41899	2.41346	2.57258	2.43174	2.29925	2.39898	2.48032	2.3442	2.60969	2.75434
103968_at	Plin1	perilipin 1	103968	ENSMUSG00000030546	Mm.254917	NM_001113471,NM_175640,NP_001106942,NP_783571	Q8CGN5	3.05298	3.32141	3.37189	2.96222	3.1297	3.24566	3.04882	3.08466	3.54956	3.14479
103978_at	Gpc5	glypican 5	103978	ENSMUSG00000022112	Mm.320791	NM_175500,NP_780709	Q8CAL5	2.58651	2.44452	2.34093	2.31779	2.34578	2.33024	2.31431	2.208	2.31851	2.27731
103988_at	Gck	glucokinase	103988	ENSMUSG00000041798	Mm.220358	NM_010292,NP_034422	P52792,Q5SVI5	2.84846	2.27546	2.48973	2.6496	2.54171	2.33297	2.36936	2.60137	2.80071	2.78461
104001_at	Rtn1	reticulon 1	104001	ENSMUSG00000021087	Mm.221275	NM_001007596,NM_153457,NP_001007597,NP_703187	Q4FJL2,Q7M6W1,Q8K0T0	2.55512	2.46485	2.57179	2.32031	2.44931	2.57409	2.59975	2.53461	2.66485	2.6328
104002_at	Ctsq	cathepsin Q	104002	ENSMUSG00000021439	Mm.46088	NM_029636,NP_083912	Q91ZF4	2.16463	2.23832	2.31023	2.14781	2.1657	2.10206	2.06095	2.20233	2.20341	2.16555
104009_at	Qsox1	quiescin Q6 sulfhydryl oxidase 1	104009	ENSMUSG00000033684	Mm.27035	NM_001024945,NM_023268,NP_001020116,NP_075757	Q8BND5	5.91915	6.34434	5.7617	5.85847	6.06221	6.1531	6.21493	5.8762	6.02012	5.9468
104010_at	Cdh22	cadherin 22	104010	ENSMUSG00000053166	Mm.151819	NM_174988,NP_778153	I6L9J1,I7HIP9	2.82967	2.659	2.82652	2.57209	2.64045	2.63949	2.59413	2.49269	2.46584	2.59124
104015_at	Synj1	synaptojanin 1	104015	ENSMUSG00000022973	Mm.187079	NM_001045515,NM_001164483,NP_001038980,NP_001157955	D3Z656,E9Q7S0	5.50749	5.54561	5.76411	5.2957	5.47673	5.62402	5.47867	5.16531	5.45582	5.51354
104027_at	Synpo	synaptopodin	104027	ENSMUSG00000043079	Mm.252321,Mm.440740	NM_001109975,NM_177340,NP_001103445,NP_796314	Q3TY32,Q3U336,Q3URF1	3.6001	3.90977	4.37508	3.22726	3.60026	4.45383	3.78917	4.32902	4.97221	4.937
104069_at	Sncb	synuclein, beta	104069	ENSMUSG00000034891	Mm.200843	NM_033610,NP_291088	Q91ZZ3	3.72408	3.40295	3.4431	3.31862	3.20527	3.51798	3.33953	3.47151	3.33136	3.44774
104079_at	Nxph3	neurexophilin 3	104079	ENSMUSG00000046719	Mm.22970	NM_130858,NP_570928	Q544G3,Q91VX5	3.13008	3.06346	3.38798	2.74208	2.74112	2.87316	3.06249	2.61394	2.79619	3.14463
104080_at	Nxph4	neurexophilin 4	104080	ENSMUSG00000040258	Mm.437200	NM_183297,NP_899120	G3X9N5,Q8BTD1	3.01572	2.79899	3.03337	2.89889	2.86554	3.04893	2.71696	2.72631	2.91316	3.0037
104082_at	Wdr7	WD repeat domain 7	104082	ENSMUSG00000040560	Mm.30850	NM_001014981,NP_001014981	Q920I9	5.42287	5.44001	5.58768	5.71407	5.36402	5.26037	5.69861	5.56441	6.22728	6.08124
104086_at	Cyp27a1	cytochrome P450, family 27, subfamily a, polypeptide 1	104086	ENSMUSG00000026170	Mm.85083	NM_024264,NP_077226	Q9DBG1	8.19533	6.53404	7.21087	8.18976	7.14952	7.68224	5.88165	6.61262	8.30777	8.9681
104099_at	Itga9	integrin alpha 9	104099	ENSMUSG00000039115	Mm.335520	NM_001113514,NM_133721,NP_001106986,NP_598482	B8JK39,E9QAP0,Q3UT74	2.53059	2.4988	2.89722	2.59651	2.39118	2.62473	2.92768	2.50097	2.65019	2.51636
104103_at	Airn	antisense Igf2r RNA	104103	ENSMUSG00000078247	Mm.26553,Mm.435560,Mm.44983,Mm.486805,Mm.488586	NR_002853,NR_027772,NR_027773,NR_027784	NA	4.48383	4.54723	5.00092	4.68749	4.54563	4.70031	4.36058	4.64526	4.87978	5.14993
104110_at	Adcy4	adenylate cyclase 4	104110	ENSMUSG00000022220	Mm.287010	NM_080435,NP_536683	Q91WF3	2.95355	2.9199	3.52117	3.01027	3.12598	3.17414	2.98569	3.02381	3.03758	2.72434
104111_at	Adcy3	adenylate cyclase 3	104111	ENSMUSG00000020654	Mm.489807	NM_001159536,NM_001159537,NM_138305,NP_001153008,NP_001153009,NP_612178	B8JK56,Q80TY9,Q8VHH7	2.83452	2.71626	2.72221	2.68112	2.73189	2.69161	2.87187	2.85727	2.80348	2.66586
104112_at	Acly	ATP citrate lyase	104112	ENSMUSG00000020917	Mm.282039	NM_001199296,NM_134037,NP_001186225,NP_598798	Q3V117,Q91V92	6.38503	6.53004	6.14052	6.32843	6.35518	6.08601	6.52893	6.41519	5.81954	5.46239
104130_at	Ndufb11	NADH dehydrogenase (ubiquinone) 1 beta subcomplex, 11	104130	ENSMUSG00000031059	Mm.30084	NM_019435,NP_062308	O09111	8.27204	7.15357	7.32135	7.76455	7.89212	7.84813	7.3744	7.53031	6.85438	7.54997
104156_at	Etv5	ets variant gene 5	104156	ENSMUSG00000013089	Mm.155708	NM_023794,NP_076283	Q9CXC9	4.80204	4.79781	4.07586	5.04825	5.1593	5.38068	6.24578	5.13981	3.29442	3.00282
104158_at	Ces1d	carboxylesterase 1D	104158	ENSMUSG00000056973	Mm.292803	NM_053200,NP_444430	Q8VCT4	2.72205	2.53968	3.22112	3.06748	2.58921	3.08248	2.45443	2.77962	7.11021	7.74605
104174_at	Gldc	glycine decarboxylase	104174	ENSMUSG00000024827	Mm.274852	NM_138595,NP_613061	Q91W43	2.55752	2.46062	2.37704	2.40886	2.29871	2.35725	2.45117	2.38501	2.41769	2.54826
104175_at	Sbk1	SH3-binding kinase 1	104175	ENSMUSG00000042978	Mm.29660	NM_145587,NP_663562	Q8QZX0	4.01838	3.65624	3.76835	3.87049	3.66886	3.83112	3.62934	3.88123	4.88683	4.59966
104183_at	Chi3l4	chitinase 3-like 4	104183	ENSMUSG00000063779	Mm.425140	NM_145126,NP_660108	Q3V2C9,Q91Z98	2.318	2.05872	2.52705	2.18991	2.11892	2.25796	1.97916	2.09244	2.14259	2.13627
104184_at	Blmh	bleomycin hydrolase	104184	ENSMUSG00000020840	Mm.399785	NM_178645,NP_848760	Q8R016	6.09027	5.65489	5.73954	6.27359	5.85187	5.39091	5.42212	5.67074	5.25634	5.31615
104215_at	Rhoq	ras homolog gene family, member Q	104215	ENSMUSG00000024143	Mm.826	NM_145491,NP_663466	Q8R527	4.30235	4.66828	4.03498	4.22376	4.59468	4.55846	4.52985	4.45394	5.44475	5.13732
104245_at	Slc6a5	solute carrier family 6 (neurotransmitter transporter, glycine), member 5	104245	ENSMUSG00000039728	Mm.207053	NM_001146013,NM_148931,NP_001139485,NP_683733	B2RQX9,B2RXV9	2.4662	2.30679	2.28262	2.47619	2.47965	2.49969	2.46539	2.39498	2.19874	2.66903
104248_at	Cabin1	calcineurin binding protein 1	104248	ENSMUSG00000020196	Mm.257404	NM_172549,NP_766137	G3X8Q1,Q6PFH4,Q80X22	6.14594	6.22732	5.96925	6.24616	6.1974	5.9002	6.16919	6.11445	6.23883	6.06176
104252_at	Cdc42ep2	CDC42 effector protein (Rho GTPase binding) 2	104252	ENSMUSG00000045664	Mm.195932	NM_026772,NP_081048	Q8JZX9	5.40155	6.61105	6.8439	5.579	6.63835	7.02322	7.28991	6.99085	6.99324	7.0006
104263_at	Kdm3a	lysine (K)-specific demethylase 3A	104263	ENSMUSG00000053470	Mm.260479	NM_001038695,NM_173001,NP_001033784,NP_766589	Q6PCM1	6.05686	5.91817	5.83909	6.50703	6.07506	6.19144	6.22749	6.52384	6.23156	6.00832
104271_at	Tex15	testis expressed gene 15	104271	ENSMUSG00000009628	Mm.280624,Mm.488030	NM_031374,NP_113551	F8VPN2,Q99MV3	2.30558	2.01979	2.13718	2.03699	2.10007	2.07116	1.87783	2.00908	2.13019	2.16999
104303_at	Arl1	ADP-ribosylation factor-like 1	104303	ENSMUSG00000060904	Mm.291247	NM_025859,NP_080135	P61211,Q14AC7	12.5884	12.4147	12.4144	12.3323	12.3692	12.3524	12.4274	12.3961	11.9618	12.254
104307_at	Rnu12	RNA U12, small nuclear	104307	ENSMUSG00000065176	Mm.471434	NR_004432	NA	6.66293	4.85578	4.9615	4.01893	5.0211	5.12701	4.98572	5.46921	4.3928	4.47802
104318_at	Csnk1d	casein kinase 1, delta	104318	ENSMUSG00000025162	Mm.216227	NM_027874,NM_139059,NP_082150,NP_620690	Q3UBT6,Q9DC28	8.48488	8.21492	8.15997	8.57604	8.2797	8.27639	8.30342	8.25882	8.29234	8.1052
104346_at	Gas8	growth arrest specific 8	104346	ENSMUSG00000040220	Mm.117265	NM_018855,NP_061343	Q49MD7,Q60779	2.96285	3.2997	3.23885	2.94461	3.01136	3.13292	3.17966	3.5762	3.26864	2.81851
104348_at	Zfp120	zinc finger protein 120	104348	ENSMUSG00000068134	Mm.485851	NM_023266,NM_181266,NM_181267,NP_075755,NP_851783	A2ANU5,Q8BZW4,Q9EQK2	2.37228	2.66583	2.60177	2.67739	2.39133	2.60153	2.63246	2.69863	2.61464	2.84655
104349_at	Zfp119a	zinc finger protein 119a	104349	ENSMUSG00000057835	Mm.460659	NM_144546,NP_653129	Q9JIC0	2.54936	2.22651	2.098	2.09088	2.24146	2.23865	2.07706	2.1398	2.50545	2.28207
104360_at	Isl2	insulin related protein 2 (islet 2)	104360	ENSMUSG00000032318	Mm.273996	NM_027397,NP_081673	Q0VAX2,Q9CXV0	2.67551	2.64929	2.61992	2.66771	2.56886	2.18239	2.69127	2.717	2.4915	2.50259
104362_at	Meig1	meiosis expressed gene 1	104362	ENSMUSG00000026650	Mm.2688	NM_008579,NP_032605	A2AJG3,Q61845	2.46936	2.15505	2.29446	2.16784	2.29821	2.25425	2.18572	2.16381	2.34391	2.14568
104368_at	Snora70	small nucleolar RNA, H/ACA box 70	104368	NA	Mm.100113	NR_002899	NA	1.96385	2.58015	1.96959	2.26176	2.17756	2.37847	1.99344	2.10132	1.7315	2.12571
104369_at	Snora69	small nucleolar RNA, H/ACA box 69	104369	NA	Mm.453531	NR_002900	NA	3.62515	4.15959	4.51746	3.53193	4.27937	5.47011	3.738	5.0419	3.77335	3.67389
104382_at	Barhl2	BarH-like 2 (Drosophila)	104382	ENSMUSG00000034384	Mm.271593	NM_001005477,NP_001005477	Q7TNS3,Q8VIB5	2.50721	2.37657	2.63298	2.51484	2.11248	2.36316	2.29638	2.25156	2.55854	2.57605
104383_at	Rcor2	REST corepressor 2	104383	ENSMUSG00000024968	Mm.283859	NM_054048,NP_473389	Q8C796	2.39733	2.48137	2.48833	2.67034	2.45876	2.4132	2.57344	2.55059	2.58917	2.48207
104384_at	Rhox9	reproductive homeobox 9	104384	ENSMUSG00000068048	Mm.156958	NM_023894,NP_076383	Q9EQM5	3.26393	2.76977	2.87908	2.54462	2.437	2.62091	2.6905	2.66397	2.47572	2.79483
104394_at	E2f4	E2F transcription factor 4	104394	ENSMUSG00000014859	Mm.34554	NM_148952,NP_683754	Q8R0K9	7.14301	7.2938	7.11648	7.26586	7.50394	7.17283	6.9635	6.62817	6.98305	6.34163
104401_at	Pcnxl3	pecanex-like 3 (Drosophila)	104401	ENSMUSG00000054874	Mm.329650	NM_144868,NP_659117	Q8VI59	6.66449	6.30456	6.38228	6.61708	6.45947	6.59828	6.54116	6.3297	6.4848	6.25173
104416_at	Bap1	Brca1 associated protein 1	104416	ENSMUSG00000021901	Mm.3779	NM_027088,NP_081364	Q99PU7	7.03653	6.87798	6.7299	7.19561	6.93694	6.71179	6.88626	6.84892	6.72074	6.53659
104418_at	Dgkz	diacylglycerol kinase zeta	104418	ENSMUSG00000040479	Mm.314923	NM_001166597,NM_138306,NP_001160069,NP_612179	A2AHK0,Q80UP3	6.9107	6.77187	6.69235	7.1867	6.9406	6.56846	6.49102	6.43746	6.52288	6.44847
104433_at	Snora62	small nucleolar RNA, H/ACA box 62	104433	NA	Mm.453530	NR_002902	NA	4.06208	3.02504	3.22626	3.4539	3.33436	3.61165	3.12138	3.47016	3.32811	4.02545
104443_at	Npffr2	neuropeptide FF receptor 2	104443	ENSMUSG00000035528	Mm.447881	NM_133192,NP_573455	Q924H0	2.361	2.0222	2.16413	2.05915	1.97545	1.92266	1.94788	2.06453	2.09049	2.2635
104444_at	Rexo2	REX2, RNA exonuclease 2 homolog (S. cerevisiae)	104444	ENSMUSG00000032026	Mm.21911	NM_024233,NP_077195	Q9D8S4	6.73779	6.58667	6.34703	6.67912	6.69143	6.33668	7.17199	6.89387	6.02014	6.41097
104445_at	Cdc42ep1	CDC42 effector protein (Rho GTPase binding) 1	104445	ENSMUSG00000049521	Mm.307488	NM_027219,NP_081495	Q91W92	3.32709	3.21172	3.0867	3.3924	3.61949	3.08645	3.49809	2.93604	3.16453	3.01097
104457_at	0610010K14Rik	RIKEN cDNA 0610010K14 gene	104457	ENSMUSG00000020831	Mm.39265	NM_001177601,NM_001177603,NM_001177606,NM_001177607,NM_026757,NM_145758,NP_001171072,NP_001171074,NP_001171077,NP_001171078,NP_081033,NP_665701	A2CF83,D3Z687,Q9DCT6	6.34629	6.51153	6.37715	6.64332	7.0055	6.10422	6.11098	6.1407	5.90561	5.33
104458_at	Rars	arginyl-tRNA synthetase	104458	ENSMUSG00000018848	Mm.284906	NM_025936,NP_080212	Q9D0I9	9.16884	9.12152	8.80699	9.08375	9.16625	8.85705	9.21045	9.1549	8.48887	8.41265
104479_at	Ccdc117	coiled-coil domain containing 117	104479	ENSMUSG00000020482	Mm.210403	NM_134033,NP_598794	Q6PB51	5.58407	5.59404	5.48975	5.63279	5.61067	5.17748	5.58464	5.53117	5.66484	5.57524
104570_at	Smek2	SMEK homolog 2, suppressor of mek1 (Dictyostelium)	104570	ENSMUSG00000020463	Mm.276386	NM_134034,NP_598795	Q922R5	7.96483	7.79008	7.58574	7.94111	7.71812	7.18893	7.79108	7.61905	7.44662	7.42783
104582_at	Rprml	reprimo-like	104582	ENSMUSG00000046215	Mm.44618	NM_001033212,NP_001028384	B2RV63,Q3URD2	2.5957	3.08838	2.56884	2.67353	2.68182	2.72364	2.97857	2.89981	2.71262	2.72897
104601_at	Mycbpap	MYCBP associated protein	104601	ENSMUSG00000039110	Mm.84725	NM_170671,NP_733771	Q5SUV2,Q8CDK4	2.64544	2.6549	2.65284	2.52771	2.55119	2.71665	2.48092	2.5126	2.67056	2.79447
104625_at	Cnot6	CCR4-NOT transcription complex, subunit 6	104625	ENSMUSG00000020362	Mm.247113,Mm.431753	NM_212484,NP_997649	Q8K3P5	7.54037	7.61128	7.2259	7.57369	7.74416	7.6194	7.83112	7.57807	7.01758	7.15187
104662_at	Tsr1	TSR1 20S rRNA accumulation	104662	ENSMUSG00000038335	Mm.220843	NM_177325,NP_796299	Q5SWD9	5.90987	6.15438	5.9071	5.78466	6.13536	5.83273	6.03593	5.93031	5.80342	5.39826
104681_at	Slc16a6	solute carrier family 16 (monocarboxylic acid transporters), member 6	104681	ENSMUSG00000041920	Mm.265874	NM_001029842,NM_134038,NP_001025013,NP_598799	B1AT66	7.06889	6.62824	5.84597	7.08816	6.26026	5.59314	6.81437	6.89377	7.27269	7.46274
104709_at	Pik3r6	phosphoinositide-3-kinase, regulatory subunit 6	104709	ENSMUSG00000046207	Mm.234573	NM_001004435,NM_001081566,NP_001004435,NP_001075035	Q3U6Q4	3.15642	2.75975	2.95089	2.88292	2.84265	3.07597	3.01943	2.79775	2.8103	2.81202
104718_at	Ttc7b	tetratricopeptide repeat domain 7B	104718	ENSMUSG00000033530	Mm.295441	NM_001033213,NP_001028385	E9Q6P5	4.04963	3.85162	3.88675	3.90482	3.7972	3.99687	3.89304	4.09743	4.0856	3.88962
104721_at	Ddx1	DEAD (Asp-Glu-Ala-Asp) box polypeptide 1	104721	ENSMUSG00000037149	Mm.251255	NM_134040,NP_598801	Q91VR5	8.5006	8.83697	8.47024	8.6424	8.67881	8.16741	8.1936	8.28872	8.03498	7.76064
104725_at	Sptssa	serine palmitoyltransferase, small subunit A	104725	ENSMUSG00000044408	Mm.485026	NM_134054,NP_598815	Q8R207	7.0092	6.10449	6.81035	6.53214	6.48067	6.46759	6.25243	6.93989	6.29468	7.13222
104732_at	4930427A07Rik	RIKEN cDNA 4930427A07 gene	104732	ENSMUSG00000037466	Mm.87616	NM_134041,NP_598802	Q3UK37	4.16416	4.39337	3.85532	4.30125	4.36383	4.64823	4.17201	3.8758	3.85212	4.27383
104759_at	Pld4	phospholipase D family, member 4	104759	ENSMUSG00000052160	Mm.203915	NM_178911,NP_849242	Q8BG07	2.53027	2.26349	2.44141	2.36273	2.22517	2.56409	2.58319	2.65415	2.40388	2.48577
104771_at	Jkamp	JNK1/MAPK8-associated membrane protein	104771	ENSMUSG00000005078	Mm.258935	NM_001205067,NM_024205,NP_001191996,NP_077167	Q8BI36	5.80469	5.6501	5.71863	5.40905	5.86383	5.62079	5.764	6.45481	4.96717	5.35892
104776_at	Aldh6a1	aldehyde dehydrogenase family 6, subfamily A1	104776	ENSMUSG00000021238	Mm.247510	NM_134042,NP_598803	Q9EQ20	4.88083	4.57438	4.77363	5.47715	4.91288	3.85422	4.54941	4.33707	4.83491	5.06497
104799_at	Vipas39	VPS33B interacting protein, apical-basolateral polarity regulator, spe-39 homolog	104799	ENSMUSG00000021038	Mm.208750	NM_001142580,NM_001142581,NM_134044,NP_001136052,NP_001136053,NP_598805	Q8BGQ1	5.84819	6.66415	6.0885	6.1832	6.54153	6.37196	6.22008	6.51052	6.39553	6.31626
104806_at	Fancm	Fanconi anemia, complementation group M	104806	ENSMUSG00000055884	Mm.374847	NM_178912,NP_849243	Q8BGE5	2.96342	2.71032	2.80674	2.68683	2.70002	2.58632	2.55167	2.58277	2.75881	2.57349
104816_at	Aspg	asparaginase homolog (S. cerevisiae)	104816	ENSMUSG00000037686	Mm.77133	NM_001081169,NP_001074638	A0JNU3	3.32393	3.54923	3.44199	3.37596	3.46073	3.45856	3.30303	3.27833	3.32905	3.28019
104831_at	Ptpn23	protein tyrosine phosphatase, non-receptor type 23	104831	ENSMUSG00000036057	Mm.335477	NM_001081043,NP_001074512	Q6PB44	5.82677	5.03036	4.83782	5.34479	4.86746	5.10732	5.87506	5.316	4.70877	4.82401
104836_at	Cbll1	Casitas B-lineage lymphoma-like 1	104836	ENSMUSG00000020659	Mm.273270	NM_001253847,NM_001253848,NM_134048,NP_001240776,NP_001240777,NP_598809	Q9JIY2	6.72706	5.9454	5.81187	7.04613	6.20803	5.75772	5.93882	5.65591	5.58275	5.84878
104859_at	Tecpr2	tectonin beta-propeller repeat containing 2	104859	ENSMUSG00000021275	Mm.35583	NM_001081057,NM_175336,NP_001074526	Q3UH45	3.36869	3.73331	3.4666	3.47729	3.59062	3.76004	3.61327	3.6789	3.67135	3.37477
104871_at	Spata7	spermatogenesis associated 7	104871	ENSMUSG00000021007	Mm.210053	NM_178914,NP_849245	Q80VP2	2.44602	2.2264	2.65303	2.49623	2.69684	2.409	2.16306	2.45081	2.4621	2.53842
104884_at	Tdp1	tyrosyl-DNA phosphodiesterase 1	104884	ENSMUSG00000021177	Mm.312323,Mm.487464,Mm.488658	NM_028354,NP_082630	B8JJC1,Q6P1B8	4.40858	5.40071	4.9265	4.85838	5.96005	4.39179	4.76009	4.64884	4.41307	3.7122
104885_at	Tmem179	transmembrane protein 179	104885	ENSMUSG00000054013	Mm.37751	NM_178915,NP_849246	Q8BHH9	3.27189	2.79719	2.97712	2.89528	2.94126	2.78965	3.1288	3.07718	3.14006	3.29528
104886_at	Rab15	RAB15, member RAS oncogene family	104886	ENSMUSG00000021062	Mm.172847	NM_134050,NP_598811	Q3TYB1,Q3TYH2	4.16943	5.39907	5.22363	4.52294	5.03333	4.58128	4.35509	4.33682	5.44507	4.77049
104910_at	Slc25a47	solute carrier family 25, member 47	104910	ENSMUSG00000048856	Mm.202653	NM_001012310,NP_001012310	Q6IS41	3.20081	2.97044	2.94633	2.76126	2.9682	3.08574	2.76435	2.86844	3.05798	3.12859
104923_at	Adi1	acireductone dioxygenase 1	104923	ENSMUSG00000020629	Mm.291504	NM_134052,NP_598813	Q99JT9	7.10169	6.46518	6.50375	6.86121	6.78165	5.80183	5.54041	5.44125	5.71221	4.96148
104943_at	Fam110c	family with sequence similarity 110, member C	104943	ENSMUSG00000036136	Mm.248938	NM_027828,NP_082104	Q8VE94	6.06112	5.31526	5.20031	6.04972	5.34854	5.27087	5.88817	5.96085	5.60071	5.69948
105000_at	Dnalc1	dynein, axonemal, light chain 1	105000	ENSMUSG00000042523	Mm.101525	NM_028821,NP_083097	Q05A62	2.61241	2.18876	2.30052	2.33999	2.19614	2.37684	2.40378	2.25338	2.20815	2.20111
105005_at	Fam84a	family with sequence similarity 84, member A	105005	ENSMUSG00000020607	Mm.227253	NM_029007,NP_083283	Q9D650	6.01704	5.57813	5.37428	5.98325	5.70843	6.78472	6.98658	7.1329	6.28496	6.13004
105014_at	Rdh14	retinol dehydrogenase 14 (all-trans and 9-cis)	105014	ENSMUSG00000020621	Mm.119343	NM_023697,NP_076186	Q9ERI6	2.60709	3.05369	3.15132	3.55234	3.12269	2.72579	3.26908	3.46579	3.34759	3.8248
105083_at	Pelo	pelota homolog (Drosophila)	105083	ENSMUSG00000042275	Mm.486295	NM_134058,NP_598819	Q80X73	4.09641	4.46239	4.16419	4.04392	4.32191	4.42364	4.27907	4.28749	4.09773	4.36053
105148_at	Iars	isoleucine-tRNA synthetase	105148	ENSMUSG00000037851	Mm.21118	NM_172015,NP_742012	Q8BU30	7.50489	7.91867	7.54285	7.66953	8.00777	7.42226	7.86428	7.55515	7.37367	7.0301
105171_at	Arrdc3	arrestin domain containing 3	105171	ENSMUSG00000074794	Mm.423137	NM_001042591,NP_001036056	Q7TPQ9	5.343	5.48844	5.56896	5.59406	6.1136	5.8781	6.09831	6.61782	5.4437	6.57437
105193_at	Nhlrc1	NHL repeat containing 1	105193	ENSMUSG00000044231	Mm.25593	NM_175340,NP_780549	Q0VF71,Q8BR37	5.84762	5.81368	5.94077	5.6597	5.78626	5.78626	5.7759	5.68205	5.87456	5.68969
105203_at	BC016423	cDNA sequence BC016423	105203	ENSMUSG00000033799	Mm.153226,Mm.221609	NM_134063,NP_598824	Q5DTT3	4.88265	5.00995	4.82609	4.70529	4.97648	4.99508	5.1283	4.83517	4.88455	4.94756
105239_at	Rnf44	ring finger protein 44	105239	ENSMUSG00000034928	Mm.25366	NM_001146025,NM_001146026,NM_001146027,NM_134064,NP_001139497,NP_001139498,NP_001139499,NP_598825,NR_027395,NR_027396	E9PUC0,Q3UHJ8	7.41227	6.96746	6.95583	7.50147	7.15039	7.43256	7.23982	6.72539	6.87984	6.94348
105243_at	Slc9a3	solute carrier family 9 (sodium/hydrogen exchanger), member 3	105243	ENSMUSG00000036123	Mm.261564	NM_001081060,NP_001074529	G3X939	8.63984	9.17347	8.70249	8.78821	8.73442	9.37789	10.2053	9.92876	9.43465	9.12843
105245_at	Txndc5	thioredoxin domain containing 5	105245	ENSMUSG00000038991	Mm.28622	NM_145367,NP_663342	Q3TEE8,Q91W90	6.95159	7.70603	7.2344	7.20594	7.39685	6.79887	6.96728	6.98277	7.52393	7.2593
105246_at	Brd9	bromodomain containing 9	105246	ENSMUSG00000057649	Mm.278509	NM_001024508,NP_001019679	Q3UQU0	4.99582	5.1201	4.59191	5.37657	5.04442	5.21685	4.60233	4.77659	4.73336	4.72707
105278_at	Cdk20	cyclin-dependent kinase 20	105278	ENSMUSG00000021483	Mm.74982	NM_053180,NP_444410	Q9JHU3	2.81436	3.26856	2.64299	3.08974	2.99167	3.08295	3.04711	3.05393	3.00887	2.90633
105298_at	Epdr1	ependymin related protein 1 (zebrafish)	105298	ENSMUSG00000002808	Mm.275054	NM_134065,NP_598826	Q99M71	3.03083	3.01118	3.14578	2.59079	2.93207	2.86541	2.9706	2.94422	2.95862	3.39803
105348_at	Golm1	golgi membrane protein 1	105348	ENSMUSG00000021556	Mm.171335	NM_001035122,NM_027307,NP_001030294,NP_081583	Q3TIZ8,Q91XA2	8.57309	9.45305	9.05315	8.88343	9.47917	8.61581	8.99167	8.65201	7.99017	7.74686
105349_at	Akr1c18	aldo-keto reductase family 1, member C18	105349	ENSMUSG00000021214	Mm.41337	NM_134066,NP_598827	Q3U538,Q8K023	2.26958	2.06642	2.43588	2.25311	2.25426	2.22955	2.25129	2.07901	2.30576	2.23542
105351_at	AW209491	expressed sequence AW209491	105351	ENSMUSG00000039182	Mm.41450	NM_001104646,NM_134067,NP_001098116,NP_598828	Q91WD4	3.29223	3.23182	3.16823	3.12087	3.62095	3.36471	3.03527	3.05719	2.98448	3.19384
105352_at	Dusp22	dual specificity phosphatase 22	105352	ENSMUSG00000069255	Mm.289646	NM_001037955,NM_134068,NP_001033044,NP_598829	Q99N11	2.51778	2.62912	2.5862	2.36413	2.75447	2.80741	3.14857	2.81297	2.92145	2.63464
105355_at	Slc17a3	solute carrier family 17 (sodium phosphate), member 3	105355	ENSMUSG00000036083	Mm.27038	NM_001164743,NM_134069,NP_001158215,NP_598830	G3UWD9,G5E894	2.44778	2.47438	2.42194	2.42635	2.48299	2.42412	2.48069	2.33322	2.52532	2.27307
105372_at	Utp15	UTP15, U3 small nucleolar ribonucleoprotein, homolog (yeast)	105372	ENSMUSG00000041747	Mm.28221	NM_178918,NP_849249	Q8C7V3	5.74379	5.82725	5.00949	5.79793	5.92876	5.31793	5.50615	5.14191	5.0238	4.20449
105377_at	Ankrd32	ankyrin repeat domain 32	105377	ENSMUSG00000021597	Mm.209730	NM_134071,NP_598832	Q8R3P9	2.53657	2.70346	2.67601	2.54264	2.5515	2.54451	2.54893	2.48689	2.59104	2.4185
105387_at	Akr1c14	aldo-keto reductase family 1, member C14	105387	ENSMUSG00000033715	Mm.26838,Mm.342256	NM_134072,NP_598833	Q91WT7	3.90961	3.39321	4.53818	3.68142	3.09215	3.23592	3.11912	3.90447	6.8096	7.30039
105418_at	E330034G19Rik	RIKEN cDNA E330034G19 gene	105418	ENSMUSG00000038925	Mm.2077	NM_001033214,NP_001028386	Q3UWX6	2.57801	2.2402	2.31277	2.22423	2.10372	2.22036	2.39337	2.09368	2.12814	2.33554
105428_at	Fam149b	family with sequence similarity 149, member B	105428	ENSMUSG00000039599	Mm.206990,Mm.480089	NM_001024512,NM_001177633,NM_172379,NP_001019683,NP_001171104,NP_759011	Q6NSV7	6.19004	6.36903	6.28713	6.35359	6.3669	5.88067	5.96804	5.96279	6.03158	6.13921
105439_at	Slain1	SLAIN motif family, member 1	105439	ENSMUSG00000055717	Mm.27548	NM_198014,NP_932131	Q68FF7	4.00572	4.09187	3.92263	4.02079	4.086	3.97496	4.0432	3.96115	3.70438	3.94503
105440_at	Kctd9	potassium channel tetramerisation domain containing 9	105440	ENSMUSG00000034327	Mm.6720	NM_001111028,NM_134073,NP_001104498,NP_598834	E9PUA6,Q80UN1	6.48175	6.47791	6.65323	6.88034	6.31481	6.86434	6.62593	6.66195	6.61907	6.65558
105445_at	Dock9	dedicator of cytokinesis 9	105445	ENSMUSG00000025558	Mm.441054	NM_001081039,NM_001128307,NM_001128308,NM_134074,NP_001074508,NP_001121779,NP_001121780,NP_598835	E9QMR2,F8VPN7	4.82334	4.29344	4.27916	5.07585	4.7143	4.71914	4.87691	4.39877	4.6593	4.32374
105446_at	Gmpr2	guanosine monophosphate reductase 2	105446	ENSMUSG00000002326	Mm.390685,Mm.486705	NM_177992,NP_818773	Q99L27	5.09617	5.01224	5.11743	4.58897	4.86237	5.25308	4.48391	5.12088	5.46035	5.10983
105450_at	Mmrn2	multimerin 2	105450	ENSMUSG00000041445	Mm.272673	NM_153127,NP_694767	A6H6E2	2.2563	2.2422	2.05616	2.18898	2.37829	2.16917	2.38548	2.23864	2.60427	2.1453
105501_at	Abhd4	abhydrolase domain containing 4	105501	ENSMUSG00000040997	Mm.28771	NM_001205181,NM_134076,NP_001192110,NP_598837	Q3U7M5,Q8C0M2,Q8VD66	7.5045	7.43573	7.45197	7.88409	7.57959	7.28767	7.51207	7.63605	7.10257	7.06743
105504_at	Exoc5	exocyst complex component 5	105504	ENSMUSG00000061244	Mm.31607	NM_207214,NP_997097	Q3TPX4	5.75182	5.91891	5.12699	6.30257	5.82802	5.60218	6.01829	5.81049	5.43449	5.14424
105511_at	Fam170b	family with sequence similarity 170, member B	105511	ENSMUSG00000078127	Mm.32231	NM_001164485,NP_001157957	E9PXT9,Q08ED8	3.33437	3.43355	3.83131	3.33227	3.60568	3.54232	3.51602	3.34398	3.6101	3.46763
105513_at	Chmp7	charged multivesicular body protein 7	105513	ENSMUSG00000034190	Mm.159637	NM_134078,NP_598839	Q78V99,Q8R1T1	4.98819	5.80773	5.2805	5.17279	5.72549	5.22645	5.643	5.81958	5.61037	5.17407
105522_at	Ankrd28	ankyrin repeat domain 28	105522	ENSMUSG00000014496	Mm.37660	NM_001024604,NP_001019775	Q505D1	7.63634	6.92413	6.82372	7.85288	7.10321	6.87383	7.24977	7.24768	6.95412	6.91386
105559_at	Mbnl2	muscleblind-like 2	105559	ENSMUSG00000022139	Mm.400294	NM_175341,NM_207515,NP_780550,NP_997398	Q8C181	9.10903	8.92979	8.8721	8.96343	8.85592	9.22551	9.28137	9.05176	8.97697	8.93521
105590_at	Zfp957	zinc finger protein 957	105590	ENSMUSG00000071262	Mm.486536	NM_001033215,NP_001028387	Q3UT76	2.85469	2.44377	2.67094	2.63612	2.60216	2.91122	2.59182	2.62481	2.70416	2.82916
105638_at	Dph3	DPH3 homolog (KTI11, S. cerevisiae)	105638	ENSMUSG00000021905	Mm.2519	NM_001047433,NM_172254,NP_001040898,NP_758458	D3YXV3,Q8K0W9	7.42002	7.03352	6.9595	7.253	7.25068	7.61272	7.08278	7.53396	7.03446	6.95887
105651_at	Ppp1r3e	protein phosphatase 1, regulatory (inhibitor) subunit 3E	105651	ENSMUSG00000072494	Mm.297365,Mm.420485	NM_001167908,NP_001161380	H3BJB2	4.13833	4.09743	4.08273	3.84714	3.79381	4.13344	4.35655	3.92926	3.84937	4.02424
105653_at	Phyhip	phytanoyl-CoA hydroxylase interacting protein	105653	ENSMUSG00000003469	Mm.192598	NM_145981,NP_666093	B9EIC7,Q8K0S0	2.7107	2.60341	2.6258	2.82754	2.69607	2.56408	2.61733	2.59302	2.55604	3.03632
105663_at	Thtpa	thiamine triphosphatase	105663	ENSMUSG00000045691	Mm.319204	NM_153083,NP_694723	Q8JZL3	3.58155	4.05816	4.16051	3.23993	4.18883	4.08968	4.24856	3.62135	3.77478	3.82706
105670_at	Rcbtb2	regulator of chromosome condensation (RCC1) and BTB (POZ) domain containing protein 2	105670	ENSMUSG00000022106	Mm.280068	NM_001170694,NM_134083,NP_001164165,NP_598844,NR_033185	G1EE51,Q99LJ7	3.65169	3.66285	3.6327	3.35603	3.66299	3.51276	3.75136	4.10108	3.51074	3.88176
105675_at	Ppif	peptidylprolyl isomerase F (cyclophilin F)	105675	ENSMUSG00000021868	Mm.41656	NM_134084,NP_598845	Q99KR7	8.46967	8.92541	8.4868	8.52138	8.86645	8.3304	8.15763	8.15561	7.77403	8.17409
105689_at	Mycbp2	MYC binding protein 2	105689	ENSMUSG00000033004	Mm.6478	NM_207215,NP_997098	E9PUJ6,Q7TPH6	4.42292	4.28219	4.06919	4.71041	4.38732	4.24876	4.48818	4.21845	4.38007	4.18577
105722_at	Ano6	anoctamin 6	105722	ENSMUSG00000064210	Mm.38087	NM_001253813,NM_175344,NP_001240742,NP_780553	Q6P9J9	9.0327	9.113	9.37508	9.07048	9.06994	8.25065	8.39685	9.08661	10.0127	9.92302
105727_at	Slc38a1	solute carrier family 38, member 1	105727	ENSMUSG00000023169	Mm.103568	NM_001166456,NM_001166458,NM_134086,NP_001159928,NP_001159930,NP_598847	Q8K2P7	6.99727	6.87956	6.8614	7.06663	7.2614	7.11316	8.1093	7.88179	5.82828	5.42382
105732_at	Fam83h	family with sequence similarity 83, member H	105732	ENSMUSG00000046761	Mm.267178	NM_001168253,NM_134087,NP_001161725,NP_598848	Q148V8	6.98287	6.9089	6.68199	7.07324	6.80036	6.82474	7.26599	6.70284	6.65861	6.85588
105734_at	Tigd5	tigger transposable element derived 5	105734	NA	Mm.275583	NM_178646,NP_848761	Q499M4	2.91392	2.96335	3.02342	2.82741	3.12841	3.03163	2.98742	2.95951	2.89721	3.39426
105782_at	Scrib	scribbled homolog (Drosophila)	105782	ENSMUSG00000022568	Mm.25568	NM_134089,NP_598850	Q80U72	5.72646	5.22928	5.22726	5.76209	5.45193	5.49605	5.28358	5.19479	5.94551	5.12247
105785_at	Kdelr3	KDEL (Lys-Asp-Glu-Leu) endoplasmic reticulum protein retention receptor 3	105785	ENSMUSG00000010830	Mm.298199	NM_134090,NP_598851	Q8R1L4	4.37242	5.22997	4.67871	4.20714	4.67429	3.99685	4.55684	4.72259	4.85216	5.14858
105787_at	Prkaa1	protein kinase, AMP-activated, alpha 1 catalytic subunit	105787	ENSMUSG00000050697	Mm.207004	NM_001013367,NP_001013385	Q3TUQ7,Q5EG47,Q8BUX6	6.37503	6.93801	6.79221	6.77739	7.2504	7.00851	7.12178	7.12291	6.43482	6.68854
105827_at	Amigo2	adhesion molecule with Ig like domain 2	105827	ENSMUSG00000048218	Mm.24005	NM_001164563,NM_001164602,NM_178114,NP_001158035,NP_001158074,NP_835215	Q4VBE6,Q80ZD9	2.87632	2.95996	2.94361	2.71217	2.66302	2.61027	2.52899	2.70152	2.80085	2.97554
105833_at	Ccdc65	coiled-coil domain containing 65	105833	ENSMUSG00000003354	Mm.26205	NM_153518,NP_705738	Q8VHI7	2.33822	2.23274	2.26128	2.29116	2.14666	2.2895	2.28525	2.38751	2.49313	2.24479
105835_at	Sgsm3	small G protein signaling modulator 3	105835	ENSMUSG00000042303	Mm.274943	NM_134091,NP_598852	F8WIA4,Q8VCZ6	4.5692	4.43417	4.3105	4.55634	4.43567	4.55714	4.67273	4.29495	4.56054	4.36879
105837_at	Mtbp	Mdm2, transformed 3T3 cell double minute p53 binding protein	105837	ENSMUSG00000022369	Mm.390829	NM_001168250,NM_134092,NP_001161722,NP_598853	Q8BJS8	3.99674	3.77496	3.58263	4.19004	3.97475	3.67915	3.58263	3.70086	3.32533	3.19815
105841_at	Dennd3	DENN/MADD domain containing 3	105841	ENSMUSG00000036661	Mm.322557	NM_001081066,NP_001074535	A2RT67	5.0422	4.83443	5.25914	5.29566	4.98628	4.86275	4.71406	5.2143	5.48239	5.60659
105844_at	Card10	caspase recruitment domain family, member 10	105844	ENSMUSG00000033170	Mm.17629	NM_130859,NP_570929	E9PUV9,P58660	4.34236	4.61411	4.29958	4.68105	4.63997	4.31287	4.3651	4.17151	4.12777	3.96971
105847_at	Lmf2	lipase maturation factor 2	105847	ENSMUSG00000022614	Mm.34511	NM_178919,NP_849250	Q8C3X8	6.69333	6.78012	6.62023	6.67884	6.91693	6.48106	6.52534	6.2847	6.36767	6.19366
105853_at	Mal2	mal, T cell differentiation protein 2	105853	ENSMUSG00000024479	Mm.410994	NM_178920,NP_849251	Q2KHK7,Q8BI08	10.0999	10.3336	10.1828	10.1116	10.2178	10.0071	9.9852	9.90259	9.39047	9.58256
105855_at	Nckap1l	NCK associated protein 1 like	105855	ENSMUSG00000022488	Mm.30805	NM_153505,NP_705725	Q8K1X4	3.39446	3.10425	2.9578	3.00941	2.86252	3.1792	3.82446	4.00895	4.12655	4.75155
105859_at	Csdc2	cold shock domain containing C2, RNA binding	105859	ENSMUSG00000042109	Mm.22524	NM_145473,NP_663448	Q91YQ3	2.6136	2.60265	2.52705	2.54573	2.61187	2.59245	2.52538	2.54419	2.60275	2.45215
105866_at	Krt72	keratin 72	105866	ENSMUSG00000056605	Mm.298210	NM_213728,NP_998893	Q6IME9	2.54055	2.812	2.85773	2.49801	2.56143	2.68074	2.66179	2.57389	2.71907	2.5427
105887_at	Ugt3a1	UDP glycosyltransferases 3 family, polypeptide A1	105887	ENSMUSG00000072664	Mm.482274	NM_207216,NP_997099	Q3UP75	2.27572	2.18534	2.40323	1.99436	2.22248	2.12988	2.20006	2.17524	2.15835	2.24755
105892_at	9030619P08Rik	RIKEN cDNA 9030619P08 gene	105892	ENSMUSG00000053168	Mm.38909	NM_001039720,NP_001034809	Q5M8M1	2.86987	2.36654	2.66147	2.73211	2.65023	2.80768	2.5378	2.55955	2.65226	2.6483
105988_at	Espl1	extra spindle poles-like 1 (S. cerevisiae)	105988	ENSMUSG00000058290	Mm.288324	NM_001014976,NP_001014976	P60330	4.27458	4.46448	4.1152	4.20734	4.14908	4.16694	4.17278	4.24724	3.75931	3.55735
106014_at	Fam19a5	family with sequence similarity 19, member A5	106014	ENSMUSG00000054863	Mm.244319	NM_001252310,NM_134096,NP_001239239,NP_598857,NR_045510	Q91WE9	2.4945	2.50549	2.67974	2.48218	2.71131	2.45507	2.39674	2.29845	2.8585	2.70595
106021_at	Topors	topoisomerase I binding, arginine/serine-rich	106021	ENSMUSG00000036822	Mm.251548	NM_134097,NP_598858	Q80Z37	4.89778	4.24603	3.74665	4.96348	4.61144	4.31132	4.10928	4.4495	3.91112	4.45107
106025_at	Sharpin	SHANK-associated RH domain interacting protein	106025	ENSMUSG00000022552	Mm.41463	NM_025340,NP_079616	Q91WA6	7.74985	7.89991	7.82229	7.8308	7.8894	8.37748	7.75912	7.94896	7.85189	7.69096
106039_at	Gga1	golgi associated, gamma adaptin ear containing, ARF binding protein 1	106039	ENSMUSG00000033128	Mm.251331	NM_145929,NP_666041	Q8R0H9	6.01579	5.99945	6.18981	5.91694	6.06129	5.77875	5.89613	5.53048	5.85676	5.92559
106042_at	Prickle1	prickle homolog 1 (Drosophila)	106042	ENSMUSG00000036158	Mm.150314	NM_001033217,NP_001028389	Q3U5C7	2.92453	2.82229	2.90072	2.84309	2.89498	2.85706	3.0627	2.89142	2.84865	2.918
106052_at	Fbxo4	F-box protein 4	106052	ENSMUSG00000022184	Mm.234191	NM_134099,NP_598860	Q8CHQ0	5.21914	5.14498	4.98319	4.92618	4.97937	5.08932	5.12839	5.2014	5.07268	5.5138
106064_at	AW549877	expressed sequence AW549877	106064	ENSMUSG00000041935	Mm.21299	NM_145930,NP_666042	Q8BR90	6.16472	6.46959	6.04785	5.82434	6.12532	6.7926	6.41096	6.53537	5.85059	6.22151
106068_at	Slc45a4	solute carrier family 45, member 4	106068	ENSMUSG00000079020	Mm.212813	NM_001033219,NM_001168255,NP_001028391,NP_001161727	Q0P5V9	4.85324	4.86258	4.43804	4.6834	4.73459	4.46092	4.56203	4.36224	4.31204	4.56464
106073_at	Mfsd5	major facilitator superfamily domain containing 5	106073	ENSMUSG00000045665	Mm.287740	NM_134100,NP_598861	Q921Y4	6.46413	6.03423	6.22554	6.42278	6.15255	6.0626	6.17339	5.9573	5.32135	5.67434
106143_at	Cggbp1	CGG triplet repeat binding protein 1	106143	ENSMUSG00000054604	Mm.10160	NM_178647,NP_848762	Q8BHG9	5.35617	5.44529	5.22933	5.30449	5.6187	5.55096	5.83419	5.57193	5.4467	5.53168
106200_at	Txndc11	thioredoxin domain containing 11	106200	ENSMUSG00000022498	Mm.291015	NM_029582,NM_134105,NP_083858,NP_598866	Q8K2W3	6.32337	6.83615	6.56656	6.49663	6.76259	6.22542	6.50839	6.23905	5.96046	6.22736
106205_at	Zc3h7a	zinc finger CCCH type containing 7 A	106205	ENSMUSG00000037965	Mm.226860	NM_145931,NP_666043,NR_027502	Q3UBH9	6.19446	6.00899	5.94947	6.20518	5.77679	7.11981	5.99643	6.04553	6.18221	6.22708
106248_at	Qtrtd1	queuine tRNA-ribosyltransferase domain containing 1	106248	ENSMUSG00000022704	Mm.275354	NM_029128,NP_083404	B8ZXI1	3.67376	4.50215	4.24974	4.2849	4.42932	4.21501	4.27521	4.35762	4.23348	3.53542
106264_at	0610012G03Rik	RIKEN cDNA 0610012G03 gene	106264	NA	Mm.347369	NM_025320,NR_027897	NA	6.97209	7.09499	6.66019	6.90848	6.91854	6.77533	6.76788	6.92793	6.14265	6.4628
106298_at	Rrn3	RRN3 RNA polymerase I transcription factor homolog (yeast)	106298	ENSMUSG00000022682	Mm.490362	NM_001039521,NP_001034610	B2RS91	6.94409	7.04153	6.43831	6.93028	7.21246	6.78912	6.91049	6.79572	6.29942	6.29391
106326_at	Osbpl11	oxysterol binding protein-like 11	106326	ENSMUSG00000022807	Mm.486405	NM_176840,NP_789810	G5E8A0	6.10485	5.52465	5.59161	6.1705	5.49659	5.6732	5.92053	5.92447	6.18586	6.23948
106338_at	Nsun3	NOL1/NOP2/Sun domain family member 3	106338	ENSMUSG00000050312	Mm.26321	NM_178925,NP_849256	Q8CCT7	6.59391	7.08454	7.16077	7.16972	6.97891	6.72495	6.95408	6.86688	6.94777	7.08817
106344_at	Rfc4	replication factor C (activator 1) 4	106344	ENSMUSG00000022881	Mm.386835	NM_145480,NP_663455	Q99J62	6.51202	6.67745	6.30679	6.93253	7.38294	6.46119	6.41954	6.79353	6.32121	6.13832
106347_at	Ildr1	immunoglobulin-like domain containing receptor 1	106347	ENSMUSG00000022900	Mm.17807	NM_134109,NP_598870	Q8CBR1	5.05233	4.55039	4.03913	4.85288	4.37021	5.13922	6.23752	4.93756	4.26515	4.05583
106369_at	Ypel1	yippee-like 1 (Drosophila)	106369	ENSMUSG00000022773	Mm.237941	NM_023249,NP_075738	Q65Z96,Q9ESC7	2.60333	2.47199	2.52021	2.45852	2.6146	2.5523	2.75806	2.51466	2.66346	2.67993
106389_at	Eaf2	ELL associated factor 2	106389	ENSMUSG00000022838	Mm.432078	NM_001113401,NM_001113405,NM_134111,NP_001106872,NP_001106876,NP_598872	Q91ZD6	2.72962	2.33988	2.51299	2.40179	2.36718	2.41657	2.56621	2.57276	2.4173	2.5492
106393_at	Srl	sarcalumenin	106393	ENSMUSG00000022519	Mm.35811	NM_175347,NP_780556	Q7TQ48	2.70877	3.19707	3.07529	2.87723	2.96771	2.90354	2.82333	2.78818	2.98289	2.83228
106407_at	Slc51a	solute carrier family 51, alpha subunit	106407	ENSMUSG00000035699	Mm.476915	NM_145932,NP_666044	Q8R000	6.98579	6.91138	7.22889	7.20368	6.7139	6.2796	6.33639	6.85915	7.38095	7.75937
106504_at	Stk38	serine/threonine kinase 38	106504	ENSMUSG00000024006	Mm.439986	NM_134115,NP_598876	Q91VJ4	6.2063	6.70162	6.73952	6.22769	6.68478	6.57886	6.71317	6.71578	6.45893	6.27211
106512_at	Gpsm3	G-protein signalling modulator 3 (AGS3-like, C. elegans)	106512	ENSMUSG00000034786	Mm.26584	NM_134116,NP_598877	Q0VGT5,Q3U1Z5	3.15894	3.92051	3.6126	3.3642	3.55962	3.54849	3.93763	3.71939	3.82557	3.68133
106522_at	Pkdcc	protein kinase domain containing, cytoplasmic	106522	ENSMUSG00000024247	Mm.311974	NM_134117,NP_598878	Q5RJI4	3.56606	3.67535	3.38794	3.4765	3.54683	3.33826	3.22485	3.08418	3.30227	3.42456
106529_at	Tecr	trans-2,3-enoyl-CoA reductase	106529	ENSMUSG00000031708	Mm.352239	NM_027179,NM_134118,NP_081455,NP_598879	G3UWE1,Q9CY27	9.80451	9.80286	9.78747	9.60242	9.80786	9.4658	9.4131	9.29075	8.77856	8.9243
106557_at	Ldhal6b	lactate dehydrogenase A-like 6B	106557	NA	Mm.432764	NM_175349,NP_780558	Q8BVP2	3.32734	2.74176	3.23828	3.04235	3.03814	3.13893	2.74337	2.89448	2.96123	2.71966
106564_at	Ppcs	phosphopantothenoylcysteine synthetase	106564	ENSMUSG00000028636	Mm.27245	NM_026494,NP_080770	Q8VDG5	5.4797	5.16018	5.46017	5.51701	5.12618	5.36649	4.79325	5.11605	5.13894	5.83923
106565_at	Dlk2	delta-like 2 homolog (Drosophila)	106565	ENSMUSG00000047428	Mm.23633	NM_134120,NM_207666,NP_997549	Q8K1E3	3.26475	3.3438	3.36905	3.22573	3.24573	3.2416	3.25049	3.23051	3.25753	3.18748
106572_at	Rab31	RAB31, member RAS oncogene family	106572	ENSMUSG00000056515	Mm.29274	NM_133685,NP_598446	Q3TXV4,Q921E2	6.47726	5.15324	5.02124	6.46902	5.57934	5.95018	6.50799	6.25828	4.37607	4.45136
106581_at	Itfg3	integrin alpha FG-GAP repeat containing 3	106581	ENSMUSG00000024187	Mm.28844	NM_001206335,NM_207217,NP_001193264,NP_997100	Q8C0Z1	9.86013	9.52588	9.7717	9.89957	9.62574	9.47346	10.0841	9.80413	9.77986	9.87543
106582_at	Nrm	nurim (nuclear envelope membrane protein)	106582	ENSMUSG00000059791	Mm.390992	NM_134122,NP_598883	Q8VC65	5.16031	4.9876	4.94231	5.37072	5.69659	5.14867	4.9452	4.51515	4.64824	4.69802
106583_at	Scaf8	SR-related CTD-associated factor 8	106583	ENSMUSG00000046201	Mm.124373,Mm.486401	NM_134123,NP_598884	Q6DID3,Q8C9D3	7.53819	6.93856	6.64111	7.47427	7.00694	6.86922	6.98389	6.75423	6.9205	6.57786
106585_at	Ankrd12	ankyrin repeat domain 12	106585	ENSMUSG00000034647	Mm.34706,Mm.441953	NM_001025572,NP_001020743	G5E893,Q05CM6,Q80TP9	3.39532	3.37007	3.58047	3.07341	3.07322	3.80129	3.16426	3.11985	3.22766	3.63273
106618_at	Wdr90	WD repeat domain 90	106618	ENSMUSG00000073434	Mm.35470	NM_001163766,NM_134124,NP_001157238	H7BX49,Q6ZPG2	2.88516	2.67913	2.44826	2.73476	2.7641	2.85387	2.90922	2.88288	2.89446	2.78085
106628_at	Trip10	thyroid hormone receptor interactor 10	106628	ENSMUSG00000019487	Mm.37368	NM_001242389,NM_001242390,NM_001242391,NM_134125,NP_001229318,NP_001229319,NP_001229320,NP_598886	Q8CJ53	6.26373	6.43003	6.58762	6.50828	6.29267	6.35883	6.49824	6.60402	6.18267	6.24838
106633_at	Ift140	intraflagellar transport 140	106633	ENSMUSG00000024169	Mm.32802	NM_134126,NP_598887	E9PY46,Q3TQ94	4.38578	4.0786	3.54854	3.85768	4.19543	3.70591	3.93075	3.84516	3.86124	3.92651
106639_at	Vmac	vimentin-type intermediate filament associated coiled-coil protein	106639	ENSMUSG00000054723	Mm.37290	NM_001166474,NM_178926,NP_001159946,NP_849257	G3XA49,Q8BP01	4.95016	4.89086	4.91724	5.04166	5.11326	4.97928	4.89445	5.00136	4.92416	5.08455
106648_at	Cyp4f15	cytochrome P450, family 4, subfamily f, polypeptide 15	106648	ENSMUSG00000073424	Mm.26539	NM_134127,NP_598888	Q99N18	3.18259	3.10319	3.11983	3.10319	2.87623	2.77321	2.84765	2.8961	3.36194	3.91654
106672_at	AI413582	expressed sequence AI413582	106672	ENSMUSG00000062753	Mm.61488	NM_001002895,NP_001002895	Q3V2N7,Q8R043	3.69301	3.15169	3.26498	3.43486	3.43737	3.89995	3.32489	3.49834	3.45505	3.39731
106707_at	Rpusd1	RNA pseudouridylate synthase domain containing 1	106707	ENSMUSG00000041199	Mm.24603	NM_028009,NP_082285	Q8VCZ8	3.84097	4.15653	3.77901	3.73118	4.05824	3.75815	3.89148	3.61213	4.10557	3.81521
106722_at	AU023871	expressed sequence AU023871	106722	ENSMUSG00000073414	Mm.390956	NM_001033221,NM_001191012,NP_001028393,NP_001177941	D3YVS6,D7PDD4	2.83016	2.99214	3.01905	2.98301	3.03936	3.52779	2.90307	2.87365	2.86155	2.92539
106757_at	Catsperd	catsper channel auxiliary subunit delta	106757	ENSMUSG00000040828	Mm.23401	NM_175350,NP_780559	E9Q9F6	2.43868	2.41089	2.38905	2.30927	2.34323	2.37452	2.38353	2.41539	2.33609	2.47406
106759_at	Ticam1	toll-like receptor adaptor molecule 1	106759	ENSMUSG00000047123	Mm.203952	NM_174989,NP_778154	Q80UF7	6.92799	6.65385	6.88261	6.94853	7.1074	6.82481	6.9544	6.65411	6.59105	6.89596
106763_at	Ttbk1	tau tubulin kinase 1	106763	ENSMUSG00000015599	Mm.297613	NM_001162864,NM_175351,NP_001156336	Q6PCN3	2.49973	2.77399	2.55674	2.65246	2.72667	2.75382	2.68703	2.76902	2.9302	2.89754
106766_at	Stap2	signal transducing adaptor family member 2	106766	ENSMUSG00000038781	Mm.204991	NM_145934,NP_666046	Q8R0L1	8.10196	8.57857	8.52525	8.18981	8.5643	8.66303	8.53472	8.82567	8.5619	8.59174
106794_at	Dhx57	DEAH (Asp-Glu-Ala-Asp/His) box polypeptide 57	106794	ENSMUSG00000035051	Mm.12412	NM_001163759,NM_198942,NP_001157231,NP_945180	Q6P5D3	4.51018	5.20573	5.10796	4.65872	5.36465	5.73474	5.39895	5.37574	5.34844	4.71703
106795_at	Tcf19	transcription factor 19	106795	ENSMUSG00000050410	Mm.11434,Mm.475434	NM_001163763,NM_001163764,NM_025674,NP_001157235,NP_001157236,NP_079950	G3XA31,Q99KJ5	4.65584	5.52341	5.46694	4.93276	5.94641	5.20336	5.03591	4.77076	5.09383	4.71945
106821_at	Oard1	O-acyl-ADP-ribose deacylase 1	106821	ENSMUSG00000040771	Mm.203943	NM_207219,NP_997102	Q8R5F3	3.73223	3.67767	3.62811	3.58858	4.15727	3.58177	3.54625	3.56333	3.42034	3.63238
106840_at	Unc119b	unc-119 homolog B (C. elegans)	106840	ENSMUSG00000046562	Mm.29241	NM_175352,NP_780561	Q8C4B4	4.58233	4.8908	4.68079	4.86235	4.89558	4.74543	4.78759	4.67616	4.99508	4.90485
106861_at	Abhd3	abhydrolase domain containing 3	106861	ENSMUSG00000002475	Mm.273108	NM_134130,NP_598891	Q91ZH7	7.60386	8.00136	7.85073	7.78005	7.71305	7.72581	8.1371	8.2266	8.09768	8.31444
106869_at	Tnfaip8	tumor necrosis factor, alpha-induced protein 8	106869	ENSMUSG00000062210	Mm.27740	NM_001177759,NM_001177760,NM_134131,NP_001171230,NP_001171231,NP_598892	D3YWJ5,D3Z325,Q921Z5	3.06917	3.36236	3.31759	3.53052	3.48774	3.57992	4.26767	4.17298	3.70132	3.76629
106877_at	Afap1l1	actin filament associated protein 1-like 1	106877	ENSMUSG00000033032	Mm.26632	NM_178928,NP_849259	B2RSM5,Q8BZI0	3.24469	3.43568	3.01602	3.85583	3.57844	3.32926	3.32289	3.37285	3.31646	3.25159
106878_at	Smim3	small integral membrane protein 3	106878	ENSMUSG00000038059	Mm.273197	NM_134133,NP_598894	Q3U1M0,Q99PE5	5.311	5.40357	4.9823	5.70109	5.33715	4.93292	4.66238	5.09835	4.65095	4.68569
106894_at	Hmgxb3	HMG box domain containing 3	106894	ENSMUSG00000024622	Mm.22574,Mm.27620	NM_134134,NM_178277,NP_598895,NP_840061	G3X9M3,Q6AXF8,Q6NZP6,Q6PEF4,Q8BY57,Q8R168,Q9JJ64	4.705	5.08306	4.92438	4.8623	5.1069	4.48735	5.18521	4.74403	5.01827	4.69587
106931_at	Kctd1	potassium channel tetramerisation domain containing 1	106931	ENSMUSG00000036225	Mm.329299	NM_001142731,NM_134112,NP_001136203,NP_598873	E9Q6T9,Q5M956	2.70322	2.73087	2.63335	2.66135	2.82454	2.69326	2.67006	2.65021	2.67217	2.73989
106947_at	Slc39a3	solute carrier family 39 (zinc transporter), member 3	106947	ENSMUSG00000046822	Mm.5353	NM_134135,NP_598896	Q99K24	5.34149	5.07474	5.02629	5.03599	5.12155	4.55839	4.87448	5.01536	5.06201	4.63491
106952_at	Arap3	ArfGAP with RhoGAP domain, ankyrin repeat and PH domain 3	106952	ENSMUSG00000024451	Mm.247642	NM_001205336,NM_139206,NP_001192265,NP_631945	Q8R5G7	2.77509	3.05592	2.78218	2.64872	2.71267	3.07373	2.8645	2.72682	3.05827	3.39611
106957_at	Slc39a6	solute carrier family 39 (metal ion transporter), member 6	106957	ENSMUSG00000024270	Mm.21688	NM_139143,NP_631882	Q8C145	3.12316	2.91908	2.80084	3.24405	2.93289	2.99033	3.32329	3.07677	2.89734	2.73568
107022_at	Gramd3	GRAM domain containing 3	107022	ENSMUSG00000001700	Mm.24356	NM_026240,NP_080516	Q9D2W5	6.42175	7.96364	8.2786	6.85116	7.84918	8.08163	8.04232	8.55737	8.76185	8.66638
107029_at	Me2	malic enzyme 2, NAD(+)-dependent, mitochondrial	107029	ENSMUSG00000024556	Mm.36817	NM_145494,NP_663469	Q99KE1	8.31691	8.61813	9.10745	8.31303	8.88788	8.99259	8.85057	9.19186	9.97416	9.75218
107035_at	Fbxo38	F-box protein 38	107035	ENSMUSG00000042211	Mm.21295	NM_134136,NP_598897	Q8BMI0	6.39427	5.85543	5.92458	6.56085	5.98707	5.89593	6.25411	6.26324	6.38662	6.37483
107045_at	Lars	leucyl-tRNA synthetase	107045	ENSMUSG00000024493	Mm.312170	NM_134137,NP_598898	Q7TSZ3,Q8BMJ2	5.85231	5.85304	6.08204	6.17296	6.35481	5.39385	5.91308	5.80944	5.44976	4.95021
107047_at	Psmg2	proteasome (prosome, macropain) assembly chaperone 2	107047	ENSMUSG00000024537	Mm.150701	NM_134138,NP_598899	Q9EST4	6.45496	6.0588	5.76038	6.05986	6.50284	6.11121	5.82164	6.14033	5.25549	5.18891
107065_at	Lrrtm2	leucine rich repeat transmembrane neuronal 2	107065	ENSMUSG00000071862	Mm.39900	NM_178005,NP_821072	Q8BGA3,Q8C8L1	2.76431	2.31398	2.76213	2.48624	2.32026	2.76512	2.44049	2.48131	2.57364	2.41754
107071_at	Wdr74	WD repeat domain 74	107071	ENSMUSG00000042729	Mm.29627	NM_134139,NP_598900	Q8VCG3	6.22176	5.92179	5.66989	6.32948	5.87006	5.53184	5.58756	5.85467	5.15993	5.07339
107094_at	Rrp12	ribosomal RNA processing 12 homolog (S. cerevisiae)	107094	ENSMUSG00000035049	Mm.276044	NM_199447,NP_955518	Q3UJA1,Q6P5B0	4.33116	4.84131	4.73991	4.67388	4.66845	4.32966	4.39562	4.38011	4.59513	4.25645
107141_at	Cyp2c50	cytochrome P450, family 2, subfamily c, polypeptide 50	107141	ENSMUSG00000054827	Mm.474575	NM_001167875,NM_001167877,NM_134144,NP_001161347,NP_001161349,NP_598905	Q91X77	2.90521	2.07206	2.26143	2.28775	2.17793	2.18417	2.04821	2.14785	2.25355	2.10523
107146_at	Glyat	glycine-N-acyltransferase	107146	ENSMUSG00000063683	Mm.39974	NM_145935,NP_666047	Q91XE0	2.18075	2.05435	2.15491	2.00974	1.98815	2.2647	2.09242	2.00915	2.32031	2.01158
107173_at	Gpr137	G protein-coupled receptor 137	107173	ENSMUSG00000024958	Mm.276555	NM_001177360,NM_001177361,NM_001177362,NM_207220,NP_001170831,NP_001170832,NP_001170833,NP_997103	E9Q9I0,Q3TD99,Q3UPL3,Q3UQ21,Q80ZU9	5.01539	5.16577	5.34981	4.89027	5.07477	5.77797	5.22391	5.29068	5.48607	5.81815
107182_at	Btaf1	BTAF1 RNA polymerase II, B-TFIID transcription factor-associated, (Mot1 homolog, S. cerevisiae)	107182	ENSMUSG00000040565	Mm.295062	NM_001080706,NP_001074175	E9QAE3	5.31902	5.45935	5.40069	5.47066	5.48658	5.47772	5.58983	5.58998	5.58299	5.27355
107197_at	AI462493	expressed sequence AI462493	107197	ENSMUSG00000071654	Mm.490289	NM_001160356,NP_001153828	Q3V2E3,Q8K2T4	3.56224	3.67632	3.36913	3.50642	3.46546	3.13278	3.19446	3.40559	3.31042	3.57003
107221_at	Ffar4	free fatty acid receptor 4	107221	ENSMUSG00000054200	Mm.35288	NM_181748,NP_861413	Q3V2S5,Q7TMA4	2.50553	3.03971	2.88788	2.84532	3.09126	2.70916	2.69276	2.84407	2.81436	2.84373
107227_at	Macrod1	MACRO domain containing 1	107227	ENSMUSG00000036278	Mm.439977	NM_134147,NP_598908	Q922B1	3.51608	3.40001	3.22774	3.33771	3.40547	3.35009	3.10737	3.30668	3.96608	3.3874
107239_at	Carns1	carnosine synthase 1	107239	ENSMUSG00000075289	Mm.482310	NM_134148,NP_598909	E9PX09	2.70488	2.71193	2.9393	2.59459	2.72949	2.75112	2.52825	2.48978	2.80462	2.93102
107242_at	AI837181	expressed sequence AI837181	107242	ENSMUSG00000047423	Mm.329658	NM_001256515,NM_134149,NP_001243444,NP_598910	E9QNR6,Q8VD62	4.96443	5.31328	4.3917	5.20111	5.07386	4.7121	4.75731	4.7468	4.90308	5.00039
107250_at	Kazald1	Kazal-type serine peptidase inhibitor domain 1	107250	ENSMUSG00000025213	Mm.24417	NM_178929,NP_849260	Q8BJ66	2.30993	2.3771	2.22919	2.20696	2.04181	2.36081	2.31959	2.28578	2.3541	2.34447
107260_at	Otub1	OTU domain, ubiquitin aldehyde binding 1	107260	ENSMUSG00000024767	Mm.203921	NM_134150,NP_598911	Q7TQI3	8.17496	8.35187	8.18159	8.6064	8.35999	8.01753	8.01515	7.93029	7.65695	7.61908
107271_at	Yars	tyrosyl-tRNA synthetase	107271	ENSMUSG00000028811	Mm.145488,Mm.410673	NM_134151,NP_598912	A2A7S7,Q91WQ3	6.44194	7.05335	6.80848	6.53397	6.91837	6.67695	6.76554	6.70175	6.55139	6.24887
107272_at	Psat1	phosphoserine aminotransferase 1	107272	ENSMUSG00000024640	Mm.289936,Mm.470456	NM_001205339,NM_177420,NP_001192268,NP_803155	Q3U6K9,Q543K5,Q99K85	6.24346	6.33318	6.13907	6.23214	6.70421	6.00363	5.97121	6.41744	5.34568	5.17208
107305_at	Vps37c	vacuolar protein sorting 37C (yeast)	107305	ENSMUSG00000048832	Mm.19091	NM_181403,NP_852068	Q8R105	5.60941	5.63601	5.939	5.73797	5.85071	5.4605	5.72212	5.41792	5.59924	5.6688
107321_at	Lpxn	leupaxin	107321	ENSMUSG00000024696	Mm.313136	NM_134152,NP_598913	Q99N69	3.3128	3.13437	3.59792	3.15537	3.1748	4.1833	3.47432	3.8609	3.84807	4.44105
107328_at	Trpt1	tRNA phosphotransferase 1	107328	ENSMUSG00000047656	Mm.391161	NM_153597,NP_705825,NR_027351	Q8K3A2	3.30832	3.29783	3.47429	3.45979	3.31331	3.68397	3.09129	3.65486	3.39779	3.37241
107338_at	Gbf1	golgi-specific brefeldin A-resistance factor 1	107338	ENSMUSG00000025224	Mm.271620	NM_178930,NP_849261	Q6DFZ1	6.48059	7.04661	6.98757	6.59324	6.79852	6.92522	7.24727	7.04847	7.3415	7.3394
107350_at	AW112010	expressed sequence AW112010	107350	ENSMUSG00000075010	Mm.6381	NM_001177351,NP_001170822	Q3U6J0	5.74353	5.74284	6.04516	6.03395	5.89213	8.40549	7.61031	7.91777	7.10151	7.67881
107351_at	Kank1	KN motif and ankyrin repeat domains 1	107351	ENSMUSG00000032702	Mm.260722	NM_181404,NP_852069	E9Q238,Q6AXG6,Q8BRZ8	2.76925	3.10069	3.38443	3.07116	3.1642	3.20333	2.93475	2.91257	2.94252	3.09951
107358_at	Tm9sf3	transmembrane 9 superfamily member 3	107358	ENSMUSG00000025016	Mm.246440	NM_133352,NP_579930	Q9ET30	9.39799	9.46268	9.2006	9.3168	9.41373	8.76136	9.24228	9.11955	9.0503	8.88239
107368_at	Pdzd8	PDZ domain containing 8	107368	ENSMUSG00000074746	Mm.268797,Mm.361919	NM_001033222,NP_001028394	B9EJ80,Q3UMB1	7.29055	7.49822	7.3374	7.48446	7.53483	7.17775	7.31816	7.24921	7.7119	7.34447
107371_at	Exoc6	exocyst complex component 6	107371	ENSMUSG00000053799	Mm.24865	NM_175353,NP_780562	Q3U9D6,Q8C670	6.7658	6.48341	6.48003	7.01126	6.77268	6.34964	6.58288	6.57488	6.08344	6.18513
107372_at	C030016D13Rik	RIKEN cDNA C030016D13 gene	107372	NA	Mm.17942	NM_175354,NR_027987	NA	2.41899	2.59836	2.54675	2.36762	2.70398	2.84409	2.30981	2.24112	2.27169	2.53392
107373_at	Fam111a	family with sequence similarity 111, member A	107373	ENSMUSG00000024691	Mm.1643	NM_026640,NP_080916	Q9D2L9	3.17128	3.64765	3.42685	2.88253	4.28417	3.66973	3.73481	3.61414	4.02235	3.54001
107375_at	Slc25a45	solute carrier family 25, member 45	107375	ENSMUSG00000024818	Mm.5323	NM_134154,NP_598915	Q8CFJ7	8.45011	8.70812	9.0788	8.70514	8.39719	8.65038	9.10741	9.28371	9.07404	9.49625
107376_at	E330013P04Rik	RIKEN cDNA E330013P04 gene	107376	ENSMUSG00000053117	Mm.245813	NR_026942	NA	2.60542	2.22582	2.38585	2.29712	2.23422	2.20377	2.36437	2.41772	2.23858	2.40924
107392_at	Brms1	breast cancer metastasis-suppressor 1	107392	ENSMUSG00000080268	Mm.489654	NM_134155,NP_598916	Q547N0,Q99N20	5.58591	5.71605	5.31871	5.6455	5.52112	5.04746	5.41973	5.49756	5.52	5.5571
107435_at	Hat1	histone aminotransferase 1	107435	ENSMUSG00000027018	Mm.490264	NM_026115,NP_080391	Q8BY71	7.43309	7.03552	6.91065	7.26258	7.88982	7.02214	7.11146	7.23032	6.53586	6.53785
107448_at	Unc5a	unc-5 homolog A (C. elegans)	107448	ENSMUSG00000025876	Mm.23573	NM_153131,NP_694771	Q8K1S4	3.37301	3.72807	3.38292	3.29806	3.75237	3.74417	3.43447	3.54495	3.7909	3.88033
107449_at	Unc5b	unc-5 homolog B (C. elegans)	107449	ENSMUSG00000020099	Mm.290433	NM_029770,NP_084046	Q8K1S3	5.53375	5.29169	4.95189	5.77741	4.98713	6.17488	6.26481	6.20314	6.68435	6.84132
107476_at	Acaca	acetyl-Coenzyme A carboxylase alpha	107476	ENSMUSG00000020532	Mm.31374	NM_133360,NP_579938	Q5SWU9	4.69133	4.20189	4.14406	4.6872	4.27788	4.3319	4.62382	4.65309	4.0178	3.42806
107477_at	Guca1b	guanylate cyclase activator 1B	107477	ENSMUSG00000023979	Mm.59151	NM_146079,NP_666191	Q8VBV8	2.9067	2.84034	2.79357	2.55338	2.68136	2.72895	2.58823	2.71119	2.8044	2.70789
107503_at	Atf5	activating transcription factor 5	107503	ENSMUSG00000038539	Mm.389890	NM_030693,NP_109618,NR_033136	O70191,Q3UJF3	3.93833	3.85189	3.8965	3.89142	3.73478	3.95014	3.88587	3.66616	3.80709	3.7308
107508_at	Eprs	glutamyl-prolyl-tRNA synthetase	107508	ENSMUSG00000026615	Mm.154511,Mm.490980	NM_029735,NP_084011	Q8CGC7	7.13586	6.83718	6.77972	7.16116	7.08308	6.09502	6.96086	6.7889	6.55492	6.17946
107513_at	Ssr1	signal sequence receptor, alpha	107513	ENSMUSG00000021427	Mm.426670,Mm.490298	NM_025965,NP_080241	Q9CY50	9.14085	9.86142	9.55377	9.4087	9.83392	8.99491	9.55727	9.23946	8.95883	8.85951
107515_at	Lgr4	leucine-rich repeat-containing G protein-coupled receptor 4	107515	ENSMUSG00000050199	Mm.277351,Mm.485992	NM_172671,NP_766259	A2ARI4,Q8BZR7	7.98797	8.31154	7.67346	8.24625	8.25977	7.5309	7.90097	7.74261	7.53375	7.69612
107522_at	Ece2	endothelin converting enzyme 2	107522	ENSMUSG00000022842	Mm.263319	NM_025462,NM_139293,NM_177940,NM_177941,NM_177942,NP_079738,NP_647454,NP_808809,NP_808810,NP_808811	B2RQR8,E9PUE3,E9Q896,E9QKA6,Q80Z57,Q80Z58,Q80Z60	3.13025	2.9255	2.80639	2.91727	3.07325	3.12361	2.96706	2.9368	2.86841	3.05182
107526_at	Gimap4	GTPase, IMAP family member 4	107526	ENSMUSG00000054435	Mm.333048,Mm.486676,Mm.490512	NM_001243199,NM_001243200,NM_001243201,NM_174990,NM_175048,NP_001230128,NP_001230129,NP_001230130,NP_778155,NP_778213	D3YTN4,D3YWB5,D3Z3F3,D3Z7Q4,Q99JY3	2.58957	3.0662	3.13127	2.78194	3.06163	3.58338	4.43502	4.12469	4.56475	5.79728
107527_at	Il1rl2	interleukin 1 receptor-like 2	107527	ENSMUSG00000070942	Mm.155583	NM_133193,NP_573456	Q149G7,Q9ERS7	2.14266	2.27126	2.58631	2.41856	2.26779	2.40895	2.40895	2.41856	2.42663	2.48456
107528_at	Magee1	melanoma antigen, family E, 1	107528	ENSMUSG00000031227	Mm.24341	NM_053201,NP_444431	Q6PCZ4	2.53982	2.35662	2.67868	2.34813	2.48049	2.4557	2.49217	2.54461	2.38096	2.27418
107566_at	Arl2bp	ADP-ribosylation factor-like 2 binding protein	107566	ENSMUSG00000031776	Mm.393247	NM_024191,NM_024269,NP_077153,NP_077231	Q9D385	7.77894	7.50396	7.62523	8.17154	7.5231	7.45377	7.47847	7.18661	6.85499	6.73132
107568_at	Wwp1	WW domain containing E3 ubiquitin protein ligase 1	107568	ENSMUSG00000041058	Mm.437287,Mm.78312	NM_001276292,NM_177327,NP_001263221,NP_796301,NR_074089,NR_074090	Q3UV52,Q8BZZ3	7.00244	6.4495	6.48755	7.20687	6.68506	6.4211	6.62442	6.32143	6.55039	6.64728
107569_at	Nt5c3	5'-nucleotidase, cytosolic III	107569	ENSMUSG00000029780	Mm.158936	NM_001252374,NM_026004,NP_001239303,NP_080280	Q9D020	5.12205	5.09467	5.16516	5.22722	5.97459	4.5857	4.97945	5.32707	4.16346	4.38312
107576_at	Tcrg-C4	T cell receptor gamma, constant 4	107576	NA	NA	NA	NA	3.41718	5.39662	4.85334	3.91971	5.3932	5.62583	6.048	5.20535	7.52351	8.5641
107581_at	Col16a1	collagen, type XVI, alpha 1	107581	ENSMUSG00000040690	Mm.41860	NM_028266,NP_082542	Q8BLX7	3.5364	3.45745	3.66453	3.34902	3.30137	3.52049	3.44086	3.64171	3.53525	3.47434
107585_at	Dio3	deiodinase, iodothyronine type III	107585	ENSMUSG00000075707	Mm.154427	NM_172119,NP_742117	Q91ZI8	2.23913	2.19882	2.03568	1.96227	2.3671	2.07371	2.09218	2.17903	2.34858	2.15932
107586_at	Ovol2	ovo-like 2 (Drosophila)	107586	ENSMUSG00000037279	Mm.252750	NM_026924,NM_152947,NP_081200,NP_694455	Q3TIV4,Q8CIV7	5.01611	5.13918	5.42788	5.71407	5.90218	4.42756	4.9407	5.05798	4.62769	4.77497
107587_at	Osr2	odd-skipped related 2	107587	ENSMUSG00000022330	Mm.46336	NM_054049,NP_473390	Q91ZD1	5.02086	5.2594	5.90411	4.8084	5.93071	4.999	3.62322	3.88719	6.22811	6.11796
107589_at	Mylk	myosin, light polypeptide kinase	107589	ENSMUSG00000022836	Mm.33360	NM_139300,NP_647461	B1B1A8	5.97996	6.21217	6.42718	5.8188	6.20471	6.62164	6.73642	6.94522	7.11583	6.74209
107605_at	Rdh1	retinol dehydrogenase 1 (all trans)	107605	ENSMUSG00000089789	Mm.484271	NM_080436,NP_536684	Q8CGV4,Q8VIJ7	3.13913	3.0032	3.70914	3.18323	2.79585	2.97449	3.1008	3.02536	2.90594	2.99545
107607_at	Nod1	nucleotide-binding oligomerization domain containing 1	107607	ENSMUSG00000038058	Mm.28498	NM_001171007,NM_172729,NP_001164478,NP_766317	Q540J8,Q8BHB0	3.51567	4.11143	3.57582	3.21971	3.4012	3.76422	3.66877	3.70671	3.77002	3.55099
107650_at	Pi4kb	phosphatidylinositol 4-kinase, catalytic, beta polypeptide	107650	ENSMUSG00000038861	Mm.217222	NM_175356,NP_780565	Q8BKC8	6.0558	6.2206	6.22607	6.00241	6.28126	6.26819	6.24247	6.26959	6.22472	6.31144
107652_at	Uap1	UDP-N-acetylglucosamine pyrophosphorylase 1	107652	ENSMUSG00000026670	Mm.27969	NM_133806,NP_598567,XM_003689330,XP_003689378	Q91YN5	6.86938	7.19298	7.01676	7.06004	7.15749	6.84684	6.95117	6.74656	7.08251	7.04388
107656_at	Krt9	keratin 9	107656	ENSMUSG00000051617	Mm.445335	NM_201255,NP_957707	Q6RHW0	2.40041	2.42953	2.3969	2.56931	2.42221	2.45656	2.28699	2.49658	2.35676	2.59834
107684_at	Coro2a	coronin, actin binding protein 2A	107684	ENSMUSG00000028337	Mm.416311,Mm.485361	NM_001164804,NM_178893,NP_001158276,NP_849224	B1AVH4,B1AVH5,Q8C0P5	10.1249	10.0981	9.91025	10.3162	10.0499	10.0099	10.1519	9.95	9.95752	10.019
107701_at	Sf3b4	splicing factor 3b, subunit 4	107701	ENSMUSG00000068856	Mm.219671	NM_153053,NP_694693	Q8QZY9	2.89747	2.83451	3.23956	2.92143	2.92804	2.91014	2.66159	2.75872	2.85149	2.79563
107702_at	Rnh1	ribonuclease/angiogenin inhibitor 1	107702	ENSMUSG00000038650	Mm.279485	NM_001172100,NM_001172101,NM_145135,NP_001165571,NP_001165572,NP_660117	Q91VI7	8.02603	7.84447	7.42016	8.02639	7.88399	7.91377	8.01135	8.2375	7.55057	7.76734
107723_at	Slc12a6	solute carrier family 12, member 6	107723	ENSMUSG00000027130	Mm.46449	NM_133648,NM_133649,NP_598409,NP_598410	Q3V0N8,Q924N4	5.90167	5.75127	6.1009	5.85573	5.63863	6.20547	5.58859	5.82032	6.68951	7.3382
107732_at	Mrpl10	mitochondrial ribosomal protein L10	107732	ENSMUSG00000001445	Mm.208946	NM_026154,NP_080430	Q3TBW2	7.88037	8.04439	7.9909	7.94563	8.31193	7.72193	7.59765	7.8176	7.56181	7.39996
107733_at	Mrpl41	mitochondrial ribosomal protein L41	107733	ENSMUSG00000036850	Mm.23010	NM_001031808,NP_001026978	Q9CQN7	2.96002	3.21248	3.15522	2.99643	3.168	3.24782	3.13462	2.8376	3.10009	2.78679
107734_at	Mrpl30	mitochondrial ribosomal protein L30	107734	ENSMUSG00000026087	Mm.26614	NM_027098,NP_081374	Q9D7N6	6.42573	6.88313	6.73036	6.76194	6.87883	7.09683	6.41006	6.87256	6.69488	6.3672
107746_at	Rapgef1	Rap guanine nucleotide exchange factor (GEF) 1	107746	ENSMUSG00000039844	Mm.298274	NM_001039086,NM_001039087,NM_054050,NP_001034175,NP_001034176,NP_473391	Q3UGX8,Q3UHC1,Q8C5V7,Q91ZZ2	4.78719	4.30412	4.55737	5.26067	4.30247	4.41208	4.43959	4.24681	4.75255	4.70033
107747_at	Aldh1l1	aldehyde dehydrogenase 1 family, member L1	107747	ENSMUSG00000030088	Mm.30035	NM_027406,NP_081682	Q8R0Y6	7.37172	7.48209	7.37115	7.3134	7.28046	6.98506	7.83799	7.83049	7.70603	7.60851
107751_at	Prrxl1	paired related homeobox protein-like 1	107751	ENSMUSG00000041730	Mm.119274	NM_001001796,NP_001001796	Q8BYH0	3.09888	3.1107	2.92814	2.94596	2.9151	2.95201	3.24053	3.10081	3.12994	3.01834
107753_at	Lgals2	lectin, galactose-binding, soluble 2	107753	ENSMUSG00000043501	Mm.390793	NM_025622,NP_079898	Q9CQW5	11.3135	11.9077	11.6261	11.3687	11.8733	11.5213	11.1557	11.296	11.0629	10.9583
107765_at	Ankrd1	ankyrin repeat domain 1 (cardiac muscle)	107765	ENSMUSG00000024803	Mm.10279	NM_013468,NP_038496	Q9CR42	2.67016	2.79419	2.5182	2.64595	2.60462	2.44285	2.72369	2.51668	2.65139	2.62838
107766_at	Haao	3-hydroxyanthranilate 3,4-dioxygenase	107766	ENSMUSG00000000673	Mm.30100	NM_025325,NP_079601	Q78JT3	2.97795	3.17907	3.0814	3.02217	3.20185	2.73969	3.2374	2.8374	3.12877	3.25111
107767_at	Scamp1	secretory carrier membrane protein 1	107767	ENSMUSG00000021687	Mm.201455	NM_029153,NP_083429	Q3TD71,Q8K021	6.57085	6.73563	7.04895	7.04025	6.70043	6.84186	6.60123	6.76989	6.86778	6.98625
107769_at	Tm6sf1	transmembrane 6 superfamily member 1	107769	ENSMUSG00000038623	Mm.221412,Mm.392934	NM_145375,NP_663350	P58749	2.77814	2.61955	2.62108	2.80833	2.73991	2.99329	2.78174	2.9526	2.90807	3.28562
107770_at	Tm6sf2	transmembrane 6 superfamily member 2	107770	ENSMUSG00000036151	Mm.37974	NM_181540,NP_853518	Q8R1J1	10.4824	10.9558	10.9826	10.798	10.9191	10.5956	10.9419	10.8685	10.8979	10.8729
107771_at	Bmyc	brain expressed myelocytomatosis oncogene	107771	ENSMUSG00000049086	Mm.330057	NM_023326,NP_075815	A0PJL6,Q6P8Z1	8.20039	5.61737	5.46868	8.45205	6.04725	6.75565	7.02896	6.74988	5.07584	5.96405
107815_at	Scml2	sex comb on midleg-like 2 (Drosophila)	107815	ENSMUSG00000000037	Mm.159173	NM_133194,NP_573457	E9Q796,Q8BYC8	2.46992	2.52401	2.65242	2.49686	2.38491	2.50466	2.7134	2.64616	2.34474	2.53337
107817_at	Jmjd6	jumonji domain containing 6	107817	ENSMUSG00000056962	Mm.481684	NM_033398,NP_203971	Q9ERI5	5.76095	5.79767	5.64434	5.78546	5.93607	5.83803	5.84093	5.83653	5.70799	5.39435
107823_at	Whsc1	Wolf-Hirschhorn syndrome candidate 1 (human)	107823	ENSMUSG00000057406	Mm.19892,Mm.332320,Mm.490310	NM_001081102,NM_001177884,NM_175231,NP_001074571,NP_001171355,NP_780440	Q8BJU7,Q8BVE8	5.82159	5.704	5.65442	5.91005	5.92029	5.45439	5.7497	5.75099	5.45605	5.29366
107829_at	Thoc5	THO complex 5	107829	ENSMUSG00000034274	Mm.28969,Mm.446885	NM_172438,NP_766026	Q8BKT7	6.24276	6.79933	6.45998	6.691	6.74502	6.17882	6.68543	6.69731	6.24344	5.82661
107831_at	Bai1	brain-specific angiogenesis inhibitor 1	107831	ENSMUSG00000034730	Mm.43133	NM_174991,NP_778156	Q3UHD1	2.98529	2.72932	2.95606	2.92847	2.81964	2.96137	2.69109	2.83254	2.93901	2.91153
107849_at	Prl2c5	prolactin family 2, subfamily c, member 5	107849	ENSMUSG00000055360	Mm.392548	NM_181852,NP_862900	Q9JLV9	2.62438	3.40606	2.54584	2.70001	2.60369	2.49725	2.88636	2.38078	2.35693	2.36835
107868_at	Usp9y	ubiquitin specific peptidase 9, Y chromosome	107868	ENSMUSG00000069044	Mm.347376	NM_148943,NP_683745	F8VPU6	2.13129	2.0637	2.20075	2.25511	2.20057	2.213	2.05247	2.15889	2.14536	2.26997
107869_at	Cth	cystathionase (cystathionine gamma-lyase)	107869	ENSMUSG00000028179	Mm.28301	NM_145953,NP_666065	Q8VCN5	6.55578	7.37819	7.63112	6.7257	6.76081	6.6232	6.41273	7.02195	7.9487	8.23617
107889_at	Gcm2	glial cells missing homolog 2 (Drosophila)	107889	ENSMUSG00000021362	Mm.1399	NM_008104,NP_032130	O09102	2.50719	2.58683	2.88279	2.46416	2.54665	2.57853	2.60102	2.47627	2.88328	2.88616
107895_at	Mgat5	mannoside acetylglucosaminyltransferase 5	107895	ENSMUSG00000036155	Mm.214682,Mm.391592,Mm.472488	NM_145128,NP_660110	Q059T5,Q8R4G6	7.66336	7.53327	7.68958	7.7742	7.65677	7.20922	7.41837	7.27827	7.16936	7.06071
107932_at	Chd4	chromodomain helicase DNA binding protein 4	107932	ENSMUSG00000063870	Mm.333388	NM_145979,NP_666091	Q6PDQ2	7.04173	7.25889	7.33894	7.56291	7.41716	6.88436	7.4992	7.26592	7.40434	6.90232
107934_at	Celsr3	cadherin, EGF LAG seven-pass G-type receptor 3 (flamingo homolog, Drosophila)	107934	ENSMUSG00000023473	Mm.39945	NM_080437,NP_536685	Q91ZI0	2.49602	2.75831	2.61785	2.68559	2.50804	2.98852	2.86632	2.80028	2.91471	2.7731
107939_at	Pom121	nuclear pore membrane protein 121	107939	ENSMUSG00000053293	Mm.28399	NM_148932,NP_683734	Q3U425,Q8K3Z9	6.20027	6.32524	6.31604	6.4614	6.64223	5.83692	6.08191	5.32669	6.1169	5.62266
107951_at	Cdk9	cyclin-dependent kinase 9 (CDC2-related kinase)	107951	ENSMUSG00000009555	Mm.27557	NM_130860,NP_570930	Q99J95	6.54356	6.13921	6.04017	6.95547	6.00316	6.01789	6.06762	6.01952	6.29475	6.10406
107970_at	Hist1h1t	histone cluster 1, H1t	107970	ENSMUSG00000036211	Mm.8048	NM_010377,NP_034507	I7HFT9,Q07133	2.53811	2.57954	2.48661	2.45953	2.52463	2.37139	2.47608	2.53199	2.42986	2.47565
107971_at	Frs3	fibroblast growth factor receptor substrate 3	107971	ENSMUSG00000023266	Mm.392206	NM_144939,NP_659188	Q91WJ0	4.44585	4.30799	4.24588	4.26482	4.13869	4.38677	4.22937	4.10236	3.86362	4.46322
107975_at	Pacs1	phosphofurin acidic cluster sorting protein 1	107975	ENSMUSG00000024855	Mm.234923	NM_153129,NP_694769	Q8K212	3.76164	3.73999	3.71151	3.82004	3.92859	3.60382	3.9994	3.74796	3.61919	3.63874
107976_at	Bre	brain and reproductive organ-expressed protein	107976	ENSMUSG00000052139	Mm.482126	NM_144541,NM_181279,NM_181280,NM_181281,NM_181282,NP_653124,NP_851796,NP_851797,NP_851798,NP_851799	Q8K3W0	8.74237	8.16319	8.23699	8.66537	8.58334	8.31985	8.12254	8.30852	8.17287	8.09846
107986_at	Ddb2	damage specific DNA binding protein 2	107986	ENSMUSG00000002109	Mm.389334	NM_028119,NP_082395	Q99J79	2.94001	2.90803	3.23663	3.03169	2.78283	3.26528	2.591	2.48819	3.06122	3.09772
107993_at	Bfsp2	beaded filament structural protein 2, phakinin	107993	ENSMUSG00000032556	Mm.335403	NM_001002896,NP_001002896	Q6NVD9	3.05036	2.64871	2.79675	2.4576	2.66943	2.82884	2.79233	2.65136	2.82511	2.74963
107995_at	Cdc20	cell division cycle 20	107995	ENSMUSG00000006398	Mm.289747	NM_023223,NP_075712	Q9JJ66	5.22383	5.69507	5.20836	5.07552	5.93584	5.12936	5.23874	5.2894	4.54793	4.02846
107999_at	Gtpbp6	GTP binding protein 6 (putative)	107999	ENSMUSG00000033434	Mm.86267	NM_145147,NP_660129	Q3U6U5,Q8K372	4.57107	4.75963	4.76598	4.8023	4.45554	4.47845	4.49164	4.53246	4.58459	4.57201
108000_at	Cenpf	centromere protein F	108000	ENSMUSG00000026605	Mm.129746	NM_001081363,NP_001074832	E9Q3P4	3.92599	4.27712	4.24012	3.94961	4.18488	4.10824	4.22852	3.9267	3.9651	3.57047
108011_at	Ap4e1	adaptor-related protein complex AP-4, epsilon 1	108011	ENSMUSG00000001998	Mm.134045	NM_175550,NP_780759	Q80V94	3.42141	3.48974	3.34178	3.28944	3.39494	3.23353	3.37627	3.21131	3.3145	2.84248
108012_at	Ap1s2	adaptor-related protein complex 1, sigma 2 subunit	108012	ENSMUSG00000031367	Mm.426783	NM_026887,NP_081163	Q8BW87	2.32167	2.1129	2.44243	2.03351	2.15573	2.33986	2.75348	2.29317	1.94307	2.26993
108013_at	Celf4	CUGBP, Elav-like family member 4	108013	ENSMUSG00000024268	Mm.266435	NM_001146292,NM_001146293,NM_001146294,NM_001146295,NM_001174074,NM_133195,NP_001139764,NP_001139765,NP_001139766,NP_001139767,NP_001167545,NP_573458	Q7TSY6	3.05674	3.12383	3.04854	2.9515	3.12996	3.16209	3.46033	3.3693	2.9331	3.05993
108014_at	Srsf9	serine/arginine-rich splicing factor 9	108014	ENSMUSG00000029538	Mm.287826	NM_025573,NP_079849,NR_036616	Q9D0B0	6.30455	6.37219	6.25657	6.46299	6.3088	6.18103	6.2634	6.13171	6.09049	5.82099
108015_at	Chrnb4	cholinergic receptor, nicotinic, beta polypeptide 4	108015	ENSMUSG00000035200	Mm.32694	NM_148944,NP_683746	Q3USV2,Q8R493	2.5673	2.91229	2.51346	2.45596	2.61172	2.63596	2.42801	2.3771	3.16345	2.56796
108017_at	Fxyd4	FXYD domain-containing ion transport regulator 4	108017	ENSMUSG00000004988	Mm.250392	NM_001173372,NM_033648,NP_001166843,NP_387468	Q9D2W0	2.99345	3.23051	2.95049	2.59953	3.20591	2.90187	2.95557	2.69613	2.97301	2.97647
108022_at	Igkv6-15	immunoglobulin kappa variable 6-15	108022	NA	Mm.426557	NA	NA	4.09244	2.48884	3.11733	3.84041	3.31955	4.54539	5.31142	4.23374	3.57884	3.67321
108024_at	Igkv6-20	immunoglobulin kappa variable 6-20	108024	NA	Mm.300786	NA	NA	4.67578	2.81565	2.88563	4.47821	2.75571	4.52329	4.70341	4.04991	4.40672	3.1459
108030_at	Lin7a	lin-7 homolog A (C. elegans)	108030	ENSMUSG00000019906	Mm.268025	NM_001033223,NM_001039354,NP_001028395,NP_001034443	Q3TUM0,Q8JZS0	2.49858	2.40119	2.43113	2.44138	2.32016	2.34939	2.33986	2.4891	2.42687	2.3999
108037_at	Shmt2	serine hydroxymethyltransferase 2 (mitochondrial)	108037	ENSMUSG00000025403	Mm.29890	NM_001252316,NM_028230,NP_001239245,NP_082506	Q3TFD0,Q9CZN7	6.73971	7.51264	6.72755	7.07496	7.67387	6.93176	7.03819	6.57174	6.29965	5.95276
108043_at	Chrnb3	cholinergic receptor, nicotinic, beta polypeptide 3	108043	ENSMUSG00000031492	Mm.110444	NM_027454,NM_173212,NP_081730,NP_775304	Q3UZS0,Q8BMN3	2.58197	2.3077	2.20017	2.27176	2.3269	2.36418	2.35665	2.152	2.25643	2.46278
108052_at	Slc14a1	solute carrier family 14 (urea transporter), member 1	108052	ENSMUSG00000059336	Mm.33832	NM_001171010,NM_001171011,NM_028122,NP_001164481,NP_001164482,NP_082398	Q8VHL0	3.43267	2.93164	3.26914	2.98988	2.9985	3.11252	2.99216	2.62558	5.12851	4.7479
108058_at	Camk2d	calcium/calmodulin-dependent protein kinase II, delta	108058	ENSMUSG00000053819	Mm.255822	NM_001025438,NM_001025439,NM_023813,NP_001020609,NP_001020610,NP_076302	E9Q1V9,Q6PHZ2,Q8CCM0	8.35538	8.21318	8.16346	8.4689	8.33075	8.14847	8.32662	8.28295	7.8087	7.72935
108062_at	Cstf2	cleavage stimulation factor, 3' pre-RNA subunit 2	108062	ENSMUSG00000031256	Mm.67938	NM_133196,NP_573459	Q8BIQ5	6.22022	6.28783	6.05024	6.43529	6.47649	5.88527	6.39029	6.45842	5.74994	5.60142
108067_at	Eif2b3	eukaryotic translation initiation factor 2B, subunit 3	108067	ENSMUSG00000028683	Mm.34612	NM_001111277,NM_175135,NP_001104747,NP_780344	A4FUS0,B1AUN2,Q3UKV0	6.08857	5.62735	5.46483	5.84563	5.89659	5.1727	5.78665	5.49669	4.98368	4.47881
108068_at	Grm2	glutamate receptor, metabotropic 2	108068	ENSMUSG00000023192	Mm.410822,Mm.424639	NM_001160353,NP_001153825	Q14BI2	3.04388	2.8974	2.71146	2.68445	2.92392	3.06846	2.79138	2.99055	2.89148	2.89176
108069_at	Grm3	glutamate receptor, metabotropic 3	108069	ENSMUSG00000003974	Mm.318966	NM_181850,NP_862898	Q9QYS2	2.87582	2.36106	2.58892	2.51958	2.57178	2.46307	2.27711	2.39537	2.53511	2.42718
108071_at	Grm5	glutamate receptor, metabotropic 5	108071	ENSMUSG00000049583	Mm.235018	NM_001033224,NM_001081414,NM_001143834,NP_001074883,NP_001137306	B2BH30,B7ZMP7,E9QMC2,Q3UVX5,Q4VA56	3.06055	2.73834	3.00654	2.87768	2.66807	2.67127	2.70188	2.67091	3.07157	2.71102
108072_at	Grm6	glutamate receptor, metabotropic 6	108072	ENSMUSG00000000617	Mm.134265	NM_173372,NP_775548	A7MD55,Q5NCH9,Q8CFQ7	2.93743	2.55403	2.72535	2.52779	2.40109	2.52569	2.40829	2.61427	2.52141	2.68789
108073_at	Grm7	glutamate receptor, metabotropic 7	108073	ENSMUSG00000056755	Mm.240881	NM_177328,NP_796302	Q68ED2	2.59123	2.44528	2.47975	2.4579	2.66583	2.41839	2.37352	2.49925	2.49338	2.56061
108075_at	Ltbp4	latent transforming growth factor beta binding protein 4	108075	ENSMUSG00000040488	Mm.272251	NM_001113549,NM_175641,NP_001107021,NP_783572	Q8K4G1	3.52761	3.16443	3.19231	3.32334	3.18945	3.34497	3.35388	3.15616	3.3106	3.44032
108077_at	Skiv2l	superkiller viralicidic activity 2-like (S. cerevisiae)	108077	ENSMUSG00000040356	Mm.18845	NM_021337,NM_178062,NP_067312	Q3TW36,Q6NZR5,Q8C2W7	6.73893	6.67787	6.66702	7.03099	6.58278	7.04504	7.02462	7.06599	7.17304	6.72071
108078_at	Olr1	oxidized low density lipoprotein (lectin-like) receptor 1	108078	ENSMUSG00000030162	Mm.293626	NM_138648,NP_619589	Q9EQ09	2.26368	2.25022	2.16632	2.2751	2.27642	2.17812	2.33966	2.49944	2.2757	2.2691
108079_at	Prkaa2	protein kinase, AMP-activated, alpha 2 catalytic subunit	108079	ENSMUSG00000028518	Mm.48638	NM_178143,NP_835279	Q8BRK8	7.57811	7.53013	7.32969	7.44196	7.34202	7.05829	7.42865	6.93213	6.75594	6.88158
108083_at	Pip4k2b	phosphatidylinositol-5-phosphate 4-kinase, type II, beta	108083	ENSMUSG00000018547	Mm.39700	NM_054051,NP_473392	Q3UJ95,Q80XI4	3.24578	3.55142	3.77884	3.09541	3.54972	3.43426	3.99245	3.69388	3.75841	3.61843
108086_at	Rnf216	ring finger protein 216	108086	ENSMUSG00000045078	Mm.381440,Mm.488397	NM_080561,NM_207110,NP_542128,NP_996993	P58283	5.37294	5.28235	5.27502	5.66356	5.42078	5.2801	5.20525	5.15481	5.62828	5.31128
108089_at	Rnf144a	ring finger protein 144A	108089	ENSMUSG00000020642	Mm.214932	NM_001081977,NM_080563,NP_001075446,NP_542130	Q925F3	3.11463	3.05077	3.22455	3.15639	3.15158	3.39348	3.11968	3.10778	3.02266	3.03191
108096_at	Slco1a5	solute carrier organic anion transporter family, member 1a5	108096	ENSMUSG00000063975	Mm.206599	NM_001267707,NM_130861,NP_001254636,NP_570931	Q91YY5	2.15977	2.08911	2.38741	2.15252	1.94566	2.22857	2.1138	2.12106	2.14437	2.1362
108097_at	Prkab2	protein kinase, AMP-activated, beta 2 non-catalytic subunit	108097	ENSMUSG00000038205	Mm.31175	NM_182997,NP_892042	Q6PAM0	3.52436	3.18364	3.47519	3.52718	3.23628	3.62602	3.14334	3.41737	3.11179	3.18743
108098_at	Med21	mediator complex subunit 21	108098	ENSMUSG00000030291	Mm.26212	NM_025315,NP_079591	Q9CQ39	4.26644	4.31513	3.70137	4.60355	4.52285	5.63803	4.27163	4.90274	4.23799	4.32951
108099_at	Prkag2	protein kinase, AMP-activated, gamma 2 non-catalytic subunit	108099	ENSMUSG00000028944	Mm.33649	NM_001170555,NM_001170556,NM_145401,NP_001164026,NP_001164027,NP_663376	Q3TMN8,Q8BIQ9,Q91WG5	6.38182	6.38319	6.56963	6.40512	6.7285	6.15041	5.8866	6.31774	6.75874	6.72573
108100_at	Baiap2	brain-specific angiogenesis inhibitor 1-associated protein 2	108100	ENSMUSG00000025372	Mm.197534	NM_001037754,NM_001037755,NM_130862,NP_001032843,NP_001032844,NP_570932	Q3UKP6,Q8BKX1	3.65382	3.5601	3.45133	4.36597	3.55973	3.59107	3.71465	3.84818	3.53813	3.69351
108101_at	Fermt3	fermitin family homolog 3 (Drosophila)	108101	ENSMUSG00000024965	Mm.157591	NM_153795,NP_722490	Q3TEE6,Q8K1B8	3.01502	3.26408	3.14853	3.22657	3.14607	3.44883	3.55144	3.2845	3.33482	3.6548
108105_at	B3gnt5	UDP-GlcNAc:betaGal beta-1,3-N-acetylglucosaminyltransferase 5	108105	ENSMUSG00000022686	Mm.33935	NM_001159407,NM_001159408,NM_054052,NP_001152879,NP_001152880,NP_473393	Q8BGY6	2.6949	3.5417	2.98159	2.76731	3.57896	2.72919	2.90942	2.93019	2.8477	2.6216
108112_at	Eif4ebp3	eukaryotic translation initiation factor 4E binding protein 3	108112	ENSMUSG00000090264	Mm.24790	NM_201256,NP_957708	Q80VV3	6.57985	5.39132	5.66963	6.8359	5.65608	5.83154	5.45765	5.75145	5.97146	6.37685
108114_at	Slc22a7	solute carrier family 22 (organic anion transporter), member 7	108114	ENSMUSG00000067144	Mm.387538	NM_144856,NP_659105	Q91WU2	2.72965	2.6547	2.52363	3.01348	2.71623	2.64014	2.55364	2.67603	2.63865	2.50505
108115_at	Slco4a1	solute carrier organic anion transporter family, member 4a1	108115	ENSMUSG00000038963	Mm.133687	NM_148933,NP_683735	Q8K078	3.79859	4.61456	4.1495	3.60018	4.47081	4.01849	4.37516	4.00556	4.01883	4.0624
108116_at	Slco3a1	solute carrier organic anion transporter family, member 3a1	108116	ENSMUSG00000025790	Mm.425467	NM_001038643,NM_023908,NP_001033732,NP_076397	Q8R3L5	5.73473	5.88978	6.12718	5.82074	6.06538	5.98909	6.58638	5.67304	5.89872	5.35529
108121_at	U2af1	U2 small nuclear ribonucleoprotein auxiliary factor (U2AF) 1	108121	ENSMUSG00000061613	Mm.379289	NM_001163769,NM_024187,NP_001157241,NP_077149	G3UW94,Q14C24,Q9D883	3.67394	3.90971	3.89429	5.7785	3.36575	3.62939	4.23981	2.88835	3.29477	4.38871
108123_at	Napg	N-ethylmaleimide sensitive fusion protein attachment protein gamma	108123	ENSMUSG00000024581	Mm.292687	NM_028017,NP_082293	Q9CWZ7	4.78341	4.40561	4.14821	4.98282	4.42429	4.34087	4.5002	4.33369	4.37084	4.43122
108124_at	Napa	N-ethylmaleimide sensitive fusion protein attachment protein alpha	108124	ENSMUSG00000006024	Mm.104540,Mm.431371	NM_025898,NP_080174	Q9DB05	6.65154	6.87015	6.74562	7.17681	6.99978	6.70838	6.91299	6.75344	6.7339	6.67777
108138_at	Xrcc4	X-ray repair complementing defective repair in Chinese hamster cells 4	108138	ENSMUSG00000021615	Mm.37531	NM_028012,NP_082288,XM_003945936,XP_003945985	Q924T3	3.86163	3.62209	3.90163	3.71153	3.76526	3.99079	3.53172	4.00485	4.08231	3.48174
108143_at	Taf9	TAF9 RNA polymerase II, TATA box binding protein (TBP)-associated factor	108143	ENSMUSG00000052293,ENSMUSG00000078941	Mm.301148	NM_001015889,NM_027139,NM_027592,NP_001015889,NP_081415,NP_081868	Q8VCP8,Q8VI33	3.978	4.30272	4.16016	4.16668	4.65191	4.27637	4.46595	4.35677	3.96213	3.99814
108147_at	Atic	5-aminoimidazole-4-carboxamide ribonucleotide formyltransferase/IMP cyclohydrolase	108147	ENSMUSG00000026192	Mm.38010	NM_026195,NP_080471	Q9CWJ9	7.85106	8.22562	8.05363	8.01096	8.42557	7.99011	7.91832	7.7321	7.8878	7.13544
108148_at	Galnt2	UDP-N-acetyl-alpha-D-galactosamine:polypeptide N-acetylgalactosaminyltransferase 2	108148	ENSMUSG00000089704,ENSMUSG00000092329	Mm.33808	NM_139272,NP_644678	Q6PB93	6.5652	7.12121	6.60554	6.83306	7.06718	6.37679	6.99086	7.01802	6.52552	6.61418
108150_at	Galnt7	UDP-N-acetyl-alpha-D-galactosamine: polypeptide N-acetylgalactosaminyltransferase 7	108150	ENSMUSG00000031608	Mm.62886	NM_001167981,NM_144731,NP_001161453,NP_653332	Q3U8I4,Q80VA0	7.32916	7.64436	7.1259	7.28389	7.42223	6.47952	6.96062	6.84186	6.98339	6.9977
108151_at	Sema3d	sema domain, immunoglobulin domain (Ig), short basic domain, secreted, (semaphorin) 3D	108151	ENSMUSG00000040254	Mm.89313	NM_028882,NP_083158	Q8BH34	2.23272	2.10452	1.9979	2.19091	2.10062	2.15524	2.24132	2.0335	2.13341	2.13474
108153_at	Adamts7	a disintegrin-like and metallopeptidase (reprolysin type) with thrombospondin type 1 motif, 7	108153	ENSMUSG00000032363	Mm.102141	NM_001003911,NP_001003911	Q6PD18	3.47266	3.48608	3.44911	3.38247	3.27797	3.38514	3.47553	3.24401	3.13164	3.58526
108154_at	Adamts6	a disintegrin-like and metallopeptidase (reprolysin type) with thrombospondin type 1 motif, 6	108154	ENSMUSG00000046169	Mm.208125	NM_001081020,NM_175496,NP_001074489	D3Z1A5	2.23858	2.05873	1.96329	2.13585	2.05828	2.33294	2.0724	2.08122	2.40773	2.27478
108155_at	Ogt	O-linked N-acetylglucosamine (GlcNAc) transferase (UDP-N-acetylglucosamine:polypeptide-N-acetylglucosaminyl transferase)	108155	ENSMUSG00000034160	Mm.259191	NM_139144,NP_631883	Q8CGY8	8.12126	7.94204	8.18742	8.04639	8.08091	9.1058	7.74817	8.3436	8.0244	8.20871
108156_at	Mthfd1	methylenetetrahydrofolate dehydrogenase (NADP+ dependent), methenyltetrahydrofolate cyclohydrolase, formyltetrahydrofolate synthase	108156	ENSMUSG00000021048	Mm.29584	NM_138745,NP_620084	Q3TW74,Q8BXX7,Q922D8	7.13855	7.19727	7.02511	6.98857	7.18081	6.24837	6.6942	6.5636	6.42823	6.43094
108159_at	Ubxn8	UBX domain protein 8	108159	ENSMUSG00000052906	Mm.29301	NM_178648,NP_848763	Q3TTF2	7.71684	7.72629	7.75603	7.74109	7.98126	7.38788	7.77035	7.74131	7.1073	7.12891
108160_at	Fam50a	family with sequence similarity 50, member A	108160	ENSMUSG00000001962	Mm.4370	NM_138607,NP_613073	Q9WV03	3.28051	3.93504	3.68703	3.37417	3.786	3.43324	3.84172	4.05646	3.90734	3.80732
108161_at	Fam50b	family with sequence similarity 50, member B	108161	ENSMUSG00000038246	Mm.41991	NM_138746,NP_620085	Q9WTJ8	2.46526	2.51124	2.77708	2.25802	2.73001	2.49645	2.46949	2.62338	2.54706	2.50125
108176_at	Npm3-ps1	nucleoplasmin 3, pseudogene 1	108176	NA	Mm.431982	NR_002702	NA	7.91339	6.78299	7.4114	7.0288	7.69349	6.77828	6.85277	7.07348	5.86892	6.16446
108645_at	Mat2b	methionine adenosyltransferase II, beta	108645	ENSMUSG00000042032	Mm.293771	NM_001199274,NM_134017,NP_001186203,NP_598778	Q99LB6	6.34188	5.82526	5.97883	6.33207	6.04049	6.07566	5.60157	6.00503	5.67092	6.05364
108652_at	Slc35b3	solute carrier family 35, member B3	108652	ENSMUSG00000021432	Mm.255506	NM_001170430,NM_001170431,NM_134060,NP_001163901,NP_001163902,NP_598821	F8WGD7,Q922Q5	6.74959	5.44983	5.55639	6.68085	5.48502	5.52508	5.4652	5.69081	5.28009	5.15538
108653_at	Rimklb	ribosomal modification protein rimK-like family member B	108653	ENSMUSG00000040649	Mm.277939	NM_027664,NP_081940	Q80WS1	2.26905	2.10532	2.24985	2.30851	2.12477	2.33041	2.11231	2.23341	2.02571	2.24627
108654_at	Fam210a	family with sequence similarity 210, member A	108654	ENSMUSG00000038121	Mm.125857	NM_153794,NP_722489	Q8BGY7	6.19613	6.34427	6.16074	6.48497	6.34727	5.57293	5.7766	5.89087	5.72283	5.56342
108655_at	Foxp1	forkhead box P1	108655	ENSMUSG00000030067	Mm.234965,Mm.392884,Mm.485266	NM_001197321,NM_001197322,NM_053202,NP_001184250,NP_001184251,NP_444432	P58462	7.63304	6.57124	6.90164	7.80106	7.08966	6.53566	6.52158	6.10577	6.07215	5.97607
108657_at	Rnpepl1	arginyl aminopeptidase (aminopeptidase B)-like 1	108657	ENSMUSG00000026269	Mm.200971	NM_181405,NP_852070	G5E872	6.84559	7.20276	7.14947	7.14535	7.17036	7.28391	7.01878	7.06037	7.45305	7.28593
108660_at	Rnf187	ring finger protein 187	108660	ENSMUSG00000020496	Mm.249986	NM_022423,NP_071868	Q8BFX1	6.63564	6.88462	6.74123	6.98994	7.0043	6.70145	6.9055	6.78712	6.98317	7.10423
108664_at	Atp6v1h	ATPase, H+ transporting, lysosomal V1 subunit H	108664	ENSMUSG00000033793	Mm.27082	NM_133826,NP_598587	Q8BVE3	6.06584	5.86765	5.45802	6.28271	5.74202	5.35799	5.93821	6.18783	5.6043	5.38998
108670_at	Epsti1	epithelial stromal interaction 1 (breast)	108670	ENSMUSG00000022014	Mm.68134	NM_029495,NM_178825,NP_083771,NP_849147	Q8VDI1,Q9D3Q7	4.93444	5.78538	5.44012	5.71435	5.53903	5.9246	5.68203	5.80592	6.08299	5.38363
108671_at	Dnajc9	DnaJ (Hsp40) homolog, subfamily C, member 9	108671	ENSMUSG00000021811	Mm.2871	NM_134081,NP_598842	Q91WN1	5.16087	5.11666	5.27186	5.1619	5.2557	5.13118	5.12741	5.05124	5.24807	5.15942
108672_at	Zdhhc15	zinc finger, DHHC domain containing 15	108672	ENSMUSG00000033906	Mm.30574	NM_175358,NP_780567	Q8BGJ0	4.90248	4.96741	4.39143	4.61909	5.02397	4.74466	5.51754	4.54305	4.31165	4.18945
108673_at	Ccdc86	coiled-coil domain containing 86	108673	ENSMUSG00000024732	Mm.294908	NM_023731,NP_076220	Q9JJ89	6.5315	6.27281	5.85634	6.54984	6.40917	6.00137	6.14763	6.19818	5.32003	4.89065
108679_at	Cops8	COP9 (constitutive photomorphogenic) homolog, subunit 8 (Arabidopsis thaliana)	108679	ENSMUSG00000034432	Mm.119177	NM_133805,NP_598566	Q8VBV7	6.7225	6.69749	6.57143	7.12926	6.74742	6.3756	6.57314	6.61001	6.09504	6.27958
108682_at	Gpt2	glutamic pyruvate transaminase (alanine aminotransferase) 2	108682	ENSMUSG00000031700	Mm.200423	NM_173866,NP_776291	Q8BGT5	3.2773	3.16963	3.08771	3.15683	3.0787	2.94989	3.05251	3.15222	2.89093	3.2303
108686_at	Ccdc88a	coiled coil domain containing 88A	108686	ENSMUSG00000032740	Mm.338284,Mm.441367	NM_176841,NP_789811	Q5SNZ0	2.43413	2.23437	2.36963	2.19477	2.28818	2.45919	2.21496	2.17894	2.28729	2.18396
108687_at	Edem2	ER degradation enhancer, mannosidase alpha-like 2	108687	ENSMUSG00000038312	Mm.273706	NM_145537,NP_663512	Q8BJT9	7.15518	7.88304	7.00298	7.08719	7.54421	7.14771	7.32287	7.07993	6.94742	7.05813
108689_at	Obfc1	oligonucleotide/oligosaccharide-binding fold containing 1	108689	ENSMUSG00000042694	Mm.218048	NM_175360,NP_780569	Q8K2X3	3.32362	4.32969	4.18484	3.71405	4.58824	3.96472	3.85651	4.0804	3.92379	3.917
108699_at	Chn1	chimerin (chimaerin) 1	108699	ENSMUSG00000056486	Mm.489675	NM_001113246,NM_001166603,NM_001166604,NM_029716,NM_175752,NP_001106717,NP_001160075,NP_001160076,NP_083992,NP_786928	A7VK12,A7VK13,A7VK14,Q91V57	2.22243	2.20158	2.40913	2.1675	2.26901	2.34099	2.25315	2.29357	2.35877	2.31012
108705_at	Pttg1ip	pituitary tumor-transforming 1 interacting protein	108705	ENSMUSG00000009291	Mm.28853	NM_145925,NP_666037	Q8R143	9.0228	8.93349	9.14288	9.26329	8.94782	8.35285	8.85292	8.78941	9.02815	8.91927
108707_at	Fam207a	family with sequence similarity 207, member A	108707	ENSMUSG00000032977	Mm.259547	NM_133998,NP_598759	P58468	5.64674	5.91139	5.58306	5.79498	5.76964	5.5986	5.41123	5.75363	5.80608	5.27419
108723_at	Card11	caspase recruitment domain family, member 11	108723	ENSMUSG00000036526	Mm.46187	NM_175362,NP_780571	Q8CIS0	4.49544	4.44937	4.30281	4.44937	4.52851	4.41446	4.22784	4.48696	4.51528	4.4145
108735_at	Sft2d2	SFT2 domain containing 2	108735	ENSMUSG00000040848	Mm.288369	NM_145512,NP_663487	Q8VD57	9.35328	9.4532	9.27094	9.5372	9.52228	9.13956	9.4061	9.20014	9.27283	9.21603
108737_at	Oxsr1	oxidative-stress responsive 1	108737	ENSMUSG00000036737	Mm.293565	NM_133985,NP_598746,NR_045693	Q6P9R2	6.11738	6.51932	6.57731	6.35781	6.59892	6.43767	6.67033	6.58529	6.51204	6.53429
108755_at	Lyrm2	LYR motif containing 2	108755	ENSMUSG00000045854	Mm.1182	NM_175364,NP_780573	Q8R033	3.58021	4.3216	4.03745	4.03647	4.45477	4.2905	4.6122	4.48227	3.98045	4.10877
108760_at	Galnt16	UDP-N-acetyl-alpha-D-galactosamine:polypeptide N-acetylgalactosaminyltransferase 16	108760	ENSMUSG00000021130	Mm.308296	NM_001081421,NP_001074890	Q9JJ61	2.60425	2.78106	2.64776	2.61023	2.50901	2.45249	2.6473	2.5183	2.5961	2.65419
108767_at	Pnrc1	proline-rich nuclear receptor coactivator 1	108767	ENSMUSG00000040128	Mm.27769	NM_001033225,NP_001028397	Q3TWH3	7.23929	6.95924	6.65596	7.34315	6.83442	7.40424	6.92093	7.52695	6.87191	7.29189
108797_at	Mex3b	mex3 homolog B (C. elegans)	108797	ENSMUSG00000057706	Mm.306789	NM_175366,NP_780575	F8WJD6	2.97566	2.95893	3.03944	2.7692	3.01825	2.77526	3.16888	2.95432	3.2173	3.44253
108800_at	Ston2	stonin 2	108800	ENSMUSG00000020961	Mm.23125	NM_175367,NP_780576	Q8BZ60	5.82642	5.13872	5.51579	5.58856	5.46178	5.06155	5.38517	5.32841	5.66406	5.88516
108802_at	Calr4	calreticulin 4	108802	ENSMUSG00000028558	Mm.318248	NM_001033226,NP_001028398	Q3TQS0	2.20818	2.36182	2.30232	2.09056	2.23355	2.28626	2.26528	2.31725	2.28378	2.33836
108803_at	4933402P03Rik	RIKEN cDNA 4933402P03 gene	108803	ENSMUSG00000044084	Mm.73263	NM_175368,NP_780577	Q8C5U4	3.00421	2.92264	2.66779	2.69924	2.94653	2.61721	2.75842	2.61677	2.68175	2.53632
108809_at	4933407E24Rik	RIKEN cDNA 4933407E24 gene	108809	NA	Mm.250313	NR_045819	NA	2.56619	2.51704	2.55157	2.45058	2.50134	2.69862	2.4699	2.45215	2.53847	2.70669
108811_at	Ccdc122	coiled-coil domain containing 122	108811	ENSMUSG00000034795	Mm.102168	NM_175369,NP_780578	Q8BVN0	2.49809	2.38915	2.67406	3.06292	2.49571	2.59189	2.56737	2.99548	2.59312	2.40375
108812_at	Als2cr12	amyotrophic lateral sclerosis 2 (juvenile) chromosome region, candidate 12 (human)	108812	ENSMUSG00000047528	Mm.442063	NM_175370,NP_780579	Q8BVM7	2.8159	3.41834	3.73539	3.40985	3.56133	3.49422	3.19573	3.76759	4.24087	4.3869
108829_at	Jmjd1c	jumonji domain containing 1C	108829	ENSMUSG00000037876	Mm.23846	NM_001242396,NM_207221,NP_001229325,NP_997104	Q69ZK6	7.43616	7.37297	7.46055	7.89426	7.51312	7.66002	7.78479	7.70216	7.77484	7.6525
108832_at	Tmem74b	transmembrane protein 74b	108832	ENSMUSG00000044364	Mm.103494	NM_001160363,NP_001153835	A2AU34	2.79266	2.6913	2.78506	2.63219	2.80466	2.61983	2.8247	2.75559	2.74275	2.57412
108837_at	Ibtk	inhibitor of Bruton agammaglobulinemia tyrosine kinase	108837	ENSMUSG00000035941	Mm.22315,Mm.487092	NM_001081282,NM_175371,NP_001074751	Q6ZPR6	7.28573	7.03588	6.69033	7.3672	7.18504	6.89574	7.31023	6.88195	6.27704	5.76283
108841_at	Rdh13	retinol dehydrogenase 13 (all-trans and 9-cis)	108841	ENSMUSG00000008435	Mm.413106	NM_175372,NP_780581	Q8CEE7	6.072	6.198	6.07264	6.03199	6.12708	6.37257	5.97137	6.12782	5.88972	5.7055
108853_at	Mtrf1l	mitochondrial translational release factor 1-like	108853	ENSMUSG00000019774	Mm.55082	NM_175374,NP_780583	Q8BJU9	3.75379	3.91873	3.74316	3.74276	3.95872	4.08403	3.72226	3.74486	3.84117	3.62344
108857_at	Ankhd1	ankyrin repeat and KH domain containing 1	108857	ENSMUSG00000024483	Mm.482287	NM_175375,NP_780584	E9PUR0,Q5BJ28,Q8BXZ6,Q8C103	6.77498	7.05477	6.99031	7.03023	7.21999	7.30637	7.2004	7.12748	7.37232	6.92608
108888_at	Atad3a	ATPase family, AAA domain containing 3A	108888	ENSMUSG00000029036	Mm.241152	NM_179203,NP_849534	Q925I1	5.29985	5.19746	5.42363	5.59127	5.02359	5.38347	4.89258	4.86942	5.0985	4.79812
108897_at	Aif1l	allograft inflammatory factor 1-like	108897	ENSMUSG00000001864	Mm.24838	NM_145144,NP_660126	Q9EQX4	2.82273	2.962	2.99504	2.80361	3.04545	3.00648	3.09662	3.1352	2.9711	2.82551
108899_at	2700081O15Rik	RIKEN cDNA 2700081O15 gene	108899	ENSMUSG00000053080	Mm.386838	NM_175381,NP_780590	Q4VA45,Q6PCY2	3.66421	3.83882	3.89641	3.81567	3.88243	4.10272	3.86004	3.84007	3.95769	4.06367
108900_at	Fam72a	family with sequence similarity 72, member A	108900	ENSMUSG00000055184	Mm.31278	NM_175382,NP_780591	Q8BFZ8	2.55962	2.60119	2.39821	2.25887	2.73656	2.41051	2.29424	2.37132	2.32121	2.11457
108902_at	B3gnt1	UDP-GlcNAc:betaGal beta-1,3-N-acetylglucosaminyltransferase 1	108902	ENSMUSG00000047379	Mm.29628	NM_175383,NP_780592	Q8BWP8	3.90248	3.79607	3.86261	3.6387	3.59595	3.24666	3.3005	3.61045	3.69865	3.43391
108903_at	Tbcd	tubulin-specific chaperone d	108903	ENSMUSG00000039230	Mm.23686,Mm.386847	NM_029878,NP_084154	Q8BYA0	7.10187	6.58292	6.46474	6.98665	6.58765	6.21941	6.48046	6.67414	6.19358	6.39123
108907_at	Nusap1	nucleolar and spindle associated protein 1	108907	ENSMUSG00000027306	Mm.290015,Mm.439488	NM_001042652,NM_133851,NP_001036117,NP_598612	Q9ERH4	6.29843	6.22736	5.94412	6.48858	6.55159	5.81086	5.99443	5.66961	5.32144	5.01584
108911_at	Rcc2	regulator of chromosome condensation 2	108911	ENSMUSG00000040945	Mm.253	NM_173867,NP_776292	Q8BK67	7.34748	7.50404	7.14718	7.59814	7.88572	7.07503	7.584	7.27657	6.91613	6.73049
108912_at	Cdca2	cell division cycle associated 2	108912	ENSMUSG00000048922	Mm.33831	NM_001110162,NM_175384,NP_001103632,NP_780593	Q14B71	4.57151	4.34966	4.32571	4.38579	4.37413	4.30772	3.9865	3.94372	3.94535	3.57234
108927_at	Lhfp	lipoma HMGIC fusion partner	108927	ENSMUSG00000048332	Mm.118617	NM_175386,NP_780595	Q8BM86	3.16431	2.95619	3.31883	3.11592	2.80761	2.98895	2.96206	2.94175	3.14848	3.21888
108937_at	Rnf169	ring finger protein 169	108937	ENSMUSG00000058761	Mm.323087	NM_175388,NP_780597	E9Q7F2	4.10459	4.6676	4.98883	5.00285	5.21798	4.82566	4.87297	4.73926	5.11206	4.77322
108943_at	Trmt10a	tRNA methyltransferase 10A	108943	ENSMUSG00000004127	Mm.471692	NM_175389,NP_780598	Q8C1Z8	3.77602	4.42972	4.79409	4.07392	4.261	4.14951	4.44895	4.36877	3.62795	3.33882
108946_at	Zzz3	zinc finger, ZZ domain containing 3	108946	ENSMUSG00000039068	Mm.379292	NM_001080755,NM_198416,NP_001074224,NP_940808	Q6KAQ7	6.46878	6.1399	5.72484	6.37244	6.04506	6.00111	5.92702	5.99448	5.7963	5.70311
108950_at	1700049L16Rik	hematological and neurological expressed 1-like pseudogene	108950	ENSMUSG00000043859	Mm.212793	NM_175390,NR_003644	NA	3.54283	3.23942	3.69969	3.34236	3.37657	3.24881	3.50006	3.55764	3.69825	3.11753
108954_at	Ppp1r15b	protein phosphatase 1, regulatory (inhibitor) subunit 15b	108954	ENSMUSG00000046062	Mm.293628	NM_133819,NP_598580	Q8BFW3	5.80854	6.74224	6.47164	6.06204	6.66537	6.96805	7.0884	7.1521	7.13431	7.04428
108956_at	Apol7c	apolipoprotein L 7c	108956	ENSMUSG00000044309	Mm.86391	NM_175391,NP_780600	Q8C6E1	1.90903	2.14298	2.55431	2.45618	2.12613	3.47581	2.36509	2.2123	2.79691	2.77995
108958_at	Fam73b	family with sequence similarity 73, member B	108958	ENSMUSG00000026858	Mm.254974	NM_001242407,NM_175392,NP_001229336,NP_780601	Q8BK03	4.7993	5.82595	5.70396	5.17739	5.46573	5.33086	5.08843	5.51989	6.56909	5.93073
108960_at	Irak2	interleukin-1 receptor-associated kinase 2	108960	ENSMUSG00000060477	Mm.152142	NM_001113553,NM_172161,NP_001107025,NP_751893	Q8CFA1	7.26515	7.09651	6.69939	7.60325	7.25013	7.24391	7.66262	7.57717	7.42127	7.6115
108961_at	E2f8	E2F transcription factor 8	108961	ENSMUSG00000046179	Mm.240566	NM_001013368,NP_001013386	Q58FA4	6.23569	6.80257	6.48798	6.60528	7.29518	6.62492	6.34717	5.81022	6.51291	5.58593
108989_at	Tpr	translocated promoter region	108989	ENSMUSG00000006005	Mm.174256	NM_133780,NP_598541	F6ZDS4	6.46939	6.62035	6.40988	6.91896	6.78771	6.09202	6.82736	6.35049	6.38337	5.95982
108995_at	Tbc1d10c	TBC1 domain family, member 10c	108995	ENSMUSG00000040247	Mm.288312	NM_178650,NP_848765	Q8C9V1	2.93859	3.30953	3.87741	3.02166	3.39172	3.49504	3.32493	3.39061	3.41315	4.0807
109006_at	Ciapin1	cytokine induced apoptosis inhibitor 1	109006	ENSMUSG00000031781	Mm.27582,Mm.409944,Mm.472546	NM_134141,NP_598902	Q8WTY4	5.99302	6.10139	5.77395	6.01318	5.88927	6.17329	6.45169	6.68204	6.15335	6.37651
109019_at	Nabp1	nucleic acid binding protein 1	109019	ENSMUSG00000026107	Mm.196290	NM_028696,NP_082972	Q8BGW5	4.28957	4.97624	4.75662	3.98858	4.79653	5.88289	5.85135	5.76105	4.98919	5.22488
109032_at	Sp110	Sp110 nuclear body protein	109032	ENSMUSG00000070034	Mm.335802,Mm.461913	NM_030194,NM_175397,NP_084470,NP_780606	Q8BVK9	3.58241	4.19906	4.52408	3.84337	4.53727	4.8118	3.77089	4.39392	5.43776	4.84748
109042_at	Prkcdbp	protein kinase C, delta binding protein	109042	ENSMUSG00000037060	Mm.3124	NM_028444,NP_082720	Q91VJ2	3.91566	3.83299	3.3702	3.5019	3.31596	4.70588	4.78051	4.3071	3.71359	3.89397
109050_at	Fam212b	family with sequence similarity 212, member B	109050	ENSMUSG00000048458	Mm.212591	NM_001163356,NM_175398,NP_001156828,NP_780607	Q80VY2	2.615	2.49551	2.56962	2.41621	2.61074	2.48069	2.44776	2.56978	2.63195	2.42756
109052_at	Krt75	keratin 75	109052	ENSMUSG00000022986	Mm.106868	NM_133357,NP_579935	Q8BGZ7	2.33452	2.70558	2.90265	2.42004	2.30386	2.58248	2.40548	2.49958	2.29639	2.84758
109054_at	Pfdn4	prefoldin 4	109054	ENSMUSG00000052033	Mm.28808	NM_001013369,NM_001110152,NM_001199902,NP_001013387,NP_001103622,NP_001186831	E9Q6U4,Q3UWL8,Q6P0X1	4.01893	4.01922	3.83432	3.86033	4.02621	4.33724	3.75693	3.99397	3.84162	3.83799
109065_at	Dnaaf2	dynein, axonemal assembly factor 2	109065	ENSMUSG00000020973	Mm.107180	NM_027269,NP_081545	Q8BPI1	3.02526	3.22652	3.338	3.00441	3.30338	2.91348	3.1472	3.1626	3.20022	3.50933
109075_at	Exosc4	exosome component 4	109075	ENSMUSG00000034259	Mm.322752	NM_175399,NP_780608	Q542B0,Q921I9	4.42279	4.29478	3.63361	4.24837	4.30925	3.98995	4.30145	4.43622	4.12505	4.04235
109077_at	Ints5	integrator complex subunit 5	109077	ENSMUSG00000071652	Mm.290474	NM_176843,NP_789813	Q8CHT3	5.53287	5.52573	5.48184	5.30617	5.89811	5.67509	5.68237	5.36531	4.98516	5.45075
109079_at	Sephs1	selenophosphate synthetase 1	109079	ENSMUSG00000026662	Mm.34329	NM_175400,NP_780609	Q6NZN9,Q6P1B6,Q8BH69	6.11377	6.16145	5.84535	6.32593	6.52608	5.92136	6.08602	6.14324	5.88378	5.92291
109082_at	Fbxw17	F-box and WD-40 domain protein 17	109082	ENSMUSG00000037816	Mm.18638	NM_175401,NP_780610	Q8CFE8	3.38644	3.34579	3.42848	3.44992	3.59287	4.16615	3.71185	3.93148	3.38971	3.56144
109093_at	Rars2	arginyl-tRNA synthetase 2, mitochondrial	109093	ENSMUSG00000028292	Mm.22363	NM_181406,NP_852071	Q3U186	5.74659	6.57444	6.5862	5.98865	6.47919	6.08065	5.69395	6.0406	6.25711	6.33707
109095_at	Rbm15b	RNA binding motif protein 15B	109095	ENSMUSG00000045365	Mm.431589,Mm.440089	NM_175402,NP_780611	Q6PHZ5	4.59356	4.74555	4.48151	4.40419	4.41379	4.58082	4.61947	4.61067	4.7627	4.57669
109108_at	Slc30a9	solute carrier family 30 (zinc transporter), member 9	109108	ENSMUSG00000029221	Mm.234455	NM_178651,NP_848766	Q5IRJ6	5.08204	6.29302	6.28187	5.66679	6.05918	6.17399	6.13352	6.33445	6.32552	6.29742
109113_at	Uhrf2	ubiquitin-like, containing PHD and RING finger domains 2	109113	ENSMUSG00000024817	Mm.313364	NM_144873,NP_659122	Q7TMI3	4.66089	5.42346	5.23443	4.75026	5.50626	5.62614	5.41303	5.29633	5.11653	5.30958
109115_at	Supt3	suppressor of Ty 3	109115	ENSMUSG00000038954	Mm.431327	NM_178652,NP_848767	Q8BVY4	4.79095	4.89737	4.98487	5.05898	5.08237	4.69723	4.87344	5.02614	4.46197	4.16553
109129_at	Mmadhc	methylmalonic aciduria (cobalamin deficiency) cblD type, with homocystinuria	109129	ENSMUSG00000026766	Mm.29214	NM_133839,NP_598600	Q99LS1	6.78118	6.61799	6.63918	6.8701	6.43075	6.45209	6.74023	6.78856	6.61392	6.51918
109135_at	Plekha5	pleckstrin homology domain containing, family A member 5	109135	ENSMUSG00000030231	Mm.247670	NM_144920,NP_659169	E9Q6H8,Q6ZPK1	5.83301	5.97639	5.94215	6.03628	6.13486	5.72613	5.59747	5.41433	5.67711	5.25608
109136_at	Mmaa	methylmalonic aciduria (cobalamin deficiency) type A	109136	ENSMUSG00000037022	Mm.26510	NM_133823,NP_598584	Q8C7H1	3.57068	3.83825	3.7892	3.40038	3.57983	3.62896	3.7109	3.81175	4.40669	3.76633
109145_at	Gins4	GINS complex subunit 4 (Sld5 homolog)	109145	ENSMUSG00000031546	Mm.27945	NM_024240,NP_077202	Q99LZ3	6.17143	6.13921	6.17077	6.11254	6.32983	6.07085	5.61127	6.17691	5.84076	5.70899
109151_at	Chd9	chromodomain helicase DNA binding protein 9	109151	ENSMUSG00000056608	Mm.100615	NM_177224,NP_796198	Q8BYH8	4.76951	5.34972	4.89039	5.07684	5.08701	5.08377	5.48281	5.31683	5.819	5.3205
109154_at	Mlec	malectin	109154	ENSMUSG00000048578	Mm.153963	NM_175403,NP_780612	Q6ZQI3	8.36615	9.40805	9.08711	8.44795	9.21528	8.60684	8.70024	8.27553	8.60565	8.44284
109161_at	Ube2q2	ubiquitin-conjugating enzyme E2Q (putative) 2	109161	ENSMUSG00000032307	Mm.207894	NM_180600,NP_850931	Q8K2Z8	5.16997	5.75537	5.51665	6.25128	6.35689	5.22803	5.55741	5.38281	5.69184	5.71784
109163_at	3010003L21Rik	RIKEN cDNA 3010003L21 gene	109163	ENSMUSG00000085355	Mm.440359	NM_175404,XR_105066,XR_107859	NA	3.83351	3.2274	3.70339	4.67442	3.68383	3.4676	3.29932	3.18657	3.30082	3.20643
109168_at	Atl3	atlastin GTPase 3	109168	ENSMUSG00000024759	Mm.264016	NM_001163505,NM_146091,NP_001156977,NP_666203	E9PYT3,Q91YH5	5.89419	5.8504	5.68718	5.93006	6.03769	5.34525	5.90969	5.7317	5.53766	5.82224
109181_at	Trip11	thyroid hormone receptor interactor 11	109181	ENSMUSG00000021188	Mm.208618,Mm.482284	NM_028446,NP_082722	E9Q512	5.09379	5.8473	5.42521	5.87265	5.71753	5.84969	5.95788	5.70451	6.61895	6.36377
109202_at	A930024E05Rik	RIKEN cDNA A930024E05 gene	109202	ENSMUSG00000056735	Mm.30769	NM_175405,NR_045820	NA	2.79487	2.68036	2.92467	2.67342	2.91486	3.04799	2.69966	2.69861	2.91088	2.62224
109205_at	Sobp	sine oculis-binding protein homolog (Drosophila)	109205	ENSMUSG00000038248	Mm.153750	NM_175407,NP_780616	Q0P5V2	3.20156	3.06752	3.47813	3.18001	3.11407	3.25046	3.12351	3.0781	3.36912	3.42984
109212_at	Fam64a	family with sequence similarity 64, member A	109212	ENSMUSG00000020808	Mm.33118	NM_144526,NP_653109	Q8BFY7	3.04062	2.83342	2.85831	2.81349	2.82072	2.60432	3.11935	2.81707	2.57395	2.51127
109218_at	Tmem139	transmembrane protein 139	109218	ENSMUSG00000071506	Mm.480678	NM_175408,NP_780617	E9PX92,Q8C6T0	5.04523	6.0503	6.41323	5.38252	5.99195	5.95426	5.79308	6.25907	6.33129	6.76396
109222_at	Rarres1	retinoic acid receptor responder (tazarotene induced) 1	109222	ENSMUSG00000049404	Mm.38002	NM_001164763,NP_001158235	J3QNI9,Q8BVL6	2.405	2.27796	2.42331	2.22535	2.19718	2.00018	2.20084	2.32796	2.45777	2.25978
109225_at	Ms4a7	membrane-spanning 4-domains, subfamily A, member 7	109225	ENSMUSG00000024672	Mm.193094	NM_001025610,NM_001276398,NM_027836,NP_001020781,NP_001263327,NP_082112	Q99N04,Q9D2W6	2.28744	2.23834	2.40958	2.26344	2.16019	2.31262	2.18843	2.21911	2.29349	2.63633
109226_at	A930002I21Rik	RIKEN cDNA A930002I21 gene	109226	ENSMUSG00000050179	Mm.133826	XR_104815,XR_107537	NA	2.62364	2.36097	2.30949	2.10459	2.29633	2.44078	2.2899	2.3758	2.12216	2.13106
109229_at	Fam118b	family with sequence similarity 118, member B	109229	ENSMUSG00000050471	Mm.24197	NM_175411,NM_194257,NP_780620,NP_919233	Q8C569	5.22642	5.58706	5.53095	5.14929	5.92945	5.83328	5.88552	5.9228	5.73818	5.27449
109232_at	Sccpdh	saccharopine dehydrogenase (putative)	109232	ENSMUSG00000038936	Mm.136458	NM_178653,NP_848768	Q8R127	6.9184	6.635	6.9106	7.28688	6.71002	6.79767	7.6427	7.97175	6.58691	6.50187
109241_at	Mbd5	methyl-CpG binding domain protein 5	109241	ENSMUSG00000036792	Mm.440436	NM_029924,NP_084200	B1AYB5,Q69ZJ2	3.32452	3.01037	3.00272	3.41606	3.06685	3.08131	3.05962	2.69112	3.26484	2.79629
109242_at	Kif24	kinesin family member 24	109242	ENSMUSG00000028438	Mm.370288	NM_024241,NP_077203	Q6NWW5	3.78016	4.18977	3.97218	3.94821	4.13489	3.53192	3.7245	3.53902	3.7484	3.44316
109245_at	Lrrc39	leucine rich repeat containing 39	109245	ENSMUSG00000027961	Mm.216027,Mm.259648	NM_027321,NM_175413,NP_081597,NP_780622	Q0VDT4,Q8BGI7,Q9D8D7	2.40456	2.283	2.46029	2.19947	2.25579	2.35096	2.20484	2.36589	2.31423	2.70404
109246_at	Tspan9	tetraspanin 9	109246	ENSMUSG00000030352	Mm.21814	NM_175414,NP_780623	Q8BJU2	3.7152	3.41807	3.77148	3.37488	3.32206	3.65714	3.74012	3.58571	3.81866	3.95822
109254_at	Adtrp	androgen dependent TFPI regulating protein	109254	ENSMUSG00000058022	Mm.25195	NM_001145875,NM_175417,NP_001139347,NP_780626	Q8C138	5.85892	5.83235	6.32109	5.69252	6.04947	5.56483	5.44221	6.3207	6.97947	7.22757
109263_at	Rlf	rearranged L-myc fusion sequence	109263	ENSMUSG00000049878	Mm.215745	NM_001081013,NP_001074482	E9Q532	6.14333	5.1453	5.52829	6.03687	5.34147	5.46361	5.38175	5.9233	4.83463	5.33378
109264_at	Me3	malic enzyme 3, NADP(+)-dependent, mitochondrial	109264	ENSMUSG00000030621	Mm.334011	NM_181407,NP_852072	Q8BMF3	2.56816	2.55164	2.80394	2.52344	2.43295	2.71522	2.99329	2.54223	2.70301	2.57
109267_at	Srcrb4d	scavenger receptor cysteine rich domain containing, group B (4 domains)	109267	ENSMUSG00000029699	Mm.332750	NM_001160366,NP_001153838	A1L0T3	3.62718	3.72567	3.73709	3.59594	3.73521	3.72717	3.67825	3.47811	3.495	3.70806
109270_at	Prr5	proline rich 5 (renal)	109270	ENSMUSG00000036106	Mm.291372	NM_146061,NP_666173	Q812A5	7.69191	7.67843	7.65694	7.77287	7.67053	7.57194	7.21236	7.09131	7.46585	7.43657
109272_at	Mybpc1	myosin binding protein C, slow-type	109272	ENSMUSG00000020061	Mm.147208	NM_001252372,NM_175418,NP_001239301,NP_780627	D3YU50,Q6P6L5	2.46041	2.39455	2.8172	2.24366	2.29582	2.41028	2.45038	2.36661	2.23119	2.34004
109275_at	Actr5	ARP5 actin-related protein 5	109275	ENSMUSG00000037761	Mm.27747	NM_175419,NP_780628	Q80US4	3.7557	3.48024	3.47274	4.19114	3.28736	3.32076	3.33674	3.42195	3.68242	3.50589
109280_at	Slc22a13b-ps	solute carrier family 22 (organic cation transporter), member 13b, pseudogene	109280	ENSMUSG00000092212	Mm.261557	NM_175420,NR_033303	NA	3.71913	3.74718	4.32142	3.21403	3.18666	3.59185	2.82031	3.07084	4.62974	4.6729
109284_at	R3hdm4	R3H domain containing 4	109284	ENSMUSG00000035781	Mm.300416,Mm.489668	NM_177994,NP_818775	B2RRK4,Q4VBF2	7.60101	7.4036	7.50799	7.87385	7.82157	7.423	7.51039	7.10489	6.23599	6.7571
109294_at	Prex2	phosphatidylinositol-3,4,5-trisphosphate-dependent Rac exchange factor 2	109294	ENSMUSG00000048960	Mm.123247	NM_001033636,NM_029525,NP_001028808,NP_083801,XM_003946036,XP_003946085	Q3LAC4,Q3UWW3	2.34954	2.24379	2.59081	2.44204	2.30792	2.47005	2.64959	2.39336	2.34362	2.38359
109305_at	Orai1	ORAI calcium release-activated calcium modulator 1	109305	ENSMUSG00000049686	Mm.218582	NM_175423,NP_780632	A3KCG1,Q8BWG9	4.8398	4.77074	4.64807	4.84851	4.87257	4.4386	4.57057	4.67285	4.63521	4.75179
109314_at	Prr9	proline rich 9	109314	ENSMUSG00000056270	Mm.440617	NM_175424,NP_780633	Q8BV84	2.20867	2.33199	2.44187	2.13472	2.0637	2.18493	2.17602	2.27353	2.1695	2.21282
109323_at	C1qtnf7	C1q and tumor necrosis factor related protein 7	109323	ENSMUSG00000061535	Mm.275553	NM_001135172,NM_175425,NP_001128644,NP_780634	E9PVG1,Q5BKS0,Q8BVD7	2.41482	2.34414	2.43747	2.31222	2.4234	2.20755	2.28077	2.32833	2.34751	2.3282
109331_at	Rnf20	ring finger protein 20	109331	ENSMUSG00000028309	Mm.24765	NM_001163263,NM_182999,NP_001156735,NP_892044	Q5DTM8	5.49725	5.28602	4.97945	5.34406	5.40913	5.42564	5.41558	5.29236	5.4031	4.9402
109332_at	Cdcp1	CUB domain containing protein 1	109332	ENSMUSG00000035498	Mm.27519	NM_133974,NP_598735	Q5U462	6.67308	6.37781	6.14898	6.76973	6.65225	6.81464	6.97257	6.73596	6.57331	6.41694
109333_at	Pkn2	protein kinase N2	109333	ENSMUSG00000004591	Mm.244236	NM_178654,NP_848769	Q8BWW9	7.30675	7.62026	7.42939	7.62422	7.48843	7.3002	7.54592	7.6177	7.64447	7.6088
109342_at	Slc5a10	solute carrier family 5 (sodium/glucose cotransporter), member 10	109342	ENSMUSG00000042371	Mm.441070	NM_001033227,NP_001028399	Q5SWY8	2.95272	2.72198	2.74434	2.7003	2.70008	2.80732	2.6401	2.69433	2.67407	2.7404
109346_at	Ankrd39	ankyrin repeat domain 39	109346	ENSMUSG00000079610	Mm.247537	NM_026241,NP_080517	Q14A32,Q9D2X0	3.02198	3.25381	2.71099	2.97266	3.11027	3.20781	3.13852	2.8753	3.03766	3.19236
109349_at	Fam163b	family with sequence similarity 163, member B	109349	ENSMUSG00000009216	Mm.314080	NM_175427,NP_780636	B2RVN8,Q8BUM6	3.16365	3.06491	3.00235	2.95761	2.94727	2.89273	2.94565	2.96755	3.17915	2.89567
109359_at	Fam175b	family with sequence similarity 175, member B	109359	ENSMUSG00000030965	Mm.274824,Mm.465624	NM_198017,NP_932134	Q3TCJ1	5.26059	5.85756	6.02729	6.01287	5.64748	5.2144	5.61682	5.82992	5.87916	6.04291
109361_at	D730005E14Rik	RIKEN cDNA D730005E14 gene	109361	NA	Mm.394656	NR_030675	NA	3.52925	4.20958	4.05339	3.4426	4.27748	4.65432	4.4154	4.24098	4.18965	3.76918
109552_at	Sri	sorcin	109552	ENSMUSG00000003161	Mm.96211	NM_001080974,NM_025618,NP_001074443,NP_079894	Q6P069	10.6691	10.6242	10.6138	10.636	10.7563	10.5297	10.4989	10.5515	9.8951	9.99988
109575_at	Tbx10	T-box 10	109575	ENSMUSG00000037477	Mm.246555	NM_001001320,NM_011533,NP_001001320,NP_035663	Q810F8	2.92101	3.18407	2.84728	2.99418	2.94475	2.99459	3.07628	2.80253	3.05394	2.79283
109593_at	Lmo3	LIM domain only 3	109593	ENSMUSG00000030226	Mm.490545	NM_207222,NP_997105	Q8BZL8	2.52373	2.27811	2.42832	2.39764	2.44147	2.43394	2.27326	2.4616	2.3931	2.42047
109594_at	Lmo1	LIM domain only 1	109594	ENSMUSG00000036111	Mm.360145	NM_057173,NP_476514	Q3UZX1,Q924W9	2.51639	2.21404	2.41601	2.38239	2.1995	2.40841	2.17148	2.36825	2.35919	2.40516
109620_at	Dsp	desmoplakin	109620	ENSMUSG00000054889	Mm.355327	NM_023842,NP_076331	E9Q557	8.82123	8.24626	8.33467	8.8995	8.68443	8.44076	8.91344	8.57893	8.71952	8.5934
109624_at	Cald1	caldesmon 1	109624	ENSMUSG00000029761	Mm.308134,Mm.482600	NM_145575,NP_663550	Q3TUS1,Q8VCQ8	3.23362	3.24034	3.38694	3.42929	3.25639	3.2103	3.15244	3.29392	2.88672	3.1265
109637_at	Upk1a	uroplakin 1A	109637	ENSMUSG00000006313	Mm.25471	NM_026815,NP_081091	A2RSB9,Q9D132	3.48071	3.11416	3.39484	3.68144	2.96661	3.13929	2.97987	2.82948	3.31592	3.12999
109648_at	Npy	neuropeptide Y	109648	ENSMUSG00000029819	Mm.154796	NM_023456,NP_075945	P57774	3.74723	3.23824	3.27087	3.13204	3.26959	3.2235	3.38229	3.17404	3.30574	3.09649
109652_at	Acy1	aminoacylase 1	109652	ENSMUSG00000023262	Mm.7165	NM_001276442,NM_025371,NP_001263371,NP_079647	Q99JW2	7.26073	7.50517	7.65159	7.70148	7.42286	7.7451	7.44405	7.44823	7.96231	8.60659
109658_at	Txlna	taxilin alpha	109658	ENSMUSG00000053841	Mm.268863	NM_001005506,NM_001199695,NP_001005506,NP_001186624	Q3UD58,Q6PAM1	4.89285	5.53879	4.74888	5.11755	5.25905	5.13509	5.49236	5.6015	5.59297	4.76506
109660_at	Ctrl	chymotrypsin-like	109660	ENSMUSG00000031896	Mm.2745	NM_023182,NP_075671	Q9ER05	3.73357	4.12427	3.26668	3.69494	3.84942	3.79776	3.10802	3.67901	3.50189	4.08396
109663_at	Hoxc11	homeobox C11	109663	ENSMUSG00000001656	Mm.37692	NM_001024842,NP_001020013	P31313	2.79962	2.56575	2.73615	2.33884	2.57992	2.44042	2.28917	2.49005	2.53886	2.64135
109672_at	Cyb5	cytochrome b-5	109672	ENSMUSG00000024646	Mm.31018	NM_025797,NP_080073	P56395,Q544Z9	10.1381	9.87127	10.4211	10.121	9.87058	9.87427	9.44895	9.99493	10.4249	10.7182
109674_at	Ampd2	adenosine monophosphate deaminase 2	109674	ENSMUSG00000027889	Mm.274335	NM_028779,NP_083055	Q9DBT5	6.08221	6.14835	5.87647	6.07927	6.10536	5.91374	5.85027	5.67947	5.87026	5.45957
109676_at	Ank2	ankyrin 2, brain	109676	ENSMUSG00000032826	Mm.220242,Mm.461850,Mm.484610	NM_001034168,NM_178655,NP_001029340,NP_848770	Q8C8R3	2.68977	2.51852	2.40895	2.41447	2.57173	2.60895	2.35646	2.52756	2.43181	2.62488
109685_at	Hyal3	hyaluronoglucosaminidase 3	109685	ENSMUSG00000036091	Mm.447916	NM_178020,NP_821139	Q8VEI3	3.74693	3.10255	3.18248	3.23712	3.10226	3.07814	2.84964	3.13723	3.29547	3.17244
109689_at	Arrb1	arrestin, beta 1	109689	ENSMUSG00000018909	Mm.260193	NM_177231,NM_178220,NP_796205,NP_835738	Q8BWG8	7.33021	7.62161	7.43281	7.56887	7.71467	6.99666	7.33628	7.52451	7.60951	7.45112
109697_at	Cpa1	carboxypeptidase A1, pancreatic	109697	ENSMUSG00000054446	Mm.25377	NM_025350,NP_079626	Q7TPZ8	4.20554	3.66286	3.07896	4.33356	3.59987	3.1734	3.47299	3.04829	3.13952	4.23149
109700_at	Itga1	integrin alpha 1	109700	ENSMUSG00000042284	Mm.317280	NM_001033228,NP_001028400	Q3V3R4,Q8BPT3	4.67195	3.91352	3.47253	4.69683	3.61134	4.80442	5.71903	4.45644	4.70895	4.75426
109711_at	Actn1	actinin, alpha 1	109711	ENSMUSG00000015143	Mm.253564,Mm.403477	NM_134156,NP_598917	Q7TPR4	7.98414	8.09941	7.71131	7.98978	8.16543	7.77569	8.22297	7.80726	6.7216	6.47719
109731_at	Maob	monoamine oxidase B	109731	ENSMUSG00000040147	Mm.241656	NM_172778,NP_766366	Q8BW75	6.91555	6.87013	8.43755	7.1188	7.07685	6.52274	5.684	6.9087	8.66937	8.91227
109754_at	Cyb5r3	cytochrome b5 reductase 3	109754	ENSMUSG00000018042	Mm.22560	NM_029787,NP_084063	Q9DCN2	10.5511	10.7473	11.2824	10.9741	10.6538	10.8303	10.5622	10.5542	11.1944	11.0966
109778_at	Blvra	biliverdin reductase A	109778	ENSMUSG00000001999	Mm.22028	NM_026678,NP_080954	Q9CY64	4.81741	4.61213	4.35797	5.01499	4.69525	4.29272	4.24908	4.86895	4.39747	4.62974
109785_at	Pgm3	phosphoglucomutase 3	109785	ENSMUSG00000056131	Mm.390201	NM_001163746,NM_028352,NP_001157218,NP_082628	Q8BLS4,Q8BWW3,Q9CYR6	6.39201	6.19121	5.9884	6.53125	5.88839	5.97571	5.81564	5.8778	6.58728	6.40989
109791_at	Clps	colipase, pancreatic	109791	ENSMUSG00000024225	Mm.21160	NM_025469,NP_079745	Q9CQC2	6.51163	7.76895	7.04061	6.4205	6.98613	6.16814	6.08404	6.59348	9.09599	8.87787
109801_at	Glo1	glyoxalase 1	109801	ENSMUSG00000024026	Mm.261984	NM_001113560,NM_025374,NP_001107032,NP_079650	A5GZX3,Q9CPU0	5.23623	5.6563	6.26787	4.90461	5.43224	5.23264	6.07136	5.15108	5.04544	5.00455
109815_at	Vimp	VCP-interacting membrane protein	109815	ENSMUSG00000075701	Mm.482127	NM_024439,NP_077759	Q9BCZ4	5.57312	5.99678	5.47178	5.8026	5.20739	4.95199	5.50808	5.47707	5.30213	5.04488
109820_at	Pgc	progastricsin (pepsinogen C)	109820	ENSMUSG00000023987	Mm.22957	NM_025973,NP_080249	Q9D7R7	4.01722	2.54123	2.59201	4.39325	2.66533	3.12985	2.9183	2.8781	2.79982	6.55216
109821_at	F11	coagulation factor XI	109821	ENSMUSG00000031645	Mm.33326	NM_028066,NP_082342	Q91Y47	2.50195	2.76501	2.57112	2.61735	2.65299	2.69567	2.66703	2.35992	2.48214	3.25105
109828_at	C7	complement component 7	109828	ENSMUSG00000079105	Mm.208034	NM_001243837,NP_001230766	D3YXF5	2.51965	2.26617	2.60654	2.41241	2.40843	2.29414	2.11978	2.29869	2.23277	2.26126
109857_at	Cbr3	carbonyl reductase 3	109857	ENSMUSG00000022947	Mm.4512	NM_173047,NP_766635	Q8K354	3.90547	3.95794	4.38005	3.57696	3.03435	3.03466	3.14542	3.11889	3.14928	3.49445
109880_at	Braf	Braf transforming gene	109880	ENSMUSG00000002413	Mm.245513,Mm.489691	NM_139294,NP_647455	P28028	6.39146	5.3626	5.47901	6.51678	5.70075	5.84823	5.78345	5.40141	5.25771	5.16965
109889_at	Mzf1	myeloid zinc finger 1	109889	ENSMUSG00000030380	Mm.10103	NM_145819,NP_665818	A1L358	2.73761	2.94665	3.20262	2.76457	2.76889	2.77565	2.90472	2.75808	2.44335	2.70861
109900_at	Asl	argininosuccinate lyase	109900	ENSMUSG00000025533	Mm.23869	NM_133768,NP_598529	Q91YI0	5.54325	5.90133	5.8485	5.72151	5.55047	5.3683	5.2772	5.44881	5.27495	5.38625
109901_at	Cela1	chymotrypsin-like elastase family, member 1	109901	ENSMUSG00000023031	Mm.2131	NM_033612,NP_291090	Q91X79	3.89561	3.315	3.34653	3.44392	3.03901	3.93749	3.59899	3.48149	2.72428	3.50517
109904_at	Mcf2	mcf.2 transforming sequence	109904	ENSMUSG00000031139	Mm.93796	NM_133197,NP_573460	Q8BLE2,Q8C067	2.25634	2.24997	2.28016	2.14476	1.85423	2.17547	2.21584	2.08735	2.20585	2.11444
109905_at	Rap1a	RAS-related protein-1a	109905	ENSMUSG00000068798	Mm.458171	NM_145541,NP_663516	P62835	8.25854	8.41383	8.31751	8.4509	8.37376	8.11834	8.39614	8.41709	8.23196	8.35542
109910_at	Zfp91	zinc finger protein 91	109910	ENSMUSG00000024695	Mm.290924,Mm.485066	NM_053009,NP_443735	Q62511	6.82497	6.11791	6.24345	7.18164	6.28192	6.15102	5.79565	5.69367	5.47034	6.51529
109929_at	Zbtb25	zinc finger and BTB domain containing 25	109929	ENSMUSG00000056459	Mm.41880	NM_001172104,NM_028356,NP_001165575,NP_082632	G3UW50	2.93034	2.85239	2.82784	2.8653	3.02958	3.05141	2.85708	2.94728	2.68119	2.88571
109934_at	Abr	active BCR-related gene	109934	ENSMUSG00000017631	Mm.258939	NM_198018,NM_198894,NM_198895,NP_932135,NP_942597,NP_942598	E9PUE7,Q5SSL4	7.91911	8.90467	8.88674	8.29442	8.68597	8.68519	8.77547	8.79218	9.05562	8.80177
109978_at	Art4	ADP-ribosyltransferase 4	109978	ENSMUSG00000030217	Mm.31840	NM_026639,NP_080915	Q9CRA0	2.60971	2.49561	2.93489	2.63307	2.59711	2.59024	2.65988	2.77401	2.96496	2.75322
109979_at	Art3	ADP-ribosyltransferase 3	109979	ENSMUSG00000034842	Mm.263514	NM_181728,NP_859417	Q8R2G4	2.18004	2.13242	2.18634	2.14767	2.1157	2.24682	2.1941	2.1125	2.12447	2.17671
110006_at	Gusb	glucuronidase, beta	110006	ENSMUSG00000025534	Mm.3317	NM_010368,NP_034498	P12265	5.97293	6.04354	5.8674	6.20946	6.31861	5.75367	6.08411	5.93045	4.8757	5.00913
110012_at	Tpgs1	tubulin polyglutamylase complex subunit 1	110012	ENSMUSG00000020308	Mm.22623	NM_148934,NP_683736	B2RRP1,Q99MS8	5.50923	5.87366	6.21884	5.68084	5.68742	5.54287	5.89889	5.79633	5.30915	5.36368
110033_at	Kif22	kinesin family member 22	110033	ENSMUSG00000030677	Mm.286488	NM_145588,NP_663563	Q3V300	4.33679	4.74931	4.75749	4.4893	5.02745	4.42705	4.6008	4.42604	4.47992	3.3905
110052_at	Dek	DEK oncogene (DNA binding)	110052	ENSMUSG00000021377	Mm.131150	NM_025900,NP_080176	Q3UR53,Q7TNV0	7.21438	6.77024	6.5205	7.07933	6.96811	6.28517	6.69337	6.56475	6.54913	5.92126
110058_at	Syt17	synaptotagmin XVII	110058	ENSMUSG00000058420	Mm.156558	NM_138649,NP_619590	Q920M7	2.8797	2.66233	2.64019	2.70115	2.60497	2.53874	2.72798	2.64659	2.69736	2.87668
110074_at	Dut	deoxyuridine triphosphatase	110074	ENSMUSG00000027203	Mm.282499,Mm.471988	NM_001159646,NM_023595,NP_001153118,NP_076084	Q8VCG1,Q9CQ43	4.72615	5.08335	4.77782	5.02817	5.19803	4.69914	4.79267	4.78526	4.70027	4.21454
110075_at	Bmp3	bone morphogenetic protein 3	110075	ENSMUSG00000029335	Mm.209571	NM_173404,NP_775580	Q149J9,Q8BHE5	4.2848	5.90905	4.93327	4.70837	5.21935	4.4413	4.30039	4.24837	5.20453	5.62529
110078_at	Pygb	brain glycogen phosphorylase	110078	ENSMUSG00000033059	Mm.222584	NM_153781,NP_722476	Q8CI94	5.82523	6.36901	5.93472	6.03465	6.44419	5.47441	5.98288	5.59399	5.97244	5.74304
110082_at	Dnahc5	dynein, axonemal, heavy chain 5	110082	ENSMUSG00000022262	Mm.248464	NM_133365,NP_579943	Q8VHE6	2.71423	2.5409	2.59088	2.56857	2.46668	2.57087	2.44875	2.56907	2.52868	2.61683
110083_at	Dnahc12	dynein, axonemal, heavy chain 12	110083	NA	Mm.271304,Mm.335934,Mm.490943	XM_003085593,XM_003085913,XP_003085641,XP_003085961	NA	2.34243	2.18305	2.36996	2.20978	2.24923	2.22555	2.22143	2.16232	2.16312	2.43706
110084_at	Dnahc1	dynein, axonemal, heavy chain 1	110084	ENSMUSG00000019027	Mm.101811	NM_001033668,NP_001028840	E9Q8T7	2.47583	2.50862	2.62778	2.37091	2.46695	2.43017	2.49872	2.39746	2.54479	2.45294
110094_at	Phka2	phosphorylase kinase alpha 2	110094	ENSMUSG00000031295	Mm.350712	NM_001177878,NM_001177879,NM_172783,NP_001171349,NP_001171350,NP_766371	A2AHQ7,Q8BWJ3	5.32062	5.09702	4.68436	5.49078	5.09503	5.03452	5.48325	5.27266	4.55192	4.7093
110095_at	Pygl	liver glycogen phosphorylase	110095	ENSMUSG00000021069	Mm.256926,Mm.447796	NM_133198,NP_573461	Q9ET01	2.62886	2.80425	2.49305	2.6193	2.74025	2.78965	2.78264	2.58986	2.91249	2.73364
110109_at	Nop2	NOP2 nucleolar protein	110109	ENSMUSG00000038279	Mm.29203	NM_138747,NP_620086	E9QN31	5.67272	6.54628	6.27435	5.99919	6.60795	6.37338	6.51026	6.24466	6.15385	5.7811
110115_at	Cyp11b1	cytochrome P450, family 11, subfamily b, polypeptide 1	110115	ENSMUSG00000075604	Mm.322606	NM_001033229,NP_001028401	Q3TG86,Q3UQH5	2.45125	2.14667	2.25901	2.10927	2.22388	2.31753	2.14776	2.07348	2.41177	2.46325
110119_at	Mpi	mannose phosphate isomerase	110119	ENSMUSG00000032306	Mm.247218	NM_025837,NP_080113	Q3V100,Q924M7	8.47069	8.65783	8.75443	8.42325	8.56491	8.47645	8.64051	8.64378	8.7297	8.51054
110135_at	Fgb	fibrinogen beta chain	110135	ENSMUSG00000033831	Mm.30063	NM_181849,NP_862897	Q3TGR2,Q8K0E8	2.36617	2.58602	2.57404	2.57141	2.33879	2.44649	2.38502	2.44839	2.37783	2.43792
110147_at	Ehmt2	euchromatic histone lysine N-methyltransferase 2	110147	ENSMUSG00000013787	Mm.35345	NM_145830,NM_147151,NP_665829,NP_671493	Q9Z148	6.20112	5.71435	5.64066	6.16511	5.72521	5.51659	5.6956	5.67017	5.60641	5.72386
110157_at	Raf1	v-raf-leukemia viral oncogene 1	110157	ENSMUSG00000000441	Mm.184163	NM_029780,NP_084056	Q99N57	7.77336	7.53383	7.29695	7.84488	7.59016	7.42484	7.57395	7.46595	7.15914	7.15182
110168_at	Gpr18	G protein-coupled receptor 18	110168	ENSMUSG00000050350	Mm.37405	NM_182806,NP_877958	Q8K1Z6	2.98474	3.11337	2.87456	2.67005	2.94628	3.18361	3.35345	3.45033	4.10506	4.26439
110172_at	Slc35b1	solute carrier family 35, member B1	110172	ENSMUSG00000020873	Mm.4593	NM_016752,NP_058032	P97858	9.69324	9.53269	9.3717	9.41888	9.27177	9.52502	9.29311	9.37786	9.4182	9.37495
110173_at	Manba	mannosidase, beta A, lysosomal	110173	ENSMUSG00000028164	Mm.280536	NM_027288,NP_081564	Q8K2I4	5.73047	5.39545	5.25394	5.82805	5.27958	4.91407	5.314	5.50929	5.29717	5.39989
110175_at	Ggct	gamma-glutamyl cyclotransferase	110175	ENSMUSG00000002797	Mm.294708	NM_026637,NP_080913	Q9D7X8	3.68511	4.09248	4.21936	4.1368	4.14359	3.98371	3.9305	4.3891	4.16724	4.53028
110187_at	Scgb2b26	secretoglobin, family 2B, member 26	110187	ENSMUSG00000066586	Mm.155750	NM_178308,NP_840093	Q8JZX1	2.18704	2.04221	2.10713	2.00306	2.12716	1.95759	1.92583	1.95946	2.11333	2.13306
110196_at	Fdps	farnesyl diphosphate synthetase	110196	ENSMUSG00000059743	Mm.39472,Mm.490094	NM_001253751,NM_134469,NP_001240680,NP_608219	Q4FJN9,Q920E5	5.62256	5.60842	5.68351	5.62246	5.65622	5.68885	6.074	6.19948	4.78373	4.60158
110197_at	Dgkg	diacylglycerol kinase, gamma	110197	ENSMUSG00000022861	Mm.194986,Mm.448158	NM_138650,NP_619591	Q570Z5,Q91WG7	2.84013	3.18048	2.86955	3.05407	3.03323	3.08981	2.80017	2.59349	2.87471	2.72893
110198_at	Akr7a5	aldo-keto reductase family 7, member A5 (aflatoxin aldehyde reductase)	110198	ENSMUSG00000028743	Mm.482154	NM_025337,NP_079613	Q8CG76	7.43381	7.1945	7.40666	7.55302	7.40444	6.84824	6.58769	7.06444	7.40787	7.50023
110208_at	Pgd	phosphogluconate dehydrogenase	110208	ENSMUSG00000028961	Mm.252080	NM_001081274,NM_025801,NP_001074743	Q9DCD0	9.94883	10.5163	10.1918	9.9659	10.2357	10.0038	10.2372	10.1247	9.28026	9.1993
110213_at	Tmbim6	transmembrane BAX inhibitor motif containing 6	110213	ENSMUSG00000023010	Mm.16769	NM_001171034,NM_001171035,NM_001171036,NM_026669,NP_001164505,NP_001164506,NP_001164507,NP_080945	Q9D2C7	10.9097	10.584	10.699	10.6861	10.6806	10.2289	10.6449	10.556	10.7271	10.693
110253_at	Triobp	TRIO and F-actin binding protein	110253	ENSMUSG00000033088	Mm.123714	NM_001024716,NM_001039155,NM_001039156,NM_138579,NP_001019887,NP_001034244,NP_001034245,NP_613045	E9QMQ3,Q99KW3	4.6113	5.28589	5.11266	4.79688	5.2641	5.09418	5.26056	5.07992	5.00837	4.99141
110265_at	Msra	methionine sulfoxide reductase A	110265	ENSMUSG00000054733	Mm.26713	NM_001253712,NM_001253714,NM_001253715,NM_001253716,NM_026322,NP_001240641,NP_001240643,NP_001240644,NP_001240645,NP_080598	Q9D6Y7	5.98293	5.93679	6.12028	6.04397	6.09301	5.81063	5.56945	6.0369	6.47286	6.55626
110279_at	Bcr	breakpoint cluster region	110279	ENSMUSG00000009681	Mm.485801	NM_001081412,NP_001074881	A2RRK7,Q6PAJ1	5.79824	5.95012	5.92728	5.806	5.86219	5.9815	5.97981	5.90309	6.43889	6.28603
110304_at	Glra3	glycine receptor, alpha 3 subunit	110304	ENSMUSG00000038257	Mm.307061	NM_080438,NP_536686	G5E811,Q91XP5	2.23206	2.10976	2.44626	2.11125	2.01973	2.18522	2.17926	2.29539	2.23669	2.11365
110308_at	Krt5	keratin 5	110308	ENSMUSG00000061527	Mm.451847	NM_027011,NP_081287	Q32P04,Q922U2	2.47872	2.57783	2.499	2.71413	2.64531	2.66676	2.68347	2.59447	2.55657	2.71897
110310_at	Krt7	keratin 7	110310	ENSMUSG00000023039	Mm.486285	NM_033073,NP_149064	Q9DCV7	7.251	7.77028	7.32948	7.33455	8.01766	7.67233	8.56632	8.31901	6.75482	7.34125
110312_at	Pmch	pro-melanin-concentrating hormone	110312	ENSMUSG00000035383	Mm.391436	NM_029971,NP_084247	Q9D220	2.54469	2.41405	2.50581	2.30539	2.32671	2.45353	2.43097	2.41911	2.38287	2.53009
110323_at	Cox6b1	cytochrome c oxidase, subunit VIb polypeptide 1	110323	ENSMUSG00000036751	Mm.400	NM_025628,NP_079904,XM_003946224,XP_003946273	P56391	9.89978	9.85506	9.93938	10.0317	10.1701	10.2744	9.8022	10.1573	10.0294	9.82772
110326_at	Tas1r1	taste receptor, type 1, member 1	110326	ENSMUSG00000028950	Mm.29232	NM_031867,NP_114073	Q3U5H1,Q99PG6	2.81352	2.95953	3.08578	2.66445	2.72334	2.78027	2.87639	3.11147	2.9859	2.68826
110332_at	Pp2d1	protein phosphatase 2C-like domain containing 1	110332	ENSMUSG00000044957	Mm.444633	NM_173449,NP_775625	Q8BVT6	2.20276	1.88636	2.13457	2.06537	2.13769	2.15945	2.00905	2.18821	2.06193	2.18974
110350_at	Dync2h1	dynein cytoplasmic 2 heavy chain 1	110350	ENSMUSG00000047193	Mm.237596	NM_029851,NP_084127	Q45VK7	2.42703	2.42144	2.48289	2.81998	2.49305	2.2809	2.46791	2.54907	2.43792	2.45477
110351_at	Rap1gap	Rap1 GTPase-activating protein	110351	ENSMUSG00000041351	Mm.180763	NM_001081155,NM_001256218,NM_029563,NP_001074624,NP_001243147,NP_083839	A2ALS4,E9PZZ8,Q6A063,Q80VZ8	4.32877	4.72418	4.29947	4.5502	4.56906	4.63478	4.44418	4.35708	4.83593	4.76484
110355_at	Adrbk1	adrenergic receptor kinase, beta 1	110355	ENSMUSG00000024858	Mm.254144	NM_130863,NP_570933	Q7TS64	6.61234	6.8236	6.64345	6.843	6.66398	6.67273	7.01465	6.76262	7.02776	6.76802
110379_at	Sec13	SEC13 homolog (S. cerevisiae)	110379	ENSMUSG00000030298	Mm.29296	NM_024206,NP_077168	Q9D1M0	7.47954	8.04245	7.95194	7.94886	7.90328	7.72972	7.68939	8.12553	8.09004	7.93796
110380_at	Shroom2	shroom family member 2	110380	ENSMUSG00000045180	Mm.40796	NM_172441,NP_766029	A2ALU4,A7TU71,Q8C7N5	4.69101	4.82259	4.86625	4.93952	5.16611	4.78131	4.94578	4.93446	4.61371	4.29327
110382_at	C8b	complement component 8, beta polypeptide	110382	ENSMUSG00000029656	Mm.87072	NM_133882,NP_598643	Q8BH35	2.25568	2.35282	2.3458	2.29787	2.51116	2.18021	2.35771	2.30834	2.45473	2.45171
110385_at	Pde4c	phosphodiesterase 4C, cAMP specific	110385	ENSMUSG00000031842	Mm.255180	NM_201607,NP_963901	Q3UEI1	3.09424	2.53266	2.5621	2.69186	2.77006	2.84991	2.61492	2.78196	3.00734	2.67201
110391_at	Qdpr	quinoid dihydropteridine reductase	110391	ENSMUSG00000015806	Mm.30204	NM_024236,NP_077198	Q8BVI4	8.09901	7.92036	8.06946	8.02583	8.1178	7.11658	7.10585	7.32768	7.77077	7.77587
110417_at	Pigh	phosphatidylinositol glycan anchor biosynthesis, class H	110417	ENSMUSG00000021120	Mm.268317	NM_029988,NP_084264	Q5M9N4	3.72591	4.60912	4.54893	4.19258	4.68765	4.31944	4.27323	4.39887	4.50982	4.48313
110446_at	Acat1	acetyl-Coenzyme A acetyltransferase 1	110446	ENSMUSG00000032047	Mm.293233	NM_144784,NP_659033	Q8QZT1	8.10077	8.40116	8.47299	8.11904	8.55365	7.66421	7.9423	8.087	8.09463	8.06418
110454_at	Ly6a	lymphocyte antigen 6 complex, locus A	110454	ENSMUSG00000075602	Mm.425949	NM_001271416,NM_001271417,NM_001271418,NM_001271419,NM_001271446,NM_010738,NP_001258345,NP_001258346,NP_001258347,NP_001258348,NP_001258375,NP_034868	P05533	7.65301	6.19019	4.69356	7.59535	6.98563	10.8341	11.1421	10.597	4.97476	4.51759
110460_at	Acat2	acetyl-Coenzyme A acetyltransferase 2	110460	ENSMUSG00000023832	Mm.439711	NM_009338,NP_033364	Q8CAY6	7.56225	8.00524	7.57091	7.71329	8.0329	7.7102	8.08741	7.75561	6.63609	6.55111
110511_at	Olfr153	olfactory receptor 153	110511	ENSMUSG00000061520	Mm.424751	NM_206823,NP_996559	Q7TR48	2.14398	1.91769	2.21981	2.01947	1.8929	1.91966	2.07348	2.06098	2.1605	1.99298
110521_at	Hivep1	human immunodeficiency virus type I enhancer binding protein 1	110521	ENSMUSG00000021366	Mm.4808	NM_007772,NP_031798	F8VPM9	6.0693	6.00343	5.87574	6.64746	6.16545	6.48252	6.65398	6.2059	5.9611	5.90193
110524_at	Dgkq	diacylglycerol kinase, theta	110524	ENSMUSG00000004815	Mm.260921	NM_199011,NP_950176	Q6P5E8	5.95842	6.25146	6.50445	6.18511	5.81459	6.6722	6.06092	6.62916	6.73569	6.81379
110532_at	Adarb1	adenosine deaminase, RNA-specific, B1	110532	ENSMUSG00000020262	Mm.276815	NM_001024837,NM_001024838,NM_001024839,NM_001024840,NM_130895,NP_001020008,NP_570965,NR_004429,NR_021486	Q91ZS8	2.95493	2.77933	3.05367	2.7517	2.62346	2.93923	2.86642	2.7089	2.94118	2.86254
110542_at	Amhr2	anti-Mullerian hormone type 2 receptor	110542	ENSMUSG00000023047	Mm.60331	NM_144547,NP_653130	Q8K592	2.70363	2.57064	2.67986	2.63428	2.6152	2.55822	2.77307	2.63399	2.53146	2.68641
110557_at	H2-Q6	histocompatibility 2, Q region locus 6	110557	ENSMUSG00000073409	Mm.439827,Mm.486287	NM_207648,NP_997531,XM_003946319,XP_003946368	P79568	5.00946	4.80804	4.38848	4.97767	4.4078	8.01064	7.55289	7.08465	6.51859	6.70547
110593_at	Prdm2	PR domain containing 2, with ZNF domain	110593	ENSMUSG00000057637	Mm.332020	NM_001081355,NM_001256380,NP_001074824,NP_001243309	A2A7B5,B9EKQ3,Q8C2W5	4.59682	4.1497	4.14057	4.84077	4.29859	4.60347	4.43738	4.43355	4.43955	4.26637
110595_at	Timp4	tissue inhibitor of metalloproteinase 4	110595	ENSMUSG00000030317	Mm.255607	NM_080639,NP_542370	Q3USH7,Q9JHB3	2.40196	2.61559	2.72627	2.50942	2.56474	2.62522	2.55712	2.37405	2.38482	2.45215
110596_at	Arhgef28	Rho guanine nucleotide exchange factor (GEF) 28	110596	ENSMUSG00000021662	Mm.252718	NM_012026,NP_036156	G5E8P2,P97433	4.86936	4.87551	4.69519	5.24103	4.87247	4.72699	4.60975	4.80132	4.33057	4.31957
110606_at	Fntb	farnesyltransferase, CAAX box, beta	110606	ENSMUSG00000033373	Mm.151174	NM_145927,NP_666039	Q8K2I1	4.09086	4.59212	3.97718	4.18404	4.27618	3.96921	4.07359	3.92466	3.87774	4.05432
110611_at	Hdlbp	high density lipoprotein (HDL) binding protein	110611	ENSMUSG00000034088	Mm.30012	NM_133808,NP_598569	Q3U4Z7,Q8VDJ3	9.53994	9.49359	9.44899	9.87951	9.52756	9.26734	9.5806	9.4344	9.6054	9.43674
110612_at	Iglv2	immunoglobulin lambda variable 2	110612	NA	Mm.326349	NA	NA	2.4382	1.81018	2.06066	2.49288	2.21082	2.88505	2.37624	2.5272	3.12996	3.48526
110616_at	Atxn3	ataxin 3	110616	ENSMUSG00000021189	Mm.485508	NM_001167914,NM_029705,NP_001161386,NP_083981	E9Q717,Q546X9,Q5M8S1,Q810M8,Q9CVD2	5.36599	5.57032	5.28986	5.84462	5.56164	4.73604	5.28534	5.39219	5.332	5.06398
110637_at	Grik4	glutamate receptor, ionotropic, kainate 4	110637	ENSMUSG00000032017	Mm.370291	NM_175481,NP_780690	Q8BMF5	2.39401	2.77147	2.57283	2.66587	2.58427	2.47553	2.71871	2.63419	2.60603	2.67388
110639_at	Prps2	phosphoribosyl pyrophosphate synthetase 2	110639	ENSMUSG00000025742	Mm.272955	NM_026662,NP_080938	A2AHI4,Q9CS42	7.99585	7.25441	7.17927	7.7855	7.83419	6.94832	7.43454	7.01207	6.24358	6.47264
110648_at	Lmx1a	LIM homeobox transcription factor 1 alpha	110648	ENSMUSG00000026686	Mm.330081	NM_033652,NP_387501	Q543W2,Q9JKU8	3.55975	3.21712	3.56362	3.5232	3.313	3.58532	3.25328	3.28948	3.37519	3.72167
110651_at	Rps6ka3	ribosomal protein S6 kinase polypeptide 3	110651	ENSMUSG00000031309	Mm.328476	NM_148945,NP_683747	P18654	7.66043	7.45668	7.0709	7.69011	7.53961	7.0028	8.01606	7.41847	6.47431	6.60656
110695_at	Aldh7a1	aldehyde dehydrogenase family 7, member A1	110695	ENSMUSG00000053644	Mm.30250	NM_001127338,NM_138600,NP_001120810,NP_613066	Q9DBF1	5.46035	5.95976	5.60616	5.65252	6.12411	5.93004	6.1927	5.62825	5.23375	5.0607
110696_at	H2-M10.3	histocompatibility 2, M region locus 10.3	110696	ENSMUSG00000058124	Mm.303091	NM_201608,NP_963902	Q85ZW6	2.19039	2.20146	2.25941	2.15384	2.34527	1.98652	2.6293	2.09277	2.37581	2.40374
110749_at	Chaf1b	chromatin assembly factor 1, subunit B (p60)	110749	ENSMUSG00000022945	Mm.274222	NM_028083,NP_082359	Q9D0N7	5.94208	5.70409	5.54404	5.93267	6.2701	5.27847	5.62407	5.43116	4.92181	4.40902
110750_at	Cse1l	chromosome segregation 1-like (S. cerevisiae)	110750	ENSMUSG00000002718	Mm.22417	NM_023565,NP_076054	Q9ERK4	8.3648	8.63955	8.30992	8.3519	8.89664	7.83142	8.52847	8.26931	7.76535	7.50742
110751_at	Adam33	a disintegrin and metallopeptidase domain 33	110751	ENSMUSG00000027318	Mm.108550	NM_001163529,NM_033615,NP_001157001,NP_291093	A2AP51,Q923W9	3.16211	3.01552	3.17885	2.8424	2.90255	2.90751	2.83451	3.09616	2.97224	3.01022
110784_at	Nr3c2	nuclear receptor subfamily 3, group C, member 2	110784	ENSMUSG00000031618	Mm.324393	NM_001083906,NP_001077375	A3KN90	5.11173	5.4179	5.60255	5.14464	5.41574	5.75328	5.21893	5.38905	5.4459	5.807
110785_at	Iglc1	immunoglobulin lambda constant 1	110785	NA	Mm.326349	NA	NA	5.77603	5.50113	5.40584	6.09565	4.99979	6.53657	5.67945	5.35697	6.69173	5.65992
110786_at	Iglc2	immunoglobulin lambda constant 2	110786	NA	NA	NA	NA	3.84824	2.63598	3.3177	3.00459	2.98077	4.34545	4.15852	3.52413	3.51662	4.93536
110789_at	Gpr98	G protein-coupled receptor 98	110789	ENSMUSG00000069170	Mm.288694	NM_054053,NP_473394	B8JJE0	2.45669	2.35614	2.38387	2.1948	2.32324	2.32589	2.24744	2.31991	2.31368	2.25976
110794_at	Cebpe	CCAAT/enhancer binding protein (C/EBP), epsilon	110794	ENSMUSG00000052435	Mm.236223	NM_207131,NP_997014	Q6PZD9	3.07057	2.81078	3.31553	2.68163	2.66828	2.6654	2.72989	2.61772	2.84807	3.01505
110796_at	Tshz1	teashirt zinc finger family member 1	110796	ENSMUSG00000046982	Mm.102136	NM_001081300,NP_001074769	Q5DTH5	4.37089	4.31145	4.83816	4.73412	4.30882	4.68717	5.02868	4.64328	4.46272	4.64415
110805_at	Foxe1	forkhead box E1	110805	ENSMUSG00000070990	Mm.354634	NM_183298,NP_899121	Q8R2I0	3.81087	3.66808	3.65979	3.63303	3.55723	3.91187	3.76398	3.56747	3.68039	3.46561
110809_at	Srsf1	serine/arginine-rich splicing factor 1	110809	ENSMUSG00000018379	Mm.391719,Mm.478968	NM_001078167,NM_173374,NP_001071635,NP_775550	Q6PDM2	6.64569	7.45335	7.11459	6.87951	7.53383	7.20686	7.18864	6.98622	7.0684	6.74917
110816_at	Pwp2	PWP2 periodic tryptophan protein homolog (yeast)	110816	ENSMUSG00000032834	Mm.103522	NM_029546,NP_083822,XM_003946427,XM_003946428,XP_003946476,XP_003946477	A1A596,Q2M1K2,Q8BU03	4.45359	4.51411	4.61055	4.36225	4.69808	4.32061	4.24871	4.2412	4.77364	4.12713
110821_at	Pcca	propionyl-Coenzyme A carboxylase, alpha polypeptide	110821	ENSMUSG00000041650	Mm.23876	NM_144844,NP_659093	Q3UGC8,Q91ZA3	5.3594	5.28526	5.51383	5.16011	5.36572	4.69667	4.86183	5.0584	5.33825	5.19307
110826_at	Etfb	electron transferring flavoprotein, beta polypeptide	110826	ENSMUSG00000004610	Mm.30200	NM_026695,NP_080971,NR_075104	Q9DCW4	8.54594	8.87721	9.09031	8.75239	8.83357	8.725	8.42049	8.90364	8.68174	8.70514
110829_at	Lims1	LIM and senescent cell antigen-like domains 1	110829	ENSMUSG00000019920	Mm.402697,Mm.482932,Mm.57734	NM_001193303,NM_026148,NM_201242,NP_001180232,NP_080424,NP_957694	Q99JW4,Q9D7B2	6.4605	6.66519	6.56752	6.40807	6.64313	6.34884	6.64989	6.53855	6.2284	6.14697
110834_at	Chrna3	cholinergic receptor, nicotinic, alpha polypeptide 3	110834	ENSMUSG00000032303	Mm.63569	NM_145129,NP_660111	Q0VBK4,Q8R4G9	2.4965	2.31526	2.42331	2.224	2.50439	2.51324	2.55962	2.31935	2.26204	2.56156
110835_at	Chrna5	cholinergic receptor, nicotinic, alpha polypeptide 5	110835	ENSMUSG00000035594	Mm.103778	NM_176844,NP_789814	Q2MKA5,Q8BIE9	2.32795	2.05844	2.37201	2.16502	2.15246	2.21346	2.14465	2.25233	2.28712	2.2672
110842_at	Etfa	electron transferring flavoprotein, alpha polypeptide	110842	ENSMUSG00000032314	Mm.290853	NM_145615,NP_663590	Q99LC5	7.61798	7.44167	7.36306	7.6641	7.3169	7.62319	7.61528	7.72149	7.74381	7.67018
110854_at	Ppp2r4	protein phosphatase 2A, regulatory subunit B (PR 53)	110854	ENSMUSG00000039515	Mm.275393	NM_138748,NP_620087	P58389,Q543N6	6.58005	6.46217	6.57557	6.65382	6.62043	5.96656	6.30615	6.05218	6.28246	6.32131
110855_at	Pde6c	phosphodiesterase 6C, cGMP specific, cone, alpha prime	110855	ENSMUSG00000024992	Mm.450141	NM_001170959,NM_033614,NP_001164430,NP_291092	Q91ZQ1	2.4073	2.26658	2.36627	2.07854	2.21207	2.12482	2.21926	2.27482	2.28942	2.34697
110862_at	Kcnq3	potassium voltage-gated channel, subfamily Q, member 3	110862	ENSMUSG00000056258	Mm.255585	NM_152923,NP_690887	Q8K3F6	2.68748	2.63254	2.60178	2.45301	2.61942	2.55461	2.53275	2.47845	2.71403	2.6442
110876_at	Scn2a1	sodium channel, voltage-gated, type II, alpha 1	110876	ENSMUSG00000075318	Mm.220329	NM_001099298,NP_001092768	B1AWN6	2.44172	2.17708	2.27825	2.19235	2.15992	2.24517	2.1745	2.16728	2.20832	2.26635
110877_at	Slc18a1	solute carrier family 18 (vesicular monoamine), member 1	110877	ENSMUSG00000036330	Mm.19301	NM_153054,NP_694694	Q32XG7,Q8R090	6.0903	5.24339	5.44405	5.78667	5.21368	5.75638	5.99237	6.18146	5.80885	5.93145
110880_at	Scn4a	sodium channel, voltage-gated, type IV, alpha	110880	ENSMUSG00000001027	Mm.432528	NM_133199,NP_573462	G3X8T7,Q9ER60	2.49363	2.42657	2.71139	2.41047	2.37602	2.36645	2.40086	2.47661	2.28167	2.41729
110886_at	Gabra5	gamma-aminobutyric acid (GABA) A receptor, subunit alpha 5	110886	ENSMUSG00000055078	Mm.273114	NM_176942,NP_795916	Q8BHJ7	2.2123	2.18582	2.29927	2.21964	2.24741	2.29984	2.16056	2.16014	2.2431	2.45622
110891_at	Slc8a2	solute carrier family 8 (sodium/calcium exchanger), member 2	110891	ENSMUSG00000030376	Mm.241147	NM_148946,NP_683748	Q8K596	2.9151	2.93297	2.68524	2.90666	2.61768	2.74489	2.76291	2.87047	2.61898	2.89226
110893_at	Slc8a3	solute carrier family 8 (sodium/calcium exchanger), member 3	110893	ENSMUSG00000079055	Mm.443748	NM_001167920,NM_080440,NP_001161392,NP_536688	E9PX50,Q3UTP5,Q7TS90,Q8BXN1,Q8VHJ8	2.79951	2.80579	2.78122	2.71143	2.61589	2.82148	2.81376	2.84315	3.13269	2.7625
110895_at	Slc9a4	solute carrier family 9 (sodium/hydrogen exchanger), member 4	110895	ENSMUSG00000026065	Mm.108602	NM_177084,NP_796058	Q8BUE1	3.22502	2.79228	3.06695	2.99043	3.04902	3.64438	3.48361	3.37184	3.03486	3.73588
110902_at	Chrna2	cholinergic receptor, nicotinic, alpha polypeptide 2 (neuronal)	110902	ENSMUSG00000022041	Mm.57350	NM_144803,NP_659052	Q91X60	2.22283	2.41914	2.15959	2.29707	2.13887	2.22322	2.14856	2.18968	2.38266	2.31468
110911_at	Cds2	CDP-diacylglycerol synthase (phosphatidate cytidylyltransferase) 2	110911	ENSMUSG00000058793	Mm.284503	NM_138651,NP_619592	Q99L43	7.08904	7.24088	7.03027	7.13439	7.45874	6.84238	7.49912	7.33788	7.37929	7.40266
110920_at	Hspa13	heat shock protein 70 family, member 13	110920	ENSMUSG00000032932	Mm.26704	NM_030201,NP_084477,NR_027492	Q8BM72	5.07404	6.22205	5.24596	5.42172	6.07517	5.42172	6.22276	5.99956	5.87404	5.77528
110935_at	Atp6v1b1	ATPase, H+ transporting, lysosomal V1 subunit B1	110935	ENSMUSG00000006269	Mm.220823	NM_134157,NP_598918	Q91YH6	2.9037	2.7254	3.05557	2.81138	2.75299	2.86565	2.71976	2.72868	3.07453	2.98409
110948_at	Hlcs	holocarboxylase synthetase (biotin- [propriony-Coenzyme A-carboxylase (ATP-hydrolysing)] ligase)	110948	ENSMUSG00000040820	Mm.30921	NM_139145,NP_631884	Q3TZ03,Q920N2	3.78549	3.13685	3.28294	3.4649	3.44225	3.41415	3.32765	3.42213	3.28046	3.28488
110957_at	D1Pas1	DNA segment, Chr 1, Pasteur Institute 1	110957	ENSMUSG00000039224	Mm.108054	NM_033077,NP_149068	B9EIA2,P16381	2.74014	2.49519	2.70375	2.29732	2.33279	2.46296	2.52368	2.61298	2.28032	2.52816
110958_at	M1ap	meiosis 1 associated protein	110958	ENSMUSG00000030041	Mm.100652	NM_033079,NP_149070	Q9Z0E1	2.62177	2.62741	2.59347	2.63023	2.61888	2.61042	2.55236	2.59853	2.55692	2.67674
110959_at	Nudt19	nudix (nucleoside diphosphate linked moiety X)-type motif 19	110959	ENSMUSG00000034875	Mm.410206,Mm.418631	NM_033080,NP_149071	P11930	6.65266	6.84539	6.74759	7.24085	7.11315	6.36274	6.454	6.83103	6.42817	6.49145
110960_at	Tars	threonyl-tRNA synthetase	110960	ENSMUSG00000022241	Mm.286061	NM_033074,NP_149065	Q9D0R2	6.20477	6.22857	5.74311	6.40869	6.04674	5.70538	6.13578	6.18124	5.75773	5.01606
110962_at	Mbd6	methyl-CpG binding domain protein 6	110962	ENSMUSG00000025409	Mm.372826	NM_033072,NP_149063	E9Q572,Q4VBD6	6.50104	5.87736	6.47012	6.35503	6.30032	6.57848	5.91252	5.70711	6.12436	6.06736
111173_at	Erc1	ELKS/RAB6-interacting/CAST family member 1	111173	ENSMUSG00000030172	Mm.288860,Mm.446801	NM_053204,NM_178085,NP_444434,NP_835186	F8VPM7,Q99MI1	3.96809	3.96634	3.82352	3.84753	3.8838	3.79843	3.99584	3.83215	4.14402	3.77722
111174_at	Taar1	trace amine-associated receptor 1	111174	ENSMUSG00000056379	Mm.377141	NM_053205,NP_444435	Q923Y8	2.42718	2.10214	2.31752	2.13222	2.12492	2.21227	2.14017	2.34143	2.11668	2.23488
111175_at	Pecr	peroxisomal trans-2-enoyl-CoA reductase	111175	ENSMUSG00000026189	Mm.281738	NM_023523,NP_076012	Q99MZ7	4.39383	4.54799	4.61274	4.50973	4.78388	4.09947	4.39808	4.24597	4.53811	4.30266
111970_at	Dlx1as	distal-less homeobox 1, antisense	111970	NA	Mm.4543	NR_002854	NA	2.62058	2.51924	2.42118	2.29209	2.37624	2.31238	2.39274	2.5578	2.48793	2.43243
111975_at	Igf2as	insulin-like growth factor 2, antisense	111975	ENSMUSG00000086266	Mm.440180	NR_002855	NA	4.41968	4.17097	4.42728	4.2396	4.16277	4.18903	4.2037	4.14752	4.2002	4.02325
112403_at	Dom3z	DOM-3 homolog Z (C. elegans)	112403	ENSMUSG00000040482	Mm.275309	NM_001163770,NM_033613,NP_001157242,NP_291091	O70348	5.26961	5.55868	5.39575	5.27303	5.45113	5.36744	5.06307	5.30825	5.1929	5.36604
112405_at	Egln1	EGL nine homolog 1 (C. elegans)	112405	ENSMUSG00000031987	Mm.140619	NM_053207,NP_444437	Q91YE3	5.66511	5.40497	5.46983	5.70204	5.40692	5.07633	5.76714	5.69509	5.64877	5.99987
112406_at	Egln2	EGL nine homolog 2 (C. elegans)	112406	ENSMUSG00000058709	Mm.29978	NM_053208,NP_444438	Q80X29,Q91YE2	7.08778	6.53701	6.66992	6.78632	6.47095	6.2608	6.54641	6.38624	6.73724	6.53363
112407_at	Egln3	EGL nine homolog 3 (C. elegans)	112407	ENSMUSG00000035105	Mm.133037	NM_028133,NP_082409	Q91UZ4	7.13138	7.29541	7.72119	6.85132	7.6403	8.13642	8.90784	8.92662	6.81032	6.50409
112408_at	Tas2r116	taste receptor, type 2, member 116	112408	ENSMUSG00000030194	Mm.261566	NM_053212,NP_444442	Q7M713	2.30955	2.05901	2.45603	2.13429	2.02051	2.08377	2.31626	2.14358	2.07611	2.17696
112415_at	C030039L03Rik	RIKEN cDNA C030039L03 gene	112415	ENSMUSG00000057093	Mm.145362	NM_001112731,NM_198417,NP_001106202,NP_940809	G3X9H3,Q3URA4,Q6P9L8	2.26321	2.6083	2.49715	2.64255	2.54713	2.34286	2.19292	2.63621	2.49121	2.49077
112417_at	Ugt2b37	UDP glucuronosyltransferase 2 family, polypeptide B37	112417	ENSMUSG00000057425	Mm.160362	NM_053215,NP_444445	Q8VCN3	2.19085	2.34774	2.93715	2.15523	2.38828	1.94622	2.10621	2.09219	2.48623	2.7692
112418_at	1700102P08Rik	RIKEN cDNA 1700102P08 gene	112418	ENSMUSG00000032611	Mm.78287	NM_053216,NP_444446	Q9D9C7	2.48924	2.73432	2.68866	2.33674	2.61452	2.39389	2.39884	2.47822	2.56729	2.94733
112419_at	2010002M12Rik	RIKEN cDNA 2010002M12 gene	112419	ENSMUSG00000067297	Mm.440727	NM_053217,NP_444447	Q3U687	3.65648	5.1525	4.94169	4.3376	4.93324	5.33239	6.19498	6.55254	6.07848	6.00008
112422_at	2610305D13Rik	RIKEN cDNA 2610305D13 gene	112422	ENSMUSG00000066000	Mm.327194,Mm.440486	NM_145078,NP_659544,XM_003945706,XP_003945755	A2A799	2.28406	1.88847	2.06457	1.9345	1.86952	1.84646	1.89152	1.95462	1.84233	2.35618
11287_at	Pzp	pregnancy zone protein	11287	ENSMUSG00000030359	Mm.260144	NM_007376,NP_031402	Q61838	2.58649	2.66094	2.67217	2.60926	2.58073	2.60636	2.63704	2.3792	2.52421	2.71561
11298_at	Aanat	arylalkylamine N-acetyltransferase	11298	ENSMUSG00000020804	Mm.418559,Mm.42233	NM_009591,NP_033721,NR_033223	O88816,Q14A64	2.47694	2.39209	2.47819	2.40929	2.42776	2.43177	2.51107	2.37797	2.44469	2.4003
11302_at	Aatk	apoptosis-associated tyrosine kinase	11302	ENSMUSG00000025375	Mm.6826	NM_001198785,NM_001198787,NM_007377,NP_001185714,NP_001185716,NP_031403	B1AZF3,B1AZF9,Q80YE4	2.88275	3.44742	3.16174	2.75886	3.10232	2.83487	2.96379	2.91233	3.47459	2.90066
11303_at	Abca1	ATP-binding cassette, sub-family A (ABC1), member 1	11303	ENSMUSG00000015243	Mm.277376	NM_013454,NP_038482	P41233,Q8BPY1	4.80869	3.81421	4.45143	4.9784	4.73733	4.62393	4.55854	5.18523	6.37779	6.65334
11304_at	Abca4	ATP-binding cassette, sub-family A (ABC1), member 4	11304	ENSMUSG00000028125	Mm.3918	NM_007378,NP_031404	O35600	2.59438	2.38179	2.28094	2.35437	2.23536	2.36236	2.27187	2.25626	2.22397	2.39288
11305_at	Abca2	ATP-binding cassette, sub-family A (ABC1), member 2	11305	ENSMUSG00000026944	Mm.2210	NM_007379,NP_031405	A2AJ26	4.33317	4.26006	4.66747	4.71499	4.27462	4.2577	4.53431	4.63442	4.38417	4.72495
11306_at	Abcb7	ATP-binding cassette, sub-family B (MDR/TAP), member 7	11306	ENSMUSG00000031333	Mm.426128	NM_009592,NP_033722	Q61102	7.54298	7.60549	7.42023	7.49666	7.43901	6.893	7.54738	7.47185	7.20748	7.1938
11307_at	Abcg1	ATP-binding cassette, sub-family G (WHITE), member 1	11307	ENSMUSG00000024030	Mm.15691,Mm.470747	NM_009593,NP_033723	Q0VDW9,Q64343	3.59733	3.97568	3.46728	3.27229	3.19934	3.12019	3.67877	3.57034	3.60119	3.7733
11308_at	Abi1	abl-interactor 1	11308	ENSMUSG00000058835	Mm.205647,Mm.249752,Mm.487780	NM_001077190,NM_001077192,NM_001077193,NM_007380,NM_145994,NP_001070658,NP_001070660,NP_001070661,NP_031406,NP_666106	Q3TJ64,Q3TJR5,Q3TPY5,Q8CBW3	8.50726	8.24777	8.23161	8.44049	8.26723	8.16037	8.17048	8.19273	7.52235	7.80983
11350_at	Abl1	c-abl oncogene 1, non-receptor tyrosine kinase	11350	ENSMUSG00000026842	Mm.1318,Mm.474779	NM_001112703,NM_009594,NP_001106174,NP_033724	P00520,Q3SYK5	7.0322	6.98533	6.86813	7.25459	7.0432	6.76904	7.06389	6.92136	7.15048	6.86519
11352_at	Abl2	v-abl Abelson murine leukemia viral oncogene 2 (arg, Abelson-related gene)	11352	ENSMUSG00000026596	Mm.329515	NM_001136104,NM_009595,NP_001129576,NP_033725	B2RQ57,F8VQH0	4.51508	3.86474	4.33551	3.96101	3.84664	3.84084	4.10215	3.61378	3.70803	3.57595
11354_at	Scgb1b27	secretoglobin, family 1B, member 27	11354	ENSMUSG00000066583	Mm.8025	NM_009596,NP_033726	Q91WB5	3.25125	2.64939	3.4789	3.03704	2.86984	2.98658	2.63218	2.66408	3.07061	2.84203
11363_at	Acadl	acyl-Coenzyme A dehydrogenase, long-chain	11363	ENSMUSG00000026003	Mm.2445	NM_007381,NP_031407	P51174	9.16016	8.85746	8.75598	9.16579	8.6582	8.30389	8.39596	8.71783	7.79374	8.0467
11364_at	Acadm	acyl-Coenzyme A dehydrogenase, medium chain	11364	ENSMUSG00000062908	Mm.10530	NM_007382,NP_031408	P45952	8.09339	8.09801	8.29797	8.32255	8.11297	7.89084	7.71591	8.13754	8.2805	8.40688
11370_at	Acadvl	acyl-Coenzyme A dehydrogenase, very long chain	11370	ENSMUSG00000018574	Mm.18630	NM_017366,NP_059062	P50544	6.27333	6.74794	6.80648	6.51017	6.32133	6.21695	6.09403	6.5571	6.85174	6.7574
113845_at	Vmn1r48	vomeronasal 1 receptor 48	113845	ENSMUSG00000057592	Mm.425336	NM_053218,NP_444448	Q9EQ52	2.94791	2.23662	2.19552	2.16292	2.27311	2.11023	1.9786	2.16144	2.19049	2.38228
113846_at	Vmn1r47	vomeronasal 1 receptor 47	113846	ENSMUSG00000060724	Mm.377143	NM_053219,NP_444449	Q9EQ51	2.20635	2.27337	2.33133	2.0414	2.06974	2.16923	2.00848	2.12857	2.06034	2.03082
113847_at	Vmn1r43	vomeronasal 1 receptor 43	113847	ENSMUSG00000068231	Mm.431989	NM_053220,NP_444450	Q8VIC9	2.3034	2.09483	2.24948	2.00147	2.04522	1.8825	1.99982	2.08095	2.15852	2.20448
113848_at	Vmn1r42	vomeronasal 1 receptor 42	113848	ENSMUSG00000068232	Mm.349358	NM_053221,NP_444451	Q05A83,Q8VBS7	2.1781	1.89364	2.08862	1.9746	1.99396	2.0154	2.36569	1.90384	1.91349	1.95587
113849_at	Vmn1r52	vomeronasal 1 receptor 52	113849	ENSMUSG00000060816	Mm.435482	NM_053222,NP_444452	Q9EP79	2.02669	1.73002	1.83851	1.82894	2.09427	1.83297	2.1687	1.90495	1.79466	2.15225
113850_at	V1ra8	vomeronasal 1 receptor, A8	113850	ENSMUSG00000062546	Mm.377146	NM_053223,NP_444453	Q9EQ48	2.19642	1.86348	2.0857	2.27542	2.43735	2.73049	2.31232	2.19622	2.13632	2.42961
113851_at	Vmn1r54	vomeronasal 1 receptor 54	113851	ENSMUSG00000047203	Mm.377148	NM_053224,NP_444454	Q9EPB8	2.53963	2.33211	2.29908	2.37958	2.10792	2.3974	2.22997	2.26352	2.30032	2.07713
113852_at	Vmn1r50	vomeronasal 1 receptor 50	113852	ENSMUSG00000094553	Mm.377149	NM_053225,NP_444455	Q9EP51	2.22256	2.20674	2.18885	2.20071	2.09112	2.24474	2.31065	2.12581	2.21833	2.40859
113853_at	Vmn1r53	vomeronasal 1 receptor 53	113853	ENSMUSG00000057697	Mm.434332	NM_053226,NP_444456	A2RS76	2.41408	2.2653	2.33228	2.23339	2.25185	2.25214	2.31238	2.27666	2.31203	2.37405
113854_at	Vmn1r44	vomeronasal 1 receptor 44	113854	ENSMUSG00000068234	Mm.377151	NM_053227,NP_444457	Q9EQ47	2.20778	2.14085	2.54727	2.28962	2.3276	2.65788	2.1696	2.28525	2.21771	2.30545
113855_at	Vmn1r40	vomeronasal 1 receptor 40	113855	ENSMUSG00000096051	Mm.377152	NM_053228,NP_444458	Q9EQ46	2.32679	2.13503	2.11955	2.02641	1.96883	2.03075	2.11573	2.19062	1.92808	2.30247
113856_at	Vmn1r46	vomeronasal 1 receptor 46	113856	ENSMUSG00000061653	Mm.377153	NM_053229,NP_444459	Q9EQ45	2.6541	2.01328	2.13798	2.19082	2.14468	2.24936	2.19456	2.17963	2.35653	2.22723
113859_at	Vmn1r29	vomeronasal 1 receptor 29	113859	ENSMUSG00000091734	Mm.377156	NM_053232,NP_444462	Q9EQ41	2.77731	2.70251	2.84894	2.77335	2.75224	2.82929	2.83524	2.7612	2.94392	2.83046
113860_at	Vmn1r11	vomeronasal 1 receptor 11	113860	ENSMUSG00000093635	Mm.377157	NM_053233,NP_444463	Q3SXA2	1.93351	2.04118	2.02598	1.89218	2.02737	1.98947	2.08316	2.03561	2.03744	2.09324
113862_at	Vmn1r13	vomeronasal 1 receptor 13	113862	ENSMUSG00000064259	Mm.431976	NM_053235,NP_444465	G5E8I3	2.10408	1.9696	2.25798	2.06714	1.98878	2.03798	1.99702	1.96476	1.79034	1.79047
113863_at	Vmn1r15	vomeronasal 1 receptor 15	113863	ENSMUSG00000058731	Mm.377160	NM_053236,NP_444466	Q14C10	2.18445	1.95645	2.1449	1.86454	1.9921	2.03607	1.97118	1.99623	2.00599	2.05145
113864_at	Vmn1r14	vomeronasal 1 receptor 14	113864	ENSMUSG00000093692	Mm.431974	NM_053237,NP_444467	H3BJ46	2.12891	2.12873	2.2323	1.9129	1.98033	1.96398	1.97527	1.99642	2.01605	1.90789
113865_at	Vmn1r25	vomeronasal 1 receptor 25	113865	ENSMUSG00000094206	Mm.431972	NM_053238,NP_444468	H3BLP0	2.04463	1.96209	2.17271	2.0157	1.93284	2.15999	1.96929	1.90023	2.03331	1.80038
113868_at	Acaa1a	acetyl-Coenzyme A acyltransferase 1A	113868	ENSMUSG00000036138	Mm.205266	NM_130864,NP_570934	Q921H8	5.47514	6.06663	6.18556	6.08208	5.62346	5.78721	5.00489	5.82345	6.45825	6.71234
11409_at	Acads	acyl-Coenzyme A dehydrogenase, short chain	11409	ENSMUSG00000029545	Mm.18759	NM_007383,NP_031409	Q07417	6.6149	7.05883	7.37197	6.87119	7.02243	6.79034	6.41393	7.14257	6.65928	6.95047
114128_at	Laptm4b	lysosomal-associated protein transmembrane 4B	114128	ENSMUSG00000022257	Mm.197518	NM_033521,NP_277056	B2CZK6,Q91XQ6	8.44287	8.3338	8.30155	8.63364	8.41247	8.11801	8.44124	8.46903	7.89336	8.33293
114141_at	Cldn16	claudin 16	114141	ENSMUSG00000038148	Mm.275205	NM_053241,NP_444471	Q14BW2,Q925N4	2.54627	2.28656	2.44737	2.25949	2.43647	2.24722	2.34536	2.40245	2.60387	2.33679
114142_at	Foxp2	forkhead box P2	114142	ENSMUSG00000029563	Mm.332919	NM_053242,NM_212435,NP_444472,NP_997600	P58463	2.63131	2.51965	2.55482	2.38201	2.46643	2.63299	2.59424	2.36574	2.36071	2.55888
114143_at	Atp6v0b	ATPase, H+ transporting, lysosomal V0 subunit B	114143	ENSMUSG00000033379	Mm.207052	NM_033617,NP_291095	Q3U889,Q91V37	8.118	8.14428	8.40004	7.86807	8.30433	8.48655	8.35668	8.63392	7.90277	8.14961
11416_at	Slc33a1	solute carrier family 33 (acetyl-CoA transporter), member 1	11416	ENSMUSG00000027822	Mm.135619	NM_001272035,NM_015728,NP_001258964,NP_056543	Q99J27	6.11936	6.19984	6.1238	6.24134	6.15015	5.0589	6.08838	6.01936	5.22136	5.58323
11418_at	Asic2	acid-sensing (proton-gated) ion channel 2	11418	ENSMUSG00000020704	Mm.234998	NM_001034013,NM_007384,NP_001029185,NP_031410	B2RRQ1,Q3UYD3,Q925H0	2.73046	2.78663	2.83476	2.7051	2.81674	2.59836	2.79536	2.71527	2.82481	2.6751
11419_at	Asic1	acid-sensing (proton-gated) ion channel 1	11419	ENSMUSG00000023017	Mm.440107	NM_009597,NP_033727	Q6NXK8	2.76049	2.78166	2.59865	2.63517	2.57843	2.72862	2.80006	2.5357	2.54022	2.73
11421_at	Ace	angiotensin I converting enzyme (peptidyl-dipeptidase A) 1	11421	ENSMUSG00000020681	Mm.754	NM_009598,NM_207624,NP_033728,NP_997507	P09470,Q3TU20	9.51079	9.83863	10.2249	9.71108	9.98966	10.0689	9.75213	10.044	11.5014	11.3892
114229_at	Kiss1r	KISS1 receptor	114229	ENSMUSG00000035773	Mm.191035	NM_053244,NP_444474	B2CP06,Q91V45	2.68916	2.87242	2.7958	2.71434	2.91604	3.0984	2.74361	2.78844	2.84207	2.96045
114230_at	Aipl1	aryl hydrocarbon receptor-interacting protein-like 1	114230	ENSMUSG00000040554	Mm.95707	NM_053245,NP_444475	Q924K1,Q9CTQ3	2.50019	2.68475	2.46086	2.46741	2.38456	2.39195	2.51867	2.36613	2.38323	2.38393
11423_at	Ache	acetylcholinesterase	11423	ENSMUSG00000023328	Mm.255464,Mm.489229	NM_009599,NP_033729	P21836,Q543Z1	3.74294	3.46484	3.22834	3.87319	3.52345	3.83299	3.25374	3.20933	3.45086	3.59954
114249_at	Npnt	nephronectin	114249	ENSMUSG00000040998	Mm.279310	NM_001029836,NM_033525,NP_001025007,NP_277060	Q91V88	3.26427	3.02271	3.12572	3.43768	3.21809	4.53806	4.84294	3.93786	2.95173	3.24233
114255_at	Dok4	docking protein 4	114255	ENSMUSG00000040631	Mm.203949	NM_053246,NP_444476	Q99KE3	6.37807	6.57901	6.60371	6.7718	6.85038	6.71366	7.32441	7.15709	6.96657	6.66879
11425_at	Apoc4	apolipoprotein C-IV	11425	ENSMUSG00000074336	Mm.477720	NM_007385,NP_031411	Q61268	3.06638	3.11397	3.18417	3.16472	2.89318	3.22848	3.25802	3.1017	3.08645	3.06847
11426_at	Macf1	microtubule-actin crosslinking factor 1	11426	ENSMUSG00000028649	Mm.402299,Mm.485351	NM_001199136,NM_001199137,NM_009600,NP_001186065,NP_001186066	E9PVY8,Q9QXZ0	4.38741	4.53827	4.30216	4.59983	4.56067	4.63254	4.78333	4.54988	4.80707	4.40129
11428_at	Aco1	aconitase 1	11428	ENSMUSG00000028405	Mm.331547	NM_007386,NP_031412	P28271	8.3553	8.10612	8.54053	8.44018	7.96769	7.95274	8.28937	8.45958	8.97896	8.98946
11429_at	Aco2	aconitase 2, mitochondrial	11429	ENSMUSG00000022477	Mm.154581	NM_080633,NP_542364	Q99KI0	9.8923	10.2151	10.2588	10.1071	10.0711	10.0519	10.2842	10.2049	10.1472	10.3519
114301_at	Palmd	palmdelphin	114301	ENSMUSG00000033377	Mm.253736	NM_023245,NP_075734	Q3UVT7,Q9JHU2	2.43297	2.45633	2.52826	2.52716	2.48251	3.49891	3.50012	2.81316	2.30176	2.80608
114304_at	Slc28a3	solute carrier family 28 (sodium-coupled nucleoside transporter), member 3	114304	ENSMUSG00000021553	Mm.18188	NM_022317,NP_071712	Q9ERH8	5.4992	7.66161	6.76296	5.43501	6.87593	6.04542	6.47621	6.0381	6.15089	6.53084
11430_at	Acox1	acyl-Coenzyme A oxidase 1, palmitoyl	11430	ENSMUSG00000020777	Mm.356689	NM_001271898,NM_015729,NP_001258827,NP_056544	Q9R0H0	9.69571	9.71918	9.94342	9.69913	9.31169	9.90713	9.98166	10.0967	10.277	10.3785
11431_at	Acp1	acid phosphatase 1, soluble	11431	ENSMUSG00000044573	Mm.359831	NM_001110239,NM_021330,NP_001103709,NP_067305	Q4VAI2,Q561M1,Q9D358	4.4226	3.22314	4.25778	4.38826	2.80763	4.4214	4.25896	5.0174	3.5323	2.77677
11432_at	Acp2	acid phosphatase 2, lysosomal	11432	ENSMUSG00000002103	Mm.45570	NM_007387,NP_031413	P24638,Q3UZN1	6.85665	6.66409	6.4771	6.88731	6.73653	6.52558	6.52531	6.75385	6.75799	6.94827
114332_at	Lyve1	lymphatic vessel endothelial hyaluronan receptor 1	114332	ENSMUSG00000030787	Mm.396078	NM_053247,NP_444477	Q8BHC0	4.2848	4.56926	4.54767	4.14178	4.60642	4.58301	4.59373	4.49949	4.23086	4.18723
11433_at	Acp5	acid phosphatase 5, tartrate resistant	11433	ENSMUSG00000001348	Mm.46354	NM_001102404,NM_001102405,NM_007388,NP_001095874,NP_001095875,NP_031414	Q05117	8.65104	8.44274	8.3829	8.69681	8.50125	7.72197	8.18961	8.31026	7.81761	8.20184
11434_at	Acr	acrosin prepropeptide	11434	ENSMUSG00000022622	Mm.57	NM_001205049,NM_013455,NP_001191978,NP_038483	P23578	2.74825	2.53248	2.77803	2.4891	2.52789	2.57457	2.40945	2.55286	2.62074	2.46228
11435_at	Chrna1	cholinergic receptor, nicotinic, alpha polypeptide 1 (muscle)	11435	ENSMUSG00000027107	Mm.4583	NM_007389,NP_031415	P04756,Q05A24	2.46299	2.40632	2.28081	2.34523	2.33148	2.53193	2.44288	2.3367	2.4821	2.47061
11438_at	Chrna4	cholinergic receptor, nicotinic, alpha polypeptide 4	11438	ENSMUSG00000027577	Mm.252369	NM_015730,NP_056545	O70174,Q53YK0	3.18427	2.51105	2.77958	2.60445	2.3029	2.48309	2.62922	2.55624	2.7745	2.70894
11440_at	Chrna6	cholinergic receptor, nicotinic, alpha polypeptide 6	11440	ENSMUSG00000031491	Mm.283137	NM_021369,NP_067344	Q9R0W9	2.32737	2.30509	2.21694	2.09383	1.99552	2.24299	2.10211	2.06435	2.12284	2.04391
11441_at	Chrna7	cholinergic receptor, nicotinic, alpha polypeptide 7	11441	ENSMUSG00000030525	Mm.113464	NM_007390,NP_031416	P49582,Q53YJ9,Q8CC01	2.82702	2.59391	2.74994	2.55362	2.6309	2.90053	2.54737	2.75542	2.89385	2.4978
11443_at	Chrnb1	cholinergic receptor, nicotinic, beta polypeptide 1 (muscle)	11443	ENSMUSG00000041189	Mm.86425	NM_009601,NP_033731	P09690	3.72624	3.10392	3.46805	3.5869	3.06918	3.76058	3.66139	3.77513	2.95579	3.28157
11444_at	Chrnb2	cholinergic receptor, nicotinic, beta polypeptide 2 (neuronal)	11444	ENSMUSG00000027950	Mm.35088	NM_009602,NP_033732	Q8BGP7	2.8469	2.95802	2.8495	2.82489	3.12665	2.88505	2.83806	2.83806	3.33486	3.18021
114479_at	Slc5a5	solute carrier family 5 (sodium iodide symporter), member 5	114479	ENSMUSG00000000792	Mm.172923	NM_053248,NP_444478	G3X8P5	3.07228	3.00592	2.89815	3.00704	2.9554	2.74846	2.80151	2.87846	2.89653	2.92964
11447_at	Chrnd	cholinergic receptor, nicotinic, delta polypeptide	11447	ENSMUSG00000026251	Mm.2811	NM_021600,NP_067611	P02716,Q80VZ5	2.66135	2.46992	2.40088	2.49383	2.48105	2.74212	2.48618	2.47732	2.43912	2.2568
11448_at	Chrne	cholinergic receptor, nicotinic, epsilon polypeptide	11448	ENSMUSG00000014609	Mm.4980	NM_009603,NP_033733	P20782	2.70348	2.68958	2.77239	2.76267	2.7674	2.91971	2.88027	2.74218	2.80923	2.79642
11449_at	Chrng	cholinergic receptor, nicotinic, gamma polypeptide	11449	ENSMUSG00000026253	Mm.2810	NM_009604,NP_033734	F8VQK4	2.61994	2.8605	2.84289	2.80936	2.9926	2.73337	2.6479	2.71584	2.80508	2.7155
11450_at	Adipoq	adiponectin, C1Q and collagen domain containing	11450	ENSMUSG00000022878	Mm.3969	NM_009605,NP_033735	Q60994	2.2747	2.26869	2.53165	2.26274	2.1654	2.47869	2.43684	2.34139	2.31497	2.36214
11451_at	Acrv1	acrosomal vesicle protein 1	11451	ENSMUSG00000032110	Mm.4776	NM_007391,NP_031417	P50289	2.16694	2.0683	2.19127	2.06995	2.03706	2.02571	2.2027	2.06829	2.15999	2.2813
114565_at	Zbtb21	zinc finger and BTB domain containing 21	114565	ENSMUSG00000046962	Mm.474489	NM_001081684,NM_001081685,NM_175428,NP_001075153,NP_001075154,NP_780637	E9Q3R9,E9Q444,G3X9A3,Q6ZPV6,Q8CC25,Q8CDB1	4.25735	4.35915	4.47416	4.41105	4.32901	4.33332	4.34612	4.24368	4.40596	4.12839
114566_at	Krt82	keratin 82	114566	ENSMUSG00000049548	Mm.458432	NM_053249,NP_444479	Q99M74	3.14135	2.97521	3.29011	2.86396	2.81604	3.07174	3.0509	2.78743	3.05743	3.2999
114570_at	Crip3	cysteine-rich protein 3	114570	ENSMUSG00000023968	Mm.25168	NM_053250,NM_181664,NP_444480,NP_858050	Q14B40,Q6Q6R3	2.73135	2.63752	2.88506	2.70049	2.70272	2.85755	2.82626	2.67833	2.65643	2.69637
114584_at	Clic1	chloride intracellular channel 1	114584	ENSMUSG00000007041	Mm.29524	NM_033444,NP_254279	Q542F1,Q9Z1Q5	8.24991	8.39902	8.21742	8.46081	8.59711	8.95998	9.39407	9.28249	8.62906	8.54065
114585_at	D17H6S53E	DNA segment, Chr 17, human D6S53E	114585	ENSMUSG00000043311	Mm.42070	NM_033477,NP_258438	B2RS43,Q9Z1R4	5.31801	6.07872	6.17753	5.78753	6.08835	5.58294	6.2311	6.60483	6.34985	6.32047
11459_at	Acta1	actin, alpha 1, skeletal muscle	11459	ENSMUSG00000031972	Mm.214950	NM_001272041,NM_009606,NP_001258970,NP_033736	P68134	3.98614	3.77941	3.9853	4.07985	3.98172	3.98719	3.90681	4.30042	3.85975	4.0505
114601_at	Ehbp1l1	EH domain binding protein 1-like 1	114601	ENSMUSG00000024937	Mm.210447	NM_001114595,NM_001114596,NM_001114597,NM_053252,NP_001108067,NP_001108068,NP_001108069,NP_444482	E9QP49,G5E8Y6,Q99MS7	4.04756	4.68372	4.59654	4.22038	4.37765	4.77195	4.78149	4.84459	4.99756	4.78152
114602_at	Zmynd10	zinc finger, MYND domain containing 10	114602	ENSMUSG00000010044	Mm.28331	NM_053253,NP_444483	Q99ML0	2.55767	2.63512	2.4308	2.45444	2.55835	2.68853	2.51139	2.78872	2.6358	2.54787
114604_at	Prdm15	PR domain containing 15	114604	ENSMUSG00000014039	Mm.328741	NM_144789,NP_659038	E9Q8T2	4.32129	4.89829	4.61273	4.15992	4.50867	4.99916	4.85057	4.66762	4.98785	4.56528
114606_at	Tle6	transducin-like enhancer of split 6, homolog of Drosophila E(spl)	114606	ENSMUSG00000034758	Mm.206764	NM_053254,NP_444484	Q9WVB3	2.87476	2.77557	2.7174	2.68866	2.60736	2.70945	2.69116	3.08135	2.67537	2.73763
114615_at	Elac1	elaC homolog 1 (E. coli)	114615	ENSMUSG00000036941	Mm.50642	NM_053255,NP_444485	Q8VEB6	3.22902	3.45385	3.76043	3.65709	3.25607	3.8294	3.36823	3.81051	3.33025	3.83052
11461_at	Actb	actin, beta	11461	ENSMUSG00000029580	Mm.328431,Mm.391967	NM_007393,NP_031419	B2RRX1,P60710	12.4665	12.6057	12.6839	12.6608	12.679	12.7941	12.8042	12.7556	12.635	12.6933
114640_at	Pth2	parathyroid hormone 2	114640	ENSMUSG00000038300	Mm.207078	NM_053256,NP_444486	Q91W27	2.60969	2.63448	2.65284	2.63612	2.42869	2.38641	2.60566	2.42095	2.40705	2.46143
114641_at	Rpl31	ribosomal protein L31	114641	ENSMUSG00000073702	Mm.379302,Mm.443000	NM_001252218,NM_001252219,NM_053257,NP_001239147,NP_001239148,NP_444487	P62900,Q5M9K9	4.19323	3.81787	3.6666	3.89116	4.07098	4.75287	3.40895	4.03652	4.4212	3.03091
114642_at	Brdt	bromodomain, testis-specific	114642	ENSMUSG00000029279	Mm.182836	NM_001079873,NM_054054,NP_001073342,NP_473395	Q8BNZ8,Q91Y44	2.43361	2.62283	2.75093	2.50355	2.44107	2.51159	2.52831	2.4485	2.58088	2.46147
114643_at	Oas1c	2'-5' oligoadenylate synthetase 1C	114643	ENSMUSG00000001166	Mm.43230	NM_033541,NP_291019	Q924S2	2.35697	2.45044	2.20156	2.36058	2.19034	2.67642	1.95912	2.27067	2.3698	2.59536
114644_at	Slc13a3	solute carrier family 13 (sodium-dependent dicarboxylate transporter), member 3	114644	ENSMUSG00000018459	Mm.250738	NM_054055,NP_473396	Q3UUJ6,Q91Y63	2.60535	2.86147	2.9899	2.63978	2.61057	2.78592	2.73354	3.00117	2.72647	2.69197
11464_at	Actc1	actin, alpha, cardiac muscle 1	11464	ENSMUSG00000068614	Mm.686	NM_009608,NP_033738	P68033,Q497E4	3.90048	3.84502	3.75737	3.59042	3.89174	3.74275	4.00517	4.08357	3.76264	3.79682
114652_at	Ly6g5c	lymphocyte antigen 6 complex, locus G5C	114652	ENSMUSG00000034482	Mm.222643	NM_148947,NP_683749	Q8K1T5	2.32685	2.38287	2.64455	2.13681	2.21062	2.39043	2.15506	2.3328	2.31288	2.48892
114654_at	Ly6g6d	lymphocyte antigen 6 complex, locus G6D	114654	ENSMUSG00000073413	Mm.246697	NM_001003726,NM_033478,NM_176969,NP_258439	Q9Z1Q3	2.67352	2.54484	2.66184	2.68189	2.53277	2.62187	2.69565	2.83605	2.84686	2.63188
114660_at	Etos1	ectopic ossification 1	114660	ENSMUSG00000050189	Mm.296952	NM_053258,XR_105169,XR_107955	NA	3.10169	2.35783	2.5304	2.43393	2.47588	2.40518	2.44928	2.37499	2.55246	2.49068
114661_at	Prss28	protease, serine, 28	114661	ENSMUSG00000024171	Mm.207081	NM_053259,NP_444489	Q924N9	2.48857	2.60294	2.50139	2.4178	2.56655	2.84077	2.51525	2.58208	2.4539	2.55838
114662_at	Prss29	protease, serine, 29	114662	ENSMUSG00000034039	Mm.207082	NM_053260,NP_444490	E9QLD5,Q99MS4	2.28885	2.53182	2.64021	2.63322	2.40254	2.53647	2.61027	2.67557	2.43494	2.60007
114663_at	Impa2	inositol (myo)-1(or 4)-monophosphatase 2	114663	ENSMUSG00000024525	Mm.34079,Mm.486871	NM_053261,NP_444491	Q3U3B7,Q91UZ5	5.87573	5.99935	5.70908	5.8883	6.17507	5.58699	5.7369	5.72152	5.56467	5.10737
114664_at	Hsd17b11	hydroxysteroid (17-beta) dehydrogenase 11	114664	ENSMUSG00000029311	Mm.46019	NM_053262,NP_444492	Q9EQ06	10.0798	10.0101	10.5409	10.294	10.2855	9.72045	10.1765	10.3458	10.3897	10.482
114666_at	Krtap5-5	keratin associated protein 5-5	114666	ENSMUSG00000073785	Mm.444495	NM_001037822,NP_001032911	Q2TA51	2.80482	2.48822	3.14697	2.38689	2.50134	2.94488	2.60253	2.39832	2.52705	2.47455
114671_at	4930444G20Rik	RIKEN cDNA 4930444G20 gene	114671	ENSMUSG00000069712	Mm.288194	NM_053264,NP_444494	D3Z741	4.54429	4.41677	4.86462	4.45076	4.64478	4.21269	4.93332	5.34437	4.45226	4.69307
114672_at	1700007E05Rik	RIKEN cDNA 1700007E05 gene	114672	NA	Mm.206718	XR_001634,XR_002317	NA	2.64618	2.33672	3.29751	2.57101	2.45867	2.90066	2.40508	2.68491	2.51602	2.2772
114673_at	4930433N12Rik	RIKEN cDNA 4930433N12 gene	114673	NA	Mm.422774	NM_053265,NR_027988	NA	2.69582	2.40951	1.99809	1.99245	1.81018	1.87608	2.50925	2.12947	2.19622	2.15442
114674_at	Gtf2ird2	GTF2I repeat domain containing 2	114674	ENSMUSG00000015942	Mm.218744	NM_053266,NP_444496	Q99NI3	3.30211	3.35838	3.36341	2.88423	3.07216	3.42844	3.2914	3.12895	3.39467	3.14632
114675_at	4932431P20Rik	RIKEN cDNA 4932431P20 gene	114675	NA	Mm.424874	NM_001033230,XR_035401,XR_035432	NA	2.56395	2.57042	2.61403	2.4441	2.44895	2.60405	2.58665	2.45199	2.4494	2.74509
114676_at	4930519F09Rik	pyruvate dehydrogenase E1 alpha 1 pseudogene	114676	NA	Mm.390292,Mm.484516	NR_033601	NA	3.13901	3.05769	3.11615	3.15558	2.97767	2.95824	3.0367	2.89127	2.93687	2.78127
114679_at	Selm	selenoprotein M	114679	ENSMUSG00000075702	Mm.34046	NM_053267,NP_444497	Q8VHC3	4.08773	4.87693	4.40839	4.43782	4.41913	4.39603	4.16454	4.53037	4.87551	4.82782
11468_at	Actg2	actin, gamma 2, smooth muscle, enteric	11468	ENSMUSG00000059430	Mm.292865	NM_009610,NP_033740	P63268,Q3UJ36	2.96606	2.94523	3.8767	3.12525	2.95177	3.1487	2.87396	3.00631	3.25802	2.88061
11470_at	Actl7a	actin-like 7a	11470	ENSMUSG00000070979	Mm.30959	NM_009611,NP_033741	Q9QY84	2.90538	2.60137	2.8177	2.60783	2.59535	2.6231	2.94216	2.58311	2.72558	2.74588
114712_at	Ferd3l	Fer3-like (Drosophila)	114712	ENSMUSG00000046518	Mm.204643	NM_033522,NP_277057	Q923Z4	2.19779	2.43257	2.32862	2.22137	2.06711	2.12939	2.38418	2.41863	2.33967	2.45253
114713_at	Rasa2	RAS p21 protein activator 2	114713	ENSMUSG00000032413	Mm.124502	NM_053268,NP_444498	G3X918	6.11378	5.53327	5.46496	5.91186	5.83621	6.07533	5.88719	6.09231	5.94791	6.16858
114714_at	Rad51c	RAD51 homolog C	114714	ENSMUSG00000007646	Mm.37376	NM_053269,NP_444499	Q924H5	3.0034	2.91902	2.87118	2.43738	2.84277	2.72867	2.87175	2.72229	2.73941	2.81813
114715_at	Spred1	sprouty protein with EVH-1 domain 1, related sequence	114715	ENSMUSG00000027351	Mm.245890,Mm.392720,Mm.392726,Mm.397626	NM_033524,NP_277059	Q924S8	5.48091	4.82416	5.00631	5.43792	5.29566	5.09896	4.54667	4.91588	4.32818	3.38368
114716_at	Spred2	sprouty-related, EVH1 domain containing 2	114716	ENSMUSG00000045671	Mm.266627	NM_033523,NP_277058	Q924S7	7.07858	7.22404	7.21391	7.38327	7.66656	7.72533	7.77606	7.34966	7.07992	6.79089
11471_at	Actl7b	actin-like 7b	11471	ENSMUSG00000070980	Mm.251434	NM_025271,NP_079547	Q9QY83	2.78059	2.86777	2.97162	2.87889	2.77893	2.72272	2.67719	2.84198	2.82309	2.76021
11472_at	Actn2	actinin alpha 2	11472	ENSMUSG00000052374	Mm.37638	NM_033268,NP_150371	Q5FW75,Q9JI91	3.29936	3.24033	3.17583	3.09892	2.97844	3.30374	3.19869	3.01891	3.06087	3.11158
114741_at	Supt16	suppressor of Ty 16	114741	ENSMUSG00000035726	Mm.21662,Mm.489682	NM_033618,NP_291096	G3X956,Q920B9	7.44553	7.44441	6.95965	7.34298	7.47533	6.91566	7.37037	7.01887	7.00592	6.25446
11474_at	Actn3	actinin alpha 3	11474	ENSMUSG00000006457	Mm.5316	NM_013456,NP_038484	O88990	3.03957	2.89073	3.03896	2.75705	2.83026	3.05212	2.92195	3.05853	2.81888	3.00369
11475_at	Acta2	actin, alpha 2, smooth muscle, aorta	11475	ENSMUSG00000035783	Mm.213025	NM_007392,NP_031418	P62737	3.7047	3.42132	4.93794	4.52508	3.47546	3.92213	4.52095	3.75945	4.20847	3.03267
114774_at	Pawr	PRKC, apoptosis, WT1, regulator	114774	ENSMUSG00000035873	Mm.391419	NM_054056,NP_473397	Q925B0	5.76161	5.91492	5.86454	5.84273	6.16425	6.10751	6.1439	6.3132	6.16207	5.64923
11477_at	Acvr1	activin A receptor, type 1	11477	ENSMUSG00000026836	Mm.689	NM_001110204,NM_001110205,NM_007394,NP_001103674,NP_001103675,NP_031420	P37172	4.72587	4.85702	4.62934	4.77619	4.97495	4.79303	4.81388	4.92631	5.08528	4.88227
11479_at	Acvr1b	activin A receptor, type 1B	11479	ENSMUSG00000000532	Mm.308467	NM_007395,NP_031421	Q3TZF1,Q61271	5.89753	6.58092	6.43021	5.83054	6.54325	6.16692	6.62061	6.58935	6.63686	6.86181
11480_at	Acvr2a	activin receptor IIA	11480	ENSMUSG00000052155	Mm.314338	NM_007396,NP_031422	A2AI38,P27038,Q8BRV4	5.78969	5.7023	5.85794	5.63975	5.69709	5.32372	5.67239	5.68836	6.0466	6.02595
11481_at	Acvr2b	activin receptor IIB	11481	ENSMUSG00000061393	Mm.390239	NM_007397,NP_031423	P27040	3.29631	3.25607	3.11644	3.17175	3.13552	3.19089	3.18188	3.42017	3.27386	3.62091
11482_at	Acvrl1	activin A receptor, type II-like 1	11482	ENSMUSG00000000530	Mm.279542	NM_009612,NP_033742	Q61288,Q91YV1	3.26819	3.2928	3.14067	2.83228	3.03657	2.77407	3.18526	2.91399	3.31032	3.11476
11484_at	Aspa	aspartoacylase	11484	ENSMUSG00000020774	Mm.293574	NM_023113,NP_075602	Q8R3P0	4.31136	4.77662	5.70642	4.25624	4.69804	6.20015	5.04344	6.08297	6.84574	6.77322
114863_at	Prosc	proline synthetase co-transcribed	114863	ENSMUSG00000031485	Mm.277501,Mm.485663	NM_001039077,NM_001039078,NM_054057,NP_001034166,NP_001034167,NP_473398	Q544R1,Q6P8V7,Q80ZV3,Q9Z2Y8	7.46256	6.89684	6.75067	7.45088	6.889	6.7976	6.34072	6.7351	7.26135	7.08391
114868_at	Psg25	pregnancy-specific glycoprotein 25	114868	ENSMUSG00000070798	Mm.389809	NM_054060,NP_473401	Q497W1	2.3082	2.40529	2.65657	2.14922	2.42748	2.25953	2.37322	2.45283	2.28116	2.27182
11486_at	Ada	adenosine deaminase	11486	ENSMUSG00000017697	Mm.388	NM_001272052,NM_007398,NP_001258981,NP_031424	P03958,Q4FK28	8.59127	8.7272	8.60584	8.64179	8.20714	10.1856	10.5211	10.6133	10.7938	11.0394
114871_at	Psg28	pregnancy-specific glycoprotein 28	114871	ENSMUSG00000030373	Mm.362025	NM_054063,NP_473404	Q4KL66	2.14746	2.40666	2.19297	2.37377	2.45131	2.50258	2.3021	2.36517	2.41539	2.46158
114872_at	Psg29	pregnancy-specific glycoprotein 29	114872	ENSMUSG00000023159	Mm.322280	NM_054064,NP_473405	Q3URN6	2.52945	2.62619	2.4995	2.62637	2.42466	2.74757	2.41508	2.60396	2.50356	2.36669
114873_at	Dscaml1	Down syndrome cell adhesion molecule like 1	114873	ENSMUSG00000032087	Mm.325499	NM_001081270,NP_001074739	E9QPR7	2.80344	2.60728	2.65737	2.57055	2.65682	2.61291	2.69485	2.80919	2.83469	2.73964
114874_at	Ddhd1	DDHD domain containing 1	114874	ENSMUSG00000037697	Mm.121918,Mm.459394	NM_001039106,NM_001042719,NM_176845,NP_001034195,NP_001036184,NP_789815	E9QQ38,F8WHP5,F8WIJ5	6.84445	7.28867	7.11329	6.79127	6.966	7.8052	7.53432	7.29938	7.61025	7.56407
114875_at	Plcz1	phospholipase C, zeta 1	114875	ENSMUSG00000030230	Mm.50808	NM_054066,NP_473407	Q8K4D7	2.53864	2.36542	2.89512	2.43964	2.42232	2.53651	2.38798	2.40422	2.5092	2.40528
11487_at	Adam10	a disintegrin and metallopeptidase domain 10	11487	ENSMUSG00000054693	Mm.3037	NM_007399,NP_031425	O35598,Q6NZC0	7.43958	7.55782	7.30684	7.37833	7.68629	7.1798	7.93126	7.63162	6.97596	7.03217
114886_at	Cygb	cytoglobin	114886	ENSMUSG00000020810	Mm.34598	NM_030206,NP_084482	Q546K1,Q9CX80	3.42023	3.50738	3.34585	3.29752	3.28214	3.44196	3.63183	3.23545	3.36602	3.26009
114889_at	Vsx1	visual system homeobox 1 homolog (zebrafish)	114889	ENSMUSG00000033080	Mm.207061	NM_054068,NP_473409	A2AQX5,Q91V10	2.85904	2.85089	2.87757	2.68957	2.94458	2.70915	2.88972	3.02294	2.95107	2.8705
11488_at	Adam11	a disintegrin and metallopeptidase domain 11	11488	ENSMUSG00000020926	Mm.89854	NM_001110778,NM_009613,NP_001104248,NP_033743	Q3TZE2,Q7TQG7,Q9R1V4	2.95234	3.07843	2.81895	3.01258	3.06889	3.06891	2.8672	2.93155	2.849	2.94429
114893_at	Dcun1d1	DCN1, defective in cullin neddylation 1, domain containing 1 (S. cerevisiae)	114893	ENSMUSG00000027708	Mm.374810,Mm.379305,Mm.474495	NM_001205361,NM_001205362,NM_033623,NP_001192290,NP_001192291,NP_296372	Q3UT23,Q9QZ73	4.8936	5.01224	4.99171	5.17293	5.25351	4.9544	4.65315	5.0526	5.04903	5.02849
114896_at	Afg3l1	AFG3(ATPase family gene 3)-like 1 (yeast)	114896	ENSMUSG00000031967	Mm.287475	NM_054070,NP_473411,NR_028260	Q920A7	6.15534	5.95373	5.8304	5.85433	5.93669	5.85915	6.05846	6.13783	5.64863	5.57791
11489_at	Adam12	a disintegrin and metallopeptidase domain 12 (meltrin alpha)	11489	ENSMUSG00000054555	Mm.439714	NM_007400,NP_031426	Q61824	2.67165	2.62421	2.81435	2.60872	2.44706	2.5986	2.62143	2.62072	2.58356	2.64488
11490_at	Adam15	a disintegrin and metallopeptidase domain 15 (metargidin)	11490	ENSMUSG00000028041	Mm.274049	NM_001037722,NM_009614,NP_001032811,NP_033744	O88839	5.37817	5.89853	5.56498	5.52826	5.69304	5.76423	5.71846	5.39431	5.89264	5.75598
11491_at	Adam17	a disintegrin and metallopeptidase domain 17	11491	ENSMUSG00000052593	Mm.27681	NM_009615,NP_033745	Q3UEW9,Q9Z0F8	5.70828	6.53528	5.94882	5.794	6.42227	5.93168	6.64156	6.4478	6.42825	6.41789
11492_at	Adam19	a disintegrin and metallopeptidase domain 19 (meltrin beta)	11492	ENSMUSG00000011256	Mm.89940	NM_009616,NP_033746	O35674,Q3UHT3	2.39008	2.75717	2.876	2.55711	2.74278	2.93475	3.4148	3.19244	2.92557	3.34985
11495_at	Adam2	a disintegrin and metallopeptidase domain 2	11495	ENSMUSG00000022039	Mm.422850	NM_009618,NP_033748	Q60718	2.38879	2.17621	2.22194	2.16812	2.27581	2.32085	2.20765	2.27581	2.34497	2.6906
11496_at	Adam22	a disintegrin and metallopeptidase domain 22	11496	ENSMUSG00000040537	Mm.275895	NM_001007220,NM_001007221,NM_001098225,NP_001007221,NP_001007222,NP_001091695	A4FUT9,Q9R1V6	2.73257	2.34495	2.56005	2.44463	2.38141	2.38313	2.26853	2.42897	2.42325	2.28169
11497_at	Adam3	a disintegrin and metallopeptidase domain 3 (cyritestin)	11497	ENSMUSG00000031553	Mm.5168	NM_009619,NP_033749	F8VQ03,Q62287,Q810R6	2.3952	2.19064	2.23919	2.31769	2.2189	2.21611	2.24538	2.32223	2.45177	2.17891
11498_at	Adam4	a disintegrin and metallopeptidase domain 4	11498	ENSMUSG00000072972	Mm.439708	NM_009620,NP_033750	Q8CGQ2	2.51982	2.5344	2.3413	1.97038	2.55039	2.39103	2.21214	2.51616	2.48472	3.61305
11499_at	Adam5	a disintegrin and metallopeptidase domain 5	11499	ENSMUSG00000031554	Mm.143889	NM_001272057,NM_001272058,NM_001272059,NM_007401,NP_001258986,NP_001258987,NP_001258988,NP_031427	Q3TTE0	2.21672	2.15559	2.39897	1.99049	2.13594	2.1336	2.11091	2.10643	1.99931	2.14949
11500_at	Adam7	a disintegrin and metallopeptidase domain 7	11500	ENSMUSG00000022056	Mm.261495	NM_007402,NP_031428	O35227	2.45987	2.29039	2.3218	2.19432	2.22588	2.25906	2.34827	2.34064	2.43008	2.37758
11501_at	Adam8	a disintegrin and metallopeptidase domain 8	11501	ENSMUSG00000025473	Mm.15969	NM_007403,NP_031429	Q05910,Q3U1J7	3.48251	3.33292	3.56391	3.26741	3.15592	3.91699	4.3446	3.95587	3.32005	3.30208
11502_at	Adam9	a disintegrin and metallopeptidase domain 9 (meltrin gamma)	11502	ENSMUSG00000031555	Mm.28908	NM_001270996,NM_007404,NP_001257925,NP_031430	Q3U1W3,Q3UG15,Q61072	7.10585	7.53905	7.08008	7.08737	7.28879	7.04047	7.75933	7.13964	6.62839	6.57354
11504_at	Adamts1	a disintegrin-like and metallopeptidase (reprolysin type) with thrombospondin type 1 motif, 1	11504	ENSMUSG00000022893	Mm.1421	NM_009621,NP_033751	P97857	2.70877	2.73982	2.62279	2.62161	2.71246	2.89494	3.01375	2.64705	2.64239	2.48226
11512_at	Adcy6	adenylate cyclase 6	11512	ENSMUSG00000022994	Mm.157091	NM_007405,NP_031431	F8VQ52,Q01341	7.57659	7.6477	7.47174	7.52854	7.34478	7.48309	6.99658	7.02859	7.57812	7.23644
11513_at	Adcy7	adenylate cyclase 7	11513	ENSMUSG00000031659	Mm.288206	NM_001037723,NM_001037724,NM_001109756,NM_007406,NP_001032812,NP_001032813,NP_001103226,NP_031432	P51829,Q3U1P1,Q3U1X9,Q3UU15	3.2569	3.03758	3.18027	2.93242	3.01776	3.50166	3.53108	3.47111	3.77511	3.87865
11514_at	Adcy8	adenylate cyclase 8	11514	ENSMUSG00000022376	Mm.1425	NM_009623,NP_033753	P97490,Q3UUN2	3.88062	3.26583	3.07386	3.49813	3.25651	3.81126	4.0481	3.53311	2.7595	2.93782
11515_at	Adcy9	adenylate cyclase 9	11515	ENSMUSG00000005580	Mm.439750,Mm.482493	NM_009624,NP_033754	P51830	4.24697	4.72632	4.65825	4.22312	4.51142	4.41762	4.80442	4.3539	4.79185	4.59742
11516_at	Adcyap1	adenylate cyclase activating polypeptide 1	11516	ENSMUSG00000024256	Mm.3407	NM_009625,NP_033755	O70176,Q3UYH8	2.90635	2.34987	2.60275	2.33875	2.34929	2.71716	2.4237	2.43682	2.5269	2.48801
11517_at	Adcyap1r1	adenylate cyclase activating polypeptide 1 receptor 1	11517	ENSMUSG00000029778	Mm.44245	NM_001025372,NM_007407,NP_001020543,NP_031433	P70205,Q6NXJ9	2.67531	2.9758	3.20544	2.81949	2.88221	3.073	3.15154	2.88027	2.92113	2.99758
11518_at	Add1	adducin 1 (alpha)	11518	ENSMUSG00000029106	Mm.289106	NM_001024458,NM_001102444,NM_013457,NP_001019629,NP_001095914,NP_038485	F8WGR0,Q9QYC0	7.43391	7.76265	7.62708	7.6004	7.8647	7.12041	7.60513	7.40883	7.09728	7.35046
11519_at	Add2	adducin 2 (beta)	11519	ENSMUSG00000030000	Mm.104155	NM_001271857,NM_001271858,NM_001271859,NM_001271860,NM_001271861,NM_013458,NP_001258786,NP_001258787,NP_001258788,NP_001258789,NP_001258790,NP_038486	Q9QYB8	2.83955	2.95515	3.08687	3.07703	2.74762	3.03703	3.0136	2.88758	2.83379	2.76858
11520_at	Plin2	perilipin 2	11520	ENSMUSG00000028494	Mm.381	NM_007408,NP_031434	P43883,Q3U711	7.09165	7.36415	7.66316	7.20276	7.51615	7.38454	7.3408	7.74537	7.49316	7.14541
11522_at	Adh1	alcohol dehydrogenase 1 (class I)	11522	ENSMUSG00000074207	Mm.2409,Mm.412004	NM_007409,NP_031435	P00329,Q3UKA4	11.5531	11.1587	11.8364	11.7953	11.1296	10.8222	10.4749	11.0578	11.6573	11.7687
11529_at	Adh7	alcohol dehydrogenase 7 (class IV), mu or sigma polypeptide	11529	ENSMUSG00000055301	Mm.8473	NM_009626,NP_033756	Q64437,Q9D748	3.57957	3.42016	3.59779	3.41242	3.37791	3.50901	3.13961	3.26946	3.44639	3.6513
11532_at	Adh5	alcohol dehydrogenase 5 (class III), chi polypeptide	11532	ENSMUSG00000028138	Mm.3874	NM_007410,NP_031436	P28474,Q6P5I3	7.77264	7.59469	7.08966	7.77819	7.29281	6.88231	6.88659	7.43385	7.11887	7.21891
11534_at	Adk	adenosine kinase	11534	ENSMUSG00000039197	Mm.188734	NM_001243041,NM_134079,NP_001229970,NP_598840	P55264,Q8BMC5	5.56625	6.30685	6.05249	6.00446	6.12193	5.23827	5.04982	5.68327	5.87746	6.05635
11535_at	Adm	adrenomedullin	11535	ENSMUSG00000030790	Mm.1408	NM_009627,NP_033757	P97297	3.42795	2.93096	2.83771	3.34302	2.88996	3.55872	3.99042	4.54035	3.14668	3.39089
11536_at	Gpr182	G protein-coupled receptor 182	11536	ENSMUSG00000058396	Mm.2857	NM_007412,NP_031438	G3X9R9	2.15823	2.37338	2.3692	2.37338	2.31645	2.31526	2.32492	2.39778	2.47257	2.6223
11537_at	Cfd	complement factor D (adipsin)	11537	ENSMUSG00000061780	Mm.4407	NM_013459,NP_038487	P03953,Q3UP47	3.06204	2.85489	2.72767	2.87302	2.824	2.95101	2.84742	3.14955	2.67832	3.14634
11538_at	Adnp	activity-dependent neuroprotective protein	11538	ENSMUSG00000051149	Mm.201322	NM_009628,NP_033758	A2BDX0,Q3UYC8,Q6ZQ47	6.27501	6.34569	6.46078	6.28798	6.78205	6.44079	6.36328	6.29975	6.34807	6.37261
11539_at	Adora1	adenosine A1 receptor	11539	ENSMUSG00000042429	Mm.298908	NM_001008533,NM_001039510,NM_009629,NP_001008533,NP_001034599	Q60612,Q8CAH1	3.09005	2.65398	2.6112	2.70739	2.95404	3.07295	2.73009	2.82255	2.8522	2.89708
11540_at	Adora2a	adenosine A2a receptor	11540	ENSMUSG00000020178	Mm.333734	NM_009630,NP_033760	Q60613,Q8CAU3	3.55889	3.39548	3.47919	3.4952	3.38365	3.65425	3.69457	3.71862	3.92413	3.7493
11541_at	Adora2b	adenosine A2b receptor	11541	ENSMUSG00000018500	Mm.40740	NM_007413,NP_031439	Q60614	3.04471	4.09017	4.54112	3.29359	3.98269	4.26577	3.55746	4.68328	5.00225	5.85768
11542_at	Adora3	adenosine A3 receptor	11542	ENSMUSG00000000562,ENSMUSG00000074344	Mm.235024	NM_001174169,NM_009631,NM_027025,NP_001167640,NP_033761,NP_081301	G3X8R9,Q3U4C5,Q497R5,Q9DAR9	2.59967	2.30923	2.54667	2.35602	2.44316	2.40013	2.47493	2.43456	2.26684	2.49661
11544_at	Adprh	ADP-ribosylarginine hydrolase	11544	ENSMUSG00000002844	Mm.20047	NM_007414,NP_031440	P54923,Q3U5N4	5.50401	5.53185	5.40625	5.27645	5.26614	5.09434	5.4721	5.24107	5.22524	5.34301
11545_at	Parp1	poly (ADP-ribose) polymerase family, member 1	11545	ENSMUSG00000026496	Mm.277779	NM_007415,NP_031441	Q921K2	4.49528	5.17735	4.98044	5.20977	5.61688	4.64275	5.10253	4.93324	4.73647	4.57434
11546_at	Parp2	poly (ADP-ribose) polymerase family, member 2	11546	ENSMUSG00000036023	Mm.281482	NM_009632,NP_033762	O88554	6.36519	6.36794	6.13582	6.51695	6.60571	6.37191	6.34316	6.12607	5.98217	5.43263
11548_at	Adra1b	adrenergic receptor, alpha 1b	11548	ENSMUSG00000050541	Mm.39086	NM_007416,NP_031442	Q9DBL0	4.06533	3.89951	4.04863	3.7585	3.74434	3.98236	3.93777	3.57727	3.72619	3.75495
11549_at	Adra1a	adrenergic receptor, alpha 1a	11549	ENSMUSG00000045875	Mm.57064	NM_001271759,NM_001271760,NM_001271761,NM_013461,NP_001258688,NP_001258689,NP_001258690,NP_038489	P97718,Q8BUE5,Q8BXZ4	3.14345	2.62545	2.58471	2.53687	2.62575	2.97838	2.85487	2.8964	2.88779	2.35203
11550_at	Adra1d	adrenergic receptor, alpha 1d	11550	ENSMUSG00000027335	Mm.389380	NM_013460,NP_038488	A2ANQ2	3.29054	3.27542	3.3318	3.11419	3.17123	3.54144	3.2033	3.13176	3.37005	3.12992
11551_at	Adra2a	adrenergic receptor, alpha 2a	11551	ENSMUSG00000033717	Mm.235195,Mm.489007	NM_007417,NP_031443	Q3URE6	2.84368	3.76458	3.19447	2.70931	3.83758	3.39353	2.93904	2.94512	3.91851	3.73601
11552_at	Adra2b	adrenergic receptor, alpha 2b	11552	ENSMUSG00000058620	Mm.347390	NM_009633,NP_033763	F8VQ23	2.95034	2.57089	2.68079	2.59966	2.45809	2.55125	2.28988	2.65349	2.71797	2.52721
11553_at	Adra2c	adrenergic receptor, alpha 2c	11553	ENSMUSG00000045318	Mm.407152,Mm.57205	NM_007418,NP_031444	Q01337	2.52099	2.49954	2.34976	2.30524	2.19354	2.37649	2.61504	2.32217	2.34179	2.30733
11554_at	Adrb1	adrenergic receptor, beta 1	11554	ENSMUSG00000035283	Mm.46797	NM_007419,NP_031445	P34971	2.84566	3.06629	2.90214	2.96986	2.88254	2.9203	2.93573	2.91562	3.02133	3.03323
11555_at	Adrb2	adrenergic receptor, beta 2	11555	ENSMUSG00000045730	Mm.5598	NM_007420,NP_031446	P18762	2.44547	2.54475	2.97584	2.51963	2.4532	2.69734	2.49367	2.52621	2.34784	2.5263
11556_at	Adrb3	adrenergic receptor, beta 3	11556	ENSMUSG00000031489	Mm.278475	NM_013462,NP_038490	P25962,Q3UP63	2.18426	2.20153	2.25408	2.2283	2.21685	2.20808	2.20417	2.32172	2.18306	2.14318
11564_at	Adsl	adenylosuccinate lyase	11564	ENSMUSG00000022407	Mm.38151	NM_009634,NP_033764	P54822	6.92129	7.15241	6.9781	7.099	7.62403	6.67624	6.9428	7.00055	6.52154	6.16124
11565_at	Adssl1	adenylosuccinate synthetase like 1	11565	ENSMUSG00000011148	Mm.3440	NM_007421,NP_031447	P28650,Q3UBP0	2.84795	2.73817	2.81652	2.75945	2.73041	3.04263	2.84255	2.84956	2.4287	2.83677
11566_at	Adss	adenylosuccinate synthetase, non muscle	11566	ENSMUSG00000015961	Mm.338021	NM_007422,NP_031448	B9EIE9,P46664	8.19181	8.36217	8.31889	8.49464	8.18548	8.34771	8.59289	8.68194	8.37462	8.16971
11567_at	Avil	advillin	11567	ENSMUSG00000025432	Mm.10739	NM_009635,NP_033765	O88398,Q3TBC5	4.26827	4.29977	4.14204	4.14706	3.98019	5.95834	6.30076	5.49122	4.52824	4.90216
11568_at	Aebp1	AE binding protein 1	11568	ENSMUSG00000020473	Mm.4665	NM_009636,NP_033766	Q640N1	3.05225	2.81906	2.85637	2.6862	2.79782	2.77705	2.68209	2.84739	2.90065	2.7517
11569_at	Aebp2	AE binding protein 2	11569	ENSMUSG00000030232	Mm.479349,Mm.86453	NM_001005605,NM_009637,NM_178803,NP_001005605,NP_033767,NP_848918	Q9Z248	5.34943	5.26273	5.34298	5.427	5.35056	5.28553	5.67054	5.39882	5.5614	5.36265
11571_at	Crisp1	cysteine-rich secretory protein 1	11571	ENSMUSG00000025431	Mm.16781	NM_009638,NP_033768	Q03401,Q545H0	2.28327	2.56375	2.42262	2.16257	2.23932	2.29615	2.14632	2.497	2.25744	2.27561
11572_at	Crisp3	cysteine-rich secretory protein 3	11572	ENSMUSG00000025433	Mm.14138	NM_009639,NP_033769	Q03402	2.70162	2.24266	2.62352	2.1713	2.07103	2.23477	2.28271	2.07955	2.36751	2.40215
11576_at	Afp	alpha fetoprotein	11576	ENSMUSG00000054932	Mm.358570	NM_007423,NP_031449	P02772	2.88026	2.76779	2.78145	2.61126	2.59681	2.66353	2.56563	2.80814	2.80834	4.35632
11593_at	Aga	aspartylglucosaminidase	11593	ENSMUSG00000031521	Mm.334535	NM_001005847,NM_001205054,NP_001005847,NP_001191983	A2RSS6,B7ZNK6,Q64191	5.354	5.21288	5.15755	5.38491	5.25636	5.00228	4.86366	5.11519	4.95581	4.87765
11595_at	Acan	aggrecan	11595	ENSMUSG00000030607	Mm.358571	NM_007424,NP_031450	Q61282	2.64895	2.39758	2.19414	2.54654	2.40065	2.34814	2.34383	2.3753	2.32031	2.83227
11596_at	Ager	advanced glycosylation end product-specific receptor	11596	ENSMUSG00000015452	Mm.3383	NM_001271422,NM_001271423,NM_001271424,NM_007425,NP_001258351,NP_001258352,NP_001258353,NP_031451,NR_073173,NR_073175,NR_073176	C5H3H7,C5H7W9,O35444	3.4711	3.18888	3.31403	3.46913	3.28551	3.22935	3.17763	2.99599	3.37048	3.40492
11600_at	Angpt1	angiopoietin 1	11600	ENSMUSG00000022309	Mm.309336	NM_009640,NP_033770	O08538	2.27154	2.20184	2.22118	2.12264	2.08265	2.26469	2.06868	2.1302	2.06887	2.11596
11601_at	Angpt2	angiopoietin 2	11601	ENSMUSG00000031465	Mm.439874	NM_007426,NP_031452	B9EHQ4,O35608	2.62003	2.66504	2.67464	2.44079	2.811	2.4976	2.59832	2.59187	2.68096	2.62686
11602_at	Angpt4	angiopoietin 4	11602	ENSMUSG00000027460	Mm.189536	NM_009641,NP_033771	Q3V0P7,Q9WVH6	2.74561	2.66793	2.7153	2.5437	2.70095	2.78965	2.78954	2.84525	2.77021	2.90229
11603_at	Agrn	agrin	11603	ENSMUSG00000041936	Mm.273098	NM_021604,NP_067617	NA	6.70564	6.51903	6.90649	6.82712	6.50818	7.49218	7.0805	7.26466	7.3738	6.92487
11604_at	Agrp	agouti related protein	11604	ENSMUSG00000005705	Mm.441696	NM_001271806,NM_007427,NP_001258735,NP_031453	P56473,Q3UU47	2.67812	2.51587	2.6935	2.29308	2.51907	2.45582	2.40249	2.40633	2.5006	2.35074
11605_at	Gla	galactosidase, alpha	11605	ENSMUSG00000031266	Mm.1114	NM_013463,NP_038491	Q3UM38,Q8BGZ6	6.32827	5.79662	5.79896	6.23094	5.78169	5.28583	5.71741	5.79925	5.2064	5.08506
11606_at	Agt	angiotensinogen (serpin peptidase inhibitor, clade A, member 8)	11606	ENSMUSG00000031980	Mm.301626	NM_007428,NP_031454	Q3UTR7	3.06187	3.36071	3.46594	3.22656	3.35341	3.31779	2.92765	3.25394	3.31013	3.38903
11607_at	Agtr1a	angiotensin II receptor, type 1a	11607	ENSMUSG00000049115	Mm.35062	NM_177322,NP_796296	P29754	2.49062	2.54926	2.30605	2.40667	2.59495	2.47846	2.4848	2.37799	2.76995	2.78506
11608_at	Agtr1b	angiotensin II receptor, type 1b	11608	ENSMUSG00000054988	Mm.134863	NM_175086,NP_780295	P29755,Q32MF7,Q8BU69	2.6115	2.70018	2.9647	2.80213	2.53324	2.86838	2.75154	2.87791	2.8754	2.62601
11609_at	Agtr2	angiotensin II receptor, type 2	11609	ENSMUSG00000068122	Mm.2679	NM_007429,NP_031455	P35374,Q3US12	2.51843	2.56297	2.42331	2.38319	2.61321	2.32957	2.35604	2.50033	2.15543	2.5418
11610_at	Agtrap	angiotensin II, type I receptor-associated protein	11610	ENSMUSG00000029007	Mm.46247	NM_009642,NP_033772	Q9WVK0	5.25437	5.28524	5.08213	5.05767	5.37921	5.11829	5.28403	5.05374	4.6723	5.01955
11611_at	Agxt	alanine-glyoxylate aminotransferase	11611	ENSMUSG00000026272	Mm.7457	NM_001276710,NM_016702,NP_001263639,NP_057911	Q8R128	2.60185	2.26229	2.58946	2.41278	2.30114	2.51562	2.44405	2.40169	2.30446	2.4942
11614_at	Nr0b1	nuclear receptor subfamily 0, group B, member 1	11614	ENSMUSG00000025056	Mm.5180	NM_007430,NP_031456	Q53ZY9,Q61066	2.12578	2.2063	2.56302	2.24532	2.16103	2.33493	2.20809	2.25954	2.30228	2.32278
11622_at	Ahr	aryl-hydrocarbon receptor	11622	ENSMUSG00000019256	Mm.341377	NM_013464,NP_038492	P30561,Q3U5D9	5.34936	5.57199	5.74811	5.60393	5.62296	5.3455	5.71105	5.63601	5.63087	5.48683
11624_at	Ahrr	aryl-hydrocarbon receptor repressor	11624	ENSMUSG00000021575	Mm.290446	NM_009644,NP_033774	Q3U1U7	2.83136	2.57141	2.51564	2.53394	2.3725	2.40643	2.61046	2.54911	2.54466	2.46533
11625_at	Ahsg	alpha-2-HS-glycoprotein	11625	ENSMUSG00000022868	Mm.197554	NM_001276449,NM_001276450,NM_013465,NP_001263378,NP_001263379,NP_038493,NR_075099	P29699,Q3UEK9	2.42389	2.28906	2.47873	2.23396	2.30155	2.1783	2.33638	2.23749	2.39166	2.29434
11628_at	Aicda	activation-induced cytidine deaminase	11628	ENSMUSG00000040627	Mm.391503	NM_009645,NP_033775	Q9WVE0	3.00866	2.2939	2.26735	2.38713	2.10321	2.44518	2.16773	2.3875	2.32425	2.42875
11629_at	Aif1	allograft inflammatory factor 1	11629	ENSMUSG00000024397	Mm.10747	NM_019467,NP_062340	O70200,Q4FJL9	2.35003	2.43816	2.59645	2.30956	2.3854	2.67996	2.46425	2.33417	2.51962	2.39913
11630_at	Aim1	absent in melanoma 1	11630	ENSMUSG00000019866	Mm.292082	NM_172393,NP_765981	E9PVP1	6.63572	6.42461	5.75589	6.55368	6.3581	6.2637	7.07293	6.61742	5.92085	5.46998
11632_at	Aip	aryl-hydrocarbon receptor-interacting protein	11632	ENSMUSG00000024847	Mm.10433	NM_001276284,NM_016666,NP_001263213,NP_057875	O08915	3.4161	4.17297	3.94744	3.56018	3.98726	3.94772	4.1926	4.29639	3.83312	4.15452
11634_at	Aire	autoimmune regulator (autoimmune polyendocrinopathy candidiasis ectodermal dystrophy)	11634	ENSMUSG00000000731	Mm.35300	NM_001271549,NM_001271550,NM_001271551,NM_001271552,NM_001271553,NM_001271554,NM_001271555,NM_001271556,NM_001271557,NM_001271558,NM_001271559,NM_009646,NP_001258478,NP_001258479,NP_001258480,NP_001258481,NP_001258482,NP_001258483,NP_001258484,NP_001258485,NP_001258486,NP_001258487,NP_001258488,NP_033776,NR_073358	B2MVU6,Q3ZB65,Q3ZB71,Q9Z0E3	2.94846	3.04564	2.95539	3.2981	3.04564	3.51798	3.06769	3.21829	3.23333	2.92746
11636_at	Ak1	adenylate kinase 1	11636	ENSMUSG00000026817	Mm.29189	NM_001198790,NM_001198791,NM_001198792,NM_021515,NP_001185719,NP_001185720,NP_001185721,NP_067490	Q9R0Y5	3.07949	2.86006	2.7815	2.7678	2.75615	2.44704	2.80077	2.73249	2.68057	2.81344
11637_at	Ak2	adenylate kinase 2	11637	ENSMUSG00000028792	Mm.29460	NM_001033966,NM_016895,NP_001029138,NP_058591	Q9WTP6	8.45397	8.77085	8.65667	8.89239	8.62913	8.32574	8.38401	8.72112	8.90544	8.26761
11639_at	Ak4	adenylate kinase 4	11639	ENSMUSG00000028527	Mm.42040	NM_001177602,NM_001177604,NM_001177605,NM_009647,NP_001171073,NP_001171075,NP_001171076,NP_033777	Q3U489,Q9WUR9	2.87433	2.56213	2.9171	2.89917	2.47135	2.81652	3.43494	3.21445	2.86108	2.51226
11640_at	Akap1	A kinase (PRKA) anchor protein 1	11640	ENSMUSG00000018428	Mm.2969	NM_001042541,NM_009648,NP_001036006,NP_033778	O08715,Q9CTT7	6.09142	6.5658	6.35073	6.24455	6.51096	5.42913	5.56331	5.71267	5.97349	5.52271
11641_at	Akap2	A kinase (PRKA) anchor protein 2	11641	ENSMUSG00000038729,ENSMUSG00000089945	Mm.467752	NM_001035532,NM_001035533,NM_009649,NP_001030609,NP_001030610,NP_033779	A2APJ2,O54931,Q8C9L6	2.39543	2.26621	2.02741	2.2507	2.2507	2.51483	2.31927	2.25744	2.40437	2.20619
11642_at	Akap3	A kinase (PRKA) anchor protein 3	11642	ENSMUSG00000030344	Mm.87748	NM_009650,NP_033780	O88987	2.49241	2.27662	2.42753	2.23271	2.24466	2.23979	2.24414	2.29025	2.20571	2.08988
11643_at	Akap4	A kinase (PRKA) anchor protein 4	11643	ENSMUSG00000050089	Mm.1498	NM_001042542,NM_009651,NP_001036007,NP_033781	A1L3T6,Q60662	2.29699	2.24738	2.35467	2.22728	2.21062	2.12041	2.18419	2.17741	2.22434	2.18266
11647_at	Alpl	alkaline phosphatase, liver/bone/kidney	11647	ENSMUSG00000028766	Mm.288186	NM_007431,NP_031457	P09242,Q3TQ02	3.28789	3.22742	3.09146	3.20001	3.2985	3.08019	3.38422	3.46241	3.15237	3.20852
11648_at	Akp3	alkaline phosphatase 3, intestine, not Mn requiring	11648	ENSMUSG00000036500	Mm.377076	NM_007432,NP_031458	F8VQM0,Q1LZM2	12.183	11.2937	12.2351	12.3933	11.9038	11.4973	12.0915	12.0954	10.7674	12.0982
11650_at	Alppl2	alkaline phosphatase, placental-like 2	11650	ENSMUSG00000026246	Mm.195224	NM_007433,NP_031459	P24823,Q7TPW4	3.13568	3.98675	4.01375	3.24809	3.69201	3.00095	3.28945	3.40498	3.32718	3.45267
11651_at	Akt1	thymoma viral proto-oncogene 1	11651	ENSMUSG00000001729	Mm.6645	NM_001165894,NM_009652,NP_001159366,NP_033782	P31750	7.91206	7.86035	7.70861	8.08676	8.00549	7.50771	7.84193	7.7257	7.23132	7.07209
11652_at	Akt2	thymoma viral proto-oncogene 2	11652	ENSMUSG00000004056	Mm.177194	NM_001110208,NM_007434,NP_001103678,NP_031460	Q3TY95,Q60823	7.6935	7.52082	7.45722	7.44835	7.37863	7.3778	7.47627	7.36759	7.07798	7.01391
11655_at	Alas1	aminolevulinic acid synthase 1	11655	ENSMUSG00000032786	Mm.290578	NM_020559,NP_065584	Q3V0B2,Q8VC19	7.41877	8.20761	8.12128	7.73291	7.89197	7.75674	8.54588	8.52874	8.16889	8.30176
11656_at	Alas2	aminolevulinic acid synthase 2, erythroid	11656	ENSMUSG00000025270	Mm.302724	NM_001102446,NM_009653,NP_001095916,NP_033783	A2AFM0,A2AFM1,P08680	2.631	2.55876	2.69058	2.68527	2.69997	2.86485	2.98598	3.64931	2.74612	2.45508
11657_at	Alb	albumin	11657	ENSMUSG00000029368	Mm.16773	NM_009654,NP_033784	P07724,Q546G4	3.23367	2.46674	2.82665	2.70585	2.82234	3.11844	4.1364	3.09916	2.74469	3.09367
11658_at	Alcam	activated leukocyte cell adhesion molecule	11658	ENSMUSG00000022636	Mm.288282	NM_009655,NP_033785	Q3TTY3,Q54AJ5,Q61490	7.49884	6.94929	6.73491	7.63713	7.48334	7.40808	7.91068	7.78177	6.24097	6.62114
11666_at	Abcd1	ATP-binding cassette, sub-family D (ALD), member 1	11666	ENSMUSG00000031378	Mm.365	NM_007435,NP_031461	P48410	6.17562	7.37146	7.63708	6.45228	7.07492	7.87331	7.555	7.46583	8.61097	8.31051
11668_at	Aldh1a1	aldehyde dehydrogenase family 1, subfamily A1	11668	ENSMUSG00000053279	Mm.250866	NM_013467,NP_038495	P24549	6.18163	7.77755	9.32287	6.32586	6.20699	6.22197	5.49887	6.67736	10.0094	10.1528
11669_at	Aldh2	aldehyde dehydrogenase 2, mitochondrial	11669	ENSMUSG00000029455	Mm.284446	NM_009656,NP_033786	P47738,Q544B1	8.76185	8.69854	8.7503	8.87967	8.56542	8.30062	8.52385	8.68592	8.40122	8.52594
116701_at	Fgfrl1	fibroblast growth factor receptor-like 1	116701	ENSMUSG00000008090	Mm.35691	NM_001164259,NM_054071,NP_001157731,NP_473412	Q91V87	4.22445	4.63406	4.42654	4.61272	4.65537	4.76268	5.36986	4.79356	4.69548	4.35517
11670_at	Aldh3a1	aldehyde dehydrogenase family 3, subfamily A1	11670	ENSMUSG00000019102	Mm.4257	NM_001112725,NM_007436,NP_001106196,NP_031462	P47739,Q3UNF5	2.58677	2.22465	2.15585	2.3862	2.1887	2.36981	2.32575	2.21832	2.07592	2.45136
11671_at	Aldh3a2	aldehyde dehydrogenase family 3, subfamily A2	11671	ENSMUSG00000010025	Mm.398221	NM_007437,NP_031463	P47740	8.11761	8.40991	8.87278	8.54161	8.26864	7.83981	7.97902	8.18385	8.7835	8.62819
116731_at	Pcdha1	protocadherin alpha 1	116731	ENSMUSG00000007440	Mm.308500	NM_054072,NP_473413	Q91Y21	2.57169	2.10864	3.17937	2.20147	2.12095	2.67075	2.78018	3.32558	2.58623	2.54854
116732_at	Tsga13	testis specific gene A13	116732	ENSMUSG00000039032	Mm.207048	NM_054073,NP_473414	Q9DA17	2.15602	2.03581	2.3293	2.06482	2.03046	2.08421	1.97545	2.05619	2.08037	2.14285
116733_at	Vps4a	vacuolar protein sorting 4a (yeast)	116733	ENSMUSG00000031913	Mm.236004	NM_126165,NP_569053	Q8VEJ9	7.04609	7.47029	7.11015	7.14749	7.22899	7.0723	7.15981	7.25689	6.9289	6.90407
116746_at	Defb6	defensin beta 6	116746	ENSMUSG00000050756	Mm.358822	NM_054074,NP_473415	Q0VDZ1,Q91VD6	2.45653	2.3077	2.62077	2.12575	2.26397	2.49084	2.14298	2.14517	2.4193	2.371
116748_at	Lsm10	U7 snRNP-specific Sm-like protein LSM10	116748	ENSMUSG00000050188	Mm.41865	NM_001163266,NM_138721,NP_001156738,NP_620046	Q3UPL7,Q8QZX5	3.18087	4.15371	3.35199	3.45021	4.02587	4.07353	3.6356	3.91519	4.06415	3.80849
11674_at	Aldoa	aldolase A, fructose-bisphosphate	11674	ENSMUSG00000030695	Mm.275831	NM_001177307,NM_001177308,NM_007438,NP_001170778,NP_001170779,NP_031464	A6ZI44,P05064,Q5FWB7	10.1079	10.333	10.0171	10.2884	10.5809	10.3163	10.8259	10.8148	9.43095	9.39362
11676_at	Aldoc	aldolase C, fructose-bisphosphate	11676	ENSMUSG00000017390	Mm.7729	NM_009657,NP_033787	P05063	7.83482	6.44158	7.48148	8.29412	7.05244	7.53865	7.87447	8.39447	5.93884	6.70679
11677_at	Akr1b3	aldo-keto reductase family 1, member B3 (aldose reductase)	11677	ENSMUSG00000001642	Mm.389126,Mm.451	NM_009658,NP_033788	P45376,Q3UDY1	7.58274	7.42906	7.51331	7.62734	7.78458	7.1945	6.60398	7.40236	6.93987	6.51351
116810_at	Foxn4	forkhead box N4	116810	ENSMUSG00000042002	Mm.17709	NM_148935,NP_683737	Q8K3Q3	3.16181	3.08265	3.08145	3.15886	3.09632	3.0753	3.11225	3.07624	3.01967	3.12362
11682_at	Alk	anaplastic lymphoma kinase	11682	ENSMUSG00000055471	Mm.311854	NM_007439,NP_031465	P97793	2.86675	2.65084	3.03031	2.56287	2.71111	2.68958	2.77858	2.47506	2.63353	3.03269
116837_at	Rims1	regulating synaptic membrane exocytosis 1	116837	NA	Mm.380549,Mm.461684,Mm.60061	NM_001012623,NM_001012624,NM_001012625,NM_053270,NM_183018,NP_001012641,NP_001012642,NP_001012643,NP_444500,NP_898839	Q99NE5	2.42959	2.49219	2.80601	2.52294	2.58469	2.51949	2.58133	2.36431	2.59789	2.70506
116838_at	Rims2	regulating synaptic membrane exocytosis 2	116838	ENSMUSG00000037386	Mm.309296	NM_001256382,NM_001256383,NM_001256384,NM_053271,NP_001243311,NP_001243312,NP_001243313,NP_444501	D9HP81,Q0VF51,Q9EQZ7	3.1208	2.75885	3.26894	3.19845	3.42705	3.10748	3.10477	3.03145	3.02147	3.27098
116847_at	Prelp	proline arginine-rich end leucine-rich repeat	116847	ENSMUSG00000041577	Mm.214514	NM_054077,NP_473418	Q543S0,Q8CAZ9,Q9JK53	2.76839	5.15599	4.94192	3.33676	5.01108	3.43209	3.77434	3.81108	4.58574	4.78623
116848_at	Baz2a	bromodomain adjacent to zinc finger domain, 2A	116848	ENSMUSG00000040054	Mm.252213	NM_054078,NP_473419,XM_003945867,XM_003945868,XM_003945869,XM_003945870,XM_003945871,XM_003945872,XP_003945916,XP_003945917,XP_003945918,XP_003945919,XP_003945920,XP_003945921	F8VPM0	6.9011	7.06847	7.30719	7.36699	7.28881	7.42219	7.48008	7.07962	7.48062	7.01929
116849_at	Iltifb	interleukin 10-related T cell-derived inducible factor beta	116849	ENSMUSG00000090461	Mm.213193	NM_054079,NP_473420	Q9JJY8	2.7299	2.67185	2.64516	2.63393	2.7954	2.88611	2.28101	2.75542	2.51725	2.72335
11684_at	Alox12	arachidonate 12-lipoxygenase	11684	ENSMUSG00000000320	Mm.12286	NM_007440,NP_031466	A2CF85,P39655	2.40076	2.34446	2.39285	2.35376	2.00783	2.6224	2.42453	2.37451	2.43288	2.27146
116852_at	Akr1c20	aldo-keto reductase family 1, member C20	116852	ENSMUSG00000054757	Mm.37605	NM_054080,NP_473421	Q9CZU0	2.22796	2.41557	2.31846	2.37089	2.24643	2.37028	2.13934	2.27219	2.29408	2.35818
11685_at	Alox12e	arachidonate lipoxygenase, epidermal	11685	ENSMUSG00000018907	Mm.274093	NM_145684,NP_663717	P55249,Q5F2E4	2.53613	2.68089	2.45304	2.3613	2.52837	2.78876	3.26294	3.28557	2.6822	2.58823
11686_at	Alox12b	arachidonate 12-lipoxygenase, 12R type	11686	ENSMUSG00000032807	Mm.340329	NM_009659,NP_033789	O70582,Q2KHL0	2.79805	2.54289	2.75183	2.66796	2.52438	2.60788	2.48977	2.66554	2.61681	2.49422
116870_at	Mta1	metastasis associated 1	116870	ENSMUSG00000021144	Mm.490261	NM_054081,NP_473422	F8WHY8,Q2KHS8	6.30345	5.87814	5.9593	6.42321	6.48401	6.0189	6.02457	5.86118	5.6581	5.75224
116871_at	Mta3	metastasis associated 3	116871	ENSMUSG00000055817	Mm.277668	NM_001171052,NM_001171053,NM_001171054,NM_054082,NP_001164523,NP_001164524,NP_001164525,NP_473423	E9Q794,Q3U3A7,Q3UII8,Q924K8	8.54356	8.25861	8.31883	8.85618	8.58045	8.40512	8.52823	8.40637	8.28406	8.42031
116872_at	Serpinb7	serine (or cysteine) peptidase inhibitor, clade B, member 7	116872	ENSMUSG00000067001	Mm.66015	NM_027548,NP_081824	Q6P3F8,Q9D695	2.30802	2.06798	2.04423	2.02504	2.10232	2.08898	2.11154	2.06816	2.09741	2.15087
116873_at	Stim2	stromal interaction molecule 2	116873	ENSMUSG00000039156	Mm.265985	NM_001081103,NM_054083,NP_001074572	A5CVE4,P83093	5.95084	6.12416	6.30555	6.38335	6.16631	6.18908	6.52801	6.17614	6.31856	6.65828
11687_at	Alox15	arachidonate 15-lipoxygenase	11687	ENSMUSG00000018924	Mm.4584	NM_009660,NP_033790	A2CF88,P39654	2.83226	2.8141	2.78413	2.67978	2.71702	4.33609	5.51141	5.08507	2.83063	2.79875
11688_at	Alox8	arachidonate 8-lipoxygenase	11688	ENSMUSG00000020891	Mm.289672	NM_009661,NP_033791	O35936	2.82924	2.81764	2.82013	2.57403	2.69839	2.95734	2.7476	2.76101	2.83292	2.62447
116891_at	Derl2	Der1-like domain family, member 2	116891	ENSMUSG00000018442	Mm.28131,Mm.446351	NM_033562,NP_291040	Q8BNI4	6.48309	7.1605	6.57735	6.5945	6.99724	6.64352	7.07295	7.34803	6.6873	6.77239
11689_at	Alox5	arachidonate 5-lipoxygenase	11689	ENSMUSG00000025701	Mm.41072	NM_009662,NP_033792	P48999	3.75715	3.21035	3.09148	3.15051	3.26336	3.32745	2.90198	2.85107	3.81524	3.50442
116903_at	Calcb	calcitonin-related polypeptide, beta	116903	ENSMUSG00000030666	Mm.273838	NM_054084,NP_473425	Q3UW96	2.33133	2.41032	2.25373	2.37212	2.45077	2.36931	2.45674	2.45597	2.31206	2.69388
116904_at	Alpk3	alpha-kinase 3	116904	ENSMUSG00000038763	Mm.475768	NM_054085,NP_473426	D3YUT2	2.59792	2.31446	2.31847	2.55962	2.44277	2.3198	2.38523	2.40762	2.30957	2.25299
116905_at	Dph1	DPH1 homolog (S. cerevisiae)	116905	ENSMUSG00000078789	Mm.41496	NM_144491,NP_652762	Q5NCQ5	4.76731	5.21789	4.8712	5.09158	5.08808	4.52817	4.85281	4.88052	4.97665	4.58142
11690_at	Alox5ap	arachidonate 5-lipoxygenase activating protein	11690	ENSMUSG00000060063	Mm.19844	NM_009663,NP_033793	P30355	3.64615	3.6889	3.90348	3.71401	3.85758	3.8511	3.94798	3.79221	4.4764	4.66058
116913_at	Tpbpb	trophoblast specific protein beta	116913	ENSMUSG00000062705	Mm.443229	NM_026429,NP_080705	Q9CQC0	2.30953	2.00258	2.16304	2.04777	2.02061	2.02898	2.0702	1.97644	2.04396	2.18079
116914_at	Slc19a2	solute carrier family 19 (thiamine transporter), member 2	116914	ENSMUSG00000040918	Mm.35444	NM_001276455,NM_054087,NP_001263384,NP_473428	Q9EQN9	6.5523	6.1603	6.46681	6.29781	6.54212	5.88707	5.70105	5.7672	5.56706	6.11105
11692_at	Gfer	growth factor, erv1 (S. cerevisiae)-like (augmenter of liver regeneration)	11692	ENSMUSG00000040888	Mm.28124	NM_023040,NM_212443,NP_075527	P56213	5.1471	5.13323	4.95527	5.18168	5.38532	4.41538	4.50658	5.20531	4.50929	4.7521
116939_at	Pnpla3	patatin-like phospholipase domain containing 3	116939	ENSMUSG00000041653	Mm.390817	NM_054088,NP_473429	E9QNZ9,Q91WW7	2.74795	2.9274	3.07156	2.85089	2.81016	3.04868	2.9428	2.92934	2.98289	3.00194
116940_at	Tgs1	trimethylguanosine synthase homolog (S. cerevisiae)	116940	ENSMUSG00000028233	Mm.171323	NM_054089,NP_473430	Q923W1	4.33432	4.44897	3.90421	4.51118	4.40733	4.20659	4.06797	4.12744	4.59691	4.17411
11694_at	Alx3	aristaless-like homeobox 3	11694	ENSMUSG00000014603	Mm.10112	NM_007441,NP_031467	O70137,Q3UQX2	2.7733	2.61055	2.65284	2.46418	2.52818	2.59015	2.63721	2.74858	2.79801	2.80988
11695_at	Alx4	aristaless-like homeobox 4	11695	ENSMUSG00000040310	Mm.389389	NM_007442,NP_031468	O35137	2.84338	2.79732	2.97051	2.73112	2.67494	3.03487	2.84637	2.97958	3.0345	2.79598
116972_at	Fam57a	family with sequence similarity 57, member A	116972	ENSMUSG00000069808	Mm.188413	NM_027773,NP_082049	Q3TVE0,Q5ND56	6.60694	6.94722	6.44661	6.76568	7.32972	7.47856	7.36858	7.15711	6.36962	5.79615
11698_at	Ambn	ameloblastin	11698	ENSMUSG00000029288	Mm.8437	NM_009664,NP_033794	O55189	2.54446	2.38352	2.53374	2.32031	2.35049	2.35342	2.45898	2.32031	2.48071	2.63503
11699_at	Ambp	alpha 1 microglobulin/bikunin	11699	ENSMUSG00000028356	Mm.2197	NM_007443,NP_031469	Q07456	2.86229	2.62553	2.56398	2.91008	2.66023	2.77269	2.58077	2.75616	2.84935	3.1986
117004_at	Olfr73	olfactory receptor 73	117004	ENSMUSG00000075140	Mm.196680	NM_054090,NP_473431	Q920P2	2.16887	2.11142	2.25748	2.1849	2.12807	2.1046	2.21737	2.17095	2.16685	2.28696
117005_at	Olfr74	olfactory receptor 74	117005	ENSMUSG00000075142	Mm.196679	NM_054091,NP_473432	A2BHP6	2.45491	2.08008	2.18248	2.12751	2.09429	2.19202	2.11358	2.14095	1.97922	2.42792
11704_at	Amelx	amelogenin X chromosome	11704	ENSMUSG00000031354	Mm.391342	NM_001081978,NM_009666,NP_001075447,NP_033796	P63277,Q6PCW7	2.26414	2.28401	2.47428	2.24816	2.17996	2.29675	2.34516	2.3663	2.22427	2.29645
11705_at	Amh	anti-Mullerian hormone	11705	ENSMUSG00000035262	Mm.376094	NM_007445,NP_031471	Q5EC55	2.70938	2.77276	2.79469	2.64619	2.66198	2.84273	2.92084	2.61852	2.67419	2.84015
117066_at	Cts3	cathepsin 3	117066	ENSMUSG00000074870	Mm.485905	NM_026906,NM_054092,NP_081182,NP_473433	Q91ZD5,Q9DAZ8	2.46224	2.05635	2.14067	2.13651	2.28298	2.21509	2.05469	2.23267	2.14391	2.21237
117109_at	Pop5	processing of precursor 5, ribonuclease P/MRP family (S. cerevisiae)	117109	ENSMUSG00000060152	Mm.24636	NM_026398,NP_080674	Q9DB28	5.57259	5.69361	5.60483	5.52889	5.89938	5.18918	5.75684	6.03194	5.58213	4.98849
117146_at	Ube3b	ubiquitin protein ligase E3B	117146	ENSMUSG00000029577	Mm.28792	NM_054093,NP_473434	Q9ES34	6.66363	7.22261	7.0067	7.11766	7.08889	7.11424	7.12068	7.21059	7.07376	7.00255
117147_at	Acsm1	acyl-CoA synthetase medium-chain family member 1	117147	ENSMUSG00000033533	Mm.486454	NM_054094,NP_473435	Q91VA0	2.3669	2.45393	2.51843	2.47601	2.20393	2.32695	2.44642	2.50499	2.49832	2.25025
117148_at	Necab2	N-terminal EF-hand calcium binding protein 2	117148	ENSMUSG00000031837	Mm.356184	NM_054095,NP_473436	Q91ZP9	2.9686	2.94976	2.86237	2.83822	2.88915	2.77278	3.06462	2.76849	3.14035	2.96174
117149_at	Tirap	toll-interleukin 1 receptor (TIR) domain-containing adaptor protein	117149	ENSMUSG00000032041	Mm.23987	NM_001177845,NM_001177846,NM_001177847,NM_054096,NP_001171316,NP_001171317,NP_001171318,NP_473437	H3BKL1,Q3UB38,Q542S6,Q99JY1	5.49154	6.13193	5.36527	5.83581	5.96636	5.9142	6.05348	5.70313	4.70609	4.91598
117150_at	Pip4k2c	phosphatidylinositol-5-phosphate 4-kinase, type II, gamma	117150	ENSMUSG00000025417	Mm.22682	NM_054097,NP_473438	Q91XU3	7.47898	7.38463	7.51468	7.61928	7.49807	7.34427	7.53758	7.38897	7.52465	7.73135
117158_at	Scgb3a2	secretoglobin, family 3A, member 2	117158	ENSMUSG00000038791	Mm.210437	NM_054038,NP_473379	Q920H1	2.441	2.35225	2.48651	2.40677	2.36533	2.36518	2.22018	2.39856	2.3965	2.46472
117160_at	Ttyh2	tweety homolog 2 (Drosophila)	117160	ENSMUSG00000034714	Mm.271934,Mm.475167	NM_053273,NP_444503	Q3TH73	8.93962	9.09079	9.07596	9.17627	8.98665	8.68771	8.76848	8.96771	9.26424	9.18981
117167_at	Steap4	STEAP family member 4	117167	ENSMUSG00000012428	Mm.31403	NM_054098,NP_473439	Q923B6	2.8234	2.95406	2.91668	2.44887	2.88866	2.65675	3.23975	3.03399	2.77287	2.64304
117171_at	1110038F14Rik	RIKEN cDNA 1110038F14 gene	117171	ENSMUSG00000063236	Mm.322968,Mm.480608,Mm.490305	NM_054099,NP_473440	Q3U6N9	3.81639	4.10672	4.09871	4.36064	4.29597	4.57402	4.11513	4.74842	4.63332	4.52499
117172_at	2310034C09Rik	RIKEN cDNA 2310034C09 gene	117172	NA	Mm.160339	NM_054100,NP_473441	Q9D746	2.03437	1.90175	2.43628	2.01538	1.96114	2.18897	2.05043	2.05625	2.08286	2.11082
11717_at	Ampd3	adenosine monophosphate deaminase 3	11717	ENSMUSG00000005686	Mm.3238	NM_001276301,NM_009667,NP_001263230,NP_033797	O08739	4.50844	6.11024	5.59133	4.21518	5.96461	5.43503	6.1437	5.69859	5.34154	5.65717
117197_at	Bloc1s4	biogenesis of organelles complex-1, subunit 4, cappuccino	117197	ENSMUSG00000060708	Mm.398757,Mm.46744	NM_133724,NP_598485	Q8VED2	3.50905	3.59616	3.33721	3.64661	3.41147	3.41825	3.53305	3.33821	3.49044	3.54785
117198_at	Ivns1abp	influenza virus NS1A binding protein	117198	ENSMUSG00000023150	Mm.33764	NM_001039511,NM_001039512,NM_028582,NM_054102,NP_001034600,NP_001034601,NP_473443	Q920Q8	8.95989	9.89254	9.47112	9.18985	9.76709	9.26514	8.53938	8.71212	9.25404	9.27783
11720_at	Mat1a	methionine adenosyltransferase I, alpha	11720	ENSMUSG00000037798	Mm.14064,Mm.486779	NM_133653,NP_598414	Q91X83	2.42551	2.23994	2.69895	2.31086	2.32031	2.25119	2.42881	2.20987	2.13887	2.35007
117229_at	Stk33	serine/threonine kinase 33	117229	ENSMUSG00000031027	Mm.389950	NM_054103,NP_473444	Q924X7	2.48234	2.23393	2.37082	2.24664	2.19317	2.28979	2.11978	2.09514	2.16192	2.32552
11722_at	Amy1	amylase 1, salivary	11722	ENSMUSG00000074264	Mm.439727	NM_001110505,NM_007446,NP_001103975,NP_031472	P00687	2.09693	2.14335	2.16479	2.12048	2.13721	2.09642	2.10759	2.19852	2.07651	2.10362
11727_at	Ang	angiogenin, ribonuclease, RNase A family, 5	11727	ENSMUSG00000072115	Mm.202665	NM_001161731,NM_007447,NP_001155203,NP_031473	P21570,Q3TBG7	6.7559	6.02303	5.831	6.68978	6.37137	6.26388	5.55566	6.09571	5.54206	5.77901
11731_at	Ang2	angiogenin, ribonuclease A family, member 2	11731	ENSMUSG00000047894	Mm.377077	NM_007449,NP_031475	Q64438	2.12832	2.16244	2.35572	2.15824	2.29265	2.51272	2.24146	2.23501	2.33303	2.35773
11732_at	Ank	progressive ankylosis	11732	ENSMUSG00000022265	Mm.265264	NM_020332,NP_065065	Q3UG85,Q8C438,Q9JHZ2	7.61436	7.08839	7.3164	7.3666	7.30262	6.734	7.42954	7.64135	6.90956	7.60818
11733_at	Ank1	ankyrin 1, erythroid	11733	ENSMUSG00000031543	Mm.334444	NM_001110783,NM_031158,NP_001104253,NP_112435	G5E8J2,Q02357	2.86221	2.51924	2.5941	2.51228	2.33858	2.50653	2.51137	2.61048	2.5283	2.78541
11735_at	Ank3	ankyrin 3, epithelial	11735	ENSMUSG00000069601	Mm.235960	NM_009670,NM_146005,NM_170687,NM_170688,NM_170689,NM_170690,NM_170728,NM_170729,NM_170730,NP_033800,NP_666117,NP_733788,NP_733789,NP_733790,NP_733791,NP_733924,NP_733925,NP_733926	G3X971,G5E8K2,G5E8K3,G5E8K5	4.54843	4.34655	4.86462	4.32151	4.29805	4.79327	4.64252	4.6216	4.74114	5.38211
11736_at	Ankfy1	ankyrin repeat and FYVE domain containing 1	11736	ENSMUSG00000020790	Mm.10313	NM_009671,NP_033801	Q810B6	6.53739	6.4879	6.34076	6.59976	6.57902	6.34028	6.88061	6.83101	6.4289	6.48294
11737_at	Anp32a	acidic (leucine-rich) nuclear phosphoprotein 32 family, member A	11737	ENSMUSG00000032249	Mm.269088	NM_009672,NP_033802	O35381	6.67711	7.48078	7.28164	6.97814	7.33402	7.18096	7.5506	7.50835	7.29741	6.70225
11739_at	Slc25a4	solute carrier family 25 (mitochondrial carrier, adenine nucleotide translocator), member 4	11739	ENSMUSG00000031633	Mm.16228	NM_007450,NP_031476	P48962	6.30982	5.89388	5.43103	6.55437	5.69973	6.00829	6.35944	6.75025	4.68787	4.36346
11744_at	Anxa11	annexin A11	11744	ENSMUSG00000021866	Mm.294083	NM_013469,NP_038497	P97384	8.77275	8.99103	8.95886	9.05637	9.14187	8.5784	8.90974	8.74712	8.44944	8.75254
11745_at	Anxa3	annexin A3	11745	ENSMUSG00000029484	Mm.7214	NM_013470,NP_038498	O35639	5.86711	5.5198	5.43227	6.4838	6.11128	6.26511	6.5863	6.20252	4.10983	4.4379
11746_at	Anxa4	annexin A4	11746	ENSMUSG00000029994	Mm.259702	NM_013471,NP_038499	P97429	10.029	10.6641	10.6888	10.4478	10.9394	10.5208	10.615	10.541	10.5515	10.2038
11747_at	Anxa5	annexin A5	11747	ENSMUSG00000027712	Mm.1620	NM_009673,NP_033803	P48036	7.95393	7.56093	7.35255	8.1683	7.98073	8.52343	9.17466	8.41191	5.62564	6.95136
11749_at	Anxa6	annexin A6	11749	ENSMUSG00000018340	Mm.265347	NM_001110211,NM_013472,NP_001103681,NP_038500	F8WIT2,P14824,Q3TUI1,Q3UI56	4.23245	3.98381	4.26905	4.31554	3.71489	4.52989	5.52296	4.68979	4.45989	4.63156
11750_at	Anxa7	annexin A7	11750	ENSMUSG00000021814	Mm.280231	NM_001110794,NM_009674,NP_001104264,NP_033804	Q07076,Q3UYL7,Q8CCV9	5.75221	5.92212	5.7751	6.04001	6.20911	6.33541	6.11571	6.29754	5.24429	5.4199
11752_at	Anxa8	annexin A8	11752	ENSMUSG00000021950	Mm.3267	NM_013473,NP_038501	O35640	2.627	2.32394	2.5471	2.35395	2.57661	2.57556	3.14172	2.66439	2.48126	2.61807
11754_at	Aoc3	amine oxidase, copper containing 3	11754	ENSMUSG00000019326	Mm.67281	NM_009675,NP_033805	O70423	2.66979	2.37764	2.74064	2.35999	2.39033	2.46238	2.4979	2.42577	2.52148	2.32732
11757_at	Prdx3	peroxiredoxin 3	11757	ENSMUSG00000024997	Mm.29821	NM_007452,NP_031478	P20108	7.8527	7.74575	7.75574	7.65807	7.86093	7.2394	7.44636	7.54142	6.88571	7.36189
117586_at	A1bg	alpha-1-B glycoprotein	117586	ENSMUSG00000022347	Mm.291499	NM_001081067,NP_001074536	Q19LI2	2.64563	2.28138	2.28837	2.27459	2.31433	2.30632	2.47558	2.34498	2.35266	2.48755
117589_at	Asb7	ankyrin repeat and SOCS box-containing 7	117589	ENSMUSG00000030509	Mm.34785	NM_080443,NM_178236,NP_536691,NR_003961	Q91ZU0	4.16687	3.97349	4.01767	4.18483	4.13215	3.82655	3.98852	3.67879	3.60769	3.83387
11758_at	Prdx6	peroxiredoxin 6	11758	ENSMUSG00000026701	Mm.186185	NM_007453,NP_031479	O08709,Q6GT24	9.63352	9.2712	8.87696	9.41343	9.18281	9.09662	9.00013	9.44827	8.5312	8.2625
117590_at	Asb10	ankyrin repeat and SOCS box-containing 10	117590	ENSMUSG00000038204	Mm.207071	NM_080444,NP_536692	Q91ZT7	2.55962	2.69236	2.54319	2.63438	2.38914	2.6309	2.65288	2.6064	2.57845	2.69758
117591_at	Slc2a9	solute carrier family 2 (facilitated glucose transporter), member 9	117591	ENSMUSG00000005107	Mm.260137	NM_001012363,NM_001102414,NM_001102415,NM_145559,NP_001012363,NP_001095884,NP_001095885,NP_663534	B9EHN5,Q3T9X0,Q5ERC7,Q7TSK9,Q8BZR3,Q99JJ2	5.5296	5.61341	5.7066	5.77299	5.45106	6.45249	6.05474	5.89135	5.97723	6.09198
117592_at	B3galt6	UDP-Gal:betaGal beta 1,3-galactosyltransferase, polypeptide 6	117592	ENSMUSG00000050796	Mm.440185	NM_080445,NP_536693	Q91Z92	2.81131	2.9937	2.89704	2.62325	2.91958	2.90202	2.92246	2.85802	2.78675	2.76131
117599_at	Helb	helicase (DNA) B	117599	ENSMUSG00000020228	Mm.214703	NM_080446,NP_536694	Q6NVF4	3.88629	4.21748	3.86454	4.67047	4.1085	4.01125	4.44273	4.00543	3.72426	3.52687
117600_at	Srgap1	SLIT-ROBO Rho GTPase activating protein 1	117600	ENSMUSG00000020121	Mm.288698	NM_001081037,NM_001242411,NP_001074506,NP_001229340	D3YZW1,Q91Z69	2.87589	2.93373	2.88404	3.10705	3.12001	2.92373	3.05712	2.97353	2.92725	3.21472
117606_at	Boc	biregional cell adhesion molecule-related/down-regulated by oncogenes (Cdon) binding protein	117606	ENSMUSG00000022687	Mm.41561	NM_172506,NP_766094	Q6AZB0	2.96896	3.08115	2.6326	2.90795	2.85829	3.01714	3.04752	2.94288	3.13702	2.9306
11761_at	Aox1	aldehyde oxidase 1	11761	ENSMUSG00000063558	Mm.26787	NM_009676,NP_033806	G3X8P9,O54754	2.72395	2.38209	2.34205	2.12274	2.15685	2.2484	2.40631	2.13244	2.30981	2.39366
11764_at	Ap1b1	adaptor protein complex AP-1, beta 1 subunit	11764	ENSMUSG00000009090	Mm.274816	NM_001243043,NM_001243044,NM_007454,NP_001229972,NP_001229973,NP_031480	O35643,Q8CC13	6.67646	6.78779	6.69631	6.77731	6.57353	6.46489	6.81066	6.93272	6.8381	6.81639
11765_at	Ap1g1	adaptor protein complex AP-1, gamma 1 subunit	11765	ENSMUSG00000031731	Mm.37210	NM_009677,NP_033807	Q8CBB7	7.24701	7.56046	7.35341	7.20671	7.53392	7.16804	7.78179	7.43383	6.94314	7.29737
11766_at	Ap1g2	adaptor protein complex AP-1, gamma 2 subunit	11766	ENSMUSG00000040701	Mm.238879	NM_007455,NP_031481	O88512,Q3U9D1,Q3UHW6	7.04589	7.44198	7.55966	6.88768	7.59886	7.2921	7.31947	7.10416	6.9388	6.85314
11767_at	Ap1m1	adaptor-related protein complex AP-1, mu subunit 1	11767	ENSMUSG00000003033	Mm.290086	NM_007456,NP_031482	P35585,Q3UG16	7.10028	6.55935	6.79163	6.86409	6.86276	6.52776	6.59293	7.10352	6.29774	6.27404
11768_at	Ap1m2	adaptor protein complex AP-1, mu 2 subunit	11768	ENSMUSG00000003309	Mm.22239	NM_001110300,NM_009678,NP_001103770,NP_033808	Q9WVP1	7.14692	7.15325	7.16474	7.26368	7.27932	7.07112	7.0355	7.40921	6.83421	6.9836
11769_at	Ap1s1	adaptor protein complex AP-1, sigma 1	11769	ENSMUSG00000004849	Mm.833	NM_007457,NP_031483	P61967	7.25711	7.21742	6.98255	7.52744	7.35773	7.34743	7.28677	7.31741	6.97124	6.58308
11770_at	Fabp4	fatty acid binding protein 4, adipocyte	11770	ENSMUSG00000062515	Mm.582	NM_024406,NP_077717	P04117,Q542H7	3.05742	2.15883	2.34525	2.76821	2.398	2.37541	2.43886	2.23218	2.469	2.61698
11771_at	Ap2a1	adaptor-related protein complex 2, alpha 1 subunit	11771	ENSMUSG00000060279	Mm.6877	NM_001077264,NM_007458,NP_001070732,NP_031484	P17426	6.75275	6.63861	6.78551	6.90154	6.72861	6.69755	6.91406	6.94096	6.64184	6.63267
11772_at	Ap2a2	adaptor-related protein complex 2, alpha 2 subunit	11772	ENSMUSG00000002957	Mm.253090	NM_007459,NP_031485	P17427,Q69ZW4,Q6PEE6	8.23957	8.08849	8.10794	8.34455	8.03746	7.84792	8.55301	8.38473	8.30632	8.21787
11773_at	Ap2m1	adaptor-related protein complex 2, mu 1 subunit	11773	ENSMUSG00000022841	Mm.18946	NM_009679,NP_033809	P84091,Q5FWI9	8.85401	7.73453	8.15317	8.48568	8.25966	7.99816	8.33348	8.57405	7.46821	8.46831
11774_at	Ap3b1	adaptor-related protein complex 3, beta 1 subunit	11774	ENSMUSG00000021686	Mm.21185	NM_009680,NP_033810	Q3TQ07,Q3UPG0,Q9Z1T1	7.31723	7.54424	7.19714	7.41659	7.57511	7.27589	7.35581	7.32101	7.35993	7.22113
11775_at	Ap3b2	adaptor-related protein complex 3, beta 2 subunit	11775	ENSMUSG00000062444	Mm.322894	NM_021492,NM_146192,NP_067467	Q9JME5	3.05871	2.76734	2.79531	2.67919	2.76859	2.69863	2.76674	2.61554	2.8006	2.80667
11776_at	Ap3d1	adaptor-related protein complex 3, delta 1 subunit	11776	ENSMUSG00000020198	Mm.209294	NM_007460,NP_031486	O54774	7.80256	7.94019	7.94924	7.98921	8.04122	8.08976	8.13785	8.05449	8.05777	7.78482
11778_at	Ap3s2	adaptor-related protein complex 3, sigma 2 subunit	11778	ENSMUSG00000063801	Mm.220173	NM_009682,NP_033812	Q6PAL3,Q8BSZ2	5.88854	6.00467	6.25764	6.10923	6.32019	5.70173	5.93988	5.71402	5.59719	5.45053
11781_at	Ap4m1	adaptor-related protein complex AP-4, mu 1	11781	ENSMUSG00000019518	Mm.113205	NM_021392,NP_067367	Q9JKC7	5.74482	5.39586	5.64521	5.63663	5.59288	5.26931	5.07255	5.18421	5.02744	4.95659
11782_at	Ap4s1	adaptor-related protein complex AP-4, sigma 1	11782	ENSMUSG00000020955	Mm.386749	NM_021710,NP_068356	Q9WVL1	3.62182	3.6105	4.07944	3.74355	3.78966	3.55418	3.7223	3.86639	3.77195	3.84148
11783_at	Apaf1	apoptotic peptidase activating factor 1	11783	ENSMUSG00000019979	Mm.220289	NM_001042558,NM_009684,NP_001036023,NP_033814	O88879,Q5DU30	6.77345	7.28673	7.00806	6.86782	7.26525	7.63271	7.43118	7.86754	7.44221	7.44405
11784_at	Apba2	amyloid beta (A4) precursor protein-binding, family A, member 2	11784	ENSMUSG00000030519	Mm.4657	NM_007461,NP_031487	P98084	3.20459	2.66725	2.9339	2.94049	2.6781	2.79604	2.72928	2.84117	2.77777	2.78123
11785_at	Apbb1	amyloid beta (A4) precursor protein-binding, family B, member 1	11785	ENSMUSG00000037032	Mm.38469,Mm.490092	NM_001253885,NM_001253886,NM_001253887,NM_009685,NP_001240814,NP_001240815,NP_001240816,NP_033815	Q9QXJ1	2.73649	3.02669	3.10263	2.98079	2.64114	2.83079	2.68532	2.72755	3.10755	3.12424
11787_at	Apbb2	amyloid beta (A4) precursor protein-binding, family B, member 2	11787	ENSMUSG00000029207	Mm.5159	NM_001201413,NM_001201414,NM_001201415,NM_001201416,NM_009686,NP_001188342,NP_001188343,NP_001188344,NP_001188345,NP_033816	E9PWH3,P70415,Q3T9N0,Q3TIZ5,Q3U674,Q8BSK4,Q9DBR4	5.59197	5.67287	5.57277	5.94755	5.94287	5.7176	5.14769	5.32943	5.91733	5.49139
11789_at	Apc	adenomatosis polyposis coli	11789	ENSMUSG00000005871	Mm.384171	NM_007462,NP_031488	B2RUG9,Q8BNP7	6.35969	6.83826	6.80754	6.7163	6.85887	6.65478	7.1341	6.75023	7.36977	7.10498
11790_at	Speg	SPEG complex locus	11790	ENSMUSG00000026207	Mm.275397	NM_001085370,NM_001085371,NM_001173477,NM_007463,NP_001078839,NP_001078840,NP_001166948,NP_031489	E9QQ25,Q62407	3.14237	2.78952	2.89224	2.69417	2.69614	2.81861	2.82528	2.6485	2.74915	2.64207
11792_at	Apex1	apurinic/apyrimidinic endonuclease 1	11792	ENSMUSG00000035960	Mm.203	NM_009687,NP_033817	P28352,Q544Z7	6.0329	5.88301	5.56137	6.14043	6.38315	5.74693	5.74333	5.79924	5.11565	4.82502
11793_at	Atg5	autophagy related 5	11793	ENSMUSG00000038160	Mm.22264	NM_053069,NP_444299	Q99J83	4.63725	4.86286	4.74932	4.79704	4.96383	4.7949	4.89418	4.93262	4.72103	4.94128
11796_at	Birc3	baculoviral IAP repeat-containing 3	11796	ENSMUSG00000032000	Mm.2026	NM_007464,NP_031490	A2CGA5,O08863,Q3TSE5	5.72768	6.31007	5.71705	6.0214	6.04223	5.80242	6.32012	5.98098	5.59016	5.37483
11797_at	Birc2	baculoviral IAP repeat-containing 2	11797	ENSMUSG00000057367	Mm.335659	NM_007465,NP_031491	Q62210	4.76065	4.6003	4.90378	4.73385	4.64303	4.98087	4.65059	4.87665	5.03688	4.82813
11798_at	Xiap	X-linked inhibitor of apoptosis	11798	ENSMUSG00000025860	Mm.259879	NM_009688,NP_033818	Q60989	5.43555	6.36358	6.90524	5.85873	6.67395	6.70938	7.02933	7.14868	6.83075	6.69674
11799_at	Birc5	baculoviral IAP repeat-containing 5	11799	ENSMUSG00000017716	Mm.8552	NM_001012272,NM_001012273,NM_009689,NP_001012273,NP_033819	O70201,Q549P2	4.72419	4.64	4.65177	4.79566	4.65479	4.80862	4.27698	4.80023	4.04431	4.06553
11800_at	Api5	apoptosis inhibitor 5	11800	ENSMUSG00000027193	Mm.181824,Mm.486651	NM_007466,NP_031492	O35841	6.89422	6.91591	6.42139	6.97966	6.92578	6.05217	6.83293	6.69638	6.84406	6.48635
11801_at	Cd5l	CD5 antigen-like	11801	ENSMUSG00000015854	Mm.6676	NM_009690,NP_033820	Q9QWK4	2.42432	2.187	2.23241	1.9867	2.12087	2.31144	2.11172	2.04278	2.16113	2.25241
11803_at	Aplp1	amyloid beta (A4) precursor-like protein 1	11803	ENSMUSG00000006651	Mm.2381	NM_007467,NP_031493	Q03157,Q3TUB1	3.69157	5.26483	5.01009	4.35823	5.44093	6.21383	6.32291	6.06423	7.35862	7.32586
11804_at	Aplp2	amyloid beta (A4) precursor-like protein 2	11804	ENSMUSG00000031996	Mm.19133	NM_001102455,NM_001102456,NM_009691,NP_001095925,NP_001095926,NP_033821	Q06335,Q3TPZ7,Q3UDL6,Q60709,Q64348	8.63211	8.54509	8.7334	8.67472	8.61489	8.33983	9.11755	8.86712	8.71257	8.44048
11806_at	Apoa1	apolipoprotein A-I	11806	ENSMUSG00000032083	Mm.26743	NM_009692,NP_033822	Q00623	11.5124	11.7656	11.7452	11.8952	11.6975	11.7885	11.8759	11.9927	12.392	12.1658
11807_at	Apoa2	apolipoprotein A-II	11807	ENSMUSG00000005681	Mm.389209	NM_013474,NP_038502	P09813	3.09347	3.24987	3.30654	3.18187	3.27215	3.21517	3.07192	3.13909	3.26752	3.17639
11808_at	Apoa4	apolipoprotein A-IV	11808	ENSMUSG00000032080	Mm.4533	NM_007468,NP_031494	P06728	12.0119	11.9372	12.0711	12.3222	11.7507	11.6713	12.017	12.2135	12.5922	12.6384
11810_at	Apobec1	apolipoprotein B mRNA editing enzyme, catalytic polypeptide 1	11810	ENSMUSG00000040613	Mm.3333	NM_001134391,NM_031159,NP_001127863,NP_112436	P51908,Q3U9G8	6.38275	6.61769	6.28578	6.52637	6.30892	7.13709	6.77087	7.02157	6.85363	7.01481
11811_at	Apobec2	apolipoprotein B mRNA editing enzyme, catalytic polypeptide 2	11811	ENSMUSG00000040694	Mm.281793	NM_009694,NP_033824	Q9WV35	3.03761	3.20144	3.33458	2.8722	3.89599	5.62314	5.46632	5.18241	2.94709	2.7863
11812_at	Apoc1	apolipoprotein C-I	11812	ENSMUSG00000040564	Mm.182440	NM_001110009,NM_007469,NP_001103479,NP_031495	P34928	2.71587	2.62025	2.5256	2.53798	2.45517	2.48256	2.5942	2.46673	2.60753	2.69608
11813_at	Apoc2	apolipoprotein C-II	11813	ENSMUSG00000002992	Mm.28394	NM_009695,NP_033825	Q05020,Q3UJG0	11.273	10.6677	10.8205	11.3156	10.8865	11.1787	10.7145	11.4097	10.658	10.8444
11814_at	Apoc3	apolipoprotein C-III	11814	ENSMUSG00000032081	Mm.390161	NM_023114,NP_075603	P33622	7.38089	8.49788	9.28813	8.02317	8.6778	9.16633	9.30561	10.1288	11.0178	11.1717
11815_at	Apod	apolipoprotein D	11815	ENSMUSG00000022548	Mm.2082	NM_007470,NP_031496	P51910	2.46441	2.5826	2.47056	2.48438	2.31217	2.63569	2.35932	2.45215	2.35255	2.59307
11816_at	Apoe	apolipoprotein E	11816	ENSMUSG00000002985	Mm.305152	NM_009696,NP_033826	P08226,Q3TXU4	6.05602	5.45901	5.26721	5.87124	5.15925	5.9266	5.70812	5.48623	5.9622	5.63266
11818_at	Apoh	apolipoprotein H	11818	ENSMUSG00000000049	Mm.2266	NM_013475,NP_038503	Q01339,Q9CY42	2.1971	2.47777	2.48887	2.51584	2.53638	2.57715	2.40674	2.36969	2.75442	2.46517
11819_at	Nr2f2	nuclear receptor subfamily 2, group F, member 2	11819	ENSMUSG00000030551	Mm.158143	NM_009697,NM_183261,NP_033827,NP_899084	D3YYP4,P43135,Q3UST6	3.6451	3.35042	3.42987	3.95455	3.68802	3.43225	3.67844	3.40432	3.69562	3.47711
11820_at	App	amyloid beta (A4) precursor protein	11820	ENSMUSG00000022892	Mm.277585,Mm.489029,Mm.490986	NM_001198823,NM_001198824,NM_001198825,NM_001198826,NM_007471,NP_001185752,NP_001185753,NP_001185754,NP_001185755,NP_031497	P12023,Q3TWF3,Q6GR78	9.22557	9.08944	9.03654	9.37427	9.30357	9.41196	9.77266	9.5467	9.42051	9.23273
11821_at	Aprt	adenine phosphoribosyl transferase	11821	ENSMUSG00000006589	Mm.1786	NM_009698,NP_033828	NA	8.91371	8.57429	8.52531	9.04809	8.67695	9.06336	8.87702	9.14192	8.13766	8.32391
11826_at	Aqp1	aquaporin 1	11826	ENSMUSG00000004655	Mm.18625	NM_007472,NP_031498	Q02013	6.83056	5.75516	6.33141	6.8135	6.11749	5.123	4.57461	5.37103	7.99842	8.17989
11827_at	Aqp2	aquaporin 2	11827	ENSMUSG00000023013	Mm.20206	NM_009699,NP_033829	P56402,Q3UQD4	3.47629	3.29393	3.41541	3.31671	3.34485	3.42569	3.19217	3.36516	3.16186	3.31097
11828_at	Aqp3	aquaporin 3	11828	ENSMUSG00000028435	Mm.34043	NM_016689,NP_057898	Q8R2N1	3.94192	4.23634	4.48044	3.78076	3.42226	3.91751	3.36833	3.99933	5.47371	4.84265
11829_at	Aqp4	aquaporin 4	11829	ENSMUSG00000024411	Mm.250786	NM_009700,NP_033830	P55088	5.56745	7.15102	6.24665	5.38914	6.73395	4.44302	4.11984	5.0329	5.41026	4.74735
11830_at	Aqp5	aquaporin 5	11830	ENSMUSG00000044217	Mm.45580	NM_009701,NP_033831	Q9WTY4	3.39378	3.42517	3.10227	3.15693	3.53921	3.16775	3.07585	3.73979	3.02919	4.20587
11831_at	Aqp6	aquaporin 6	11831	ENSMUSG00000043144	Mm.202309	NM_175087,NP_780296	Q8C4A0	2.54384	2.36106	2.37841	2.35856	2.59017	2.29493	2.39085	2.23016	2.51131	2.50919
11832_at	Aqp7	aquaporin 7	11832	ENSMUSG00000028427	Mm.8728	NM_007473,NP_031499	O54794,Q5DX24	6.44669	6.42706	6.98797	6.59587	5.53005	7.66813	7.53884	8.27663	8.93464	8.55135
11833_at	Aqp8	aquaporin 8	11833	ENSMUSG00000030762	Mm.273175	NM_001109045,NM_007474,NP_001102515,NP_031500	P56404,Q3UJ16	2.94522	2.70807	2.72329	2.77082	2.65591	2.39981	2.49139	2.34364	2.69894	2.71387
11834_at	Aqr	aquarius	11834	ENSMUSG00000040383	Mm.2545	NM_009702,NP_033832	Q8CFQ3	7.50484	7.40364	6.94819	7.49665	7.63111	7.21073	7.32037	7.26676	7.23728	6.98258
11835_at	Ar	androgen receptor	11835	ENSMUSG00000046532	Mm.39005,Mm.394224,Mm.439657	NM_013476,NP_038504	P19091	2.44871	2.28513	2.19756	2.20976	2.12179	2.33544	2.35713	2.15666	2.29627	2.29094
11836_at	Araf	v-raf murine sarcoma 3611 viral oncogene homolog	11836	ENSMUSG00000001127	Mm.220946	NM_001159645,NM_009703,NP_001153117,NP_033833	P04627,Q8CAD1	6.83343	6.87844	6.78957	6.87448	6.94128	6.91078	6.4394	6.54969	6.62923	6.39218
11837_at	Rplp0	ribosomal protein, large, P0	11837	ENSMUSG00000067274	Mm.371545,Mm.5286	NM_007475,NP_031501	P14869,Q5M8R8	10.8003	11.3384	11.2138	11.1357	11.5341	11.1511	10.7975	10.8885	10.4619	10.2452
11838_at	Arc	activity regulated cytoskeletal-associated protein	11838	ENSMUSG00000022602	Mm.25405	NM_001276684,NM_018790,NP_001263613,NP_061260	Q9WV31	2.99499	3.10004	2.88833	2.77827	2.76994	2.65482	2.64578	2.56864	2.32024	2.68701
11839_at	Areg	amphiregulin	11839	ENSMUSG00000029378	Mm.8039	NM_009704,NP_033834	P31955,Q4FJT2	5.21107	4.96568	4.97956	5.54142	5.07359	7.0218	6.58925	7.2108	4.91646	4.91535
11840_at	Arf1	ADP-ribosylation factor 1	11840	ENSMUSG00000048076	Mm.371546	NM_001130408,NM_007476,NP_001123880,NP_031502	P84078	10.1826	10.2254	10.0876	10.0292	10.3205	10.0553	10.0451	10.0807	9.94654	9.75119
11841_at	Arf2	ADP-ribosylation factor 2	11841	ENSMUSG00000062421	Mm.5061	NM_007477,NP_031503	Q8BSL7	5.8675	5.376	5.3351	5.95495	5.48916	5.65948	5.89529	5.88473	5.5839	5.49181
11842_at	Arf3	ADP-ribosylation factor 3	11842	ENSMUSG00000051853	Mm.221298	NM_007478,NP_031504	P61205,Q3U344	7.56569	7.34035	7.60869	7.58533	7.63869	7.31767	7.81189	7.3291	7.20558	7.21195
11843_at	Arf4	ADP-ribosylation factor 4	11843	ENSMUSG00000021877	Mm.297768	NM_007479,NP_031505	P61750,Q14BR4	8.75431	9.16428	8.93884	9.09747	9.19146	8.76973	9.39415	9.11723	8.92835	8.99224
118445_at	Klf16	Kruppel-like factor 16	118445	ENSMUSG00000035397	Mm.41513	NM_078477,NP_510962	B2RPU7,P58334	6.40298	6.64685	6.24197	6.3646	6.64276	6.5541	6.42042	6.23567	6.34095	6.33083
118446_at	Gjc3	gap junction protein, gamma 3	118446	ENSMUSG00000056966	Mm.332771	NM_080450,NP_536698	Q921C1	2.45733	2.24751	2.10271	2.23313	2.18651	2.22641	2.16806	2.14953	2.11598	2.08194
118449_at	Synpo2	synaptopodin 2	118449	ENSMUSG00000050315	Mm.34359,Mm.474733	NM_080451,NP_536699	E9Q1U2	2.71043	2.58215	2.89031	2.34335	2.39572	2.61718	2.44839	2.38638	2.84877	2.76902
11844_at	Arf5	ADP-ribosylation factor 5	11844	ENSMUSG00000020440	Mm.389075	NM_007480,NP_031506	P84084	7.32071	7.23226	7.46991	7.27791	7.34715	7.35882	7.23105	7.31625	7.17838	7.60086
118451_at	Mrps2	mitochondrial ribosomal protein S2	118451	ENSMUSG00000035772	Mm.294951	NM_001166031,NM_080452,NP_001159503,NP_536700	Q8BQ99,Q924T2	6.36284	6.6647	6.63646	6.44059	6.9492	6.50287	5.96415	5.98133	6.19653	5.67487
118452_at	Baalc	brain and acute leukemia, cytoplasmic	118452	NA	Mm.233837	NM_080640,NP_542371	Q8VHV1	2.54697	2.55408	2.86006	2.78796	2.89367	2.84706	3.0381	2.86539	2.72789	2.80372
118453_at	Mmp28	matrix metallopeptidase 28 (epilysin)	118453	ENSMUSG00000020682	Mm.264648	NM_080453,NM_172797,NP_536701,NP_766385	Q8BG29,Q8CGV5	4.29474	4.92862	5.14913	4.39072	4.97923	5.14743	5.84534	5.51277	4.42933	4.10193
118454_at	Gjc2	gap junction protein, gamma 2	118454	ENSMUSG00000043448	Mm.40016	NM_080454,NM_175452,NP_536702,NP_780661	Q8BQU6	3.01222	2.87609	3.02425	2.82747	2.80328	2.9144	3.00787	2.82285	2.89625	2.86402
11845_at	Arf6	ADP-ribosylation factor 6	11845	ENSMUSG00000044147	Mm.27308	NM_007481,NP_031507	P62331,Q3U0D7	9.07031	9.27271	8.87829	9.03803	9.29664	9.32532	9.62803	9.59202	8.78515	9.28675
11846_at	Arg1	arginase, liver	11846	ENSMUSG00000019987	Mm.154144	NM_007482,NP_031508	Q61176	2.60815	2.27696	2.61401	2.3315	2.29855	2.36813	2.2944	2.39648	2.42569	2.32511
11847_at	Arg2	arginase type II	11847	ENSMUSG00000021125	Mm.3506	NM_009705,NP_033835	O08691	10.4377	10.3462	10.8821	10.7042	10.4345	9.90215	9.67626	10.1905	10.9457	11.027
11848_at	Rhoa	ras homolog gene family, member A	11848	ENSMUSG00000007815	Mm.757	NM_016802,NP_058082	Q4VAE6,Q9QUI0	10.7881	10.7663	10.7723	10.6626	10.9028	10.7955	10.5399	10.6663	10.4773	10.5459
11852_at	Rhob	ras homolog gene family, member B	11852	ENSMUSG00000054364	Mm.687	NM_007483,NP_031509	P62746,Q4FJM5	5.35726	5.54685	5.55675	5.80545	5.84882	6.55725	6.47181	6.70073	5.96804	6.58798
11853_at	Rhoc	ras homolog gene family, member C	11853	ENSMUSG00000002233	Mm.262	NM_007484,NP_031510	Q62159	8.18337	7.82017	8.61544	8.34185	8.37838	8.52426	8.52414	8.36345	8.41094	8.32137
11854_at	Rhod	ras homolog gene family, member D	11854	ENSMUSG00000041845	Mm.27701	NM_007485,NP_031511	P97348,Q545H8	6.20138	6.027	5.79168	6.27207	5.49444	6.82078	6.39817	7.02463	7.27544	7.07517
11855_at	Arhgap5	Rho GTPase activating protein 5	11855	ENSMUSG00000035133	Mm.35059,Mm.466962,Mm.474991	NM_009706,NP_033836	E9PYT0	6.27171	6.64712	6.23693	6.3508	6.61238	6.16349	6.79774	6.72076	6.71907	6.68841
11856_at	Arhgap6	Rho GTPase activating protein 6	11856	ENSMUSG00000031355	Mm.441810	NM_009707,NM_178754,NP_033837,NP_848869	O54834	2.70226	2.37741	2.37827	2.443	2.47838	2.45421	2.37954	2.38717	2.42444	2.33561
11857_at	Arhgdib	Rho, GDP dissociation inhibitor (GDI) beta	11857	ENSMUSG00000030220	Mm.2241	NM_007486,NP_031512	Q61599	3.09332	3.28046	3.55009	3.06857	3.30702	4.82346	5.73375	5.85708	5.68647	5.56649
11858_at	Rnd2	Rho family GTPase 2	11858	ENSMUSG00000001313	Mm.378883	NM_009708,NP_033838	A2A4Q3,Q9QYM5	6.45095	5.95144	5.96585	6.14721	5.6671	4.85661	5.49314	5.89409	5.57659	5.89526
11859_at	Phox2a	paired-like homeobox 2a	11859	ENSMUSG00000007946	Mm.5028	NM_008887,NP_032913	Q62066	2.92985	2.7202	3.14397	2.83466	2.71808	2.72865	3.06732	2.71246	2.75598	2.65378
11861_at	Arl4a	ADP-ribosylation factor-like 4A	11861	ENSMUSG00000047446	Mm.12723	NM_001039515,NM_007487,NP_001034604,NP_031513	P61213	5.38096	4.45814	4.51773	5.62178	4.35612	4.89652	4.5067	5.39622	4.93476	5.09465
11863_at	Arnt	aryl hydrocarbon receptor nuclear translocator	11863	ENSMUSG00000015522	Mm.250265	NM_001037737,NM_009709,NP_001032826,NP_033839	P53762,Q3ULM2	7.15485	7.06903	7.0996	7.354	7.1091	6.93819	7.11423	7.2038	7.06029	6.95598
11864_at	Arnt2	aryl hydrocarbon receptor nuclear translocator 2	11864	ENSMUSG00000015709	Mm.38594	NM_007488,NP_031514	Q61324	3.47334	3.39421	3.41206	3.9581	3.19712	3.68613	4.5602	4.03973	3.75759	3.62168
11865_at	Arntl	aryl hydrocarbon receptor nuclear translocator-like	11865	ENSMUSG00000055116	Mm.440371	NM_001243048,NM_007489,NP_001229977,NP_031515	Q3UHZ2,Q9WTL8	5.40417	5.31548	4.78329	5.66936	5.09115	4.23864	4.56904	4.90483	4.92399	4.73906
11867_at	Arpc1b	actin related protein 2/3 complex, subunit 1B	11867	ENSMUSG00000029622	Mm.30010	NM_023142,NP_075631	Q9WV32	10.2014	10.3413	10.2018	10.0522	10.5135	9.90789	10.167	10.1785	9.29157	9.42699
11870_at	Art1	ADP-ribosyltransferase 1	11870	ENSMUSG00000030996	Mm.261071	NM_009710,NP_033840	Q545U9,Q60935	3.26175	2.76138	2.50743	3.08862	2.81693	2.88311	2.8841	2.82282	2.68458	2.90913
11871_at	Art2a-ps	ADP-ribosyltransferase 2a, pseudogene	11871	ENSMUSG00000092517	Mm.439746	NM_007490,NP_031516,NR_033804	P17981	2.50289	2.82644	2.24022	2.75575	2.33706	2.79588	2.83764	3.07535	2.89446	3.19317
11872_at	Art2b	ADP-ribosyltransferase 2b	11872	ENSMUSG00000030651	Mm.57008	NM_019915,NP_064299,XM_003946402,XP_003946451	O35975	2.06468	2.60631	2.6814	2.16006	2.40515	2.98319	2.81394	2.59474	3.06106	3.08276
11875_at	Art5	ADP-ribosyltransferase 5	11875	ENSMUSG00000070424	Mm.2816	NM_007491,NP_031517	P70352,Q14AG6,Q3V0V9	3.47025	3.54384	3.37627	3.33411	3.24324	3.74117	3.38813	3.25967	3.41271	3.45279
11876_at	Artn	artemin	11876	ENSMUSG00000028539	Mm.56897	NM_009711,NP_033841	Q9Z0L2	2.84899	2.58015	2.7191	2.66055	2.54294	2.63608	2.46664	2.53792	2.56246	2.60006
11877_at	Arvcf	armadillo repeat gene deleted in velo-cardio-facial syndrome	11877	ENSMUSG00000000325	Mm.293599	NM_001272028,NM_001272029,NM_001272030,NM_001272031,NM_001272032,NM_033474,NP_001258957,NP_001258958,NP_001258959,NP_001258960,NP_001258961,NP_258435	P98203	3.27313	3.55664	3.64433	3.43959	3.555	3.46892	3.76909	3.53682	3.59558	3.71519
11878_at	Arx	aristaless related homeobox	11878	ENSMUSG00000035277	Mm.275547	NM_007492,NP_031518	O35085	3.18941	2.96601	2.70128	2.37391	2.77413	2.64454	2.59109	2.80571	2.6465	2.81598
11881_at	Arsb	arylsulfatase B	11881	ENSMUSG00000042082	Mm.300178,Mm.472255	NM_009712,NP_033842	P50429	4.88849	4.86072	4.55732	4.92913	5.13969	4.46292	5.06037	4.15386	4.92239	4.40566
11883_at	Arsa	arylsulfatase A	11883	ENSMUSG00000022620	Mm.620	NM_009713,NP_033843	P50428	3.85723	4.56132	4.67693	4.62206	4.38889	4.55626	4.74689	4.88838	4.29423	4.56702
11886_at	Asah1	N-acylsphingosine amidohydrolase 1	11886	ENSMUSG00000031591	Mm.22547	NM_019734,NP_062708	Q78P93,Q9WV54	8.43234	8.91714	8.5961	8.80642	8.85058	8.19345	9.05524	8.80701	7.90697	7.71436
11889_at	Asgr1	asialoglycoprotein receptor 1	11889	ENSMUSG00000020884	Mm.6559	NM_009714,NP_033844	P34927	2.74765	2.54367	2.7435	2.5827	2.61003	2.67557	2.64207	2.64948	2.79683	2.88706
11890_at	Asgr2	asialoglycoprotein receptor 2	11890	ENSMUSG00000040963	Mm.1357	NM_007493,NP_031519	P24721	2.75069	2.85927	2.49449	2.3961	2.60739	2.53984	2.59791	2.48911	2.6152	2.50694
11891_at	Rab27a	RAB27A, member RAS oncogene family	11891	ENSMUSG00000032202	Mm.34867	NM_023635,NP_076124	Q544U7,Q9ERI2	4.72625	5.1011	4.94864	4.43661	4.83119	4.86472	4.81945	5.04721	5.90424	6.49058
11898_at	Ass1	argininosuccinate synthetase 1	11898	ENSMUSG00000076441	Mm.3217	NM_007494,NP_031520	P16460,Q3UJ34	3.60357	3.94052	3.61854	3.56198	3.43817	4.00756	3.35963	3.53424	3.39692	3.39577
11899_at	Astn1	astrotactin 1	11899	ENSMUSG00000026587	Mm.329586	NM_001205204,NM_007495,NP_001192133,NP_031521	Q3UHD7,Q61137	2.92452	2.90541	2.83611	2.81491	2.82762	3.01417	3.00666	2.93532	2.94341	3.2429
11905_at	Serpinc1	serine (or cysteine) peptidase inhibitor, clade C (antithrombin), member 1	11905	ENSMUSG00000026715	Mm.260770	NM_080844,NP_543120	P32261,Q543J5	2.77318	2.81354	3.14923	2.70683	2.80498	2.90189	2.76212	2.7588	3.19209	3.12266
11906_at	Zfhx3	zinc finger homeobox 3	11906	ENSMUSG00000038872	Mm.416972,Mm.477670	NM_007496,NP_031522	E9QMD3	3.93544	4.14748	3.6905	4.27655	4.09924	4.1162	4.14665	4.10806	4.09206	3.81115
11907_at	Ate1	arginyltransferase 1	11907	ENSMUSG00000030850	Mm.216321	NM_001029895,NM_001136054,NM_001271343,NM_013799,NP_001025066,NP_001129526,NP_001258272,NP_038827	J3QNU1,Q4FCQ6,Q4FCQ7,Q80YP1,Q8BP95,Q9Z2A5	5.32423	5.37187	5.3041	5.52556	5.56864	5.13341	5.42029	5.60271	5.30556	5.36053
11908_at	Atf1	activating transcription factor 1	11908	ENSMUSG00000023027	Mm.676	NM_007497,NP_031523	P81269,Q9CWS2	7.09382	6.54282	6.64754	7.19737	6.76257	6.63062	6.42461	6.48769	6.47258	6.70224
11909_at	Atf2	activating transcription factor 2	11909	ENSMUSG00000027104	Mm.209903	NM_001025093,NM_009715,NP_001020264,NP_033845	P16951,Q543G2,Q640L6,Q68FE3	7.50619	7.22116	7.21811	7.49894	7.40068	7.40299	7.29419	7.30814	7.57566	7.34368
11910_at	Atf3	activating transcription factor 3	11910	ENSMUSG00000026628	Mm.2706	NM_007498,NP_031524	Q4FJW1,Q60765	5.34639	4.61807	4.46144	5.04436	4.40805	5.95487	6.11784	6.0221	6.22909	6.90571
11911_at	Atf4	activating transcription factor 4	11911	ENSMUSG00000042406	Mm.641	NM_009716,NP_033846	Q06507,Q8CF69	5.81219	5.69163	5.48483	6.12759	5.7962	5.8927	5.57888	5.86723	5.67274	5.58979
11920_at	Atm	ataxia telangiectasia mutated homolog (human)	11920	ENSMUSG00000034218	Mm.5088	NM_007499,NP_031525	Q62388	3.54281	3.53106	3.16701	3.52306	3.77773	3.26565	3.63009	3.48397	3.61043	3.31565
11921_at	Atoh1	atonal homolog 1 (Drosophila)	11921	ENSMUSG00000073043	Mm.57229	NM_007500,NP_031526	P48985	3.81898	6.27569	6.27131	3.29363	6.44064	5.58274	5.81819	5.79738	6.42729	6.65709
11922_at	Neurod6	neurogenic differentiation 6	11922	ENSMUSG00000037984	Mm.5106	NM_009717,NP_033847	P48986,Q3UN97,Q5M8T7	2.46309	1.88819	2.26867	1.96518	1.79433	1.92272	2.11855	1.91374	2.18625	2.025
11923_at	Neurod4	neurogenic differentiation 4	11923	ENSMUSG00000048015	Mm.10695	NM_007501,NP_031527	O09105,Q545C0	2.56793	2.11617	2.25858	2.10597	2.24007	2.10253	2.11492	1.93567	2.13632	2.18049
11924_at	Neurog2	neurogenin 2	11924	ENSMUSG00000027967	Mm.42017	NM_009718,NP_033848	P70447,Q6GTH9	2.74358	2.95979	2.90831	2.81276	2.80773	2.95979	2.83441	2.96302	2.8971	3.05374
11925_at	Neurog3	neurogenin 3	11925	ENSMUSG00000044312	Mm.57236	NM_009719,NP_033849	P70661,Q548G3	2.47498	3.91378	3.22	2.58235	3.61793	2.6846	2.73567	2.83312	3.51834	3.05027
11927_at	Atox1	ATX1 (antioxidant protein 1) homolog 1 (yeast)	11927	ENSMUSG00000018585	Mm.217759	NM_009720,NP_033850	O08997	5.93651	5.87627	5.91896	5.84925	6.01286	6.13478	5.12132	5.55709	5.56089	5.82571
11928_at	Atp1a1	ATPase, Na+/K+ transporting, alpha 1 polypeptide	11928	ENSMUSG00000033161	Mm.280103	NM_144900,NP_659149	Q8VDN2	11.2772	11.2689	11.1763	11.4005	11.2078	11.31	11.4772	11.506	11.711	11.5845
11931_at	Atp1b1	ATPase, Na+/K+ transporting, beta 1 polypeptide	11931	ENSMUSG00000026576	Mm.4550	NM_009721,NP_033851	P14094,Q545P0	11.1911	11.0826	11.2331	11.2075	11.1573	11.2128	11.3997	11.3441	11.3648	11.3069
11932_at	Atp1b2	ATPase, Na+/K+ transporting, beta 2 polypeptide	11932	ENSMUSG00000041329	Mm.235204	NM_013415,NP_038201	P14231,Q3UR55	2.75239	2.62656	2.90327	2.70021	2.71265	2.62601	2.39846	2.4622	2.58447	2.869
11933_at	Atp1b3	ATPase, Na+/K+ transporting, beta 3 polypeptide	11933	ENSMUSG00000032412	Mm.424	NM_007502,NP_031528	P97370,Q544Q7	7.67572	7.97018	7.64571	7.95715	8.04184	7.2901	7.79793	7.74072	7.00889	7.16738
11936_at	Fxyd2	FXYD domain-containing ion transport regulator 2	11936	ENSMUSG00000059412	Mm.22742	NM_007503,NM_052823,NP_031529,NP_439888,NR_028499	Q04646,Q6ITT1,Q6ITT2	3.03761	2.84002	2.86005	2.73445	2.72105	3.04806	2.94488	2.8456	2.89446	2.85939
11937_at	Atp2a1	ATPase, Ca++ transporting, cardiac muscle, fast twitch 1	11937	ENSMUSG00000030730	Mm.35134	NM_007504,NP_031530	Q8R429	3.16766	2.7874	2.74225	2.54823	2.71724	2.84585	2.90307	2.76046	2.87875	2.64766
11938_at	Atp2a2	ATPase, Ca++ transporting, cardiac muscle, slow twitch 2	11938	ENSMUSG00000029467	Mm.227583	NM_001110140,NM_009722,NP_001103610,NP_033852,NR_027838	O55143,Q5DTI2	9.662	9.96194	9.56391	9.57067	9.68895	9.66875	9.96117	9.68402	9.55347	9.25451
11941_at	Atp2b2	ATPase, Ca++ transporting, plasma membrane 2	11941	ENSMUSG00000030302	Mm.321755,Mm.443564	NM_001036684,NM_009723,NP_001031761,NP_033853	Q3UHH0,Q3UHJ3,Q9R0K7	2.8498	2.95947	2.94462	2.57894	2.72577	2.75174	2.57164	2.78965	3.01848	2.67754
11944_at	Atp4a	ATPase, H+/K+ exchanging, gastric, alpha polypeptide	11944	ENSMUSG00000005553	Mm.12821	NM_018731,NP_061201	Q91WH7	2.90971	2.87969	3.26125	2.7779	2.66821	2.83113	2.83435	2.89337	2.87165	2.88889
11945_at	Atp4b	ATPase, H+/K+ exchanging, beta polypeptide	11945	ENSMUSG00000031449	Mm.154039	NM_009724,NP_033854	P50992,Q0VBB6	2.95044	2.89487	2.88818	2.86225	2.76156	3.01139	2.77108	2.75084	2.8901	2.84239
11946_at	Atp5a1	ATP synthase, H+ transporting, mitochondrial F1 complex, alpha subunit 1	11946	ENSMUSG00000025428	Mm.276137	NM_007505,NP_031531	Q03265	10.6497	10.6815	10.6128	10.6051	10.5109	10.3179	10.3864	10.5484	10.4879	10.4719
11947_at	Atp5b	ATP synthase, H+ transporting mitochondrial F1 complex, beta subunit	11947	ENSMUSG00000025393	Mm.238973	NM_016774,NP_058054	P56480	11.8397	12.1357	12.0707	11.9081	12.1149	11.8252	11.927	11.9033	11.8137	11.7371
11949_at	Atp5c1	ATP synthase, H+ transporting, mitochondrial F1 complex, gamma polypeptide 1	11949	ENSMUSG00000025781	Mm.12677	NM_001112738,NM_020615,NP_001106209,NP_065640	Q3UD06,Q8C2Q8,Q91VR2	10.1064	10.2395	10.1537	10.1174	10.1229	9.99558	10.0183	10.2389	10.0707	10.1918
11950_at	Atp5f1	ATP synthase, H+ transporting, mitochondrial F0 complex, subunit B1	11950	ENSMUSG00000000563	Mm.251152	NM_009725,NP_033855	Q5I0W0,Q9CQQ7	8.8262	8.4739	8.381	8.52318	8.61758	8.5922	8.47103	8.77303	8.68641	8.66516
11957_at	Atp5j	ATP synthase, H+ transporting, mitochondrial F0 complex, subunit F	11957	ENSMUSG00000022890	Mm.353	NM_016755,NP_058035	P97450	10.024	10.1308	10.2415	10.122	10.4165	10.1235	10.2329	10.2897	9.98841	9.93204
11958_at	Atp5k	ATP synthase, H+ transporting, mitochondrial F1F0 complex, subunit e	11958	ENSMUSG00000050856	Mm.136093	NM_007507,NP_031533	Q06185	5.6213	5.83368	6.03968	5.53703	5.8688	6.43575	5.23067	5.5967	6.46406	6.24552
11964_at	Atp6v1a	ATPase, H+ transporting, lysosomal V1 subunit A	11964	ENSMUSG00000052459	Mm.217787	NM_007508,NP_031534	P50516	6.88502	7.38442	6.88717	6.7448	7.04755	6.87199	7.38486	7.45863	6.69465	7.06201
11966_at	Atp6v1b2	ATPase, H+ transporting, lysosomal V1 subunit B2	11966	ENSMUSG00000006273	Mm.249096	NM_007509,NP_031535	P62814	8.43726	8.17054	7.91693	8.60762	8.25315	8.11581	8.63924	8.8283	8.39572	8.16993
11972_at	Atp6v0d1	ATPase, H+ transporting, lysosomal V0 subunit D1	11972	ENSMUSG00000013160	Mm.17708	NM_013477,NP_038505	P51863	7.65927	7.45449	7.03292	7.56915	7.32992	7.17929	7.43319	7.73475	7.1092	7.16823
11973_at	Atp6v1e1	ATPase, H+ transporting, lysosomal V1 subunit E1	11973	ENSMUSG00000019210	Mm.29045	NM_007510,NP_031536	P50518	6.4134	6.49443	6.2531	6.68426	6.66736	6.58993	6.32686	6.92847	6.81265	6.93154
11974_at	Atp6v0e	ATPase, H+ transporting, lysosomal V0 subunit E	11974	ENSMUSG00000015575	Mm.22602	NM_025272,NP_079548	Q9CQD8	7.66682	8.12748	8.06242	7.78985	8.34505	8.10744	8.14008	8.62956	8.02569	8.09631
11975_at	Atp6v0a1	ATPase, H+ transporting, lysosomal V0 subunit A1	11975	ENSMUSG00000019302	Mm.340818,Mm.475829	NM_001243049,NM_001243050,NM_001243051,NM_016920,NP_001229978,NP_001229979,NP_001229980,NP_058616	Q3TXT5,Q3TY98,Q9Z1G4	8.47152	8.41472	8.11768	8.50455	8.22194	8.49682	8.77327	8.69684	8.28315	8.00283
11977_at	Atp7a	ATPase, Cu++ transporting, alpha polypeptide	11977	ENSMUSG00000033792	Mm.254297	NM_001109757,NM_009726,NP_001103227,NP_033856	A2AG68,Q64430	5.83686	6.55536	6.32508	5.93752	6.46953	6.5997	7.49469	7.1472	6.21111	6.56381
11979_at	Atp7b	ATPase, Cu++ transporting, beta polypeptide	11979	ENSMUSG00000006567	Mm.87854	NM_007511,NP_031537	Q64446	6.17672	5.60083	5.92375	6.08551	5.75662	5.32398	5.28261	5.82631	5.36557	5.8332
11980_at	Atp8a1	ATPase, aminophospholipid transporter (APLT), class I, type 8A, member 1	11980	ENSMUSG00000037685	Mm.153230	NM_001038999,NM_009727,NP_001034088,NP_033857	P70704,Q3U9N5,Q8BR88	8.25003	7.5304	7.15962	8.36151	7.62524	7.71808	7.81385	7.66744	7.58302	7.69654
11981_at	Atp9a	ATPase, class II, type 9A	11981	ENSMUSG00000027546	Mm.330819	NM_015731,NP_056546	O70228	7.84654	8.06555	7.91868	8.10362	7.87626	7.53721	8.3279	8.2377	7.98434	8.11143
11982_at	Atp10a	ATPase, class V, type 10A	11982	ENSMUSG00000025324	Mm.135129	NM_009728,NP_033858	O54827,Q3V1Y7,Q6A046	2.76198	2.7942	2.71588	2.75562	2.79626	2.85794	3.41395	3.31643	2.68461	2.88813
11983_at	Atpif1	ATPase inhibitory factor 1	11983	ENSMUSG00000054428	Mm.2171	NM_007512,NP_031538	O35143	11.4877	11.7649	12.0268	11.5776	11.9388	12.0764	11.6118	11.6687	11.9514	11.6601
11987_at	Slc7a1	solute carrier family 7 (cationic amino acid transporter, y+ system), member 1	11987	ENSMUSG00000041313	Mm.275489	NM_007513,NP_031539	Q09143,Q3UGD6	7.23002	7.07224	6.65834	6.84055	7.15456	6.7577	7.04049	6.63039	6.41661	6.37647
11988_at	Slc7a2	solute carrier family 7 (cationic amino acid transporter, y+ system), member 2	11988	ENSMUSG00000031596	Mm.4676	NM_001044740,NM_007514,NP_001038205,NP_031540	P18581	2.79076	2.6291	2.8346	2.88517	2.77584	2.70819	2.61763	2.61257	2.69937	2.84668
11989_at	Slc7a3	solute carrier family 7 (cationic amino acid transporter, y+ system), member 3	11989	ENSMUSG00000031297	Mm.5140	NM_007515,NP_031541	P70423	2.34992	2.50709	2.71733	2.5115	2.4333	2.56534	2.32574	2.23207	2.41761	2.60664
11990_at	Atrn	attractin	11990	ENSMUSG00000027312	Mm.119936	NM_009730,NP_033860	Q9WU60	6.91967	7.24709	7.05551	7.08308	6.70386	7.18929	8.02152	7.49628	6.45641	6.32235
11991_at	Hnrnpd	heterogeneous nuclear ribonucleoprotein D	11991	ENSMUSG00000000568	Mm.150231	NM_001077265,NM_001077266,NM_001077267,NM_007516,NP_001070733,NP_001070734,NP_001070735,NP_031542	G3X9W0,G5E8G0,Q60668	8.1853	7.77736	7.82117	8.43213	7.69859	7.69652	7.64418	7.71089	7.65242	7.20807
11992_at	Auh	AU RNA binding protein/enoyl-coenzyme A hydratase	11992	ENSMUSG00000021460	Mm.252034	NM_016709,NP_057918	Q9JLZ3	5.72987	5.62428	5.27594	5.74975	5.525	4.94515	4.81101	4.96039	4.90924	5.19746
11993_at	Aup1	ancient ubiquitous protein 1	11993	ENSMUSG00000068328	Mm.386752	NM_001025446,NM_007517,NP_031543	Q3TBX5,Q3U3K9	9.40142	9.38264	9.36152	9.21621	9.39822	9.1185	9.1674	9.10487	8.85846	8.96621
11994_at	Pcdh15	protocadherin 15	11994	ENSMUSG00000052613	Mm.338933,Mm.490709	NM_001142735,NM_001142736,NM_001142737,NM_001142738,NM_001142739,NM_001142740,NM_001142741,NM_001142742,NM_001142743,NM_001142746,NM_001142747,NM_001142748,NM_001142760,NM_023115,NP_001136207,NP_001136208,NP_001136209,NP_001136210,NP_001136211,NP_001136212,NP_001136213,NP_001136214,NP_001136215,NP_001136218,NP_001136219,NP_001136220,NP_001136232,NP_075604	E9Q7D7,E9Q7R2,F6R5Z7,F6RBV2,F6WUN7,F6Y0A5,F6YP25,F7ASH0,F7D5J8,F7DFU0,F8VQ61,H3BKS0,Q0ZM16,Q0ZM19,Q0ZM20,Q0ZM27,Q0ZM28,Q0ZM29,Q0ZM30,Q0ZM31,Q0ZM32,Q0ZM33,Q0ZM35,Q0ZM37,Q3UTS7,Q99PJ1	2.84972	2.41377	2.68299	2.5001	2.37428	2.41609	2.51032	2.56318	2.51887	2.49914
11997_at	Akr1b7	aldo-keto reductase family 1, member B7	11997	ENSMUSG00000052131	Mm.482073	NM_009731,NP_033861	P21300,Q5M9J9	8.08183	5.8895	6.63755	8.15691	5.94399	7.07754	6.72025	7.68646	7.94831	8.27033
11998_at	Avp	arginine vasopressin	11998	ENSMUSG00000037727	Mm.6190	NM_009732,NP_033862	P35455,Q3UUQ5	5.52563	4.57743	4.8514	4.40347	4.60758	4.94021	4.61233	4.73556	4.52227	4.72504
12000_at	Avpr2	arginine vasopressin receptor 2	12000	ENSMUSG00000031390	Mm.383171	NM_001276298,NM_001276299,NM_019404,NP_001263227,NP_001263228,NP_062277	O88721,Q3SWS1	2.52474	2.45974	2.67163	2.30088	2.1307	2.54478	2.36682	2.29438	2.41085	2.31914
12005_at	Axin1	axin 1	12005	ENSMUSG00000024182	Mm.23684	NM_001159598,NM_009733,NP_001153070,NP_033863	E9QMJ8,O35625,Q14DJ8	5.73386	5.10431	5.16865	5.86863	4.98997	4.84007	5.21705	5.27757	5.16126	5.41413
12006_at	Axin2	axin2	12006	ENSMUSG00000000142	Mm.71710	NM_015732,NP_056547	O88566,Q3UQK5	4.91793	5.90537	6.25272	5.44466	6.30834	6.28365	6.53718	6.09492	5.6382	4.548
12007_at	Azgp1	alpha-2-glycoprotein 1, zinc	12007	ENSMUSG00000037053	Mm.30061	NM_013478,NP_038506	Q64726	2.65838	2.20115	2.58509	2.40099	2.40764	2.43429	2.46416	2.27357	2.25241	2.36564
12009_at	Azi1	5-azacytidine induced gene 1	12009	ENSMUSG00000039781	Mm.2556	NM_009734,NP_033864	B1AXI9,Q62036	2.92387	3.24688	3.13396	3.08613	3.15483	3.21445	3.04926	2.88087	3.31093	3.12245
12010_at	B2m	beta-2 microglobulin	12010	ENSMUSG00000060802	Mm.163	NM_009735,NP_033865	P01887	11.428	11.3762	11.3137	11.2594	11.4681	11.8272	11.7746	11.6785	11.3927	11.5455
12012_at	Baat	bile acid-Coenzyme A: amino acid N-acyltransferase	12012	ENSMUSG00000039653	Mm.2859	NM_007519,NP_031545	Q91X34	2.89321	2.68301	2.73326	2.71414	2.67461	2.87592	2.4619	2.67809	3.01435	2.86987
12013_at	Bach1	BTB and CNC homology 1	12013	ENSMUSG00000025612	Mm.26147	NM_007520,NP_031546	P97302,Q3URL4,Q3US24	7.05045	6.67635	6.48421	6.73387	6.60276	7.08059	6.80666	6.90212	6.98061	7.22384
12014_at	Bach2	BTB and CNC homology 2	12014	ENSMUSG00000040270	Mm.431426	NM_001109661,NM_007521,NP_001103131	A2ANU8,A2RRI0	3.6492	2.71818	2.7383	4.10575	3.0417	2.98039	3.24143	3.08286	2.77279	2.86917
12015_at	Bad	BCL2-associated agonist of cell death	12015	ENSMUSG00000024959	Mm.4387	NM_007522,NP_031548	Q61337	4.01298	4.33226	4.12444	3.67937	3.70312	4.12422	3.65932	4.0526	4.38225	4.60449
12017_at	Bag1	BCL2-associated athanogene 1	12017	ENSMUSG00000028416	Mm.688	NM_001171739,NM_009736,NP_001165210,NP_033866	Q60739,Q9CUY1	6.77532	7.26187	6.94375	7.32349	7.08588	6.48466	6.98909	7.35278	7.23306	6.74542
12018_at	Bak1	BCL2-antagonist/killer 1	12018	ENSMUSG00000057789	Mm.2443	NM_007523,NP_031549	E9QM21	7.53478	8.4585	8.33562	8.02267	8.53659	8.52625	8.38924	8.40269	8.01044	7.9572
12020_at	Nkx3-2	NK3 homeobox 2	12020	ENSMUSG00000049691	Mm.2530	NM_007524,NP_031550	P97503	3.03376	3.42261	3.16544	2.65777	2.70035	2.92353	2.68695	2.6897	3.27163	2.88653
12021_at	Bard1	BRCA1 associated RING domain 1	12021	ENSMUSG00000026196	Mm.10764,Mm.490738	NM_007525,NP_031551	O70445	3.52127	3.37613	3.30231	3.36652	3.63868	3.46783	3.4941	3.35445	3.3467	3.08525
12022_at	Barx1	BarH-like homeobox 1	12022	ENSMUSG00000021381	Mm.42241	NM_007526,NP_031552	Q9ER42	3.30367	3.53309	3.16099	3.26313	3.37705	3.32624	3.6219	3.43094	3.44711	3.31757
12023_at	Barx2	BarH-like homeobox 2	12023	ENSMUSG00000032033	Mm.261044	NM_013800,NP_038828	O08686	4.09416	4.44733	4.57818	4.25909	4.3328	4.98966	5.15507	5.5678	6.12578	5.05661
12028_at	Bax	BCL2-associated X protein	12028	ENSMUSG00000003873	Mm.19904	NM_007527,NP_031553	Q07813,Q544Z6	4.82991	4.70872	4.76961	5.43511	4.79718	4.24905	4.68256	4.78875	4.44801	4.50514
12029_at	Bcl6b	B cell CLL/lymphoma 6, member B	12029	ENSMUSG00000000317	Mm.12930	NM_007528,NP_031554	O88282,Q5BKP3	2.75332	2.74266	2.60252	2.3363	2.65757	2.83821	2.54249	2.65483	2.94254	2.48502
12032_at	Bcan	brevican	12032	ENSMUSG00000004892	Mm.4598	NM_001109758,NM_007529,NP_001103228,NP_031555	Q3TSQ8,Q61361	2.37691	2.43396	2.64576	2.41844	2.41486	2.46911	2.45871	2.13556	2.58419	2.57893
12033_at	Bcap29	B cell receptor associated protein 29	12033	ENSMUSG00000020650	Mm.242379	NM_001164090,NM_007530,NP_001157562,NP_031556	Q542A1,Q61334	7.01527	6.36208	6.38008	6.85737	6.93664	6.03564	6.64228	6.46981	4.99794	5.17517
12034_at	Phb2	prohibitin 2	12034	ENSMUSG00000004264	Mm.36241	NM_007531,NP_031557	O35129,Q3V235	10.3631	10.3013	10.2712	10.292	10.4465	9.67844	10.001	10.0446	9.5268	9.47284
12035_at	Bcat1	branched chain aminotransferase 1, cytosolic	12035	ENSMUSG00000030268	Mm.4606	NM_001024468,NM_007532,NP_001019639,NP_031558	P24288,Q3TJN1,Q8CBC8	2.63894	2.63255	2.63467	2.55252	2.6567	2.70029	3.02721	2.78383	2.63824	2.58214
12036_at	Bcat2	branched chain aminotransferase 2, mitochondrial	12036	ENSMUSG00000030826	Mm.24210	NM_001243052,NM_001243053,NM_009737,NP_001229981,NP_001229982,NP_033867	O35855,O88374,Q3ULU3	4.54476	5.07397	5.10592	4.7992	5.09797	4.50958	4.67533	4.57174	5.00237	4.7124
12038_at	Bche	butyrylcholinesterase	12038	ENSMUSG00000027792	Mm.250719	NM_009738,NP_033868	Q03311	8.38351	8.72542	8.85258	8.6781	8.5958	6.65085	7.01077	7.65041	8.4292	9.29837
12039_at	Bckdha	branched chain ketoacid dehydrogenase E1, alpha polypeptide	12039	ENSMUSG00000060376	Mm.25848	NM_007533,NP_031559	Q3U3J1	5.52984	4.25963	4.00653	5.31954	4.63463	4.17562	4.79371	4.50327	4.45512	4.84274
12040_at	Bckdhb	branched chain ketoacid dehydrogenase E1, beta polypeptide	12040	ENSMUSG00000032263	Mm.12819	NM_199195,NP_954665	Q6P3A8	4.0261	3.81146	3.91559	4.22551	3.82039	3.96195	3.9156	3.97827	4.45136	4.48786
12041_at	Bckdk	branched chain ketoacid dehydrogenase kinase	12041	ENSMUSG00000030802	Mm.425495	NM_009739,NP_033869	O55028,Q3UCB5	6.86616	6.75131	6.69393	6.77989	6.97494	6.48505	6.32625	6.60666	6.27643	6.14515
12042_at	Bcl10	B cell leukemia/lymphoma 10	12042	ENSMUSG00000028191	Mm.239141	NM_009740,NP_033870	B7ZWE5,Q9Z0H7	6.6376	7.01937	6.55704	6.96043	6.88219	6.50386	6.91775	7.16701	7.09499	6.79489
12043_at	Bcl2	B cell leukemia/lymphoma 2	12043	ENSMUSG00000057329	Mm.257460	NM_009741,NM_177410,NP_033871,NP_803129	P10417,Q6NTH7,Q8BQK4	5.78747	5.71092	5.66937	5.50557	5.81051	5.66883	5.62614	5.21007	5.81889	6.379
12046_at	Bcl2a1c	B cell leukemia/lymphoma 2 related protein A1c	12046	ENSMUSG00000053820	Mm.378887	NM_007535,NP_031561	Q0P538	2.45304	2.07064	1.77698	2.2158	2.09004	2.1675	2.20329	2.25413	2.18082	2.1839
12048_at	Bcl2l1	BCL2-like 1	12048	ENSMUSG00000007659	Mm.238213	NM_009743,NP_033873	Q5HZH3,Q64373	7.19822	6.10612	6.39238	7.2613	6.18214	6.69091	6.86148	6.55569	6.6419	6.62798
12049_at	Bcl2l10	Bcl2-like 10	12049	ENSMUSG00000032191	Mm.25988	NM_013479,NP_038507	Q9Z0F3	2.56858	2.27844	2.50332	2.21751	2.30321	2.54517	2.21283	2.19693	2.17407	2.39788
12050_at	Bcl2l2	BCL2-like 2	12050	ENSMUSG00000089682	Mm.397611,Mm.6967	NM_007537,NP_031563	P70345	3.87993	3.85362	3.61051	3.8861	3.67995	4.21701	3.40966	3.57702	3.91361	3.99624
12051_at	Bcl3	B cell leukemia/lymphoma 3	12051	ENSMUSG00000053175	Mm.439658	NM_033601,NP_291079	Q9Z2F6	6.20847	7.34638	6.91041	6.4011	7.70508	7.98279	8.26295	7.56153	7.00016	6.90158
12053_at	Bcl6	B cell leukemia/lymphoma 6	12053	ENSMUSG00000022508	Mm.347398	NM_009744,NP_033874	P41183,Q544F9	3.70855	4.47072	4.58245	3.7091	4.66949	5.00596	5.0782	4.95698	5.38763	5.77845
12054_at	Bcl7b	B cell CLL/lymphoma 7B	12054	ENSMUSG00000029681	Mm.405834	NM_009745,NP_033875	Q921K9	6.91466	6.07502	6.28329	6.88573	6.3207	6.55896	6.0684	6.36404	6.40819	6.43399
12055_at	Bcl7c	B cell CLL/lymphoma 7C	12055	ENSMUSG00000030814	Mm.89667	NM_009746,NP_033876	O08664	4.3642	4.74133	4.77322	4.85743	5.00752	4.55337	4.49115	4.37674	4.21007	4.20426
12057_at	Opn1sw	opsin 1 (cone pigments), short-wave-sensitive (color blindness, tritan)	12057	ENSMUSG00000058831	Mm.56987	NM_007538,NP_031564	P51491	2.23131	2.57443	2.65119	2.32684	2.21873	2.33771	2.31832	2.28957	2.45215	2.25314
12061_at	Bdkrb1	bradykinin receptor, beta 1	12061	ENSMUSG00000041347	Mm.377078	NM_007539,NP_031565	Q0VBD7,Q61125	3.15124	2.77008	3.35158	2.91066	2.90723	3.00788	3.16844	2.91456	2.83262	2.96069
12062_at	Bdkrb2	bradykinin receptor, beta 2	12062	ENSMUSG00000021070	Mm.390475	NM_009747,NP_033877	P32299	2.80662	2.791	3.02064	2.84378	2.91235	2.97247	2.95339	2.69725	2.91901	2.83348
12064_at	Bdnf	brain derived neurotrophic factor	12064	ENSMUSG00000048482	Mm.1442	NM_001048139,NM_001048141,NM_001048142,NM_007540,NP_001041604,NP_001041606,NP_001041607,NP_031566	A2AII2,P21237,Q541P3	2.58844	2.54326	2.5166	2.53355	2.37917	2.42769	2.406	2.43957	2.49315	2.48491
12068_at	Bet1	blocked early in transport 1 homolog (S. cerevisiae)	12068	ENSMUSG00000032757	Mm.286457	NM_009748,NP_033878	O35623	4.80305	5.3849	5.37855	5.02413	5.20779	4.81112	5.02676	5.52849	6.21379	6.01532
12069_at	Bex2	brain expressed X-linked 2	12069	ENSMUSG00000042750	Mm.94160	NM_009749,NP_033879	Q9WTZ8	2.30391	2.2455	2.30356	2.23048	2.3577	2.52028	2.25736	2.20553	2.23002	2.24265
12070_at	Ngfrap1	nerve growth factor receptor (TNFRSF16) associated protein 1	12070	ENSMUSG00000046432	Mm.90787	NM_001110233,NM_001110234,NM_009750,NP_001103703,NP_001103704,NP_033880	Q9WTZ9	5.33345	5.62662	5.34804	5.20345	5.39849	5.28393	5.5321	5.37366	4.96232	4.49296
12075_at	Bfsp1	beaded filament structural protein 1, in lens-CP94	12075	ENSMUSG00000027420	Mm.275937	NM_009751,NP_033881	A2AMT1	4.01198	4.25859	3.92659	4.06323	3.88071	3.86522	3.74142	3.88815	3.9437	3.58277
[truncated: 19,208 more rows]
