# Supplementary material for: TGFβ pathway limits dedifferentiation following WNT and MAPK pathway activation to suppress intestinal tumourigenesis
Source: Cell Death Differ. 2017 Jun 16;24(10):1681–93. doi: 10.1038/cdd.2017.92 (PMC5596428; doi:10.1038/cdd.2017.92)
Supplement: Supplementary Dataset 3 [file cdd201792x11.xls]

## Sheet: Sheet1
ID	FC	logFC	AveExpr	t	P.Value	adj.P.Val	B	ENTREZID	SYMBOL	GENENAME	CHROMOSOME	ENSEMBL	ENZYME	UNIGENE	UNIPROT	BP	MF	CC	Start	Stop	KEGG	0112_OS(18)10_nu_N4_M_Vilard_112912_VDS.CEL	0112_OS(18)11_nu_M_N5_Vilard_111068_VDS.CEL	0112_OS(18)12_nu_M_N6_Vilard_122346_VDS.CEL	0112_OS(18)7_nu_N1_M_Vilard_112912_CDS.CEL	0112_OS(18)8_nu_N2_M_Vilard_111068_CDS.CEL	0112_OS(18)9_nu_N3_M_Vilard_122346_CDS.CEL
1447329_at	-9.76357	-3.28741	5.44306	-21.6466	1.46587e-08	0.000661122	9.02708	NA	NA	NA	NA	NA	NA	NA	NA				87837933	87863588		15.9019	12.6823	13.3817	125.327	157.7	127.09
1445494_at	-4.41829	-2.14349	6.07528	-15.1579	2.59352e-07	0.00261638	7.1365	NA	NA	NA	NA	NA	NA	NA	NA				87837933	87863588		37.5733	30.8591	28.4699	143.301	136.594	145.455
1459856_at	-3.60672	-1.85069	3.51493	-15.854	1.81067e-07	0.00261638	7.40163	NA	NA	NA	NA	NA	NA	NA	NA				87837933	87863588		5.72897	6.03461	6.30813	21.9378	21.3742	21.8213
1439656_at	-3.60526	-1.8501	6.82838	-14.947	2.90058e-07	0.00261638	7.05237	18472	Pafah1b1	platelet-activating factor acetylhydrolase, isoform 1b, subunit 1	11	ENSMUSG00000020745	3.1.1.47	Mm.397111	NA	///GO:0000226 microtubule cytoskeleton organization///GO:0001675 acrosome assembly///GO:0001764 neuron migration///GO:0001764 neuron migration///GO:0001764 neuron migration///GO:0030036 actin cytoskeleton organization///GO:0006810 transport///GO:0007049 cell cycle///GO:0007067 mitosis///GO:0007097 nuclear migration///GO:0007268 synaptic transmission///GO:0007275 multicellular organismal developme…	///GO:0005515 protein binding///GO:0008017 microtubule binding///GO:0008017 microtubule binding///GO:0016787 hydrolase activity///GO:0032403 protein complex binding///GO:0042803 protein homodimerization activity///GO:0045505 dynein intermediate chain binding///GO:0051219 phosphoprotein binding	///GO:0016020 membrane///GO:0005829 cytosol///GO:0005625 soluble fraction///GO:0005626 insoluble fraction///GO:0005634 nucleus///GO:0005635 nuclear envelope///GO:0005635 nuclear envelope///GO:0005737 cytoplasm///GO:0005737 cytoplasm///GO:0005813 centrosome///GO:0005856 cytoskeleton///GO:0005871 kinesin complex///GO:0005874 microtubule///GO:0005875 microtubule associated complex///GO:0015630 micro…	-74487451	-74537886	00565 Ether lipid metabolism /// 01100 Metabolic pathways ///	63.3837	57.8271	58.4959	228.216	221.004	199.204
1437883_s_at	-3.54945	-1.8276	4.66748	-14.9606	2.87959e-07	0.00261638	7.05786	72587	Pan3	PAN3 polyA specific ribonuclease subunit homolog (S. cerevisiae)	5	ENSMUSG00000029647	NA	NA	Q640Q5	///GO:0000184 nuclear-transcribed mRNA catabolic process, nonsense-mediated decay///GO:0006468 protein amino acid phosphorylation	///GO:0004672 protein kinase activity///GO:0005524 ATP binding	///GO:0005737 cytoplasm	148242155	148360077		14.163	13.7318	12.6193	50.7287	47.3098	45.7295
1447415_at	-8.40687	-3.07157	6.46412	-13.0773	8.38896e-07	0.0042183	6.21857	544971	Bdp1	B double prime 1, subunit of RNA polymerase III transcription initiation factor IIIB	13	ENSMUSG00000049658	NA	Mm.288546	Q571C7	///GO:0006350 transcription///GO:0006355 regulation of transcription, DNA-dependent///GO:0045449 regulation of transcription	///GO:0003677 DNA binding///GO:0030528 transcription regulator activity	///GO:0005634 nucleus///GO:0005634 nucleus	-100787948	-100874025		23.5537	31.8921	37.5825	344.75	233.692	208.201
1440552_at	-3.42202	-1.77485	5.82354	-13.33	7.20985e-07	0.0042183	6.34126	NA	NA	NA	NA	NA	NA	NA	NA				87837933	87863588		32.9251	30.7333	28.3542	115.391	104.506	95.3441
1447970_at	-3.39737	-1.76442	4.5357	-13.0716	8.4177e-07	0.0042183	6.21578	54364	Rpp30	ribonuclease P/MRP 30 subunit (human)	19	ENSMUSG00000024800	NA	Mm.277891	NA	///GO:0008033 tRNA processing///GO:0008150 biological_process	///GO:0003674 molecular_function///GO:0003824 catalytic activity///GO:0004526 ribonuclease P activity///GO:0004540 ribonuclease activity///GO:0016787 hydrolase activity	///GO:0005575 cellular_component///GO:0005634 nucleus	36158205	36179262		12.4974	11.9076	13.3901	48.2894	41.847	38.667
1446017_at	-3.10136	-1.6329	3.44425	-13.5559	6.31113e-07	0.0042183	6.44809	NA	NA	NA	NA	NA	NA	NA	NA				87837933	87863588		6.45264	5.9662	6.13347	20.5355	18.5432	18.4973
1431355_s_at	-5.12417	-2.35732	7.68047	-12.1752	1.47366e-06	0.00496081	5.75185	58800	Trpm7	transient receptor potential cation channel, subfamily M, member 7	2	ENSMUSG00000027365	NA	Mm.244705	NA	///GO:0006468 protein amino acid phosphorylation///GO:0006468 protein amino acid phosphorylation///GO:0006810 transport///GO:0006811 ion transport///GO:0006816 calcium ion transport///GO:0006816 calcium ion transport///GO:0006816 calcium ion transport///GO:0016340 calcium-dependent cell-matrix adhesion///GO:0031032 actomyosin structure organization///GO:0046777 protein amino acid autophosphorylat…	///GO:0000166 nucleotide binding///GO:0003779 actin binding///GO:0004672 protein kinase activity///GO:0004674 protein serine/threonine kinase activity///GO:0004872 receptor activity///GO:0005216 ion channel activity///GO:0005261 cation channel activity///GO:0005262 calcium channel activity///GO:0005262 calcium channel activity///GO:0005262 calcium channel activity///GO:0046872 metal ion binding//…	///GO:0005886 plasma membrane///GO:0001726 ruffle///GO:0016020 membrane///GO:0016021 integral to membrane///GO:0016021 integral to membrane	-126617293	-126701997		95.2961	110.813	70.4792	539.4	457.235	406.017
1428730_at	-4.51804	-2.1757	5.06768	-12.1842	1.46506e-06	0.00496081	5.75678	79264	Krit1	KRIT1, ankyrin repeat containing	5	ENSMUSG00000000600	NA	Mm.32368	NA	///GO:0050790 regulation of catalytic activity	///GO:0005083 small GTPase regulator activity///GO:0005488 binding	///GO:0016020 membrane///GO:0005856 cytoskeleton	3803164	3844515		17.1295	12.7808	17.9409	78.3469	77.2504	59.8519
1416225_at	4.09318	2.03322	7.56878	12.5549	1.15733e-06	0.00496081	5.95397	11522	Adh1	alcohol dehydrogenase 1 (class I)	3	ENSMUSG00000074207	1.1.1.1	NA	NA	///GO:0001523 retinoid metabolic process///GO:0008152 metabolic process///GO:0006068 ethanol catabolic process///GO:0006068 ethanol catabolic process///GO:0006069 ethanol oxidation///GO:0055114 oxidation reduction///GO:0032526 response to retinoic acid///GO:0033574 response to testosterone stimulus///GO:0042572 retinol metabolic process///GO:0042572 retinol metabolic process///GO:0042573 retinoic…	///GO:0004022 alcohol dehydrogenase (NAD) activity///GO:0004022 alcohol dehydrogenase (NAD) activity///GO:0004022 alcohol dehydrogenase (NAD) activity///GO:0004022 alcohol dehydrogenase (NAD) activity///GO:0004745 retinol dehydrogenase activity///GO:0046872 metal ion binding///GO:0016491 oxidoreductase activity///GO:0008144 drug binding///GO:0008270 zinc ion binding///GO:0035276 ethanol binding//…	///GO:0005622 intracellular///GO:0005739 mitochondrion///GO:0005829 cytosol///GO:0005625 soluble fraction///GO:0005737 cytoplasm	137940608	137953655	00010 Glycolysis / Gluconeogenesis /// 00071 Fatty acid metabolism /// 00350 Tyrosine metabolism /// 00830 Retinol metabolism /// 00980 Metabolism of xenobiotics by cytochrome P450 /// 00982 Drug metabolism - cytochrome P450 /// 01100 Metabolic pathways ///	331.146	477.198	358.643	97.8475	88.1332	95.8314
1429475_at	3.33485	1.73762	4.6271	12.1856	1.46381e-06	0.00496081	5.7575	NA	NA	NA	NA	NA	NA	NA	NA				87837933	87863588		41.5134	41.5053	53.3346	13.0453	13.477	14.0936
1432758_at	-2.90319	-1.53764	4.2511	-12.1072	1.53991e-06	0.00496081	5.71476	77082	2900011L18Rik	RIKEN cDNA 2900011L18 gene	13	NA	NA	NA	NA	///GO:0008150 biological_process	///GO:0003674 molecular_function	///GO:0005575 cellular_component	87837933	87863588		11.7948	10.7234	11.0355	29.3512	33.9128	34.3125
1455831_at	-4.61721	-2.20702	10.0083	-11.4897	2.32032e-06	0.00538019	5.36455	233908	Fus	fusion, derived from t(12;16) malignant liposarcoma (human)	7	ENSMUSG00000030795	NA	Mm.277680	NA	///GO:0045944 positive regulation of transcription from RNA polymerase II promoter	///GO:0003676 nucleic acid binding///GO:0003677 DNA binding///GO:0003723 RNA binding///GO:0046872 metal ion binding///GO:0008270 zinc ion binding///GO:0016563 transcription activator activity	///GO:0005622 intracellular///GO:0005634 nucleus///GO:0005634 nucleus///GO:0005737 cytoplasm	135110992	135125545		520.872	442.582	477.649	2953.05	2016.75	1819.92
1455913_x_at	3.66893	1.87536	5.27789	11.5228	2.26882e-06	0.00538019	5.38392	22139	Ttr	transthyretin	18	ENSMUSG00000061808	NA	Mm.2108	NA	///GO:0006810 transport	///GO:0005179 hormone activity///GO:0015349 thyroid hormone transmembrane transporter activity///GO:0042562 hormone binding	///GO:0005576 extracellular region///GO:0005615 extracellular space	20823913	20832820		64.0085	91.4792	70.091	21.7338	18.5865	20.5718
1447483_s_at	-3.54686	-1.82654	7.51666	-11.8184	1.86092e-06	0.00538019	5.55399	72091	Snhg7	small nucleolar RNA host gene (non-protein coding) 7	2	NA	NA	Mm.27103	NA	///GO:0008150 biological_process	///GO:0003674 molecular_function	///GO:0005575 cellular_component	-26492696	-26495764		100.583	109.988	83.0959	385.736	344.748	308.456
1442824_at	-3.31756	-1.73012	6.83245	-11.7702	1.9215e-06	0.00538019	5.52663	399593	8030497I03Rik	RIKEN cDNA 8030497I03 gene	2	NA	NA	NA	NA	///GO:0008150 biological_process	///GO:0003674 molecular_function	///GO:0005575 cellular_component	87837933	87863588		52.4935	70.1593	66.512	198.328	218.606	206.301
1454608_x_at	3.22804	1.69066	7.07896	11.6577	2.07141e-06	0.00538019	5.46226	22139	Ttr	transthyretin	18	ENSMUSG00000061808	NA	Mm.2108	NA	///GO:0006810 transport	///GO:0005179 hormone activity///GO:0015349 thyroid hormone transmembrane transporter activity///GO:0042562 hormone binding	///GO:0005576 extracellular region///GO:0005615 extracellular space	20823913	20832820		235.499	286.999	212.067	77.9146	74.1918	73.7143
1430285_at	2.6852	1.42503	6.30183	11.4488	2.38584e-06	0.00538019	5.34047	100043766	Gm14057	Ppp1r14c pseudogene	2	NA	NA	Mm.271990	NA				-130627703	-130629837		126.602	128.165	133.16	49.9917	43.6413	51.1513
1446510_at	-3.89184	-1.96045	5.19696	-11.3213	2.60387e-06	0.00547183	5.26466	NA	NA	NA	NA	NA	NA	NA	NA				87837933	87863588		20.6727	19.9023	15.6238	87.5622	67.6832	63.9376
1454400_at	-2.67157	-1.41769	4.70864	-11.2854	2.66913e-06	0.00547183	5.24314	74046	4632432E15Rik	RIKEN cDNA 4632432E15 gene	3	NA	NA	NA	NA	///GO:0008150 biological_process	///GO:0003674 molecular_function	///GO:0005575 cellular_component	87837933	87863588		16.5599	14.5659	16.9738	41.5963	41.6136	45.1012
1451660_a_at	-4.09849	-2.03509	4.36496	-11.1709	2.88989e-06	0.00559346	5.17386	15414	Hoxb6	homeobox B6	11	ENSMUSG00000000690	NA	Mm.215	NA	///GO:0006350 transcription///GO:0006355 regulation of transcription, DNA-dependent///GO:0007275 multicellular organismal development///GO:0009952 anterior/posterior pattern formation///GO:0009952 anterior/posterior pattern formation///GO:0034101 erythrocyte homeostasis///GO:0045449 regulation of transcription///GO:0048704 embryonic skeletal system morphogenesis///GO:0048706 embryonic skeletal sy…	///GO:0003677 DNA binding///GO:0003700 sequence-specific DNA binding transcription factor activity///GO:0030528 transcription regulator activity///GO:0043565 sequence-specific DNA binding	///GO:0005634 nucleus	96160484	96162883		11.0491	10.4429	9.1383	54.1514	36.251	36.9792
1418754_at	2.75753	1.46338	6.12642	11.1286	2.9765e-06	0.00559346	5.14804	11514	Adcy8	adenylate cyclase 8	15	ENSMUSG00000022376	4.6.1.1	Mm.1425	Q3UUN2	///GO:0006171 cAMP biosynthetic process///GO:0006171 cAMP biosynthetic process///GO:0006171 cAMP biosynthetic process///GO:0007616 long-term memory///GO:0009190 cyclic nucleotide biosynthetic process///GO:0019933 cAMP-mediated signaling///GO:0023034 intracellular signaling pathway	///GO:0000166 nucleotide binding///GO:0004016 adenylate cyclase activity///GO:0004016 adenylate cyclase activity///GO:0046872 metal ion binding///GO:0005524 ATP binding///GO:0008294 calcium- and calmodulin-responsive adenylate cyclase activity///GO:0016829 lyase activity///GO:0016849 phosphorus-oxygen lyase activity	///GO:0016020 membrane///GO:0016021 integral to membrane///GO:0005624 membrane fraction	-64530596	-64753858	00230 Purine metabolism /// 04020 Calcium signaling pathway /// 04062 Chemokine signaling pathway /// 04114 Oocyte meiosis /// 04270 Vascular smooth muscle contraction /// 04540 Gap junction /// 04720 Long-term potentiation /// 04742 Taste transduction /// 04912 GnRH signaling pathway /// 04914 Progesterone-mediated oocyte maturation /// 04916 Melanogenesis /// 04970 Salivary secretion /// 04971 …	130.693	113.959	104.83	43.6196	41.0867	41.5472
1419477_at	-4.69992	-2.23264	4.35827	-10.2772	5.51446e-06	0.00569058	4.60051	93694	Clec2d	C-type lectin domain family 2, member d	6	ENSMUSG00000030157	NA	Mm.197536	Q91V08	///GO:0007165 signal transduction///GO:0006968 cellular defense response///GO:0042270 protection from natural killer cell mediated cytotoxicity///GO:0045671 negative regulation of osteoclast differentiation	///GO:0005515 protein binding///GO:0004872 receptor activity///GO:0004888 transmembrane receptor activity///GO:0005488 binding///GO:0005529 sugar binding///GO:0005529 sugar binding///GO:0046703 natural killer cell lectin-like receptor binding	///GO:0005886 plasma membrane///GO:0016020 membrane///GO:0016021 integral to membrane///GO:0005887 integral to plasma membrane///GO:0009897 external side of plasma membrane	129130639	129136552		11.323	7.65467	9.76982	45.9768	34.0645	56.1313
1459395_at	-4.61552	-2.20649	6.92434	-10.1233	6.19392e-06	0.00569058	4.4956	NA	NA	NA	NA	NA	NA	NA	NA				87837933	87863588		67.0174	54.9231	49.0941	334.281	275.998	192.583
1444541_at	-4.61406	-2.20604	8.60727	-9.76031	8.19761e-06	0.00569058	4.24041	NA	NA	NA	NA	NA	NA	NA	NA				87837933	87863588		156.452	154.514	247.549	1054.87	714.933	779.461
1422850_at	-4.47914	-2.16322	6.90388	-9.96906	6.96987e-06	0.00569058	4.3885	54196	Pabpn1	poly(A) binding protein, nuclear 1	14	NA	NA	Mm.7723	Q8CCS6	///GO:0006378 mRNA polyadenylation	///GO:0008143 poly(A) RNA binding	///GO:0005634 nucleus	55512979	55517764		71.1625	53.8125	47.3042	301.593	280.644	192.327
1436222_at	-4.21203	-2.07451	10.5003	-10.4479	4.85605e-06	0.00569058	4.7147	14455	Gas5	growth arrest specific 5	1	NA	NA	Mm.270065	NA				162965296	162968668		827.066	664.83	639.313	3936.69	2512.06	2656.29
1430177_at	-3.90602	-1.9657	6.62123	-9.78418	8.04571e-06	0.00569058	4.25754	22210	Ube2b	ubiquitin-conjugating enzyme E2B, RAD6 homology (S. cerevisiae)	11	ENSMUSG00000020390	6.3.2.19	NA	NA	///GO:0001701 in utero embryonic development///GO:0006281 DNA repair///GO:0006344 maintenance of chromatin silencing///GO:0006974 response to DNA damage stimulus///GO:0007283 spermatogenesis///GO:0007288 sperm axoneme assembly///GO:0010845 positive regulation of reciprocal meiotic recombination///GO:0031056 regulation of histone modification///GO:0033128 negative regulation of histone phosphoryla…	///GO:0000166 nucleotide binding///GO:0005515 protein binding///GO:0004842 ubiquitin-protein ligase activity///GO:0005524 ATP binding///GO:0016874 ligase activity///GO:0019787 small conjugating protein ligase activity	///GO:0005886 plasma membrane///GO:0000785 chromatin///GO:0000790 nuclear chromatin///GO:0001741 XY body///GO:0016020 membrane///GO:0005634 nucleus	-51798648	-51813968	04120 Ubiquitin mediated proteolysis ///	63.1156	46.5185	42.0921	242.776	178.826	169.641
1438249_at	-3.86139	-1.94912	6.61822	-9.95928	7.02261e-06	0.00569058	4.38164	252870	Usp7	ubiquitin specific peptidase 7	16	ENSMUSG00000022710	NA	Mm.295330	Q6A4J8	///GO:0006511 ubiquitin-dependent protein catabolic process///GO:0006917 induction of apoptosis///GO:0016579 protein deubiquitination///GO:0031647 regulation of protein stability	///GO:0008234 cysteine-type peptidase activity///GO:0004221 ubiquitin thiolesterase activity///GO:0008233 peptidase activity///GO:0004843 ubiquitin-specific protease activity///GO:0016787 hydrolase activity///GO:0042803 protein homodimerization activity	///GO:0005634 nucleus///GO:0005634 nucleus///GO:0005737 cytoplasm	-8688814	-8738435		60.5735	41.9556	49.166	235.864	194.716	156.641
1439863_at	-3.85551	-1.94692	6.55499	-10.0491	6.55437e-06	0.00569058	4.44434	22234	Ugcg	UDP-glucose ceramide glucosyltransferase	4	ENSMUSG00000028381	2.4.1.80	Mm.198803	O88693	///GO:0006629 lipid metabolic process///GO:0006665 sphingolipid metabolic process///GO:0008610 lipid biosynthetic process	///GO:0008120 ceramide glucosyltransferase activity///GO:0008120 ceramide glucosyltransferase activity///GO:0016740 transferase activity///GO:0016757 transferase activity, transferring glycosyl groups	///GO:0016020 membrane///GO:0016021 integral to membrane///GO:0005783 endoplasmic reticulum	59202421	59235705	00600 Sphingolipid metabolism /// 01100 Metabolic pathways ///	48.5624	44.5024	50.8091	213.967	215.769	136.313
1442547_at	-3.66455	-1.87364	5.89035	-9.63009	9.08454e-06	0.00569058	4.14614	NA	NA	NA	NA	NA	NA	NA	NA				87837933	87863588		36.9253	22.8235	35.3005	106.545	120.747	113.8
1456429_at	-3.6306	-1.86021	7.41029	-9.78886	8.01632e-06	0.00569058	4.26088	240354	Malt1	mucosa associated lymphoid tissue lymphoma translocation gene 1	18	ENSMUSG00000032688	3.4.22.-	Mm.132613	Q2TBA3	///GO:0001923 B-1 B cell differentiation///GO:0002237 response to molecule of bacterial origin///GO:0006915 apoptosis///GO:0006508 proteolysis///GO:0007249 I-kappaB kinase/NF-kappaB cascade///GO:0009620 response to fungus///GO:0042981 regulation of apoptosis///GO:0042098 T cell proliferation///GO:0042113 B cell activation///GO:0045087 innate immune response///GO:0050852 T cell receptor signaling …	///GO:0005515 protein binding///GO:0005515 protein binding///GO:0004197 cysteine-type endopeptidase activity///GO:0008233 peptidase activity///GO:0016787 hydrolase activity	///GO:0005829 cytosol///GO:0005634 nucleus///GO:0005737 cytoplasm	65590650	65638446	04660 T cell receptor signaling pathway /// 04662 B cell receptor signaling pathway ///	109.948	73.6059	87.921	388.112	316.934	276.823
1459737_s_at	3.55867	1.83134	6.45302	9.67546	8.76394e-06	0.00569058	4.17916	22139	Ttr	transthyretin	18	ENSMUSG00000061808	NA	Mm.2108	NA	///GO:0006810 transport	///GO:0005179 hormone activity///GO:0015349 thyroid hormone transmembrane transporter activity///GO:0042562 hormone binding	///GO:0005576 extracellular region///GO:0005615 extracellular space	20823913	20832820		166.522	191.646	141.455	56.4055	48.0226	36.9792
1440315_at	-3.53183	-1.82041	7.01851	-10.7483	3.89962e-06	0.00569058	4.91013	56758	Mbnl1	muscleblind-like 1 (Drosophila)	3	ENSMUSG00000027763	NA	Mm.255723	NA	///GO:0000381 regulation of alternative nuclear mRNA splicing, via spliceosome///GO:0001701 in utero embryonic development///GO:0006376 mRNA splice site selection///GO:0006397 mRNA processing///GO:0007399 nervous system development///GO:0007517 muscle organ development///GO:0007519 skeletal muscle tissue development///GO:0008380 RNA splicing///GO:0030326 embryonic limb morphogenesis///GO:0045445 …	///GO:0003676 nucleic acid binding///GO:0003723 RNA binding///GO:0046872 metal ion binding///GO:0008270 zinc ion binding	///GO:0005634 nucleus///GO:0005634 nucleus///GO:0005634 nucleus///GO:0005737 cytoplasm///GO:0005737 cytoplasm	60305173	60433670		74.1868	69.389	63.7864	308.19	219.299	214.037
1437658_a_at	-3.51623	-1.81403	8.51984	-10.1686	5.98476e-06	0.00569058	4.52667	NA	NA	NA	NA	NA	NA	NA	NA				87837933	87863588		201.597	200.027	185.993	901.413	605.921	596.979
1455087_at	-3.49729	-1.80624	8.58268	-9.63699	9.03493e-06	0.00569058	4.15118	52480	D7Ertd715e	DNA segment, Chr 7, ERATO Doi 715, expressed	7	NA	NA	Mm.133704	NA	///GO:0008150 biological_process	///GO:0003674 molecular_function	///GO:0005575 cellular_component	-67114463	-67119317		199.528	196.313	219.979	957.082	615.313	625.871
1443527_at	-3.45287	-1.78779	3.91155	-10.2249	5.73545e-06	0.00569058	4.5651	21749	Terf1	telomeric repeat binding factor 1	1	ENSMUSG00000025925	NA	Mm.4306	P70371	///GO:0007004 telomere maintenance via telomerase///GO:0007049 cell cycle///GO:0007067 mitosis///GO:0045449 regulation of transcription///GO:0051301 cell division	///GO:0005515 protein binding///GO:0005515 protein binding///GO:0003677 DNA binding///GO:0042162 telomeric DNA binding	///GO:0000781 chromosome, telomeric region///GO:0000783 nuclear telomere cap complex///GO:0000784 nuclear chromosome, telomeric region///GO:0005634 nucleus///GO:0005634 nucleus///GO:0005634 nucleus///GO:0005737 cytoplasm///GO:0005694 chromosome///GO:0005856 cytoskeleton	15795738	15833510		9.16059	6.49534	8.92658	24.1482	30.3711	29.8129
1455878_at	-3.38797	-1.76042	7.99478	-10.2765	5.51755e-06	0.00569058	4.60001	NA	NA	NA	NA	NA	NA	NA	NA				87837933	87863588		128.47	156.762	132.146	577.868	455.146	393.493
1438593_at	-3.3373	-1.73868	3.83804	-10.6827	4.08911e-06	0.00569058	4.86803	NA	NA	NA	NA	NA	NA	NA	NA				87837933	87863588		7.6561	7.52575	8.32619	32.3247	22.0788	24.9848
1456657_at	-3.26604	-1.70754	5.4692	-10.0807	6.39809e-06	0.00569058	4.46623	NA	NA	NA	NA	NA	NA	NA	NA				87837933	87863588		25.8925	28.4799	19.9728	91.4792	76.0434	73.7622
1453803_at	-3.26533	-1.70723	5.57565	-10.1162	6.22749e-06	0.00569058	4.49071	21841	Tia1	cytotoxic granule-associated RNA binding protein 1	6	ENSMUSG00000071337	NA	Mm.333219	NA	///GO:0006915 apoptosis///GO:0017148 negative regulation of translation///GO:0042036 negative regulation of cytokine biosynthetic process	///GO:0000166 nucleotide binding///GO:0003676 nucleic acid binding///GO:0003723 RNA binding///GO:0017091 AU-rich element binding	///GO:0005634 nucleus///GO:0005634 nucleus///GO:0005737 cytoplasm	86354212	86383399		33.2997	22.2018	24.8654	82.3323	91.4792	84.9792
1443657_at	-3.22621	-1.68984	5.53361	-9.83901	7.70853e-06	0.00569058	4.29668	229474	Fhdc1	FH2 domain containing 1	3	ENSMUSG00000041842	NA	NA	B9EHC4	///GO:0030036 actin cytoskeleton organization///GO:0008150 biological_process///GO:0016043 cellular component organization	///GO:0003674 molecular_function///GO:0003779 actin binding	///GO:0005575 cellular_component	-84247946	-84284351		32.0964	24.2032	22.0792	93.6825	75.8251	81.0811
1442836_at	-3.21515	-1.68489	4.38836	-9.66385	8.84472e-06	0.00569058	4.17073	65246	Xpo7	exportin 7	14	ENSMUSG00000022100	NA	Mm.152987	Q9EPK7	///GO:0006810 transport///GO:0006886 intracellular protein transport///GO:0006913 nucleocytoplasmic transport///GO:0015031 protein transport///GO:0051028 mRNA transport///GO:0055085 transmembrane transport	///GO:0005488 binding///GO:0008536 Ran GTPase binding///GO:0008565 protein transporter activity	///GO:0005575 cellular_component///GO:0005634 nucleus///GO:0005643 nuclear pore///GO:0005737 cytoplasm	-71054052	-71166435		13.323	9.13174	13.0956	36.3391	41.265	35.3125
1444353_at	-3.1648	-1.66211	7.03292	-9.78429	8.04501e-06	0.00569058	4.25762	320771	C030040A22Rik	RIKEN cDNA C030040A22 gene	7	NA	NA	Mm.447543	NA	///GO:0008150 biological_process	///GO:0003674 molecular_function	///GO:0005575 cellular_component	87837933	87863588		71.8644	76.4266	72.6236	282.633	184.479	242.496
1443625_at	-3.12573	-1.64419	5.54121	-9.72038	8.45889e-06	0.00569058	4.21166	70999	Naa40	N(alpha)-acetyltransferase 40, NatD catalytic subunit, homolog (S. cerevisiae)	19	ENSMUSG00000024764	NA	NA	Q8VE10	///GO:0008152 metabolic process///GO:0008150 biological_process	///GO:0003674 molecular_function///GO:0008080 N-acetyltransferase activity///GO:0008415 acyltransferase activity///GO:0016740 transferase activity	///GO:0005575 cellular_component	-7300157	-7315712		22.7206	27.8947	28.8302	96.8778	84.1021	68.4877
1429331_at	-3.10422	-1.63423	4.74884	-10.2608	5.58281e-06	0.00569058	4.58941	666737	4632427E13Rik	RIKEN cDNA 4632427E13 gene	7	NA	NA	NA	NA	///GO:0008150 biological_process	///GO:0003674 molecular_function	///GO:0005575 cellular_component	-99889215	-99889969		17.7897	14.3282	13.9425	55.4704	45.1152	42.4792
1436257_at	-3.078	-1.62199	5.0771	-9.64466	8.98019e-06	0.00569058	4.15677	268996	Ss18	synovial sarcoma translocation, Chromosome 18	18	ENSMUSG00000037013	NA	NA	NA	///GO:0000226 microtubule cytoskeleton organization///GO:0000902 cell morphogenesis///GO:0000902 cell morphogenesis///GO:0007010 cytoskeleton organization///GO:0006350 transcription///GO:0007243 intracellular protein kinase cascade///GO:0042493 response to drug///GO:0045449 regulation of transcription///GO:0048013 ephrin receptor signaling pathway		///GO:0005634 nucleus///GO:0005881 cytoplasmic microtubule	-14784139	-14841423		21.7257	17.7293	18.4931	65.9278	47.7805	65.9421
1451989_a_at	3.06135	1.61417	4.72376	10.7223	3.97346e-06	0.00569058	4.8935	212307	Mapre2	microtubule-associated protein, RP/EB family, member 2	18	ENSMUSG00000024277	NA	Mm.132237	Q8R001	///GO:0007049 cell cycle///GO:0007067 mitosis///GO:0051301 cell division	///GO:0008017 microtubule binding	///GO:0005737 cytoplasm///GO:0005856 cytoskeleton///GO:0005874 microtubule	23910833	24052362		38.244	51.7979	49.8849	15.1409	15.7772	14.4186
1447297_at	-3.04781	-1.60777	6.10358	-9.67962	8.73515e-06	0.00569058	4.18218	192287	Slc25a36	solute carrier family 25, member 36	9	ENSMUSG00000032449	NA	NA	Q922G0	///GO:0006810 transport///GO:0008150 biological_process///GO:0055085 transmembrane transport	///GO:0003674 molecular_function///GO:0005215 transporter activity///GO:0005488 binding	///GO:0016020 membrane///GO:0005739 mitochondrion///GO:0005739 mitochondrion///GO:0016021 integral to membrane///GO:0005743 mitochondrial inner membrane	-96977429	-97011460		40.8146	34.9503	42.8385	145.176	117.666	101.279
1457292_at	-3.0419	-1.60497	8.62451	-9.75162	8.25372e-06	0.00569058	4.23417	75316	Taf1d	TATA box binding protein (Tbp)-associated factor, RNA polymerase I, D	9	ENSMUSG00000031939	NA	Mm.354115	Q9D4V4	///GO:0006350 transcription///GO:0008150 biological_process///GO:0045449 regulation of transcription	///GO:0003674 molecular_function///GO:0003677 DNA binding	///GO:0005575 cellular_component///GO:0005634 nucleus	15110657	15116548		223.089	196.101	264.868	808.937	644.937	625.157
1456303_at	-3.03382	-1.60114	7.59007	-10.3137	5.36579e-06	0.00569058	4.62511	NA	NA	NA	NA	NA	NA	NA	NA				87837933	87863588		123.978	115.572	94.4792	313.666	384.277	313.61
1446288_at	-2.91235	-1.54219	5.66429	-10.5456	4.5189e-06	0.00569058	4.77903	97148	C78692	expressed sequence C78692	4	NA	NA	NA	NA				87837933	87863588		28.8157	32.1092	28.3622	86.855	99.8656	74.7344
1442864_at	-2.83317	-1.50242	7.26524	-9.64407	8.98434e-06	0.00569058	4.15634	26379	Esrra	estrogen related receptor, alpha	19	ENSMUSG00000024955	NA	Mm.386776	NA	///GO:0006350 transcription///GO:0006355 regulation of transcription, DNA-dependent///GO:0030278 regulation of ossification///GO:0042127 regulation of cell proliferation///GO:0045449 regulation of transcription///GO:0045667 regulation of osteoblast differentiation///GO:0045670 regulation of osteoclast differentiation///GO:0045893 positive regulation of transcription, DNA-dependent///GO:0045944 po…	///GO:0005515 protein binding///GO:0003677 DNA binding///GO:0003677 DNA binding///GO:0003700 sequence-specific DNA binding transcription factor activity///GO:0003700 sequence-specific DNA binding transcription factor activity///GO:0003707 steroid hormone receptor activity///GO:0004872 receptor activity///GO:0004879 ligand-dependent nuclear receptor activity///GO:0046872 metal ion binding///GO:000…	///GO:0005634 nucleus///GO:0005634 nucleus	-6985466	-6996298		107.979	87.6477	80.6631	271.684	279.146	228.918
1457842_at	-2.79363	-1.48214	6.76173	-9.64635	8.96815e-06	0.00569058	4.158	NA	NA	NA	NA	NA	NA	NA	NA				87837933	87863588		78.3892	61.4224	56.835	195.093	176.031	173.73
1416572_at	2.7884	1.47944	6.41895	9.71517	8.49366e-06	0.00569058	4.2079	17387	Mmp14	matrix metallopeptidase 14 (membrane-inserted)	14	ENSMUSG00000000957	3.4.24.80	Mm.280175	NA	///GO:0008152 metabolic process///GO:0006508 proteolysis///GO:0009725 response to hormone stimulus///GO:0016477 cell migration///GO:0030324 lung development///GO:0030574 collagen catabolic process///GO:0031638 zymogen activation///GO:0045449 regulation of transcription///GO:0048754 branching morphogenesis of a tube///GO:0048771 tissue remodeling///GO:0051895 negative regulation of focal adhesion …	///GO:0005509 calcium ion binding///GO:0003700 sequence-specific DNA binding transcription factor activity///GO:0004222 metalloendopeptidase activity///GO:0008237 metallopeptidase activity///GO:0008233 peptidase activity///GO:0005178 integrin binding///GO:0046872 metal ion binding///GO:0008270 zinc ion binding///GO:0016504 peptidase activator activity///GO:0016787 hydrolase activity	///GO:0016020 membrane///GO:0016021 integral to membrane///GO:0005737 cytoplasm///GO:0031012 extracellular matrix	55050440	55060095	04912 GnRH signaling pathway ///	127.76	154.012	148.243	51.2697	44.2873	59.2543
1458034_at	-2.78716	-1.4788	6.38949	-9.75936	8.20372e-06	0.00569058	4.23973	NA	NA	NA	NA	NA	NA	NA	NA				87837933	87863588		56.1458	45.0118	50.1071	163.181	127.147	132.146
1457062_at	-2.76464	-1.46709	7.86272	-9.66498	8.83682e-06	0.00569058	4.17155	76719	1700081L11Rik	RIKEN cDNA 1700081L11 gene	11	ENSMUSG00000018412	NA	Mm.136418	NA				-104194542	-104303605		163.646	126.814	132.195	410.479	413.603	341.452
1458553_at	-2.76386	-1.46668	6.13176	-9.99857	6.81342e-06	0.00569058	4.40914	18791	Plat	plasminogen activator, tissue	8	ENSMUSG00000031538	3.4.21.68	NA	P11214	///GO:0001666 response to hypoxia///GO:0006508 proteolysis///GO:0006508 proteolysis///GO:0014909 smooth muscle cell migration///GO:0035249 synaptic transmission, glutamatergic///GO:0048008 platelet-derived growth factor receptor signaling pathway///GO:0048008 platelet-derived growth factor receptor signaling pathway	///GO:0004252 serine-type endopeptidase activity///GO:0004252 serine-type endopeptidase activity///GO:0003824 catalytic activity///GO:0008236 serine-type peptidase activity///GO:0008233 peptidase activity///GO:0016787 hydrolase activity	///GO:0005576 extracellular region///GO:0005615 extracellular space///GO:0005615 extracellular space///GO:0005737 cytoplasm///GO:0005737 cytoplasm///GO:0030141 stored secretory granule///GO:0045177 apical part of cell///GO:0045202 synapse	23868215	23893320	04610 Complement and coagulation cascades ///	41.3485	39.8387	45.5503	135.619	115.147	101.445
1436641_at	-2.71665	-1.44183	5.40426	-9.71398	8.50162e-06	0.00569058	4.20704	107166	AI415730	expressed sequence AI415730	19	NA	NA	Mm.440117	NA				87837933	87863588		27.2421	24.909	24.9969	80.2776	72.0242	58.818
1440751_at	-2.70583	-1.43607	6.59622	-10.6177	4.28682e-06	0.00569058	4.82603	75560	Ep400	E1A binding protein p400	5	ENSMUSG00000029505	NA	Mm.270487	NA	///GO:0008150 biological_process///GO:0016568 chromatin modification	///GO:0000166 nucleotide binding///GO:0003674 molecular_function///GO:0003676 nucleic acid binding///GO:0003677 DNA binding///GO:0004386 helicase activity///GO:0005524 ATP binding///GO:0016787 hydrolase activity	///GO:0005575 cellular_component///GO:0005634 nucleus	-111093391	-111199736		57.9777	56.4755	62.1458	180.293	156.832	142.567
1444306_at	-2.69367	-1.42957	5.89765	-10.7555	3.87931e-06	0.00569058	4.91476	17690	Msi1	Musashi homolog 1(Drosophila)	5	ENSMUSG00000054256	NA	Mm.5077	Q61474	///GO:0009725 response to hormone stimulus	///GO:0000166 nucleotide binding///GO:0003676 nucleic acid binding///GO:0003723 RNA binding///GO:0003727 single-stranded RNA binding///GO:0008266 poly(U) RNA binding	///GO:0005634 nucleus///GO:0005634 nucleus///GO:0005737 cytoplasm///GO:0005737 cytoplasm///GO:0005844 polysome	115879693	115904211		35.3904	40.2714	33.6285	103.506	100.945	89.655
1458884_at	-2.68666	-1.42581	6.1311	-10.3919	5.06179e-06	0.00569058	4.6775	101476	Plekha1	pleckstrin homology domain containing, family A (phosphoinositide binding specific) member 1	7	ENSMUSG00000040268	NA	Mm.323554	Q8BUL6	///GO:0001553 luteinization///GO:0007283 spermatogenesis///GO:0008209 androgen metabolic process///GO:0008210 estrogen metabolic process///GO:0008585 female gonad development///GO:0009791 post-embryonic development///GO:0033327 Leydig cell differentiation///GO:0035264 multicellular organism growth///GO:0048008 platelet-derived growth factor receptor signaling pathway///GO:0048705 skeletal system …	///GO:0008289 lipid binding	///GO:0005886 plasma membrane///GO:0016020 membrane///GO:0005634 nucleus///GO:0005737 cytoplasm	138009423	138056816		49.4713	40.7909	38.7435	113.29	119.791	111.722
1442749_at	-2.68567	-1.42528	6.4053	-9.92775	7.19563e-06	0.00569058	4.35948	109880	Braf	Braf transforming gene	6	ENSMUSG00000002413	2.7.11.1	NA	P28028	///GO:0000165 MAPKKK cascade///GO:0007165 signal transduction///GO:0006468 protein amino acid phosphorylation///GO:0006468 protein amino acid phosphorylation///GO:0023034 intracellular signaling pathway///GO:0043434 response to peptide hormone stimulus///GO:0043524 negative regulation of neuron apoptosis///GO:0051291 protein heterooligomerization///GO:0051591 response to cAMP///GO:0070374 positiv…	///GO:0000166 nucleotide binding///GO:0005515 protein binding///GO:0004672 protein kinase activity///GO:0004674 protein serine/threonine kinase activity///GO:0004674 protein serine/threonine kinase activity///GO:0004709 MAP kinase kinase kinase activity///GO:0005057 receptor signaling protein activity///GO:0046872 metal ion binding///GO:0005524 ATP binding///GO:0016301 kinase activity///GO:001674…	///GO:0005886 plasma membrane///GO:0005624 membrane fraction///GO:0005625 soluble fraction///GO:0005634 nucleus///GO:0005737 cytoplasm///GO:0019717 synaptosome	-39553236	-39675462	04010 MAPK signaling pathway /// 04012 ErbB signaling pathway /// 04062 Chemokine signaling pathway /// 04150 mTOR signaling pathway /// 04270 Vascular smooth muscle contraction /// 04510 Focal adhesion /// 04650 Natural killer cell mediated cytotoxicity /// 04720 Long-term potentiation /// 04722 Neurotrophin signaling pathway /// 04730 Long-term depression /// 04810 Regulation of actin cytoskele…	60.875	47.7149	47.6314	139.482	146.865	130.83
1453371_at	-2.64159	-1.40141	4.58265	-10.634	4.23643e-06	0.00569058	4.83656	75137	Rprd2	regulation of nuclear pre-mRNA domain containing 2	3	ENSMUSG00000028106	NA	Mm.196275	Q6NXI6	///GO:0008150 biological_process	///GO:0003674 molecular_function	///GO:0005575 cellular_component	-95563795	-95622876		16.0413	14.3275	13.9425	41.854	40.0858	35.2063
1445226_at	-2.56257	-1.35759	8.96128	-10.9209	3.44597e-06	0.00569058	5.01944	407828	BC023969	cDNA sequence BC023969	5	NA	NA	Mm.442125	NA	///GO:0008150 biological_process	///GO:0003674 molecular_function	///GO:0005575 cellular_component	87837933	87863588		328.876	298.989	307.001	753.809	867.907	776.46
1429196_at	-2.54697	-1.34878	7.32693	-9.70135	8.58663e-06	0.00569058	4.19792	29809	Rabgap1l	RAB GTPase activating protein 1-like	1	ENSMUSG00000026721	NA	NA	A6H6A9	///GO:0032313 regulation of Rab GTPase activity///GO:0032880 regulation of protein localization///GO:0050790 regulation of catalytic activity	///GO:0005096 GTPase activator activity///GO:0005097 Rab GTPase activator activity///GO:0005097 Rab GTPase activator activity	///GO:0005622 intracellular///GO:0005634 nucleus///GO:0005769 early endosome///GO:0005794 Golgi apparatus	-162186704	-162723069		112.372	98.7724	91.7387	285.707	241.252	244.077
1454363_at	-2.49454	-1.31877	4.03244	-10.8901	3.52251e-06	0.00569058	5.00007	77426	9430099H24Rik	RIKEN cDNA 9430099H24 gene	3	NA	NA	NA	NA	///GO:0008150 biological_process	///GO:0003674 molecular_function	///GO:0005575 cellular_component	87837933	87863588		9.82225	11.2416	10.0724	25.2535	26.3218	25.9717
1458151_at	-2.48916	-1.31566	5.45731	-10.9414	3.39626e-06	0.00569058	5.03224	320047	4833444G19Rik	RIKEN cDNA 4833444G19 gene	9	NA	NA	NA	NA	///GO:0008150 biological_process	///GO:0003674 molecular_function	///GO:0005575 cellular_component	87837933	87863588		27.5605	29.1831	26.8499	73.1663	69.615	65.3892
1446580_at	-2.43458	-1.28367	5.10407	-10.1358	6.13568e-06	0.00569058	4.50415	68117	Apool	apolipoprotein O-like	X	ENSMUSG00000025525	NA	Mm.161014	NA	///GO:0008150 biological_process	///GO:0003674 molecular_function	///GO:0005739 mitochondrion///GO:0005576 extracellular region///GO:0005743 mitochondrial inner membrane	109425016	109486039		23.7378	22.8235	19.7684	53.596	54.7904	52.6295
1447159_at	-2.28302	-1.19094	4.44047	-9.73449	8.36554e-06	0.00569058	4.22184	NA	NA	NA	NA	NA	NA	NA	NA				87837933	87863588		14.8626	15.0556	13.2613	31.3321	33.7673	33.3749
1456553_at	-4.23891	-2.08369	5.89001	-9.58192	9.43917e-06	0.00571484	4.11091	NA	NA	NA	NA	NA	NA	NA	NA				87837933	87863588		39.0139	23.4244	26.1482	149.2	112.559	108.379
1458586_at	-4.0664	-2.02375	4.71057	-9.45651	1.0437e-05	0.00571484	4.01819	NA	NA	NA	NA	NA	NA	NA	NA				87837933	87863588		12.8951	13.9425	12.1754	65.9355	59.9251	37.2522
1433598_at	-3.57018	-1.836	10.5199	-9.42968	1.06654e-05	0.00571484	3.99817	234023	Arglu1	arginine and glutamate rich 1	8	ENSMUSG00000040459	NA	Mm.251655	Q3UL36	///GO:0008150 biological_process	///GO:0003674 molecular_function	///GO:0005575 cellular_component	-8666575	-8690537		933.499	629.976	797.93	3443.87	2543.81	2437.48
1458039_at	-3.48586	-1.80151	7.30833	-9.4319	1.06462e-05	0.00571484	3.99983	NA	NA	NA	NA	NA	NA	NA	NA				87837933	87863588		77.1166	99.8869	79.4249	329.544	343.962	228.622
1431235_at	-3.43738	-1.78131	7.87734	-9.59428	9.34676e-06	0.00571484	4.11996	17184	Matr3	matrin 3	18	ENSMUSG00000037236	NA	Mm.215034	NA		///GO:0000166 nucleotide binding///GO:0003676 nucleic acid binding///GO:0003723 RNA binding///GO:0046872 metal ion binding///GO:0008270 zinc ion binding	///GO:0005622 intracellular///GO:0005634 nucleus	35721811	35751699		125.565	132.864	122.273	546.82	454.707	333.208
1446213_at	-3.27754	-1.71261	5.19113	-9.49015	1.01583e-05	0.00571484	4.0432	NA	NA	NA	NA	NA	NA	NA	NA				87837933	87863588		21.6931	18.351	20.6419	80.6319	69.4758	51.6458
1445627_at	-3.16645	-1.66287	6.30456	-9.54294	9.73749e-06	0.00571484	4.08224	NA	NA	NA	NA	NA	NA	NA	NA				87837933	87863588		49.646	42.8568	41.1928	175.722	116.901	135.457
1445717_at	-3.14912	-1.65495	5.9297	-9.4386	1.05889e-05	0.00571484	4.00483	192196	Luc7l2	LUC7-like 2 (S. cerevisiae)	6	ENSMUSG00000029823	NA	NA	NA		///GO:0005515 protein binding///GO:0046872 metal ion binding		38501443	38557155		39.4791	31.1048	33.0046	130.967	88.7063	108.949
1439298_at	-2.91291	-1.54246	6.55779	-9.29377	1.19109e-05	0.00571484	3.89576	NA	NA	NA	NA	NA	NA	NA	NA				87837933	87863588		63.5044	48.3125	54.8172	192.572	151.023	142.931
1458125_at	-2.91237	-1.5422	5.97924	-9.29884	1.18617e-05	0.00571484	3.89961	NA	NA	NA	NA	NA	NA	NA	NA				87837933	87863588		44.4799	31.7118	35.8125	113.647	117.022	93.8284
1443371_at	-2.85756	-1.51478	3.61971	-9.43579	1.06129e-05	0.00571484	4.00273	NA	NA	NA	NA	NA	NA	NA	NA				87837933	87863588		7.89302	7.75479	6.28235	24.3181	20.4542	18.0388
1453998_at	-2.72053	-1.44389	4.64967	-9.41355	1.08054e-05	0.00571484	3.9861	98366	Smap1	stromal membrane-associated protein 1	1	ENSMUSG00000026155	NA	Mm.329963	Q91VZ6	///GO:0032312 regulation of ARF GTPase activity///GO:0045648 positive regulation of erythrocyte differentiation	///GO:0003674 molecular_function///GO:0005096 GTPase activator activity///GO:0046872 metal ion binding///GO:0008060 ARF GTPase activator activity///GO:0008270 zinc ion binding	///GO:0005886 plasma membrane///GO:0016020 membrane///GO:0005575 cellular_component	-23852465	-23929128	04144 Endocytosis ///	13.8169	15.1319	16.8574	48.5078	40.4781	36.1428
1451738_at	-2.68316	-1.42393	8.52484	-9.4094	1.08417e-05	0.00571484	3.98299	108155	Ogt	O-linked N-acetylglucosamine (GlcNAc) transferase (UDP-N-acetylglucosamine:polypeptide-N-acetylglucosaminyl transferase)	X	ENSMUSG00000034160	NA	Mm.259191	Q8CGY8	///GO:0006493 protein amino acid O-linked glycosylation///GO:0006493 protein amino acid O-linked glycosylation///GO:0006493 protein amino acid O-linked glycosylation///GO:0070207 protein homotrimerization	///GO:0005515 protein binding///GO:0003824 catalytic activity///GO:0005488 binding///GO:0008080 N-acetyltransferase activity///GO:0016262 protein N-acetylglucosaminyltransferase activity///GO:0016262 protein N-acetylglucosaminyltransferase activity///GO:0016740 transferase activity///GO:0016757 transferase activity, transferring glycosyl groups///GO:0042277 peptide binding///GO:0048029 monosaccha…	///GO:0005622 intracellular///GO:0005829 cytosol///GO:0005634 nucleus///GO:0005634 nucleus///GO:0005634 nucleus///GO:0005737 cytoplasm///GO:0005737 cytoplasm	98835402	98879688		232.08	203.146	241.146	706.942	589.505	526.977
1458065_at	-2.66103	-1.41198	6.57963	-9.33648	1.15029e-05	0.00571484	3.92812	NA	NA	NA	NA	NA	NA	NA	NA				87837933	87863588		56.327	53.5382	66.8414	158.995	175.543	136.084
1432601_at	-2.60253	-1.37992	4.34019	-9.30741	1.17789e-05	0.00571484	3.90611	69188	Mll5	myeloid/lymphoid or mixed-lineage leukemia 5	5	ENSMUSG00000029004	NA	NA	Q3UG20	///GO:0002446 neutrophil mediated immunity///GO:0006306 DNA methylation///GO:0006350 transcription///GO:0007049 cell cycle///GO:0007050 cell cycle arrest///GO:0016568 chromatin modification///GO:0030218 erythrocyte differentiation///GO:0042119 neutrophil activation///GO:0045449 regulation of transcription	///GO:0005515 protein binding///GO:0046872 metal ion binding///GO:0008168 methyltransferase activity///GO:0008270 zinc ion binding///GO:0016740 transferase activity///GO:0018024 histone-lysine N-methyltransferase activity	///GO:0005634 nucleus	22940246	23010045		12.0589	13.9425	11.7717	35.2362	35.5216	27.8736
1425697_at	-2.55086	-1.35098	6.62726	-9.36571	1.12326e-05	0.00571484	3.95018	66244	Sdccag1	serologically defined colon cancer antigen 1	12	ENSMUSG00000020982	NA	NA	Q8CCP0	///GO:0008150 biological_process	///GO:0003674 molecular_function	///GO:0005575 cellular_component///GO:0005634 nucleus	-70412529	-70458153		66.5676	61.0628	58.337	184.882	142.145	149.768
1460631_at	-2.50563	-1.32517	9.22878	-9.40988	1.08375e-05	0.00571484	3.98335	108155	Ogt	O-linked N-acetylglucosamine (GlcNAc) transferase (UDP-N-acetylglucosamine:polypeptide-N-acetylglucosaminyl transferase)	X	ENSMUSG00000034160	NA	Mm.259191	Q8CGY8	///GO:0006493 protein amino acid O-linked glycosylation///GO:0006493 protein amino acid O-linked glycosylation///GO:0006493 protein amino acid O-linked glycosylation///GO:0070207 protein homotrimerization	///GO:0005515 protein binding///GO:0003824 catalytic activity///GO:0005488 binding///GO:0008080 N-acetyltransferase activity///GO:0016262 protein N-acetylglucosaminyltransferase activity///GO:0016262 protein N-acetylglucosaminyltransferase activity///GO:0016740 transferase activity///GO:0016757 transferase activity, transferring glycosyl groups///GO:0042277 peptide binding///GO:0048029 monosaccha…	///GO:0005622 intracellular///GO:0005829 cytosol///GO:0005634 nucleus///GO:0005634 nucleus///GO:0005634 nucleus///GO:0005737 cytoplasm///GO:0005737 cytoplasm	98835402	98879688		426.585	374.281	341.07	1041.85	947.158	868.098
1456637_at	-2.48121	-1.31105	6.29252	-9.36778	1.12137e-05	0.00571484	3.95174	107065	Lrrtm2	leucine rich repeat transmembrane neuronal 2	18	ENSMUSG00000071862	NA	Mm.39900	NA	///GO:0008150 biological_process	///GO:0005515 protein binding///GO:0003674 molecular_function	///GO:0016020 membrane///GO:0016021 integral to membrane///GO:0016021 integral to membrane	-35368662	-35374678		52.3976	53.6055	43.8725	123.212	135.313	112.905
1444842_at	-2.47031	-1.30469	5.59183	-9.44696	1.05177e-05	0.00571484	4.01107	214899	Kdm5a	lysine (K)-specific demethylase 5A	6	ENSMUSG00000030180	NA	NA	Q3UXZ9				120314116	120394592		32.9376	27.1462	32.3145	77.1458	81.754	69.0606
1440664_at	-2.37926	-1.25051	5.19983	-9.32988	1.15649e-05	0.00571484	3.92313	214932	Cecr5	cat eye syndrome chromosome region, candidate 5 homolog (human)	6	ENSMUSG00000058979	NA	Mm.255322	Q91WM2	///GO:0008152 metabolic process///GO:0008150 biological_process	///GO:0003674 molecular_function///GO:0016787 hydrolase activity	///GO:0005739 mitochondrion	-120459511	-120481317		25.1325	20.7091	25.993	56.6677	57.7998	55.6307
1427414_at	2.3721	1.24617	8.14375	9.32541	1.16071e-05	0.00571484	3.91975	19087	Prkar2a	protein kinase, cAMP dependent regulatory, type II alpha	9	ENSMUSG00000032601	NA	Mm.253102	Q8K1M3	///GO:0001932 regulation of protein amino acid phosphorylation///GO:0007165 signal transduction///GO:0045859 regulation of protein kinase activity///GO:0051291 protein heterooligomerization	///GO:0000166 nucleotide binding///GO:0005515 protein binding///GO:0008603 cAMP-dependent protein kinase regulator activity///GO:0008603 cAMP-dependent protein kinase regulator activity///GO:0016301 kinase activity///GO:0019904 protein domain specific binding///GO:0030552 cAMP binding///GO:0030552 cAMP binding///GO:0042803 protein homodimerization activity	///GO:0000267 cell fraction///GO:0005625 soluble fraction///GO:0005626 insoluble fraction///GO:0005737 cytoplasm///GO:0005952 cAMP-dependent protein kinase complex///GO:0005952 cAMP-dependent protein kinase complex///GO:0030315 T-tubule///GO:0043234 protein complex///GO:0048471 perinuclear region of cytoplasm	108594473	108651842	04210 Apoptosis /// 04910 Insulin signaling pathway ///	414.146	469.275	425.266	195.133	162.91	194.788
1437045_at	-2.30049	-1.20194	4.1416	-9.35139	1.13641e-05	0.00571484	3.93938	26419	Mapk8	mitogen-activated protein kinase 8	14	ENSMUSG00000021936	2.7.11.24	Mm.21495	NA	///GO:0001503 ossification///GO:0007165 signal transduction///GO:0006355 regulation of transcription, DNA-dependent///GO:0006468 protein amino acid phosphorylation///GO:0006468 protein amino acid phosphorylation///GO:0006954 inflammatory response///GO:0006970 response to osmotic stress///GO:0007254 JNK cascade///GO:0007258 JUN phosphorylation///GO:0007258 JUN phosphorylation///GO:0007258 JUN phos…	///GO:0000166 nucleotide binding///GO:0005515 protein binding///GO:0004672 protein kinase activity///GO:0004674 protein serine/threonine kinase activity///GO:0004674 protein serine/threonine kinase activity///GO:0004705 JUN kinase activity///GO:0004705 JUN kinase activity///GO:0004707 MAP kinase activity///GO:0005524 ATP binding///GO:0016301 kinase activity///GO:0016301 kinase activity///GO:00167…	///GO:0005739 mitochondrion///GO:0005829 cytosol///GO:0005634 nucleus///GO:0005634 nucleus///GO:0005737 cytoplasm///GO:0005737 cytoplasm///GO:0031982 vesicle///GO:0032839 dendrite cytoplasm///GO:0033267 axon part///GO:0043204 perikaryon	-34191083	-34260344	04010 MAPK signaling pathway /// 04012 ErbB signaling pathway /// 04141 Protein processing in endoplasmic reticulum /// 04310 Wnt signaling pathway /// 04510 Focal adhesion /// 04620 Toll-like receptor signaling pathway /// 04621 NOD-like receptor signaling pathway /// 04622 RIG-I-like receptor signaling pathway /// 04664 Fc epsilon RI signaling pathway /// 04722 Neurotrophin signaling pathway //…	11.2244	12.0721	11.6294	23.9623	27.6234	28.9842
1425516_at	-2.61744	-1.38816	9.25368	-9.23837	1.24643e-05	0.00591739	3.85354	108155	Ogt	O-linked N-acetylglucosamine (GlcNAc) transferase (UDP-N-acetylglucosamine:polypeptide-N-acetylglucosaminyl transferase)	X	ENSMUSG00000034160	NA	Mm.259191	Q8CGY8	///GO:0006493 protein amino acid O-linked glycosylation///GO:0006493 protein amino acid O-linked glycosylation///GO:0006493 protein amino acid O-linked glycosylation///GO:0070207 protein homotrimerization	///GO:0005515 protein binding///GO:0003824 catalytic activity///GO:0005488 binding///GO:0008080 N-acetyltransferase activity///GO:0016262 protein N-acetylglucosaminyltransferase activity///GO:0016262 protein N-acetylglucosaminyltransferase activity///GO:0016740 transferase activity///GO:0016757 transferase activity, transferring glycosyl groups///GO:0042277 peptide binding///GO:0048029 monosaccha…	///GO:0005622 intracellular///GO:0005829 cytosol///GO:0005634 nucleus///GO:0005634 nucleus///GO:0005634 nucleus///GO:0005737 cytoplasm///GO:0005737 cytoplasm	98835402	98879688		373.368	364.16	395.057	1191.4	927.703	871.466
1418550_x_at	7.52398	2.9115	8.19607	9.05222	1.45439e-05	0.00593916	3.70954	13218	Defa-rs1	defensin, alpha, related sequence 1	8	ENSMUSG00000074437	NA	Mm.304264	Q9D815	///GO:0006952 defense response		///GO:0005576 extracellular region///GO:0005615 extracellular space	-22465566	-22466699		738.146	1374.25	513.155	90.3125	116.788	115.87
1439655_at	-4.40981	-2.14072	5.51764	-8.66005	2.03094e-05	0.00593916	3.39527	NA	NA	NA	NA	NA	NA	NA	NA				87837933	87863588		28.2749	18.1102	20.2756	134.904	86.7282	76.098
1440351_at	-4.32504	-2.11271	6.51796	-8.89268	1.66354e-05	0.00593916	3.58351	NA	NA	NA	NA	NA	NA	NA	NA				87837933	87863588		58.5784	36.9095	39.5773	241.813	198.373	144.321
1442832_at	-4.12709	-2.04513	8.32511	-8.91579	1.63127e-05	0.00593916	3.60192	237615	Ankrd52	ankyrin repeat domain 52	10	ENSMUSG00000014498	NA	Mm.440177	Q8BTI7	///GO:0008150 biological_process	///GO:0003674 molecular_function	///GO:0005575 cellular_component	127814179	127831062		211.787	130.913	141.899	847.858	570.505	571.754
1445136_at	-3.99457	-1.99804	4.94261	-8.59205	2.15472e-05	0.00593916	3.33922	170762	Nup155	nucleoporin 155	15	ENSMUSG00000022142	NA	Mm.295168	NA	///GO:0006810 transport///GO:0006913 nucleocytoplasmic transport///GO:0015031 protein transport///GO:0051028 mRNA transport///GO:0055085 transmembrane transport	///GO:0005515 protein binding///GO:0005515 protein binding///GO:0017056 structural constituent of nuclear pore	///GO:0016020 membrane///GO:0005634 nucleus///GO:0005643 nuclear pore	8059312	8109859		14.8688	14.0752	17.4055	89.3999	54.8127	47.3816
1446789_at	-3.78691	-1.92102	7.71269	-8.60238	2.13539e-05	0.00593916	3.34776	67197	Zcrb1	zinc finger CCHC-type and RNA binding motif 1	15	ENSMUSG00000022635	NA	Mm.293181	Q9CZ96	///GO:0006397 mRNA processing///GO:0008380 RNA splicing	///GO:0000166 nucleotide binding///GO:0003676 nucleic acid binding///GO:0003723 RNA binding///GO:0046872 metal ion binding///GO:0008270 zinc ion binding	///GO:0005634 nucleus///GO:0005681 spliceosomal complex	-93216543	-93228721		125.646	83.9705	118.727	544.918	350.166	356.51
1458099_at	-3.76972	-1.91446	6.27836	-9.06182	1.44276e-05	0.00593916	3.71705	NA	NA	NA	NA	NA	NA	NA	NA				87837933	87863588		52.4137	42.3125	28.8101	159.515	143.907	149.109
1445235_at	-3.73484	-1.90105	4.02456	-8.54161	2.25196e-05	0.00593916	3.29734	NA	NA	NA	NA	NA	NA	NA	NA				87837933	87863588		10.763	8.41008	6.59776	40.4497	28.9706	26.5504
1441567_at	-3.72629	-1.89774	7.8466	-9.17347	1.31493e-05	0.00593916	3.8037	NA	NA	NA	NA	NA	NA	NA	NA				87837933	87863588		140.979	122.279	98.3488	576.411	420.224	362.153
1444618_at	-3.63043	-1.86014	6.23293	-9.18165	1.30607e-05	0.00593916	3.81	NA	NA	NA	NA	NA	NA	NA	NA				87837933	87863588		44.9324	38.0402	35.9881	194.445	126.646	119.522
1438605_at	-3.61306	-1.85322	7.20384	-8.53503	2.26499e-05	0.00593916	3.29186	NA	NA	NA	NA	NA	NA	NA	NA				87837933	87863588		93.7726	60.2624	82.5623	357.894	230.302	266.979
1440690_at	-3.59397	-1.84558	4.23843	-9.04038	1.46886e-05	0.00593916	3.70027	NA	NA	NA	NA	NA	NA	NA	NA				87837933	87863588		11.1887	10.9108	8.08511	46.0793	33.9061	29.3264
1455016_at	-3.5893	-1.8437	8.95718	-8.60269	2.13482e-05	0.00593916	3.34802	66921	Prpf38b	PRP38 pre-mRNA processing factor 38 (yeast) domain containing B	3	ENSMUSG00000027881	NA	Mm.51049	Q80SY5	///GO:0006397 mRNA processing///GO:0008150 biological_process///GO:0008380 RNA splicing	///GO:0003674 molecular_function	///GO:0005575 cellular_component///GO:0005634 nucleus///GO:0005681 spliceosomal complex	-108705724	-108714622	03040 Spliceosome ///	298.225	218.762	276.764	1282.48	830.246	784.146
1419620_at	-3.56619	-1.83438	7.87163	-8.66649	2.01964e-05	0.00593916	3.40055	30939	Pttg1	pituitary tumor-transforming gene 1	11	ENSMUSG00000020415	NA	Mm.6856	NA	///GO:0007059 chromosome segregation///GO:0051276 chromosome organization///GO:0001558 regulation of cell growth///GO:0006259 DNA metabolic process///GO:0006281 DNA repair///GO:0006974 response to DNA damage stimulus///GO:0007049 cell cycle///GO:0007067 mitosis///GO:0008285 negative regulation of cell proliferation///GO:0009987 cellular process///GO:0010951 negative regulation of endopeptidase ac…	///GO:0005515 protein binding///GO:0004869 cysteine-type endopeptidase inhibitor activity///GO:0031072 heat shock protein binding///GO:0017124 SH3 domain binding///GO:0043022 ribosome binding	///GO:0005634 nucleus///GO:0005737 cytoplasm	-43233751	-43239750	04110 Cell cycle /// 04114 Oocyte meiosis ///	126.178	101.62	148.772	579.494	411.221	363.056
1455092_at	-3.4921	-1.80409	9.21181	-8.79118	1.8139e-05	0.00593916	3.50204	22680	Zfp207	zinc finger protein 207	11	ENSMUSG00000017421	NA	NA	NA			///GO:0005634 nucleus	80196780	80209750		397.678	279.412	287.534	1396.41	1083.31	899.414
1442168_at	-3.48398	-1.80074	4.51859	-8.96852	1.56022e-05	0.00593916	3.64372	320380	A230071A22Rik	RIKEN cDNA A230071A22 gene	6	NA	NA	NA	NA	///GO:0008150 biological_process	///GO:0003674 molecular_function	///GO:0005575 cellular_component	87837933	87863588		12.1441	11.6826	13.052	59.1195	35.8487	36.949
1435744_at	-3.36653	-1.75126	7.08302	-9.19847	1.28806e-05	0.00593916	3.82295	103012	6720401G13Rik	RIKEN cDNA 6720401G13 gene	X	NA	NA	Mm.336056	NA	///GO:0008150 biological_process	///GO:0003674 molecular_function	///GO:0005575 cellular_component	-47916297	-47988435		81.6403	71.1228	69.4887	331.559	219.009	212.008
1445228_at	-3.35113	-1.74465	6.39978	-9.11956	1.37501e-05	0.00593916	3.76201	114715	Spred1	sprouty protein with EVH-1 domain 1, related sequence	2	ENSMUSG00000027351	NA	NA	Q924S8	///GO:0000188 inactivation of MAPK activity///GO:0007275 multicellular organismal development///GO:0009966 regulation of signal transduction	///GO:0005515 protein binding///GO:0005173 stem cell factor receptor binding	///GO:0005886 plasma membrane///GO:0016020 membrane///GO:0005634 nucleus	116947185	117005072	04630 Jak-STAT signaling pathway ///	57.8703	44.4792	38.1225	155.125	181.427	131.215
1442495_at	-3.29563	-1.72055	7.7961	-8.75564	1.87006e-05	0.00593916	3.47327	NA	NA	NA	NA	NA	NA	NA	NA				87837933	87863588		166.265	107.393	102.776	441.448	384.954	386.542
1446742_at	-3.2879	-1.71717	6.68017	-8.66507	2.02212e-05	0.00593916	3.39939	18027	Nfia	nuclear factor I/A	4	ENSMUSG00000028565	NA	NA	NA	///GO:0006260 DNA replication///GO:0006350 transcription///GO:0006355 regulation of transcription, DNA-dependent///GO:0010552 positive regulation of gene-specific transcription from RNA polymerase II promoter///GO:0045449 regulation of transcription///GO:0045941 positive regulation of transcription///GO:0045944 positive regulation of transcription from RNA polymerase II promoter	///GO:0003677 DNA binding///GO:0003677 DNA binding///GO:0003677 DNA binding///GO:0003700 sequence-specific DNA binding transcription factor activity///GO:0016563 transcription activator activity	///GO:0005622 intracellular///GO:0005634 nucleus///GO:0005634 nucleus	97248633	97785567		70.8837	58.3125	43.7628	218.837	171.856	170.955
1440764_at	-3.26804	-1.70843	7.26939	-8.93772	1.6013e-05	0.00593916	3.61934	11836	Araf	v-raf murine sarcoma 3611 viral oncogene homolog	X	ENSMUSG00000001127	2.7.11.1	Mm.220946	NA	///GO:0007165 signal transduction///GO:0006468 protein amino acid phosphorylation///GO:0006468 protein amino acid phosphorylation///GO:0023034 intracellular signaling pathway	///GO:0000166 nucleotide binding///GO:0005515 protein binding///GO:0004672 protein kinase activity///GO:0004674 protein serine/threonine kinase activity///GO:0004709 MAP kinase kinase kinase activity///GO:0005057 receptor signaling protein activity///GO:0046872 metal ion binding///GO:0005524 ATP binding///GO:0016301 kinase activity///GO:0016740 transferase activity	///GO:0005739 mitochondrion///GO:0005829 cytosol///GO:0005626 insoluble fraction	20425668	20430031	04012 ErbB signaling pathway /// 04270 Vascular smooth muscle contraction /// 04650 Natural killer cell mediated cytotoxicity /// 04720 Long-term potentiation /// 04730 Long-term depression /// 04810 Regulation of actin cytoskeleton /// 04910 Insulin signaling pathway /// 04914 Progesterone-mediated oocyte maturation /// 05200 Pathways in cancer /// 05210 Colorectal cancer /// 05211 Renal cell ca…	82.7283	80.2928	93.5732	345.066	298.197	210.834
1441624_at	-3.19252	-1.67469	9.0847	-8.93226	1.6087e-05	0.00593916	3.615	234214	Sorbs2	sorbin and SH3 domain containing 2	8	ENSMUSG00000031626	NA	NA	Q3UTJ2	///GO:0023034 intracellular signaling pathway	///GO:0003674 molecular_function///GO:0008270 zinc ion binding	///GO:0005622 intracellular///GO:0005575 cellular_component///GO:0005737 cytoplasm///GO:0005856 cytoskeleton///GO:0030054 cell junction	46593148	46913258		374.657	250.949	298.457	1021.42	1104.31	809.485
1429900_at	-3.18884	-1.67303	9.31787	-8.57209	2.19263e-05	0.00593916	3.32268	76671	5330406M23Rik	RIKEN cDNA 5330406M23 gene	6	NA	NA	Mm.109877	NA	///GO:0008150 biological_process	///GO:0003674 molecular_function	///GO:0005575 cellular_component	87837933	87863588		439.912	333.313	311.322	1319.89	1242.51	902.589
1446345_at	-3.18484	-1.67122	8.01744	-8.70307	1.95671e-05	0.00593916	3.43048	NA	NA	NA	NA	NA	NA	NA	NA				87837933	87863588		180.687	134.146	126.279	570.927	400.312	432.635
1447051_at	-3.1522	-1.65636	7.062	-8.75561	1.87011e-05	0.00593916	3.47324	207742	Rnf43	ring finger protein 43	11	ENSMUSG00000034177	NA	Mm.440230	NA	///GO:0008150 biological_process	///GO:0005515 protein binding///GO:0003674 molecular_function///GO:0046872 metal ion binding///GO:0008270 zinc ion binding///GO:0016874 ligase activity	///GO:0016020 membrane///GO:0016021 integral to membrane///GO:0005783 endoplasmic reticulum///GO:0005575 cellular_component///GO:0005634 nucleus	87476588	87549041		80.1955	69.2013	76.8125	271.439	276.761	177.73
1447367_at	-3.12156	-1.64227	5.60113	-8.78713	1.82021e-05	0.00593916	3.49876	212986	Scfd2	Sec1 family domain containing 2	5	ENSMUSG00000062110	NA	NA	NA	///GO:0016192 vesicle-mediated transport///GO:0006810 transport///GO:0006904 vesicle docking involved in exocytosis///GO:0008150 biological_process///GO:0015031 protein transport	///GO:0003674 molecular_function	///GO:0005575 cellular_component	-74852284	-74927774		27.2862	31.2514	24.3193	96.7797	98.3896	66.2441
1430357_at	-3.06413	-1.61548	7.98378	-8.57825	2.18085e-05	0.00593916	3.32779	15081	H3f3b	H3 histone, family 3B	11	NA	NA	NA	NA				-115883274	-115885818	05322 Systemic lupus erythematosus ///	152.927	126.479	156.353	522.336	490.166	339.813
1443534_at	-3.05651	-1.61189	6.52367	-9.17038	1.3183e-05	0.00593916	3.80131	NA	NA	NA	NA	NA	NA	NA	NA				87837933	87863588		56.5542	48.0416	53.6458	205.146	149.813	135.421
1454703_x_at	-3.0487	-1.60819	8.20984	-8.91016	1.63907e-05	0.00593916	3.59744	83673	Snhg1	small nucleolar RNA host gene (non-protein coding) 1	19	NA	NA	Mm.292489	NA	///GO:0008150 biological_process	///GO:0003674 molecular_function	///GO:0005575 cellular_component	8797976	8800816		181.429	154.889	173.509	671.385	439.78	467.933
1429478_at	-3.04198	-1.60501	7.88819	-8.62719	2.08975e-05	0.00593916	3.36824	77744	6720463M24Rik	RIKEN cDNA 6720463M24 gene	14	ENSMUSG00000022070	NA	Mm.23503	Q8BS90	///GO:0007049 cell cycle///GO:0007067 mitosis///GO:0008150 biological_process///GO:0051301 cell division	///GO:0003674 molecular_function	///GO:0005575 cellular_component	99445595	99473326		153.3	111.706	146.349	507.608	396.872	350.186
1443619_at	-3.03514	-1.60176	6.78151	-9.13757	1.3546e-05	0.00593916	3.77597	69981	Tmem30a	transmembrane protein 30A	9	ENSMUSG00000032328	NA	Mm.355034	Q8VEK0	///GO:0008150 biological_process	///GO:0003674 molecular_function	///GO:0016020 membrane///GO:0016021 integral to membrane///GO:0005575 cellular_component	-79616750	-79641237		56.8708	59.3125	74.6458	232.403	163.321	185.479
1424252_at	-3.02251	-1.59574	8.84564	-8.75041	1.87849e-05	0.00593916	3.46902	50926	Hnrpdl	heterogeneous nuclear ribonucleoprotein D-like	5	ENSMUSG00000029328	NA	NA	D3YTQ3	///GO:0006350 transcription///GO:0016071 mRNA metabolic process///GO:0045449 regulation of transcription	///GO:0000166 nucleotide binding///GO:0003676 nucleic acid binding///GO:0003677 DNA binding///GO:0003677 DNA binding///GO:0003723 RNA binding///GO:0003723 RNA binding	///GO:0005634 nucleus///GO:0005634 nucleus///GO:0005737 cytoplasm	-100462597	-100468241		297.806	265.697	234.174	1023.02	729.522	685.547
1447561_at	-3.02127	-1.59515	6.79765	-8.64035	2.06598e-05	0.00593916	3.37908	NA	NA	NA	NA	NA	NA	NA	NA				87837933	87863588		72.548	59.2652	60.9792	199.168	238.646	152.125
1455489_at	-2.99891	-1.58444	6.22525	-8.61427	2.11337e-05	0.00593916	3.35759	107065	Lrrtm2	leucine rich repeat transmembrane neuronal 2	18	ENSMUSG00000071862	NA	Mm.39900	NA	///GO:0008150 biological_process	///GO:0005515 protein binding///GO:0003674 molecular_function	///GO:0016020 membrane///GO:0016021 integral to membrane///GO:0016021 integral to membrane	-35368662	-35374678		55.6616	39.9262	36.2831	139.742	136.293	114.184
1457732_at	-2.9895	-1.5799	4.19059	-8.84282	1.73559e-05	0.00593916	3.54362	NA	NA	NA	NA	NA	NA	NA	NA				87837933	87863588		12.4912	8.7661	10.7566	37.9023	28.3726	29.2627
1459885_s_at	-2.94926	-1.56035	5.15926	-8.77773	1.83492e-05	0.00593916	3.49117	NA	NA	NA	NA	NA	NA	NA	NA				87837933	87863588		16.7948	21.3304	25.1497	55.5875	70.2645	59.1742
1445123_at	-2.93922	-1.55543	5.04202	-8.89937	1.65413e-05	0.00593916	3.58884	629750	Gm11517	ubiquitin A-52 residue ribosomal protein fusion product 1 pseudogene	11	NA	NA	NA	NA				87837933	87863588		22.657	18.1724	17.236	69.1574	52.714	49.429
1445132_at	-2.93657	-1.55413	7.33154	-9.1503	1.34039e-05	0.00593916	3.78581	NA	NA	NA	NA	NA	NA	NA	NA				87837933	87863588		107.846	87.5756	87.9202	316.236	296.717	224.1
1430822_at	-2.90419	-1.53814	6.78953	-8.90174	1.65081e-05	0.00593916	3.59073	57376	Smarce1	SWI/SNF related, matrix associated, actin dependent regulator of chromatin, subfamily e, member 1	11	ENSMUSG00000037935	NA	NA	NA	///GO:0007399 nervous system development///GO:0016568 chromatin modification	///GO:0003677 DNA binding	///GO:0005634 nucleus///GO:0071564 npBAF complex///GO:0071565 nBAF complex	-99070363	-99092331		68.4792	55.8809	71.4826	232.232	174.883	164.979
1427729_at	-2.86888	-1.52049	4.90229	-8.5393	2.25653e-05	0.00593916	3.29541	259300	Ehd2	EH-domain containing 2	7	ENSMUSG00000074364	NA	NA	Q8BH64	///GO:0006897 endocytosis///GO:0030866 cortical actin cytoskeleton organization	///GO:0000166 nucleotide binding///GO:0005515 protein binding///GO:0003924 GTPase activity///GO:0005509 calcium ion binding///GO:0005524 ATP binding///GO:0005525 GTP binding///GO:0016787 hydrolase activity///GO:0019904 protein domain specific binding	///GO:0005886 plasma membrane///GO:0005886 plasma membrane///GO:0016020 membrane///GO:0016020 membrane///GO:0005624 membrane fraction///GO:0005768 endosome	-16534335	-16552884	04144 Endocytosis ///	15.6359	20.0474	17.5573	59.1695	54.4779	40.3139
1458747_at	-2.8631	-1.51758	6.13021	-8.55378	2.22806e-05	0.00593916	3.30747	NA	NA	NA	NA	NA	NA	NA	NA				87837933	87863588		42.0121	38.6593	43.6766	153.691	107.501	100.769
1429345_at	-2.85143	-1.51169	6.53455	-9.05746	1.44803e-05	0.00593916	3.71364	51885	Tubgcp4	tubulin, gamma complex associated protein 4	2	ENSMUSG00000027263	NA	Mm.383499	NA	///GO:0000226 microtubule cytoskeleton organization///GO:0008150 biological_process	///GO:0003674 molecular_function	///GO:0000922 spindle pole///GO:0005575 cellular_component///GO:0005737 cytoplasm///GO:0005815 microtubule organizing center///GO:0005856 cytoskeleton///GO:0005874 microtubule	120996941	121022854		69.0996	51.3404	46.6395	163.106	159.503	147.449
1438429_at	-2.8488	-1.51035	9.52322	-8.917	1.6296e-05	0.00593916	3.60288	72505	2610319H10Rik	RIKEN cDNA 2610319H10 gene	8	NA	NA	Mm.12459	NA	///GO:0008150 biological_process	///GO:0003674 molecular_function	///GO:0005575 cellular_component	87837933	87863588		455.401	395.236	460.345	1560.44	1142.93	1074.12
1456216_at	-2.81903	-1.4952	8.4898	-8.7136	1.93901e-05	0.00593916	3.43908	NA	NA	NA	NA	NA	NA	NA	NA				87837933	87863588		242.177	193.347	209.622	725.231	612.202	495.259
1430969_at	-2.80145	-1.48617	4.16559	-9.05536	1.45057e-05	0.00593916	3.712	56428	Mtch2	mitochondrial carrier homolog 2 (C. elegans)	2	ENSMUSG00000027282	NA	Mm.28023	NA	///GO:0006810 transport///GO:0055085 transmembrane transport	///GO:0005488 binding	///GO:0016020 membrane///GO:0005739 mitochondrion///GO:0005739 mitochondrion///GO:0016021 integral to membrane///GO:0005743 mitochondrial inner membrane///GO:0005743 mitochondrial inner membrane	90687311	90706791		11.4952	11.2612	9.52198	36.7836	27.8235	26.4795
1442846_at	-2.76806	-1.46888	5.53641	-8.94197	1.59555e-05	0.00593916	3.62271	NA	NA	NA	NA	NA	NA	NA	NA				87837933	87863588		32.8549	24.4854	26.9841	68.983	73.833	90.3966
1428171_at	-2.76769	-1.46868	9.52167	-8.65052	2.0478e-05	0.00593916	3.38744	328110	Prpf39	PRP39 pre-mRNA processing factor 39 homolog (yeast)	12	ENSMUSG00000035597	NA	Mm.283339	NA	///GO:0006396 RNA processing///GO:0006397 mRNA processing///GO:0008150 biological_process///GO:0008380 RNA splicing	///GO:0003674 molecular_function///GO:0005488 binding	///GO:0005622 intracellular///GO:0005575 cellular_component///GO:0005634 nucleus	66137320	66164373		497.7	443.636	390.618	1462.81	1228.8	1017.25
1431147_at	-2.74046	-1.45442	5.6117	-8.95182	1.58234e-05	0.00593916	3.63052	72772	Rint1	RAD50 interactor 1	5	ENSMUSG00000028999	NA	Mm.133300	Q8BZ36	///GO:0016192 vesicle-mediated transport///GO:0006810 transport///GO:0007049 cell cycle///GO:0015031 protein transport		///GO:0016020 membrane///GO:0005783 endoplasmic reticulum///GO:0005737 cytoplasm	23293561	23326187		28.8553	31.7324	28.1451	100.278	76.1135	69.4919
1459617_at	-2.71836	-1.44274	6.88188	-8.88168	1.67915e-05	0.00593916	3.57473	26416	Mapk14	mitogen-activated protein kinase 14	17	ENSMUSG00000053436	2.7.11.24	Mm.311337	NA	///GO:0000077 DNA damage checkpoint///GO:0000902 cell morphogenesis///GO:0001525 angiogenesis///GO:0002062 chondrocyte differentiation///GO:0006006 glucose metabolic process///GO:0006468 protein amino acid phosphorylation///GO:0006468 protein amino acid phosphorylation///GO:0006468 protein amino acid phosphorylation///GO:0006468 protein amino acid phosphorylation///GO:0006950 response to stress//…	///GO:0000166 nucleotide binding///GO:0005515 protein binding///GO:0004672 protein kinase activity///GO:0004672 protein kinase activity///GO:0004674 protein serine/threonine kinase activity///GO:0004707 MAP kinase activity///GO:0004707 MAP kinase activity///GO:0004707 MAP kinase activity///GO:0005524 ATP binding///GO:0005524 ATP binding///GO:0008022 protein C-terminus binding///GO:0008339 MP kina…	///GO:0000922 spindle pole///GO:0005829 cytosol///GO:0005829 cytosol///GO:0005623 cell///GO:0005625 soluble fraction///GO:0005634 nucleus///GO:0005634 nucleus///GO:0005634 nucleus///GO:0005737 cytoplasm///GO:0005737 cytoplasm///GO:0044445 cytosolic part	28828286	28885349	04010 MAPK signaling pathway /// 04370 VEGF signaling pathway /// 04620 Toll-like receptor signaling pathway /// 04621 NOD-like receptor signaling pathway /// 04622 RIG-I-like receptor signaling pathway /// 04660 T cell receptor signaling pathway /// 04664 Fc epsilon RI signaling pathway /// 04670 Leukocyte transendothelial migration /// 04722 Neurotrophin signaling pathway /// 04912 GnRH signali…	78.7513	56.7987	81.8279	197.479	192.529	193.376
1444171_at	-2.71669	-1.44185	6.98488	-9.1533	1.33706e-05	0.00593916	3.78813	NA	NA	NA	NA	NA	NA	NA	NA				87837933	87863588		88.0361	70.7214	72.8964	242.084	208.452	180.329
1442336_at	-2.70375	-1.43496	6.82116	-8.86189	1.70763e-05	0.00593916	3.55891	NA	NA	NA	NA	NA	NA	NA	NA				87837933	87863588		75.1895	75.9792	56.9271	207.327	187.925	164.979
1421499_a_at	2.6755	1.41981	7.72764	8.74778	1.88273e-05	0.00593916	3.46689	19250	Ptpn14	protein tyrosine phosphatase, non-receptor type 14	1	ENSMUSG00000026604	NA	Mm.4498	NA	///GO:0006470 protein amino acid dephosphorylation///GO:0016311 dephosphorylation	///GO:0004721 phosphoprotein phosphatase activity///GO:0004725 protein tyrosine phosphatase activity///GO:0005488 binding///GO:0016787 hydrolase activity///GO:0016791 phosphatase activity	///GO:0005737 cytoplasm///GO:0005856 cytoskeleton	191552146	191700572		329.179	328.312	385.604	105.479	144.751	142.514
1457483_at	-2.63193	-1.39612	5.08711	-8.92718	1.61562e-05	0.00593916	3.61098	NA	NA	NA	NA	NA	NA	NA	NA				87837933	87863588		19.6642	19.8443	23.5717	51.8235	65.8437	49.1458
1442862_at	-2.62858	-1.39428	5.34803	-8.56344	2.20929e-05	0.00593916	3.31549	68339	Ccdc88c	coiled-coil domain containing 88C	12	ENSMUSG00000021182	NA	Mm.156217	Q6VGS5	///GO:0001932 regulation of protein amino acid phosphorylation///GO:0016055 Wnt receptor signaling pathway///GO:0031648 protein destabilization///GO:0051260 protein homooligomerization	///GO:0005515 protein binding///GO:0030165 PDZ domain binding///GO:0043621 protein self-association	///GO:0005626 insoluble fraction	-102150909	-102267193		28.1026	26.6282	21.1875	76.276	64.7412	58.3125
1456803_at	-2.60385	-1.38065	6.15514	-8.72756	1.9158e-05	0.00593916	3.45045	74414	Polr3c	polymerase (RNA) III (DNA directed) polypeptide C	3	ENSMUSG00000028099	2.7.7.6	Mm.276043	NA	///GO:0009615 response to virus///GO:0006350 transcription///GO:0008150 biological_process///GO:0045087 innate immune response	///GO:0003674 molecular_function///GO:0003677 DNA binding///GO:0003899 DNA-directed RNA polymerase activity///GO:0016740 transferase activity///GO:0016779 nucleotidyltransferase activity	///GO:0005575 cellular_component///GO:0005634 nucleus	-96515817	-96531362	00230 Purine metabolism /// 00240 Pyrimidine metabolism /// 01100 Metabolic pathways /// 03020 RNA polymerase /// 04623 Cytosolic DNA-sensing pathway ///	40.5661	43.5265	48.7868	135.923	114.844	97.4243
1459745_at	-2.59047	-1.37321	7.36023	-8.89062	1.66645e-05	0.00593916	3.58186	NA	NA	NA	NA	NA	NA	NA	NA				87837933	87863588		124.598	91.3161	93.5023	271.795	274.037	248.293
1418987_at	2.58565	1.37053	5.25745	8.59931	2.14112e-05	0.00593916	3.34522	18782	Pla2g2d	phospholipase A2, group IID	4	ENSMUSG00000041202	3.1.1.4	Mm.71913	NA	///GO:0006644 phospholipid metabolic process///GO:0016042 lipid catabolic process	///GO:0005509 calcium ion binding///GO:0004623 phospholipase A2 activity///GO:0046872 metal ion binding///GO:0016787 hydrolase activity	///GO:0005576 extracellular region///GO:0005737 cytoplasm	138331649	138338058	00564 Glycerophospholipid metabolism /// 00565 Ether lipid metabolism /// 00590 Arachidonic acid metabolism /// 00591 Linoleic acid metabolism /// 00592 alpha-Linolenic acid metabolism /// 01100 Metabolic pathways /// 04010 MAPK signaling pathway /// 04270 Vascular smooth muscle contraction /// 04370 VEGF signaling pathway /// 04664 Fc epsilon RI signaling pathway /// 04730 Long-term depression /…	52.4338	65.857	67.3886	20.487	24.6501	26.6561
1433255_at	-2.54435	-1.3473	6.76852	-8.63605	2.0737e-05	0.00593916	3.37554	71507	8430437B07Rik	RIKEN cDNA 8430437B07 gene	8	NA	NA	NA	NA	///GO:0008150 biological_process	///GO:0003674 molecular_function	///GO:0005575 cellular_component	87837933	87863588		65.0183	61.0233	80.4794	197.257	169.583	157.229
1445711_at	-2.50926	-1.32726	3.13981	-8.89076	1.66625e-05	0.00593916	3.58198	106459	BB163080	expressed sequence BB163080	16	NA	NA	Mm.440765	NA				87837933	87863588		5.09766	6.25643	5.40151	14.1554	15.7953	12.1731
1433383_at	-2.48944	-1.31582	5.34696	-9.07533	1.42658e-05	0.00593916	3.7276	76682	1500002K03Rik	RIKEN cDNA 1500002K03 gene	NA	NA	NA	NA	NA	///GO:0008150 biological_process	///GO:0003674 molecular_function	///GO:0005575 cellular_component	87837933	87863588		27.729	25.7143	24.0727	75.3653	60.257	58.3125
1427562_a_at	2.46071	1.29908	8.48571	8.78483	1.82379e-05	0.00593916	3.49691	18750	Prkca	protein kinase C, alpha	11	ENSMUSG00000050965	2.7.11.13	Mm.222178	NA	///GO:0000188 inactivation of MAPK activity///GO:0000302 response to reactive oxygen species///GO:0001933 negative regulation of protein amino acid phosphorylation///GO:0001934 positive regulation of protein amino acid phosphorylation///GO:0002026 regulation of the force of heart contraction///GO:0002062 chondrocyte differentiation///GO:0006468 protein amino acid phosphorylation///GO:0006468 prot…	///GO:0000166 nucleotide binding///GO:0005515 protein binding///GO:0004672 protein kinase activity///GO:0004674 protein serine/threonine kinase activity///GO:0004674 protein serine/threonine kinase activity///GO:0004697 protein kinase C activity///GO:0004697 protein kinase C activity///GO:0004697 protein kinase C activity///GO:0004698 calcium-dependent protein kinase C activity///GO:0004698 calci…	///GO:0005886 plasma membrane///GO:0005886 plasma membrane///GO:0016020 membrane///GO:0005739 mitochondrion///GO:0005739 mitochondrion///GO:0005829 cytosol///GO:0005624 membrane fraction///GO:0005634 nucleus///GO:0005737 cytoplasm///GO:0005737 cytoplasm///GO:0019717 synaptosome///GO:0043234 protein complex///GO:0045121 membrane raft	-107794700	-108205202	04010 MAPK signaling pathway /// 04012 ErbB signaling pathway /// 04020 Calcium signaling pathway /// 04070 Phosphatidylinositol signaling system /// 04270 Vascular smooth muscle contraction /// 04310 Wnt signaling pathway /// 04370 VEGF signaling pathway /// 04510 Focal adhesion /// 04530 Tight junction /// 04540 Gap junction /// 04650 Natural killer cell mediated cytotoxicity /// 04664 Fc epsil…	595.306	557.788	535.481	236.145	192.945	261.913
1440464_at	-2.45048	-1.29307	4.55233	-9.04983	1.4573e-05	0.00593916	3.70767	15568	Elavl1	ELAV (embryonic lethal, abnormal vision, Drosophila)-like 1 (Hu antigen R)	8	ENSMUSG00000040028	NA	Mm.119162	Q78QY3	///GO:0048255 mRNA stabilization	///GO:0000166 nucleotide binding///GO:0003676 nucleic acid binding///GO:0003723 RNA binding///GO:0003730 mRNA 3'-UTR binding	///GO:0005634 nucleus///GO:0005737 cytoplasm	-4284781	-4325100		14.781	13.17	17.2982	34.9665	39.4293	35.9397
1443445_at	-2.44882	-1.29209	4.21771	-8.7865	1.82119e-05	0.00593916	3.49826	NA	NA	NA	NA	NA	NA	NA	NA				87837933	87863588		12.7374	11.0783	11.912	34.4764	26.7373	26.7772
1439341_at	-2.42273	-1.27663	5.65203	-8.8199	1.76988e-05	0.00593916	3.52519	381157	Greb1l	growth regulation by estrogen in breast cancer-like	18	ENSMUSG00000042942	NA	Mm.261535	B9EJV3	///GO:0008150 biological_process	///GO:0003674 molecular_function	///GO:0005575 cellular_component	10325176	10562939		29.8129	35.102	32.2182	90.8173	70.37	75.0229
1441050_at	-2.38161	-1.25194	7.29777	-8.64072	2.0653e-05	0.00593916	3.37939	NA	NA	NA	NA	NA	NA	NA	NA				87837933	87863588		113.767	106.518	87.4577	264.213	237.063	228.577
1446901_at	-2.2824	-1.19055	6.51524	-8.59082	2.15704e-05	0.00593916	3.3382	103358	AU022077	expressed sequence AU022077	10	NA	NA	Mm.338439	NA				87837933	87863588		60.9096	61.4792	59.2721	157.78	139.338	120.039
1436677_at	-2.26848	-1.18173	5.84429	-8.94425	1.59248e-05	0.00593916	3.62452	66293	1810032O08Rik	RIKEN cDNA 1810032O08 gene	11	NA	NA	Mm.432051	NA	///GO:0008150 biological_process	///GO:0003674 molecular_function	///GO:0005575 cellular_component	116532973	116537110		40.4787	34.8053	39.3951	83.7231	95.415	81.1067
1460117_at	-2.25895	-1.17565	6.2717	-8.60251	2.13515e-05	0.00593916	3.34787	NA	NA	NA	NA	NA	NA	NA	NA				87837933	87863588		46.424	49.0542	59.6532	114.979	115.601	117.813
1453482_at	-2.25061	-1.17032	5.37385	-8.64067	2.06539e-05	0.00593916	3.37935	12633	Cflar	CASP8 and FADD-like apoptosis regulator	1	ENSMUSG00000026031	NA	Mm.336848	NA	///GO:0006915 apoptosis///GO:0006916 anti-apoptosis///GO:0042981 regulation of apoptosis///GO:0043066 negative regulation of apoptosis///GO:0043154 negative regulation of caspase activity		///GO:0005737 cytoplasm	58770129	58790071	04210 Apoptosis /// 05142 Chagas disease ///	30.6548	28.0326	24.5732	66.9854	59.4975	60.4014
1457582_at	-2.24155	-1.16449	2.85334	-8.60378	2.13279e-05	0.00593916	3.34892	22290	Uty	ubiquitously transcribed tetratricopeptide repeat gene, Y chromosome	Y	ENSMUSG00000068457	NA	Mm.20477	NA	///GO:0055114 oxidation reduction///GO:0016568 chromatin modification	///GO:0005488 binding///GO:0046872 metal ion binding///GO:0016491 oxidoreductase activity///GO:0016702 oxidoreductase activity, acting on single donors with incorporation of molecular oxygen, incorporation of two atoms of oxygen	///GO:0005634 nucleus	-433586	-582181		4.64636	5.28599	4.57888	10.166	12.1579	10.2478
1443535_at	-2.23609	-1.16098	3.80923	-8.80889	1.78661e-05	0.00593916	3.51633	227800	Rabgap1	RAB GTPase activating protein 1	2	ENSMUSG00000035437	NA	Mm.383192	NA	///GO:0007049 cell cycle///GO:0008150 biological_process///GO:0032313 regulation of Rab GTPase activity	///GO:0003674 molecular_function///GO:0005096 GTPase activator activity///GO:0005097 Rab GTPase activator activity	///GO:0005622 intracellular///GO:0005575 cellular_component///GO:0005737 cytoplasm///GO:0005856 cytoskeleton	37298804	37421957		9.16035	9.86621	9.11552	21.4463	18.6358	23.047
1438421_at	2.18716	1.12906	6.33287	8.91451	1.63304e-05	0.00593916	3.6009	58235	Pvrl1	poliovirus receptor-related 1	9	ENSMUSG00000032012	NA	Mm.335096	Q6P9M9	///GO:0007157 heterophilic cell-cell adhesion///GO:0002089 lens morphogenesis in camera-type eye///GO:0007155 cell adhesion///GO:0007165 signal transduction///GO:0007156 homophilic cell adhesion///GO:0007411 axon guidance///GO:0044419 interspecies interaction between organisms///GO:0046718 entry of virus into host cell///GO:0048593 camera-type eye morphogenesis///GO:0051963 regulation of synaptog…	///GO:0005515 protein binding///GO:0004872 receptor activity///GO:0004872 receptor activity///GO:0030246 carbohydrate binding///GO:0042803 protein homodimerization activity///GO:0046790 virion binding///GO:0046982 protein heterodimerization activity	///GO:0005886 plasma membrane///GO:0001950 plasma membrane enriched fraction///GO:0016020 membrane///GO:0016021 integral to membrane///GO:0016021 integral to membrane///GO:0005792 microsome///GO:0005913 cell-cell adherens junction///GO:0016342 catenin complex///GO:0019717 synaptosome///GO:0030424 axon///GO:0032584 growth cone membrane///GO:0045202 synapse	43552658	43615544	04514 Cell adhesion molecules (CAMs) /// 04520 Adherens junction ///	132.922	114.196	111.614	55.4792	52.9073	55.1673
1453311_at	-2.12439	-1.08705	5.53794	-8.60932	2.12252e-05	0.00593916	3.3535	70094	2310008B10Rik	RIKEN cDNA 2310008B10 gene	2	NA	NA	NA	NA	///GO:0008150 biological_process	///GO:0003674 molecular_function	///GO:0005575 cellular_component	87837933	87863588		32.4608	30.8127	32.383	70.1524	60.9792	72.5915
1426427_at	2.09031	1.06372	6.95103	8.68622	1.98541e-05	0.00593916	3.41672	319953	Ttll1	tubulin tyrosine ligase-like 1	15	ENSMUSG00000022442	NA	Mm.235007	NA	///GO:0006464 protein modification process///GO:0008150 biological_process	///GO:0003674 molecular_function///GO:0004835 tubulin-tyrosine ligase activity///GO:0016874 ligase activity	///GO:0005575 cellular_component///GO:0005737 cytoplasm///GO:0005856 cytoskeleton///GO:0005874 microtubule	-83314198	-83341337		192.343	180.166	165.186	86.4445	87.3964	82.9584
1448040_at	-2.05724	-1.04071	7.54999	-8.55668	2.2224e-05	0.00593916	3.30988	69714	Tfpt	TCF3 (E2A) fusion partner	7	ENSMUSG00000006335	NA	Mm.358730	Q3U1J1	///GO:0006917 induction of apoptosis	///GO:0046982 protein heterodimerization activity	///GO:0005634 nucleus///GO:0005634 nucleus	-3571925	-3581486		128.463	139.801	124.195	264.449	283.579	258.957
1419398_a_at	2.05581	1.03971	7.48178	8.71221	1.94133e-05	0.00593916	3.43794	13476	Reep5	receptor accessory protein 5	18	ENSMUSG00000005873	NA	Mm.280075	Q9CQG4		///GO:0005515 protein binding///GO:0004872 receptor activity	///GO:0016020 membrane///GO:0016021 integral to membrane	-34504539	-34533069		261.313	257.499	250.184	116.979	132.421	125.078
1459463_at	-2.02487	-1.01783	4.12572	-8.58685	2.16453e-05	0.00593916	3.33491	NA	NA	NA	NA	NA	NA	NA	NA				87837933	87863588		11.8884	12.7938	12.139	26.2629	24.2571	24.0609
1438739_at	-2.78257	-1.47642	6.61045	-8.52655	2.28192e-05	0.00594895	3.28478	NA	NA	NA	NA	NA	NA	NA	NA				87837933	87863588		62.2026	54.9598	58.7904	209.156	147.599	140.264
1436202_at	-4.38075	-2.13118	8.98251	-8.4557	2.42895e-05	0.00598624	3.22541	72289	Malat1	metastasis associated lung adenocarcinoma transcript 1 (non-coding RNA)	19	NA	NA	Mm.298256	NA	///GO:0008150 biological_process	///GO:0003674 molecular_function	///GO:0005575 cellular_component	-5795689	-5802671		232.413	245.74	247.148	1574.81	1036.46	727.038
1445613_at	-4.06314	-2.0226	7.51175	-8.46177	2.41595e-05	0.00598624	3.23052	22026	Nr2c2	nuclear receptor subfamily 2, group C, member 2	6	ENSMUSG00000005893	NA	NA	NA	///GO:0006350 transcription///GO:0006355 regulation of transcription, DNA-dependent///GO:0007283 spermatogenesis///GO:0007283 spermatogenesis///GO:0045449 regulation of transcription///GO:0048137 spermatocyte division	///GO:0005515 protein binding///GO:0003677 DNA binding///GO:0003700 sequence-specific DNA binding transcription factor activity///GO:0003707 steroid hormone receptor activity///GO:0004872 receptor activity///GO:0004879 ligand-dependent nuclear receptor activity///GO:0046872 metal ion binding///GO:0008270 zinc ion binding///GO:0043565 sequence-specific DNA binding	///GO:0005634 nucleus	92088987	92117953		82.869	81.7871	109.5	529.272	330.146	284.9
1437638_at	-3.94595	-1.98037	8.74129	-8.45642	2.4274e-05	0.00598624	3.22601	75956	Srrm2	serine/arginine repetitive matrix 2	17	ENSMUSG00000039218	NA	NA	Q8BTI8	///GO:0006397 mRNA processing///GO:0008150 biological_process///GO:0008380 RNA splicing	///GO:0003674 molecular_function	///GO:0005575 cellular_component///GO:0005634 nucleus///GO:0005681 spliceosomal complex	23940153	23961710		217.813	178.518	257.146	1205.42	704.639	723.26
1458460_at	-3.5245	-1.81742	5.87285	-8.4867	2.36336e-05	0.00598624	3.25145	NA	NA	NA	NA	NA	NA	NA	NA				87837933	87863588		39.4235	34.7842	22.1781	109.646	101.479	119.67
1447156_at	-3.36866	-1.75217	4.35665	-8.50822	2.31899e-05	0.00598624	3.26947	NA	NA	NA	NA	NA	NA	NA	NA				87837933	87863588		8.40401	13.0322	12.6986	32.4617	45.0052	36.3912
1438762_at	-3.12463	-1.64368	4.44965	-8.46145	2.41665e-05	0.00598624	3.23024	NA	NA	NA	NA	NA	NA	NA	NA				87837933	87863588		11.5595	13.2717	12.3132	50.2213	38.6962	29.6535
1440017_at	-2.43993	-1.28684	7.73648	-8.47106	2.39622e-05	0.00598624	3.23832	263406	Plekhg3	pleckstrin homology domain containing, family G (with RhoGef domain) member 3	12	ENSMUSG00000052609	NA	Mm.291854	Q4VAC9	///GO:0008150 biological_process///GO:0035023 regulation of Rho protein signal transduction	///GO:0003674 molecular_function///GO:0005089 Rho guanyl-nucleotide exchange factor activity	///GO:0005622 intracellular///GO:0005575 cellular_component	77634546	77680026		144.652	134.997	130.324	391.527	336.423	280.646
1446423_at	-2.33199	-1.22156	4.98091	-8.462	2.41547e-05	0.00598624	3.2307	NA	NA	NA	NA	NA	NA	NA	NA				87837933	87863588		23.8678	19.2387	19.2589	45.5165	45.93	53.6458
1435657_at	2.26169	1.1774	7.18492	8.48049	2.37635e-05	0.00598624	3.24624	108800	Ston2	stonin 2	12	ENSMUSG00000020961	NA	Mm.23125	Q8BZ60	///GO:0016192 vesicle-mediated transport///GO:0006886 intracellular protein transport///GO:0006897 endocytosis///GO:0030100 regulation of endocytosis	///GO:0005515 protein binding///GO:0005515 protein binding	///GO:0016020 membrane///GO:0005575 cellular_component///GO:0005737 cytoplasm///GO:0030131 clathrin adaptor complex	-92871449	-93024876		197.479	215.485	246.229	103.645	88.1803	99.097
1459397_at	-2.08341	-1.05894	4.3364	-8.4838	2.36942e-05	0.00598624	3.24902	23806	Arih1	ariadne ubiquitin-conjugating enzyme E2 binding protein homolog 1 (Drosophila)	9	ENSMUSG00000025234	NA	NA	Q9Z1K5	///GO:0006511 ubiquitin-dependent protein catabolic process	///GO:0005515 protein binding///GO:0046872 metal ion binding///GO:0008270 zinc ion binding	///GO:0005737 cytoplasm	-59236360	-59334181		13.2556	15.5393	13.3096	29.5089	28.9693	29.0021
1446101_at	-3.07044	-1.61845	5.43605	-8.43964	2.46373e-05	0.00601035	3.21187	NA	NA	NA	NA	NA	NA	NA	NA				87837933	87863588		29.9987	18.8604	26.6556	84.0447	77.5055	67.0195
1430917_at	-2.61561	-1.38715	6.44991	-8.4357	2.47235e-05	0.00601035	3.20855	74555	9130401L11Rik	RIKEN cDNA 9130401L11 gene	6	NA	NA	NA	NA	///GO:0008150 biological_process	///GO:0003674 molecular_function	///GO:0005575 cellular_component	87837933	87863588		61.5447	57.4836	44.6435	160.674	127.57	137.885
1458788_at	-2.0868	-1.06129	6.48409	-8.4328	2.47872e-05	0.00601035	3.2061	NA	NA	NA	NA	NA	NA	NA	NA				87837933	87863588		62.9771	56.4205	66.9691	128.813	134.747	124.584
1428083_at	-3.5219	-1.81635	10.9851	-8.36169	2.64054e-05	0.00608635	3.1458	66961	Neat1	nuclear paraspeckle assembly transcript 1 (non-protein coding)	19	NA	NA	NA	NA	///GO:0043954 cellular component maintenance///GO:0043954 cellular component maintenance	///GO:0005515 protein binding	///GO:0042382 paraspeckles	-5842301	-5845478		1251.34	1290.4	780.236	4247.74	4044.79	3203.35
1450709_at	3.35232	1.74516	10.8189	8.40438	2.54202e-05	0.00608635	3.18207	NA	NA	NA	NA	NA	NA	NA	NA				87837933	87863588		2837.18	3679.12	3466.01	822.479	870.306	1341.61
1438076_at	-3.34562	-1.74227	7.65508	-8.37394	2.61184e-05	0.00608635	3.15623	NA	NA	NA	NA	NA	NA	NA	NA				87837933	87863588		117.092	91.3209	125.146	486.85	344.646	298.66
1438502_x_at	-3.18058	-1.66929	9.16018	-8.3652	2.63227e-05	0.00608635	3.1488	NA	NA	NA	NA	NA	NA	NA	NA				87837933	87863588		353.202	259.779	359.813	1299.51	955.313	855.655
1456985_at	-3.16184	-1.66077	5.96161	-8.38491	2.58645e-05	0.00608635	3.16555	76233	Dnttip1	deoxynucleotidyltransferase, terminal, interacting protein 1	2	ENSMUSG00000017299	NA	NA	NA	///GO:0050790 regulation of catalytic activity	///GO:0003677 DNA binding///GO:0008047 enzyme activator activity///GO:0016740 transferase activity///GO:0042803 protein homodimerization activity	///GO:0005634 nucleus///GO:0005634 nucleus	164571514	164593719		37.3172	43.154	26.7317	102.329	129.562	102.637
1441283_at	-2.84486	-1.50836	4.31608	-8.35409	2.6585e-05	0.00608635	3.13933	NA	NA	NA	NA	NA	NA	NA	NA				87837933	87863588		9.67852	13.0453	13.0453	40.9254	30.3589	30.5227
1446143_at	-2.80229	-1.4866	5.96993	-8.35805	2.64912e-05	0.00608635	3.14271	NA	NA	NA	NA	NA	NA	NA	NA				87837933	87863588		37.319	44.7986	31.3994	113.29	87.6458	116.341
1443353_at	-2.6151	-1.38686	5.61099	-8.36749	2.6269e-05	0.00608635	3.15075	NA	NA	NA	NA	NA	NA	NA	NA				87837933	87863588		34.8832	31.2778	25.3013	91.5353	71.3555	75.5862
1456514_at	-2.26525	-1.17967	7.73585	-8.38335	2.59004e-05	0.00608635	3.16423	NA	NA	NA	NA	NA	NA	NA	NA				87837933	87863588		156.314	129.56	140.288	357.226	322.115	287.003
1449652_at	-2.2499	-1.16986	4.91983	-8.38479	2.58671e-05	0.00608635	3.16545	NA	NA	NA	NA	NA	NA	NA	NA				87837933	87863588		21.6457	17.5005	21.696	49.102	43.9534	43.3708
1417001_a_at	-4.00007	-2.00002	8.59984	-8.33306	2.70896e-05	0.00616598	3.12138	27981	D4Wsu53e	DNA segment, Chr 4, Wayne State University 53, expressed	4	ENSMUSG00000037266	NA	Mm.331964	Q3UC65	///GO:0008150 biological_process	///GO:0003674 molecular_function	///GO:0005575 cellular_component	134479539	134483285		222.07	228.029	144.161	1044.11	649.182	689.313
1455758_at	-3.70121	-1.888	7.10315	-8.30918	2.76755e-05	0.00616598	3.10094	18752	Prkcc	protein kinase C, gamma	7	ENSMUSG00000078816	2.7.11.13	Mm.7980	NA	///GO:0006468 protein amino acid phosphorylation///GO:0007635 chemosensory behavior///GO:0023034 intracellular signaling pathway	///GO:0000166 nucleotide binding///GO:0004672 protein kinase activity///GO:0004674 protein serine/threonine kinase activity///GO:0004697 protein kinase C activity///GO:0004697 protein kinase C activity///GO:0046872 metal ion binding///GO:0005524 ATP binding///GO:0008270 zinc ion binding///GO:0016301 kinase activity///GO:0016740 transferase activity	///GO:0005829 cytosol///GO:0005634 nucleus///GO:0005737 cytoplasm///GO:0019717 synaptosome///GO:0030425 dendrite	3303657	3331005	04010 MAPK signaling pathway /// 04012 ErbB signaling pathway /// 04020 Calcium signaling pathway /// 04070 Phosphatidylinositol signaling system /// 04270 Vascular smooth muscle contraction /// 04310 Wnt signaling pathway /// 04370 VEGF signaling pathway /// 04510 Focal adhesion /// 04530 Tight junction /// 04540 Gap junction /// 04650 Natural killer cell mediated cytotoxicity /// 04666 Fc gamma…	60.2347	61.8933	97.8989	291.828	302.601	209.556
1456382_at	-3.09673	-1.63075	4.92986	-8.30072	2.78865e-05	0.00616598	3.09368	67979	Atad1	ATPase family, AAA domain containing 1	19	ENSMUSG00000013662	NA	Mm.27123	Q9D5T0	///GO:0008150 biological_process	///GO:0000166 nucleotide binding///GO:0003674 molecular_function///GO:0017111 nucleoside-triphosphatase activity///GO:0005524 ATP binding	///GO:0005739 mitochondrion	-32747052	-32786788		20.9832	15.2098	16.2838	68.2509	50.839	44.4792
1428467_at	-2.65214	-1.40716	8.01577	-8.31693	2.74838e-05	0.00616598	3.10758	230908	Tardbp	TAR DNA binding protein	4	ENSMUSG00000041459	NA	NA	NA	///GO:0006350 transcription///GO:0006397 mRNA processing///GO:0008380 RNA splicing///GO:0045449 regulation of transcription	///GO:0000166 nucleotide binding///GO:0003676 nucleic acid binding///GO:0003677 DNA binding///GO:0003723 RNA binding	///GO:0005634 nucleus	-147986490	-148001105		185.89	165.243	130.673	484.71	399.338	386.84
1460108_at	-2.54655	-1.34855	6.29159	-8.30922	2.76745e-05	0.00616598	3.10097	NA	NA	NA	NA	NA	NA	NA	NA				87837933	87863588		52.6669	51.1412	43.9175	153.082	112.646	113.283
1454090_at	-2.34095	-1.22709	3.15308	-8.32509	2.72836e-05	0.00616598	3.11457	56075	Pdss1	prenyl (solanesyl) diphosphate synthase, subunit 1	2	ENSMUSG00000026784	2.5.1.-	Mm.249752	Q33DR2	///GO:0006744 ubiquinone biosynthetic process///GO:0006744 ubiquinone biosynthetic process///GO:0008299 isoprenoid biosynthetic process///GO:0008299 isoprenoid biosynthetic process///GO:0051290 protein heterotetramerization	///GO:0000010 trans-hexaprenyltranstransferase activity///GO:0046872 metal ion binding///GO:0016740 transferase activity///GO:0046982 protein heterodimerization activity///GO:0050347 trans-octaprenyltranstransferase activity	///GO:0005739 mitochondrion///GO:0005739 mitochondrion///GO:0005575 cellular_component	22751041	22795779	00900 Terpenoid backbone biosynthesis ///	6.65816	6.05797	4.87242	13.4554	13.2956	14.0927
1446840_at	-2.2601	-1.17639	3.67851	-8.29089	2.81337e-05	0.00618954	3.08524	NA	NA	NA	NA	NA	NA	NA	NA				87837933	87863588		8.995	9.09385	7.55244	21.3971	19.2112	17.3503
1453840_at	-4.03659	-2.01314	7.89362	-8.25678	2.90108e-05	0.00619299	3.05588	NA	NA	NA	NA	NA	NA	NA	NA				87837933	87863588		118.918	88.9008	156.845	600.6	488.861	371.447
1439095_at	-3.66626	-1.87431	9.98518	-8.25908	2.89509e-05	0.00619299	3.05786	69207	Srsf11	serine/arginine-rich splicing factor 11	3	NA	NA	Mm.223946	NA	///GO:0008150 biological_process	///GO:0003674 molecular_function	///GO:0005575 cellular_component	-157673456	-157699603		599.515	423.261	584.481	2663.65	1736.5	1580.15
1446490_at	-3.29491	-1.72024	4.72489	-8.25704	2.90042e-05	0.00619299	3.05609	NA	NA	NA	NA	NA	NA	NA	NA				87837933	87863588		16.9333	11.2125	16.2853	59.5091	40.2847	46.1367
1445391_at	-3.12323	-1.64304	8.41346	-8.27039	2.86572e-05	0.00619299	3.06761	13367	Diap1	diaphanous homolog 1 (Drosophila)	18	ENSMUSG00000024456	NA	Mm.195916	O08808	///GO:0030036 actin cytoskeleton organization///GO:0007605 sensory perception of sound///GO:0030041 actin filament polymerization///GO:0016043 cellular component organization///GO:0030335 positive regulation of cell migration	///GO:0003779 actin binding///GO:0003779 actin binding///GO:0017048 Rho GTPase binding	///GO:0005886 plasma membrane///GO:0016020 membrane///GO:0005737 cytoplasm///GO:0005856 cytoskeleton///GO:0042995 cell projection	-38004478	-38095065	04510 Focal adhesion /// 04810 Regulation of actin cytoskeleton ///	209.823	175.685	194.814	808.44	564.217	479.653
1436427_at	-3.05019	-1.6089	6.91713	-8.26197	2.88755e-05	0.00619299	3.06035	19134	Prpf4b	PRP4 pre-mRNA processing factor 4 homolog B (yeast)	13	ENSMUSG00000021413	NA	Mm.10027	NA	///GO:0006397 mRNA processing///GO:0006468 protein amino acid phosphorylation///GO:0008380 RNA splicing///GO:0016310 phosphorylation	///GO:0000166 nucleotide binding///GO:0004672 protein kinase activity///GO:0004672 protein kinase activity///GO:0004674 protein serine/threonine kinase activity///GO:0005524 ATP binding///GO:0016301 kinase activity///GO:0016740 transferase activity	///GO:0005634 nucleus///GO:0005681 spliceosomal complex///GO:0005694 chromosome	34967362	34994747		79.5711	66.7048	62.4291	266.724	214.666	164.23
1444401_at	-2.80197	-1.48644	7.29966	-8.25987	2.89302e-05	0.00619299	3.05854	NA	NA	NA	NA	NA	NA	NA	NA				87837933	87863588		111.006	87.3615	85.9783	300.25	289.658	210.901
1439715_at	-2.21518	-1.14742	6.90185	-8.25298	2.91105e-05	0.00619299	3.05259	NA	NA	NA	NA	NA	NA	NA	NA				87837933	87863588		84.4708	84.4197	72.7325	201.948	165.782	168.394
1441272_at	-3.07577	-1.62095	8.43062	-8.24295	2.93751e-05	0.00621168	3.04393	17184	Matr3	matrin 3	18	ENSMUSG00000037236	NA	Mm.215034	NA		///GO:0000166 nucleotide binding///GO:0003676 nucleic acid binding///GO:0003723 RNA binding///GO:0046872 metal ion binding///GO:0008270 zinc ion binding	///GO:0005622 intracellular///GO:0005634 nucleus	35721811	35751699		216.914	212.383	165.299	776.78	581.863	490.256
1418630_at	-2.67113	-1.41745	6.68496	-8.23179	2.96729e-05	0.00621168	3.03428	20218	Khdrbs1	KH domain containing, RNA binding, signal transduction associated 1	4	ENSMUSG00000028790	NA	Mm.8256	Q60749	///GO:0007165 signal transduction///GO:0006350 transcription///GO:0007049 cell cycle///GO:0007166 cell surface receptor linked signaling pathway///GO:0007166 cell surface receptor linked signaling pathway///GO:0016481 negative regulation of transcription///GO:0045449 regulation of transcription///GO:0046831 regulation of RNA export from nucleus	///GO:0005515 protein binding///GO:0003723 RNA binding///GO:0003723 RNA binding///GO:0005070 SH3/SH2 adaptor activity///GO:0005070 SH3/SH2 adaptor activity///GO:0016564 transcription repressor activity///GO:0017124 SH3 domain binding	///GO:0016020 membrane///GO:0005634 nucleus///GO:0005634 nucleus///GO:0005634 nucleus///GO:0005737 cytoplasm	-129392102	-129419526		71.8862	66.6221	52.0972	198.588	159.905	149.744
1442972_at	-2.46646	-1.30244	7.33965	-8.23324	2.96339e-05	0.00621168	3.03554	NA	NA	NA	NA	NA	NA	NA	NA				87837933	87863588		105.096	92.3293	113.064	304.938	224.34	240.633
1459813_at	2.37773	1.24959	7.24105	8.22894	2.97493e-05	0.00621168	3.03181	72243	1700012D01Rik	RIKEN cDNA 1700012D01 gene	10	NA	NA	Mm.251075	NA	///GO:0008150 biological_process	///GO:0003674 molecular_function	///GO:0005575 cellular_component	87837933	87863588		250.556	232.813	217.598	116.979	85.5857	94.3125
1460132_at	-4.53956	-2.18255	7.07975	-8.1897	3.08258e-05	0.00621426	2.99775	22210	Ube2b	ubiquitin-conjugating enzyme E2B, RAD6 homology (S. cerevisiae)	11	ENSMUSG00000020390	6.3.2.19	NA	NA	///GO:0001701 in utero embryonic development///GO:0006281 DNA repair///GO:0006344 maintenance of chromatin silencing///GO:0006974 response to DNA damage stimulus///GO:0007283 spermatogenesis///GO:0007288 sperm axoneme assembly///GO:0010845 positive regulation of reciprocal meiotic recombination///GO:0031056 regulation of histone modification///GO:0033128 negative regulation of histone phosphoryla…	///GO:0000166 nucleotide binding///GO:0005515 protein binding///GO:0004842 ubiquitin-protein ligase activity///GO:0005524 ATP binding///GO:0016874 ligase activity///GO:0019787 small conjugating protein ligase activity	///GO:0005886 plasma membrane///GO:0000785 chromatin///GO:0000790 nuclear chromatin///GO:0001741 XY body///GO:0016020 membrane///GO:0005634 nucleus	-51798648	-51813968	04120 Ubiquitin mediated proteolysis ///	88.5221	57.2759	50.4784	387.428	287.024	215.308
1433153_at	-4.25234	-2.08826	5.03138	-8.20725	3.03393e-05	0.00621426	3.013	77120	9030201C23Rik	RIKEN cDNA 9030201C23 gene	3	NA	NA	NA	NA	///GO:0008150 biological_process	///GO:0003674 molecular_function	///GO:0005575 cellular_component	87837933	87863588		13.9602	18.4133	15.5177	95.1829	70.3263	45.8203
1427285_s_at	-2.95671	-1.56399	11.8776	-8.2058	3.03791e-05	0.00621426	3.01174	72289	Malat1	metastasis associated lung adenocarcinoma transcript 1 (non-coding RNA)	19	NA	NA	Mm.298256	NA	///GO:0008150 biological_process	///GO:0003674 molecular_function	///GO:0005575 cellular_component	-5795689	-5802671		2358.54	1766.11	2515.86	7655.61	6674.39	5301.29
1453512_at	-2.79649	-1.48362	6.29079	-8.18343	3.10017e-05	0.00621426	2.9923	78818	5830407P18Rik	RIKEN cDNA 5830407P18 gene	14	NA	NA	NA	NA	///GO:0008150 biological_process	///GO:0003674 molecular_function	///GO:0005575 cellular_component	87837933	87863588		53.5962	47.8125	40.0458	164.012	116.007	117.955
1445312_at	-2.71438	-1.44062	4.28774	-8.2123	3.02008e-05	0.00621426	3.01738	215015	Fam20b	family with sequence similarity 20, member B	1	ENSMUSG00000033557	NA	Mm.229107	Q8VCS3	///GO:0008150 biological_process	///GO:0000166 nucleotide binding///GO:0003674 molecular_function///GO:0005524 ATP binding///GO:0016301 kinase activity///GO:0016740 transferase activity	///GO:0016020 membrane///GO:0016021 integral to membrane///GO:0005575 cellular_component///GO:0005794 Golgi apparatus	-158608701	-158649041		13.6218	11.514	10.6231	36.4986	35.4453	25.7565
1459133_at	-2.64428	-1.40287	3.79852	-8.18643	3.09173e-05	0.00621426	2.99491	66967	Edem3	ER degradation enhancer, mannosidase alpha-like 3	1	ENSMUSG00000043019	NA	Mm.337691	Q2HXL6	///GO:0006516 glycoprotein catabolic process///GO:0043161 proteasomal ubiquitin-dependent protein catabolic process	///GO:0004569 glycoprotein endo-alpha-1,2-mannosidase activity	///GO:0005788 endoplasmic reticulum lumen	153602503	153669458	04141 Protein processing in endoplasmic reticulum ///	7.18646	8.29226	10.5137	21.8297	25.6323	20.7029
1446316_at	-2.55946	-1.35584	6.09385	-8.18581	3.09347e-05	0.00621426	2.99437	64898	Lpin2	lipin 2	17	ENSMUSG00000024052	NA	Mm.227924	Q99PI5	///GO:0006350 transcription///GO:0006629 lipid metabolic process///GO:0006629 lipid metabolic process///GO:0006631 fatty acid metabolic process///GO:0016311 dephosphorylation///GO:0045449 regulation of transcription///GO:0045944 positive regulation of transcription from RNA polymerase II promoter	///GO:0003713 transcription coactivator activity///GO:0008195 phosphatidate phosphatase activity///GO:0008195 phosphatidate phosphatase activity///GO:0016787 hydrolase activity	///GO:0016020 membrane///GO:0005829 cytosol///GO:0005783 endoplasmic reticulum///GO:0005634 nucleus///GO:0005737 cytoplasm///GO:0005789 endoplasmic reticulum membrane	71533317	71599158		50.6998	40.1372	38.2402	125.43	110.586	94.0621
1452452_at	-2.48863	-1.31535	8.2062	-8.19733	3.06133e-05	0.00621426	3.00438	NA	NA	NA	NA	NA	NA	NA	NA				87837933	87863588		190.421	168.637	204.327	523.624	504.204	383.046
1449610_at	-2.21306	-1.14604	6.97578	-8.18387	3.09894e-05	0.00621426	2.99268	75560	Ep400	E1A binding protein p400	5	ENSMUSG00000029505	NA	Mm.270487	NA	///GO:0008150 biological_process///GO:0016568 chromatin modification	///GO:0000166 nucleotide binding///GO:0003674 molecular_function///GO:0003676 nucleic acid binding///GO:0003677 DNA binding///GO:0004386 helicase activity///GO:0005524 ATP binding///GO:0016787 hydrolase activity	///GO:0005575 cellular_component///GO:0005634 nucleus	-111093391	-111199736		97.6171	79.8176	77.7394	201.979	176.353	184.313
1430528_at	-2.46551	-1.30189	5.62848	-8.17673	3.11911e-05	0.00622455	2.98646	53378	Sdcbp	syndecan binding protein	4	ENSMUSG00000028249	NA	NA	NA	///GO:0007265 Ras protein signal transduction	///GO:0005515 protein binding	///GO:0016020 membrane	6292826	6323269		37.8542	27.5408	29.9967	81.6762	83.0112	69.1277
1441989_at	-2.13379	-1.09342	6.99093	-8.16802	3.14391e-05	0.00624641	2.97886	12175	Bnip2	BCL2/adenovirus E1B interacting protein 2	9	ENSMUSG00000011958	NA	NA	NA	///GO:0006915 apoptosis///GO:0006915 apoptosis		///GO:0005829 cytosol///GO:0005737 cytoplasm///GO:0005737 cytoplasm	69837307	69856124		88.2005	86.8965	86.1458	211.368	183.444	165.433
1432019_at	-3.88847	-1.9592	6.8562	-8.13967	3.22613e-05	0.00629032	2.95408	72133	Trub1	TruB pseudouridine (psi) synthase homolog 1 (E. coli)	19	ENSMUSG00000025086	NA	Mm.258404	Q8C0D0	///GO:0001522 pseudouridine synthesis///GO:0006396 RNA processing///GO:0008033 tRNA processing///GO:0008150 biological_process///GO:0009451 RNA modification	///GO:0003674 molecular_function///GO:0003723 RNA binding///GO:0009982 pseudouridine synthase activity///GO:0016853 isomerase activity	///GO:0005575 cellular_component	57527395	57563396		73.1185	43.1292	64.3125	293.095	180.873	224.93
1455740_at	-3.36436	-1.75033	8.35654	-8.14395	3.21358e-05	0.00629032	2.95783	15382	Hnrnpa1	heterogeneous nuclear ribonucleoprotein A1	15	ENSMUSG00000046434	NA	NA	NA	///GO:0000380 alternative nuclear mRNA splicing, via spliceosome///GO:0006397 mRNA processing///GO:0006810 transport///GO:0008380 RNA splicing///GO:0008380 RNA splicing///GO:0051028 mRNA transport	///GO:0000166 nucleotide binding///GO:0003676 nucleic acid binding///GO:0003723 RNA binding	///GO:0030529 ribonucleoprotein complex///GO:0030529 ribonucleoprotein complex///GO:0005634 nucleus///GO:0005634 nucleus///GO:0005737 cytoplasm///GO:0005681 spliceosomal complex	103070862	103075386	03040 Spliceosome ///	199.913	159.335	179.145	842.63	523.871	492.268
1453319_at	-3.17601	-1.66722	5.53797	-8.1275	3.26216e-05	0.00629032	2.94342	67500	Ccar1	cell division cycle and apoptosis regulator 1	10	ENSMUSG00000020074	NA	Mm.196371	Q8CH18	///GO:0006915 apoptosis///GO:0006350 transcription///GO:0007049 cell cycle///GO:0043065 positive regulation of apoptosis///GO:0045449 regulation of transcription	///GO:0003674 molecular_function///GO:0003676 nucleic acid binding	///GO:0005641 nuclear envelope lumen///GO:0005737 cytoplasm	-62206677	-62255116		33.8148	24.1962	21.6577	102.196	75.1636	73.9039
1430058_at	-3.08869	-1.627	4.87545	-8.13236	3.24771e-05	0.00629032	2.94769	20492	Slbp	stem-loop binding protein	5	ENSMUSG00000004642	NA	Mm.4172	NA	///GO:0006397 mRNA processing	///GO:0003723 RNA binding///GO:0003729 mRNA binding	///GO:0030529 ribonucleoprotein complex///GO:0030529 ribonucleoprotein complex///GO:0005634 nucleus///GO:0005634 nucleus///GO:0005737 cytoplasm///GO:0005737 cytoplasm	-33982710	-33994955		19.5252	13.3908	17.82	65.3996	45.4363	46.2014
1445652_at	-2.8472	-1.50954	4.01053	-8.127	3.26364e-05	0.00629032	2.94299	NA	NA	NA	NA	NA	NA	NA	NA				87837933	87863588		11.8097	9.24178	7.98445	32.646	25.335	24.3188
1451797_at	-2.60373	-1.38058	6.47899	-8.15547	3.18e-05	0.00629032	2.96791	229512	Smg5	Smg-5 homolog, nonsense mediated mRNA decay factor (C. elegans)	3	ENSMUSG00000001415	NA	Mm.439830	NA	///GO:0000184 nuclear-transcribed mRNA catabolic process, nonsense-mediated decay///GO:0008150 biological_process	///GO:0003674 molecular_function	///GO:0005575 cellular_component///GO:0005634 nucleus///GO:0005737 cytoplasm	88140181	88166259		69.4822	51.1569	47.527	158.053	138.438	136.285
1459722_at	-2.15507	-1.10774	5.17111	-8.14947	3.19745e-05	0.00629032	2.96266	67263	Zswim6	zinc finger, SWIM domain containing 6	13	ENSMUSG00000032846	NA	Mm.433838	Q80TB7	///GO:0008150 biological_process	///GO:0003674 molecular_function	///GO:0005575 cellular_component	-108514697	-108680258		27.0313	21.8297	25.0536	57.4792	50.6458	50.8294
1453189_at	-2.59616	-1.37638	9.73633	-8.11373	3.30346e-05	0.00633997	2.93134	22196	Ube2i	ubiquitin-conjugating enzyme E2I	17	ENSMUSG00000015120	6.3.2.19	NA	P63280	///GO:0007059 chromosome segregation///GO:0000122 negative regulation of transcription from RNA polymerase II promoter///GO:0006464 protein modification process///GO:0007049 cell cycle///GO:0007067 mitosis///GO:0007275 multicellular organismal development///GO:0010469 regulation of receptor activity///GO:0016925 protein sumoylation///GO:0033145 positive regulation of steroid hormone receptor sign…	///GO:0000166 nucleotide binding///GO:0005515 protein binding///GO:0004842 ubiquitin-protein ligase activity///GO:0005524 ATP binding///GO:0008022 protein C-terminus binding///GO:0016874 ligase activity///GO:0019787 small conjugating protein ligase activity///GO:0019789 SUMO ligase activity///GO:0043398 HLH domain binding///GO:0043425 bHLH transcription factor binding	///GO:0001650 fibrillar center///GO:0005634 nucleus///GO:0005634 nucleus///GO:0005737 cytoplasm///GO:0016604 nuclear body///GO:0030425 dendrite///GO:0045202 synapse	-25397455	-25411236	04120 Ubiquitin mediated proteolysis ///	592.482	467.078	536.07	1692.42	1273.6	1204.32
1431044_at	-3.44394	-1.78406	8.76462	-8.08674	3.38611e-05	0.00642417	2.90759	225160	Thoc1	THO complex 1	18	ENSMUSG00000024287	NA	NA	Q8R3N6	///GO:0006915 apoptosis///GO:0006915 apoptosis///GO:0007165 signal transduction///GO:0006350 transcription///GO:0006397 mRNA processing///GO:0006810 transport///GO:0008380 RNA splicing///GO:0042981 regulation of apoptosis///GO:0045449 regulation of transcription///GO:0051028 mRNA transport	///GO:0005515 protein binding///GO:0003677 DNA binding///GO:0003723 RNA binding	///GO:0005634 nucleus///GO:0005737 cytoplasm	9958177	9995482	03040 Spliceosome ///	288.724	191.978	232.234	1003.27	859.59	609.7
1439920_at	-2.85999	-1.51601	5.47188	-8.08547	3.39007e-05	0.00642417	2.90647	NA	NA	NA	NA	NA	NA	NA	NA				87837933	87863588		31.9793	23.2051	24.3557	92.0247	72.9792	62.9566
1445260_at	-2.08324	-1.05883	6.51149	-8.08943	3.37779e-05	0.00642417	2.90996	114893	Dcun1d1	DCN1, defective in cullin neddylation 1, domain containing 1 (S. cerevisiae)	3	ENSMUSG00000027708	NA	NA	Q3UT23				-35791902	-35828996		67.8797	58.9318	63.1334	141.511	135.371	119.193
1418415_at	-2.89585	-1.53399	5.28339	-8.06989	3.43887e-05	0.00647781	2.89273	15413	Hoxb5	homeobox B5	11	ENSMUSG00000038700	NA	Mm.207	NA	///GO:0006350 transcription///GO:0006355 regulation of transcription, DNA-dependent///GO:0006355 regulation of transcription, DNA-dependent///GO:0007275 multicellular organismal development///GO:0009952 anterior/posterior pattern formation///GO:0009952 anterior/posterior pattern formation///GO:0045446 endothelial cell differentiation///GO:0045449 regulation of transcription///GO:0048704 embryonic…	///GO:0003677 DNA binding///GO:0003677 DNA binding///GO:0003700 sequence-specific DNA binding transcription factor activity///GO:0003700 sequence-specific DNA binding transcription factor activity///GO:0030528 transcription regulator activity///GO:0043565 sequence-specific DNA binding	///GO:0005634 nucleus///GO:0005634 nucleus	96164825	96167435		25.9078	22.7898	20.3022	85.2194	63.596	53.7124
1458156_at	-2.80929	-1.49021	7.18209	-8.06729	3.44709e-05	0.00647781	2.89043	319664	E230012J19Rik	RIKEN cDNA E230012J19 gene	4	NA	NA	Mm.448272	NA	///GO:0008150 biological_process	///GO:0003674 molecular_function	///GO:0005575 cellular_component	87837933	87863588		104.108	73.8342	84.6135	296.221	236.077	206.207
1439857_at	-2.27681	-1.18701	5.00279	-8.05178	3.4966e-05	0.00654357	2.87671	NA	NA	NA	NA	NA	NA	NA	NA				87837933	87863588		24.0121	18.815	21.2346	54.7722	46.0862	44.8568
1429378_x_at	4.87634	2.2858	8.25785	8.03935	3.53685e-05	0.00656443	2.8657	382000	AY761184	cDNA sequence AY761184	8	ENSMUSG00000058618	NA	Mm.14269	Q9D848	///GO:0006952 defense response///GO:0008150 biological_process	///GO:0003674 molecular_function	///GO:0005575 cellular_component	-22812995	-22814119		636.182	1042.03	465.871	113.835	139.524	167.695
1456717_at	-2.3623	-1.24019	4.69363	-8.03989	3.5351e-05	0.00656443	2.86617	NA	NA	NA	NA	NA	NA	NA	NA				87837933	87863588		17.3375	19.3133	14.2536	40.2076	35.9898	43.4792
1458056_at	-3.33064	-1.7358	5.889	-8.02005	3.60035e-05	0.00657406	2.84857	218543	Srsf12	serine/arginine-rich splicing factor 12	13	ENSMUSG00000032621	NA	Mm.458176	Q8BZX4	///GO:0006397 mRNA processing///GO:0008150 biological_process///GO:0008380 RNA splicing	///GO:0000166 nucleotide binding///GO:0003674 molecular_function///GO:0003676 nucleic acid binding	///GO:0005575 cellular_component///GO:0005634 nucleus///GO:0005681 spliceosomal complex	-104531694	-104554662		33.4792	24.8111	41.2181	128.813	111.172	88.336
1430290_at	-3.27074	-1.70961	4.63736	-8.03127	3.56326e-05	0.00657406	2.85854	NA	NA	NA	NA	NA	NA	NA	NA				87837933	87863588		12.3959	11.8602	17.7263	57.7297	38.1458	41.4071
1426060_at	-3.16979	-1.66439	7.36685	-8.02424	3.58644e-05	0.00657406	2.85229	NA	NA	NA	NA	NA	NA	NA	NA				87837933	87863588		120.485	79.4919	83.2008	364.813	278.11	250.144
1447347_at	-2.56572	-1.35936	5.94086	-8.02308	3.59029e-05	0.00657406	2.85126	NA	NA	NA	NA	NA	NA	NA	NA				87837933	87863588		43.8037	39.7061	32.4302	105.535	109.508	82.4338
1431731_at	-3.41077	-1.7701	6.02381	-8.01178	3.62795e-05	0.00658341	2.84121	12175	Bnip2	BCL2/adenovirus E1B interacting protein 2	9	ENSMUSG00000011958	NA	NA	NA	///GO:0006915 apoptosis///GO:0006915 apoptosis		///GO:0005829 cytosol///GO:0005737 cytoplasm///GO:0005737 cytoplasm	69837307	69856124		36.8654	26.1555	45.3507	146.325	111.903	105.966
1446982_at	-3.46545	-1.79304	4.20275	-7.97648	3.7484e-05	0.00672957	2.80974	NA	NA	NA	NA	NA	NA	NA	NA				87837933	87863588		7.249	12.8809	10.3656	38.6825	36.7636	28.3248
1439328_at	-3.36877	-1.75222	6.09146	-7.97305	3.76033e-05	0.00672957	2.80667	54446	Nfat5	nuclear factor of activated T-cells 5	8	ENSMUSG00000003847	NA	Mm.390057	NA	///GO:0001816 cytokine production///GO:0006350 transcription///GO:0006351 transcription, DNA-dependent///GO:0006355 regulation of transcription, DNA-dependent///GO:0045449 regulation of transcription///GO:0045449 regulation of transcription///GO:0045944 positive regulation of transcription from RNA polymerase II promoter	///GO:0003677 DNA binding///GO:0003677 DNA binding///GO:0003700 sequence-specific DNA binding transcription factor activity///GO:0003700 sequence-specific DNA binding transcription factor activity	///GO:0005634 nucleus///GO:0005634 nucleus///GO:0005737 cytoplasm	109817369	109903417	04310 Wnt signaling pathway /// 04360 Axon guidance /// 04370 VEGF signaling pathway /// 04650 Natural killer cell mediated cytotoxicity /// 04660 T cell receptor signaling pathway /// 04662 B cell receptor signaling pathway ///	43.6763	34.9538	33.5884	160.033	135.26	90.5661
1435973_at	-3.28347	-1.71522	5.19985	-7.96562	3.78634e-05	0.00672957	2.80003	66824	Pycard	PYD and CARD domain containing	7	ENSMUSG00000030793	NA	Mm.24163	NA	///GO:0006915 apoptosis///GO:0006508 proteolysis///GO:0006917 induction of apoptosis///GO:0006919 activation of caspase activity///GO:0006954 inflammatory response///GO:0010952 positive regulation of peptidase activity///GO:0042981 regulation of apoptosis///GO:0042981 regulation of apoptosis///GO:0043281 regulation of caspase activity	///GO:0005515 protein binding///GO:0005515 protein binding///GO:0004197 cysteine-type endopeptidase activity///GO:0016505 apoptotic protease activator activity	///GO:0005622 intracellular///GO:0005576 extracellular region///GO:0005829 cytosol///GO:0005737 cytoplasm	-135134886	-135137381	04621 NOD-like receptor signaling pathway /// 04623 Cytosolic DNA-sensing pathway ///	22.5012	16.895	21.9519	91.0355	54.9016	59.1067
1441195_at	-2.45328	-1.29471	6.24122	-7.96459	3.78996e-05	0.00672957	2.79911	402755	6030487A22Rik	RIKEN cDNA 6030487A22 gene	X	NA	NA	NA	NA	///GO:0008150 biological_process	///GO:0003674 molecular_function	///GO:0005575 cellular_component	87837933	87863588		53.567	51.3178	40.9826	139.016	112.367	106.489
1453322_at	-3.37187	-1.75355	5.84003	-7.95602	3.82024e-05	0.00673033	2.79143	74320	Wdr33	WD repeat domain 33	18	ENSMUSG00000024400	NA	Mm.277705	NA	///GO:0008150 biological_process	///GO:0003674 molecular_function	///GO:0005634 nucleus	31963710	31995089		34.4884	37.0219	23.7759	135.56	96.401	89.0574
1432719_at	-2.39202	-1.25823	3.86424	-7.95627	3.81935e-05	0.00673033	2.79166	74607	4833412K13Rik	RIKEN cDNA 4833412K13 gene	1	NA	NA	NA	NA	///GO:0008150 biological_process	///GO:0003674 molecular_function	///GO:0005575 cellular_component	87837933	87863588		11.2085	8.96497	8.30839	24.2166	23.7793	19.8424
1437916_at	-3.68755	-1.88266	9.36125	-7.91728	3.96045e-05	0.00674038	2.75665	NA	NA	NA	NA	NA	NA	NA	NA				87837933	87863588		482.494	243.579	341.834	1376.3	1321.15	1107.89
1456927_at	-3.33238	-1.73655	6.36368	-7.92886	3.91797e-05	0.00674038	2.76706	17776	Mast2	microtubule associated serine/threonine kinase 2	4	ENSMUSG00000003810	NA	Mm.9287	Q60592	///GO:0006468 protein amino acid phosphorylation///GO:0006468 protein amino acid phosphorylation///GO:0045075 regulation of interleukin-12 biosynthetic process///GO:0048515 spermatid differentiation	///GO:0000166 nucleotide binding///GO:0005515 protein binding///GO:0005515 protein binding///GO:0000287 magnesium ion binding///GO:0000287 magnesium ion binding///GO:0004672 protein kinase activity///GO:0004674 protein serine/threonine kinase activity///GO:0004674 protein serine/threonine kinase activity///GO:0046872 metal ion binding///GO:0005524 ATP binding///GO:0005524 ATP binding///GO:0008017…	///GO:0016020 membrane///GO:0005737 cytoplasm///GO:0005856 cytoskeleton///GO:0015630 microtubule cytoskeleton///GO:0030054 cell junction	-115979366	-116136788		61.7768	44.5741	33.3375	167.721	139.589	145.1
1439094_at	-3.23248	-1.69264	5.22721	-7.93804	3.88463e-05	0.00674038	2.77531	67300	Cltc	clathrin, heavy polypeptide (Hc)	11	ENSMUSG00000047126	NA	Mm.479526	Q68FD5	///GO:0016192 vesicle-mediated transport///GO:0006886 intracellular protein transport///GO:0006898 receptor-mediated endocytosis///GO:0007030 Golgi organization///GO:0007067 mitosis	///GO:0005515 protein binding///GO:0005198 structural molecule activity///GO:0005488 binding///GO:0031072 heat shock protein binding///GO:0030506 ankyrin binding///GO:0042277 peptide binding	///GO:0016020 membrane///GO:0005739 mitochondrion///GO:0005624 membrane fraction///GO:0005819 spindle///GO:0005905 coated pit///GO:0030117 membrane coat///GO:0030118 clathrin coat///GO:0030130 clathrin coat of trans-Golgi network vesicle///GO:0030132 clathrin coat of coated pit///GO:0030315 T-tubule///GO:0031410 cytoplasmic vesicle///GO:0042383 sarcolemma	-86508154	-86570994	04142 Lysosome /// 04144 Endocytosis /// 05016 Huntington's disease /// 05100 Bacterial invasion of epithelial cells ///	22.6486	17.9688	22.2217	93.2295	59.3668	55.1885
1426649_at	2.42571	1.27841	6.85051	7.94126	3.873e-05	0.00674038	2.7782	230157	Tmeff1	transmembrane protein with EGF-like and two follistatin-like domains 1	4	ENSMUSG00000028347	NA	Mm.422686	Q6PFE7	///GO:0007275 multicellular organismal development		///GO:0005886 plasma membrane///GO:0016020 membrane///GO:0016021 integral to membrane	48598064	48676003		163.533	169.59	209.354	87.4685	69.8995	66.5337
1418066_at	-2.42015	-1.2751	7.45825	-7.91964	3.95177e-05	0.00674038	2.75877	12632	Cfl2	cofilin 2, muscle	12	ENSMUSG00000062929	NA	Mm.276826	NA	///GO:0008150 biological_process	///GO:0003674 molecular_function///GO:0003779 actin binding	///GO:0005622 intracellular///GO:0005575 cellular_component///GO:0005634 nucleus///GO:0005737 cytoplasm///GO:0005856 cytoskeleton	-55959805	-55963864	04360 Axon guidance /// 04666 Fc gamma R-mediated phagocytosis /// 04810 Regulation of actin cytoskeleton ///	126.662	104.324	109.315	330.746	259.6	238.473
1457913_at	-2.35403	-1.23513	6.11588	-7.93578	3.89279e-05	0.00674038	2.77328	77519	5730601F06Rik	RIKEN cDNA 5730601F06 gene	9	ENSMUSG00000060510	NA	NA	NA	///GO:0008150 biological_process	///GO:0003674 molecular_function///GO:0046872 metal ion binding	///GO:0005575 cellular_component///GO:0005634 nucleus	-20299519	-20325863		40.5483	46.3464	49.1458	120.761	111.595	89.401
1423001_at	2.15843	1.10999	6.74427	7.93823	3.88394e-05	0.00674038	2.77548	114716	Spred2	sprouty-related, EVH1 domain containing 2	11	ENSMUSG00000045671	NA	Mm.266627	Q924S7	///GO:0000188 inactivation of MAPK activity///GO:0007275 multicellular organismal development///GO:0009966 regulation of signal transduction	///GO:0005515 protein binding///GO:0005173 stem cell factor receptor binding	///GO:0005886 plasma membrane///GO:0016020 membrane///GO:0005737 cytoplasm///GO:0031410 cytoplasmic vesicle///GO:0031410 cytoplasmic vesicle	19824444	19922600	04630 Jak-STAT signaling pathway ///	175.155	136.878	162.979	70.388	70.2918	78.536
1443516_at	-2.07012	-1.04972	5.40443	-7.9237	3.93683e-05	0.00674038	2.76242	20239	Atxn2	ataxin 2	5	ENSMUSG00000042605	NA	Mm.260900	NA	///GO:0040015 negative regulation of multicellular organism growth	///GO:0050692 DBD domain binding	///GO:0005737 cytoplasm///GO:0048471 perinuclear region of cytoplasm	122161617	122264959		30.7854	27.3679	30.2765	66.704	62.0453	54.6787
1441570_at	-3.31632	-1.72958	5.44783	-7.90734	3.99736e-05	0.00676394	2.74769	NA	NA	NA	NA	NA	NA	NA	NA				87837933	87863588		31.7447	20.1046	21.5739	101.165	71.2752	69.6458
1443115_at	-3.19572	-1.67614	7.48635	-7.90174	4.01829e-05	0.00676394	2.74264	NA	NA	NA	NA	NA	NA	NA	NA				87837933	87863588		93.7232	86.622	124.313	395.479	339.708	245.17
1439293_at	-2.70323	-1.43469	4.97222	-7.90148	4.01928e-05	0.00676394	2.74241	235493	BC031353	cDNA sequence BC031353	9	ENSMUSG00000034858	NA	Mm.208955	Q69ZK7	///GO:0008150 biological_process	///GO:0003674 molecular_function	///GO:0005575 cellular_component	74800859	74880275		22.8648	17.7353	17.1606	56.6358	58.3898	41.5681
1447484_x_at	-2.38159	-1.25192	6.82533	-7.88708	4.07375e-05	0.00683012	2.7294	72091	Snhg7	small nucleolar RNA host gene (non-protein coding) 7	2	NA	NA	Mm.27103	NA	///GO:0008150 biological_process	///GO:0003674 molecular_function	///GO:0005575 cellular_component	-26492696	-26495764		79.9873	78.6805	63.0519	203.979	155.646	168.835
1437129_at	-2.99844	-1.58421	6.9635	-7.88311	4.08891e-05	0.00683014	2.72581	320319	E330018D03Rik	RIKEN cDNA E330018D03 gene	19	NA	NA	Mm.435821	NA				87837933	87863588		74.681	56.5299	88.6822	260.602	209.862	184.543
1457632_s_at	5.2064	2.38029	3.60584	7.86434	4.16141e-05	0.00687835	2.70883	17536	Meis2	Meis homeobox 2	2	ENSMUSG00000027210	NA	NA	NA	///GO:0001654 eye development///GO:0006355 regulation of transcription, DNA-dependent///GO:0045449 regulation of transcription///GO:0045449 regulation of transcription///GO:0045944 positive regulation of transcription from RNA polymerase II promoter	///GO:0003677 DNA binding///GO:0003677 DNA binding///GO:0003700 sequence-specific DNA binding transcription factor activity///GO:0003700 sequence-specific DNA binding transcription factor activity///GO:0043565 sequence-specific DNA binding///GO:0043565 sequence-specific DNA binding///GO:0043565 sequence-specific DNA binding///GO:0043565 sequence-specific DNA binding	///GO:0005634 nucleus///GO:0005634 nucleus	-115686999	-115890794		20.3457	28.7032	36.7117	5.38328	7.78804	3.62343
1445158_at	-4.32069	-2.11126	8.79127	-7.84525	4.2366e-05	0.00687835	2.69151	19027	Sypl	synaptophysin-like protein	12	ENSMUSG00000020570	NA	Mm.246304	NA	///GO:0006810 transport	///GO:0005215 transporter activity	///GO:0016020 membrane///GO:0016020 membrane///GO:0016021 integral to membrane///GO:0030141 stored secretory granule///GO:0008021 synaptic vesicle///GO:0031410 cytoplasmic vesicle	33638809	33664367		170.791	200.292	283.04	1180.76	1047.92	631.167
1444096_at	-3.3007	-1.72277	7.62745	-7.8635	4.16468e-05	0.00687835	2.70807	NA	NA	NA	NA	NA	NA	NA	NA				87837933	87863588		135.163	92.9406	102.636	483.02	321.209	298.832
1429882_at	-3.16529	-1.66234	7.83598	-7.84843	4.22396e-05	0.00687835	2.6944	381598	2610005L07Rik	cadherin 11 pseudogene	8	NA	NA	NA	NA				-19981359	-20020392		160.416	101.782	129.733	515.426	348.323	374.165
1456671_at	-3.15517	-1.65772	6.60199	-7.84063	4.25503e-05	0.00687835	2.68731	21378	Tbrg3	transforming growth factor beta regulated gene 3	15	NA	NA	NA	NA	///GO:0008150 biological_process	///GO:0003674 molecular_function	///GO:0005575 cellular_component	-82720913	-82728891		72.5154	43.0964	52.3345	207.646	158.147	156.439
1455904_at	-3.12891	-1.64566	9.49729	-7.84127	4.25248e-05	0.00687835	2.68789	14455	Gas5	growth arrest specific 5	1	NA	NA	Mm.270065	NA				162965296	162968668		441.85	505.531	305.346	1504.88	1263.19	1099.06
1457559_at	-2.97144	-1.57116	5.18996	-7.85968	4.17964e-05	0.00687835	2.7046	NA	NA	NA	NA	NA	NA	NA	NA				87837933	87863588		24.3422	17.1711	22.7192	78.727	61.849	51.1676
1454954_at	-2.41958	-1.27475	6.12315	-7.84803	4.22555e-05	0.00687835	2.69403	66317	Wdr61	WD repeat domain 61	9	ENSMUSG00000061559	NA	Mm.480571	NA	///GO:0008150 biological_process	///GO:0003674 molecular_function	///GO:0005575 cellular_component	-54564961	-54582335	03018 RNA degradation ///	43.5611	47.8453	43.1721	134.019	91.9163	103.467
1440035_at	-2.12473	-1.08728	4.59819	-7.8683	4.14598e-05	0.00687835	2.71242	54130	Actr1a	ARP1 actin-related protein 1 homolog A, centractin alpha (yeast)	19	ENSMUSG00000025228	NA	Mm.3118	P61164		///GO:0000166 nucleotide binding///GO:0005515 protein binding///GO:0005524 ATP binding	///GO:0005737 cytoplasm///GO:0005856 cytoskeleton	-46451303	-46470225		15.5559	16.8761	17.4765	36.0599	39.464	30.9246
1442150_at	-3.70307	-1.88872	6.30731	-7.83662	4.2711e-05	0.00687967	2.68366	NA	NA	NA	NA	NA	NA	NA	NA				87837933	87863588		58.3125	39.365	30.3635	182.764	133.125	145.464
1429926_at	-2.26031	-1.17652	5.14658	-7.82855	4.30364e-05	0.00690742	2.67632	68117	Apool	apolipoprotein O-like	X	ENSMUSG00000025525	NA	Mm.161014	NA	///GO:0008150 biological_process	///GO:0003674 molecular_function	///GO:0005739 mitochondrion///GO:0005576 extracellular region///GO:0005743 mitochondrial inner membrane	109425016	109486039		24.9687	23.9952	21.8297	61.9416	53.7703	45.347
1458067_at	-2.05286	-1.03763	3.62882	-7.82156	4.33204e-05	0.00692835	2.66995	328108	Fam179b	family with sequence similarity 179, member B	12	ENSMUSG00000035614	NA	NA	NA	///GO:0008150 biological_process	///GO:0003674 molecular_function///GO:0005488 binding	///GO:0005575 cellular_component	66066728	66123559		7.78242	9.32427	8.86922	18.2161	16.2838	18.7707
1456209_x_at	-3.63628	-1.86246	9.0434	-7.80664	4.39336e-05	0.00694302	2.65635	NA	NA	NA	NA	NA	NA	NA	NA				87837933	87863588		407.913	205.149	253.152	1053.94	1059.14	912.483
1421629_at	-3.15963	-1.65975	6.39864	-7.80857	4.38538e-05	0.00694302	2.65811	14404	Gabre	gamma-aminobutyric acid (GABA) A receptor, subunit epsilon	X	ENSMUSG00000031340	NA	Mm.391288	A2AMW3	///GO:0007165 signal transduction///GO:0006810 transport///GO:0006811 ion transport///GO:0006821 chloride transport///GO:0007214 gamma-aminobutyric acid signaling pathway///GO:0007214 gamma-aminobutyric acid signaling pathway	///GO:0004872 receptor activity///GO:0004890 GABA-A receptor activity///GO:0004890 GABA-A receptor activity///GO:0005216 ion channel activity	///GO:0005886 plasma membrane///GO:0016020 membrane///GO:0016021 integral to membrane///GO:0005887 integral to plasma membrane///GO:0030054 cell junction///GO:0045202 synapse///GO:0045211 postsynaptic membrane	-69502770	-69520060	04080 Neuroactive ligand-receptor interaction ///	46.898	37.9824	60.0288	190.646	136.399	129.708
1438080_at	-2.26752	-1.18111	6.49615	-7.80436	4.4028e-05	0.00694302	2.65427	66419	Mrpl11	mitochondrial ribosomal protein L11	19	ENSMUSG00000024902	NA	Mm.28494	Q9CQF0	///GO:0006412 translation///GO:0006412 translation	///GO:0003723 RNA binding///GO:0003735 structural constituent of ribosome	///GO:0030529 ribonucleoprotein complex///GO:0005739 mitochondrion///GO:0005739 mitochondrion///GO:0005840 ribosome///GO:0005762 mitochondrial large ribosomal subunit	4962314	4964943		69.2317	57.8973	53.7421	132.442	154.093	123.061
1443719_x_at	-2.20341	-1.13974	5.86498	-7.81547	4.35696e-05	0.00694302	2.6644	72047	Ddx42	DEAD (Asp-Glu-Ala-Asp) box polypeptide 42	11	ENSMUSG00000020705	3.6.4.13	Mm.41367	Q810A7	///GO:0008150 biological_process	///GO:0000166 nucleotide binding///GO:0003674 molecular_function///GO:0003676 nucleic acid binding///GO:0003723 RNA binding///GO:0004386 helicase activity///GO:0005524 ATP binding///GO:0008026 ATP-dependent helicase activity///GO:0016787 hydrolase activity	///GO:0005575 cellular_component///GO:0005634 nucleus///GO:0005737 cytoplasm	106078239	106110454	03040 Spliceosome ///	42.752	37.406	37.85	98.5605	88.1302	74.5453
1457302_at	-2.62296	-1.3912	7.08271	-7.79913	4.42459e-05	0.00695308	2.64949	20516	Slc20a2	solute carrier family 20, member 2	8	ENSMUSG00000037656	NA	NA	NA	///GO:0006810 transport///GO:0006811 ion transport///GO:0006814 sodium ion transport///GO:0006817 phosphate transport///GO:0044419 interspecies interaction between organisms	///GO:0004872 receptor activity///GO:0005315 inorganic phosphate transmembrane transporter activity///GO:0015293 symporter activity	///GO:0005886 plasma membrane///GO:0016020 membrane///GO:0016021 integral to membrane	23587171	23680088		79.4918	83.2734	88.5741	286.843	191.458	192.661
1438259_at	-3.91751	-1.96994	5.58481	-7.78308	4.49215e-05	0.00695956	2.63481	NA	NA	NA	NA	NA	NA	NA	NA				87837933	87863588		32.8345	21.7768	19.9411	130.802	75.5032	86.8012
1426061_x_at	-2.91467	-1.54333	8.16605	-7.7887	4.46838e-05	0.00695956	2.63995	NA	NA	NA	NA	NA	NA	NA	NA				87837933	87863588		212.01	142.181	157.979	602.813	470.69	415.572
1430077_at	-2.8279	-1.49973	3.57643	-7.77986	4.50587e-05	0.00695956	2.63185	69207	Srsf11	serine/arginine-rich splicing factor 11	3	NA	NA	Mm.223946	NA	///GO:0008150 biological_process	///GO:0003674 molecular_function	///GO:0005575 cellular_component	-157673456	-157699603		8.58123	5.31833	7.82196	21.5881	20.6087	18.1455
1453993_a_at	-2.76118	-1.46529	9.55311	-7.78626	4.47866e-05	0.00695956	2.63772	12175	Bnip2	BCL2/adenovirus E1B interacting protein 2	9	ENSMUSG00000011958	NA	NA	NA	///GO:0006915 apoptosis///GO:0006915 apoptosis		///GO:0005829 cytosol///GO:0005737 cytoplasm///GO:0005737 cytoplasm	69837307	69856124		466.531	410.107	482.942	1585.62	1261.59	972.39
1434106_at	-2.26389	-1.17881	7.04354	-7.78098	4.5011e-05	0.00695956	2.63288	77781	Epm2aip1	EPM2A (laforin) interacting protein 1	9	ENSMUSG00000046785	NA	Mm.209005	Q8VEH5	///GO:0008150 biological_process	///GO:0003674 molecular_function	///GO:0005783 endoplasmic reticulum///GO:0005575 cellular_component	111174348	111181595		90.5557	90.7123	82.0507	227.163	165.348	208.208
1435357_at	-3.97414	-1.99064	7.52279	-7.73239	4.71315e-05	0.00702217	2.58825	27981	D4Wsu53e	DNA segment, Chr 4, Wayne State University 53, expressed	4	ENSMUSG00000037266	NA	Mm.331964	Q3UC65	///GO:0008150 biological_process	///GO:0003674 molecular_function	///GO:0005575 cellular_component	134479539	134483285		132.391	85.4352	69.4068	462.313	295.398	360.813
1438842_at	-3.58223	-1.84086	7.16533	-7.7575	4.6022e-05	0.00702217	2.61135	56428	Mtch2	mitochondrial carrier homolog 2 (C. elegans)	2	ENSMUSG00000027282	NA	Mm.28023	NA	///GO:0006810 transport///GO:0055085 transmembrane transport	///GO:0005488 binding	///GO:0016020 membrane///GO:0005739 mitochondrion///GO:0005739 mitochondrion///GO:0016021 integral to membrane///GO:0005743 mitochondrial inner membrane///GO:0005743 mitochondrial inner membrane	90687311	90706791		78.1135	64.2838	86.8723	355.313	298.446	189.1
1445720_at	-3.23445	-1.69352	6.12824	-7.73138	4.7177e-05	0.00702217	2.58732	66660	Sltm	SAFB-like, transcription modulator	9	ENSMUSG00000032212	NA	Mm.22379	NA	///GO:0006915 apoptosis///GO:0006350 transcription///GO:0008150 biological_process///GO:0045449 regulation of transcription	///GO:0000166 nucleotide binding///GO:0003674 molecular_function///GO:0003676 nucleic acid binding///GO:0003723 RNA binding	///GO:0005575 cellular_component///GO:0005634 nucleus	70390584	70439879		50.3754	32.9141	35.4856	164.077	111.382	108.942
1430220_at	-3.0472	-1.60748	8.41897	-7.71834	4.77654e-05	0.00702217	2.57529	67392	4833420G17Rik	RIKEN cDNA 4833420G17 gene	13	ENSMUSG00000062822	NA	Mm.390641	Q3UJC8	///GO:0008150 biological_process	///GO:0003674 molecular_function	///GO:0005575 cellular_component	120251565	120274924		251.746	157.028	190.677	726.729	501.687	584.97
1440063_at	-2.85294	-1.51245	5.03635	-7.7333	4.70911e-05	0.00702217	2.58909	66590	Farsa	phenylalanyl-tRNA synthetase, alpha subunit	8	ENSMUSG00000003808	6.1.1.20	Mm.292517	Q8C0C7	///GO:0006412 translation///GO:0006418 tRNA aminoacylation for protein translation///GO:0006432 phenylalanyl-tRNA aminoacylation///GO:0008150 biological_process///GO:0043039 tRNA aminoacylation	///GO:0000049 tRNA binding///GO:0000166 nucleotide binding///GO:0003674 molecular_function///GO:0004812 aminoacyl-tRNA ligase activity///GO:0004826 phenylalanine-tRNA ligase activity///GO:0005524 ATP binding///GO:0016874 ligase activity	///GO:0005575 cellular_component///GO:0005737 cytoplasm	87380884	87393156	00970 Aminoacyl-tRNA biosynthesis ///	21.1695	17.4005	19.9095	73.3562	52.3106	44.3799
1455696_a_at	-2.8464	-1.50914	8.71656	-7.74242	4.66851e-05	0.00702217	2.59748	19134	Prpf4b	PRP4 pre-mRNA processing factor 4 homolog B (yeast)	13	ENSMUSG00000021413	NA	Mm.10027	NA	///GO:0006397 mRNA processing///GO:0006468 protein amino acid phosphorylation///GO:0008380 RNA splicing///GO:0016310 phosphorylation	///GO:0000166 nucleotide binding///GO:0004672 protein kinase activity///GO:0004672 protein kinase activity///GO:0004674 protein serine/threonine kinase activity///GO:0005524 ATP binding///GO:0016301 kinase activity///GO:0016740 transferase activity	///GO:0005634 nucleus///GO:0005681 spliceosomal complex///GO:0005694 chromosome	34967362	34994747		285.916	232.694	233.009	909.646	707.739	555.316
1446736_at	-2.71662	-1.44181	6.27553	-7.72222	4.75896e-05	0.00702217	2.57887	NA	NA	NA	NA	NA	NA	NA	NA				87837933	87863588		61.1172	44.5437	38.1392	141.231	119.484	123.358
1444458_at	-2.62961	-1.39485	5.33852	-7.74559	4.65449e-05	0.00702217	2.6004	NA	NA	NA	NA	NA	NA	NA	NA				87837933	87863588		24.0905	25.3415	25.4478	78.2968	72.2402	49.9437
1451732_at	-2.51437	-1.3302	7.33503	-7.75941	4.59389e-05	0.00702217	2.61311	19134	Prpf4b	PRP4 pre-mRNA processing factor 4 homolog B (yeast)	13	ENSMUSG00000021413	NA	Mm.10027	NA	///GO:0006397 mRNA processing///GO:0006468 protein amino acid phosphorylation///GO:0008380 RNA splicing///GO:0016310 phosphorylation	///GO:0000166 nucleotide binding///GO:0004672 protein kinase activity///GO:0004672 protein kinase activity///GO:0004674 protein serine/threonine kinase activity///GO:0005524 ATP binding///GO:0016301 kinase activity///GO:0016740 transferase activity	///GO:0005634 nucleus///GO:0005681 spliceosomal complex///GO:0005694 chromosome	34967362	34994747		118.092	103.2	86.6252	306.43	241.533	226.738
1438581_at	-2.51139	-1.32849	5.14429	-7.7423	4.66905e-05	0.00702217	2.59737	74392	Cytsa	cytospin A	10	ENSMUSG00000033444	NA	Mm.27716	NA	///GO:0007049 cell cycle///GO:0008150 biological_process///GO:0051301 cell division	///GO:0003674 molecular_function	///GO:0005575 cellular_component	74674817	74775144		27.3139	22.1164	18.3989	60.0406	58.834	49.8378
1441763_at	-2.49723	-1.32033	6.642	-7.71759	4.77995e-05	0.00702217	2.5746	66980	Zdhhc6	zinc finger, DHHC domain containing 6	19	ENSMUSG00000024982	NA	Mm.386789	Q9CPV7	///GO:0008150 biological_process	///GO:0003674 molecular_function///GO:0046872 metal ion binding///GO:0008270 zinc ion binding///GO:0008415 acyltransferase activity///GO:0016740 transferase activity	///GO:0016020 membrane///GO:0016021 integral to membrane///GO:0005575 cellular_component	-55372788	-55390522		79.8125	55.6699	56.8125	173.844	145.594	155.313
1429423_at	-2.44811	-1.29167	7.01503	-7.72908	4.72802e-05	0.00702217	2.5852	74704	4930518I15Rik	RIKEN cDNA 4930518I15 gene	2	NA	NA	Mm.393411	NA	///GO:0008150 biological_process	///GO:0003674 molecular_function	///GO:0005575 cellular_component	87837933	87863588		94.0084	69.0965	86.9636	235.68	179.346	196.082
1445068_at	-2.39597	-1.26061	4.69366	-7.71905	4.77331e-05	0.00702217	2.57595	240354	Malt1	mucosa associated lymphoid tissue lymphoma translocation gene 1	18	ENSMUSG00000032688	3.4.22.-	Mm.132613	Q2TBA3	///GO:0001923 B-1 B cell differentiation///GO:0002237 response to molecule of bacterial origin///GO:0006915 apoptosis///GO:0006508 proteolysis///GO:0007249 I-kappaB kinase/NF-kappaB cascade///GO:0009620 response to fungus///GO:0042981 regulation of apoptosis///GO:0042098 T cell proliferation///GO:0042113 B cell activation///GO:0045087 innate immune response///GO:0050852 T cell receptor signaling …	///GO:0005515 protein binding///GO:0005515 protein binding///GO:0004197 cysteine-type endopeptidase activity///GO:0008233 peptidase activity///GO:0016787 hydrolase activity	///GO:0005829 cytosol///GO:0005634 nucleus///GO:0005737 cytoplasm	65590650	65638446	04660 T cell receptor signaling pathway /// 04662 B cell receptor signaling pathway ///	20.3033	14.9032	15.443	44.9471	35.896	39.8362
1437362_at	-2.09801	-1.06902	8.21297	-7.75944	4.59375e-05	0.00702217	2.61314	229780	Ccdc76	coiled-coil domain containing 76	3	ENSMUSG00000033439	NA	Mm.259648	Q8BYH3	///GO:0008033 tRNA processing///GO:0008150 biological_process	///GO:0003674 molecular_function///GO:0046872 metal ion binding///GO:0008168 methyltransferase activity///GO:0016740 transferase activity	///GO:0005575 cellular_component	-116284253	-116317505		194.89	235.177	187.565	435.826	453.279	401.864
1457529_x_at	-3.3811	-1.75749	8.28472	-7.71124	4.80893e-05	0.00702683	2.56873	NA	NA	NA	NA	NA	NA	NA	NA				87837933	87863588		224.496	140.594	154.555	748.399	524.94	479.944
1430089_at	-3.25814	-1.70405	7.58409	-7.71007	4.81429e-05	0.00702683	2.56765	76093	5830469G19Rik	RIKEN cDNA 5830469G19 gene	4	NA	NA	Mm.453636	NA	///GO:0008150 biological_process	///GO:0003674 molecular_function	///GO:0005575 cellular_component	87837933	87863588		118.15	83.5371	121.715	455.092	329.519	277.069
1447240_at	-2.62307	-1.39126	5.65432	-7.6965	4.87693e-05	0.00704982	2.5551	NA	NA	NA	NA	NA	NA	NA	NA				87837933	87863588		38.7869	27.6696	28.0194	96.9532	75.5258	74.1177
1441701_at	-2.29984	-1.20153	4.36937	-7.69945	4.86321e-05	0.00704982	2.55784	NA	NA	NA	NA	NA	NA	NA	NA				87837933	87863588		13.6103	14.5611	12.7739	36.0195	33.1312	25.805
1429545_at	-3.33201	-1.73639	7.25556	-7.67165	4.99397e-05	0.00708874	2.53207	NA	NA	NA	NA	NA	NA	NA	NA				87837933	87863588		97.3125	79.6493	75.6861	393.313	256.98	214.708
1438501_at	-3.11827	-1.64075	9.10313	-7.68163	4.94662e-05	0.00708874	2.54133	NA	NA	NA	NA	NA	NA	NA	NA				87837933	87863588		345.979	237.605	367.424	1193.62	967.572	792.986
1440659_at	-2.40824	-1.26798	5.47366	-7.67773	4.96505e-05	0.00708874	2.53771	NA	NA	NA	NA	NA	NA	NA	NA				87837933	87863588		29.8129	26.1377	30.1288	85.3882	65.1861	58.9118
1439105_at	-2.31458	-1.21075	6.39267	-7.67078	4.99816e-05	0.00708874	2.53126	71891	Cdadc1	cytidine and dCMP deaminase domain containing 1	14	ENSMUSG00000021982	NA	Mm.439850	Q8BMD5	///GO:0008150 biological_process	///GO:0003674 molecular_function///GO:0003824 catalytic activity///GO:0046872 metal ion binding///GO:0008270 zinc ion binding///GO:0016787 hydrolase activity	///GO:0005575 cellular_component	-60186565	-60216796		60.196	60.0823	46.5728	145.434	125.016	114.877
1425684_at	-2.25371	-1.1723	4.93024	-7.67326	4.98633e-05	0.00708874	2.53356	67861	Akr1b10	aldo-keto reductase family 1, member B10 (aldose reductase)	6	ENSMUSG00000061758	NA	Mm.70371	Q8BIV6	///GO:0008150 biological_process	///GO:0003674 molecular_function	///GO:0005739 mitochondrion	34334246	34346949		19.1141	23.1465	18.9349	48.2693	50.6675	39.21
1459494_at	-3.60599	-1.8504	5.82479	-7.62843	5.20506e-05	0.00731921	2.49183	NA	NA	NA	NA	NA	NA	NA	NA				87837933	87863588		41.4792	28.9374	22.1555	125.009	115.479	86.3776
1429822_at	-3.12317	-1.64301	6.62323	-7.62111	5.2418e-05	0.00731921	2.48499	70828	4633401B06Rik	RIKEN cDNA 4633401B06 gene	3	NA	NA	Mm.412365	NA	///GO:0008150 biological_process	///GO:0003674 molecular_function	///GO:0005575 cellular_component	87837933	87863588		73.571	50.6458	46.583	219.914	152.588	157.576
1423501_at	-2.19942	-1.13712	8.30711	-7.62594	5.21752e-05	0.00731921	2.48951	NA	NA	NA	NA	NA	NA	NA	NA				87837933	87863588		231.714	177	237.51	453.043	467.573	489.259
1457163_at	-2.09849	-1.06935	5.99144	-7.62525	5.22097e-05	0.00731921	2.48886	320010	D730035F11Rik	RIKEN cDNA D730035F11 gene	9	NA	NA	Mm.408999	NA	///GO:0008150 biological_process	///GO:0003674 molecular_function	///GO:0005575 cellular_component	87837933	87863588		45.2401	39.1458	47.8341	96.3934	82.2917	98.6883
1442908_at	-2.05726	-1.04072	5.48865	-7.62261	5.23423e-05	0.00731921	2.4864	NA	NA	NA	NA	NA	NA	NA	NA				87837933	87863588		32.4517	29.5803	31.9576	72.7247	56.9478	64.4945
1438495_at	-2.28898	-1.19471	6.04952	-7.61309	5.28237e-05	0.00734945	2.47749	21969	Top1	topoisomerase (DNA) I	2	ENSMUSG00000070544	NA	Mm.217233	NA	///GO:0006260 DNA replication///GO:0006265 DNA topological change///GO:0006265 DNA topological change///GO:0006265 DNA topological change///GO:0009303 rRNA transcription///GO:0040016 embryonic cleavage	///GO:0000166 nucleotide binding///GO:0003677 DNA binding///GO:0003677 DNA binding///GO:0003916 DNA topoisomerase activity///GO:0003917 DNA topoisomerase type I activity///GO:0003917 DNA topoisomerase type I activity///GO:0003917 DNA topoisomerase type I activity///GO:0003918 DNA topoisomerase (ATP-hydrolyzing) activity///GO:0005524 ATP binding///GO:0016853 isomerase activity///GO:0031490 chromat…	///GO:0005634 nucleus///GO:0005634 nucleus///GO:0005634 nucleus///GO:0005737 cytoplasm///GO:0005694 chromosome///GO:0043204 perikaryon	160471632	160548499		42.2572	46.2675	42.9161	122.367	95.7275	85.906
1445107_at	-2.20285	-1.13937	6.13867	-7.6104	5.29605e-05	0.00734945	2.47497	402761	A530064N14Rik	RIKEN cDNA A530064N14 gene	9	NA	NA	Mm.443172	NA	///GO:0008150 biological_process	///GO:0003674 molecular_function	///GO:0005575 cellular_component	87837933	87863588		47.3356	47.5169	47.562	110.813	119.399	86.4287
1445141_at	-3.80112	-1.92643	9.57722	-7.59047	5.39866e-05	0.00736257	2.4563	16150	Ikbkb	inhibitor of kappaB kinase beta	8	ENSMUSG00000031537	2.7.11.10	Mm.277886	NA	///GO:0001782 B cell homeostasis///GO:0006468 protein amino acid phosphorylation///GO:0007252 I-kappaB phosphorylation///GO:0007252 I-kappaB phosphorylation///GO:0016310 phosphorylation///GO:0016310 phosphorylation///GO:0043122 regulation of I-kappaB kinase/NF-kappaB cascade///GO:0051092 positive regulation of NF-kappaB transcription factor activity	///GO:0000166 nucleotide binding///GO:0005515 protein binding///GO:0004672 protein kinase activity///GO:0004672 protein kinase activity///GO:0004672 protein kinase activity///GO:0004672 protein kinase activity///GO:0004674 protein serine/threonine kinase activity///GO:0004702 receptor signaling protein serine/threonine kinase activity///GO:0005524 ATP binding///GO:0005524 ATP binding///GO:0008384…	///GO:0016020 membrane///GO:0005737 cytoplasm///GO:0005737 cytoplasm///GO:0005737 cytoplasm///GO:0005792 microsome///GO:0008385 IkappaB kinase complex	-23769677	-23817055	04010 MAPK signaling pathway /// 04062 Chemokine signaling pathway /// 04210 Apoptosis /// 04620 Toll-like receptor signaling pathway /// 04621 NOD-like receptor signaling pathway /// 04622 RIG-I-like receptor signaling pathway /// 04623 Cytosolic DNA-sensing pathway /// 04660 T cell receptor signaling pathway /// 04662 B cell receptor signaling pathway /// 04722 Neurotrophin signaling pathway //…	559.357	356.131	301.946	1894.1	1446.27	1205.9
1453427_at	-3.79155	-1.92279	7.78756	-7.60321	5.33278e-05	0.00736257	2.46825	12995	Csnk2a1	casein kinase 2, alpha 1 polypeptide	2	ENSMUSG00000074698	2.7.11.1	Mm.23692	Q8R0X4	///GO:0006468 protein amino acid phosphorylation///GO:0046777 protein amino acid autophosphorylation///GO:0050790 regulation of catalytic activity	///GO:0005515 protein binding///GO:0008013 beta-catenin binding///GO:0016301 kinase activity///GO:0019888 protein phosphatase regulator activity	///GO:0005956 protein kinase CK2 complex	152052575	152107587	04310 Wnt signaling pathway /// 04520 Adherens junction /// 04530 Tight junction ///	141.832	116.877	88.132	605.479	394.979	332.979
1440037_at	-3.01827	-1.59372	8.78355	-7.58677	5.4179e-05	0.00736257	2.45284	18514	Pbx1	pre B-cell leukemia transcription factor 1	1	ENSMUSG00000052534	NA	NA	NA	///GO:0001655 urogenital system development///GO:0001658 branching involved in ureteric bud morphogenesis///GO:0006350 transcription///GO:0006355 regulation of transcription, DNA-dependent///GO:0006694 steroid biosynthetic process///GO:0009887 organ morphogenesis///GO:0007548 sex differentiation///GO:0008284 positive regulation of cell proliferation///GO:0009952 anterior/posterior pattern formati…	///GO:0005515 protein binding///GO:0003677 DNA binding///GO:0003677 DNA binding///GO:0003700 sequence-specific DNA binding transcription factor activity///GO:0030528 transcription regulator activity///GO:0043565 sequence-specific DNA binding///GO:0043565 sequence-specific DNA binding///GO:0043565 sequence-specific DNA binding///GO:0046982 protein heterodimerization activity	///GO:0005634 nucleus///GO:0005634 nucleus///GO:0005737 cytoplasm///GO:0005667 transcription factor complex	-170083999	-170362389		343.15	254.394	186.944	772.626	785.172	739.679
1456099_at	-2.31015	-1.20799	6.27212	-7.58642	5.41977e-05	0.00736257	2.4525	320391	D930017J03Rik	RIKEN cDNA D930017J03 gene	14	NA	NA	Mm.453742	NA	///GO:0008150 biological_process	///GO:0003674 molecular_function	///GO:0005575 cellular_component	87837933	87863588		56.1458	55.3734	42.2873	132.97	108.479	112.37
1442573_at	-2.29185	-1.19651	4.97099	-7.58758	5.41369e-05	0.00736257	2.45359	229780	Ccdc76	coiled-coil domain containing 76	3	ENSMUSG00000033439	NA	Mm.259648	Q8BYH3	///GO:0008033 tRNA processing///GO:0008150 biological_process	///GO:0003674 molecular_function///GO:0046872 metal ion binding///GO:0008168 methyltransferase activity///GO:0016740 transferase activity	///GO:0005575 cellular_component	-116284253	-116317505		24.1648	16.8554	21.8297	49.1458	47.7662	45.5955
1434252_at	2.17315	1.11979	6.04058	7.59775	5.36092e-05	0.00736257	2.46313	319880	Tmcc3	transmembrane and coiled coil domains 3	10	ENSMUSG00000020023	NA	Mm.23047	Q8R310	///GO:0008150 biological_process	///GO:0003674 molecular_function	///GO:0016020 membrane///GO:0016021 integral to membrane///GO:0005575 cellular_component	93977601	94053699		100.049	106.08	86.0936	45.1647	39.2998	50.1602
1442878_at	-2.10973	-1.07706	8.10757	-7.59245	5.38833e-05	0.00736257	2.45816	11758	Prdx6	peroxiredoxin 6	1	ENSMUSG00000026701	NA	Mm.186185	NA	///GO:0000302 response to reactive oxygen species///GO:0008152 metabolic process///GO:0032060 bleb assembly///GO:0042744 hydrogen peroxide catabolic process	///GO:0004601 peroxidase activity///GO:0004602 glutathione peroxidase activity	///GO:0005739 mitochondrion///GO:0005829 cytosol	-163170242	-163181297	00360 Phenylalanine metabolism /// 01100 Metabolic pathways ///	191.909	166.236	214.635	435.93	387.252	380.884
1429810_at	-2.86102	-1.51653	6.76211	-7.57291	5.49087e-05	0.00743676	2.43981	78757	Rictor	RPTOR independent companion of MTOR, complex 2	15	ENSMUSG00000050310	NA	Mm.275811	Q6QI06	///GO:0001938 positive regulation of endothelial cell proliferation///GO:0007275 multicellular organismal development///GO:0009790 embryo development///GO:0030838 positive regulation of actin filament polymerization///GO:0032314 regulation of Rac GTPase activity///GO:0042325 regulation of phosphorylation///GO:0050731 positive regulation of peptidyl-tyrosine phosphorylation///GO:0051896 regulation…	///GO:0005488 binding	///GO:0031932 TORC2 complex///GO:0031932 TORC2 complex	6658380	6750400	04150 mTOR signaling pathway ///	78.2792	68.4046	49.3492	219.367	173.813	162.301
1437793_at	-3.01941	-1.59427	6.35094	-7.56517	5.53209e-05	0.00744252	2.43253	NA	NA	NA	NA	NA	NA	NA	NA				87837933	87863588		49.9536	40.1775	51.6458	185.146	144.07	106.97
1440260_at	-2.87638	-1.52425	7.74639	-7.56443	5.53603e-05	0.00744252	2.43183	381045	Ccdc58	coiled-coil domain containing 58	16	ENSMUSG00000075229	NA	Mm.310434	Q8R3Q6	///GO:0008150 biological_process	///GO:0003674 molecular_function	///GO:0005739 mitochondrion	36071745	36092204		154.146	125.559	104.866	460.654	345.327	303.634
1428396_at	2.57302	1.36346	7.26373	7.56282	5.54463e-05	0.00744252	2.43032	75788	Smurf1	SMAD specific E3 ubiquitin protein ligase 1	5	ENSMUSG00000038780	6.3.2.19	Mm.27735	NA	///GO:0042787 protein ubiquitination involved in ubiquitin-dependent protein catabolic process///GO:0016567 protein ubiquitination///GO:0006464 protein modification process///GO:0030154 cell differentiation///GO:0030279 negative regulation of ossification	///GO:0005515 protein binding///GO:0005515 protein binding///GO:0004842 ubiquitin-protein ligase activity///GO:0016874 ligase activity///GO:0016881 acid-amino acid ligase activity	///GO:0005622 intracellular	-145637363	-145726699	04120 Ubiquitin mediated proteolysis /// 04144 Endocytosis /// 04350 TGF-beta signaling pathway ///	246.949	263.479	230.204	81.826	85.8802	125.127
1438862_at	-2.43398	-1.28332	6.51663	-7.55897	5.56532e-05	0.00744811	2.4267	NA	NA	NA	NA	NA	NA	NA	NA				87837933	87863588		51.7304	53.8125	72.6104	163.059	135.432	131.982
1459403_at	-2.94685	-1.55917	9.36023	-7.5551	5.58617e-05	0.00745391	2.42305	16835	Ldlr	low density lipoprotein receptor	9	ENSMUSG00000032193	NA	Mm.3213	NA	///GO:0007165 signal transduction///GO:0007165 signal transduction///GO:0006629 lipid metabolic process///GO:0006629 lipid metabolic process///GO:0006810 transport///GO:0006869 lipid transport///GO:0006897 endocytosis///GO:0006897 endocytosis///GO:0008202 steroid metabolic process///GO:0008203 cholesterol metabolic process///GO:0008203 cholesterol metabolic process///GO:0030301 cholesterol transp…	///GO:0005515 protein binding///GO:0005509 calcium ion binding///GO:0004872 receptor activity///GO:0005041 low-density lipoprotein receptor activity///GO:0005041 low-density lipoprotein receptor activity///GO:0005041 low-density lipoprotein receptor activity///GO:0030169 low-density lipoprotein binding///GO:0030229 very-low-density lipoprotein receptor activity	///GO:0005886 plasma membrane///GO:0005886 plasma membrane///GO:0016020 membrane///GO:0016021 integral to membrane///GO:0005768 endosome///GO:0005901 caveola///GO:0005905 coated pit///GO:0034362 low-density lipoprotein particle	21528037	21554362	04144 Endocytosis ///	472.251	357.72	332.183	1474.61	1007.62	966.476
1456347_at	-2.06438	-1.04571	6.71884	-7.54987	5.61453e-05	0.00746964	2.41812	NA	NA	NA	NA	NA	NA	NA	NA				87837933	87863588		65.3447	70.6307	85.3753	153.255	150.506	150.293
1443125_at	-2.00154	-1.00111	6.59972	-7.54353	5.64907e-05	0.0074935	2.41214	14897	Trip12	thyroid hormone receptor interactor 12	1	ENSMUSG00000026219	6.3.2.19	Mm.209265	Q3TY88	///GO:0008150 biological_process	///GO:0003674 molecular_function	///GO:0005575 cellular_component	-84717763	-84835879	04120 Ubiquitin mediated proteolysis ///	75.6346	64.6458	65.8916	149.986	135.626	126.996
1458508_at	-3.38043	-1.75721	7.06503	-7.52285	5.76345e-05	0.0075147	2.3926	17184	Matr3	matrin 3	18	ENSMUSG00000037236	NA	Mm.215034	NA		///GO:0000166 nucleotide binding///GO:0003676 nucleic acid binding///GO:0003723 RNA binding///GO:0046872 metal ion binding///GO:0008270 zinc ion binding	///GO:0005622 intracellular///GO:0005634 nucleus	35721811	35751699		86.6536	57.8166	77.1007	326.852	246.629	185.105
1440032_at	-3.2976	-1.72142	6.98245	-7.52197	5.7684e-05	0.0075147	2.39177	NA	NA	NA	NA	NA	NA	NA	NA				87837933	87863588		98.3874	56.0845	61.1924	275.313	201.754	217.985
1457565_at	-2.97994	-1.57528	4.6411	-7.53675	5.68628e-05	0.0075147	2.40574	237877	Atad5	ATPase family, AAA domain containing 5	11	ENSMUSG00000017550	NA	Mm.89551	Q4QY64	///GO:0006974 response to DNA damage stimulus///GO:0008150 biological_process	///GO:0000166 nucleotide binding///GO:0003674 molecular_function///GO:0017111 nucleoside-triphosphatase activity///GO:0005524 ATP binding	///GO:0005575 cellular_component///GO:0005634 nucleus	79902901	79949293		19.1867	13.4334	11.7175	51.9779	40.1565	38.2884
1459538_at	-2.68737	-1.42619	6.19978	-7.51967	5.78127e-05	0.0075147	2.38959	NA	NA	NA	NA	NA	NA	NA	NA				87837933	87863588		55.9566	42.3396	38.0515	146.28	105.802	113.05
1445445_s_at	-2.57697	-1.36567	4.91287	-7.51968	5.78123e-05	0.0075147	2.3896	NA	NA	NA	NA	NA	NA	NA	NA				87837933	87863588		23.3344	14.6724	19.3022	50.0104	50.9639	44.3717
1450006_at	2.3322	1.22169	9.76679	7.52702	5.74022e-05	0.0075147	2.39654	NA	NA	NA	NA	NA	NA	NA	NA				87837933	87863588		1302.7	1421.97	1271.17	584.882	465.54	681.733
1441282_at	-2.18637	-1.12854	6.38819	-7.5196	5.78169e-05	0.0075147	2.38952	68991	Ssu72	Ssu72 RNA polymerase II CTD phosphatase homolog (yeast)	4	ENSMUSG00000029038	NA	Mm.294770	Q9CY97	///GO:0006397 mRNA processing///GO:0008150 biological_process	///GO:0003674 molecular_function///GO:0004721 phosphoprotein phosphatase activity///GO:0016787 hydrolase activity	///GO:0005575 cellular_component///GO:0005634 nucleus///GO:0005737 cytoplasm	155078923	155107982		56.6774	52.4636	61.1304	138.398	104.146	131.803
1444800_at	-2.78094	-1.47557	8.27938	-7.51295	5.81915e-05	0.00754166	2.38322	NA	NA	NA	NA	NA	NA	NA	NA				87837933	87863588		255.566	164.87	153.493	531.216	513.604	509.811
1457573_at	-2.65393	-1.40813	5.75672	-7.50894	5.84184e-05	0.00754936	2.37943	21969	Top1	topoisomerase (DNA) I	2	ENSMUSG00000070544	NA	Mm.217233	NA	///GO:0006260 DNA replication///GO:0006265 DNA topological change///GO:0006265 DNA topological change///GO:0006265 DNA topological change///GO:0009303 rRNA transcription///GO:0040016 embryonic cleavage	///GO:0000166 nucleotide binding///GO:0003677 DNA binding///GO:0003677 DNA binding///GO:0003916 DNA topoisomerase activity///GO:0003917 DNA topoisomerase type I activity///GO:0003917 DNA topoisomerase type I activity///GO:0003917 DNA topoisomerase type I activity///GO:0003918 DNA topoisomerase (ATP-hydrolyzing) activity///GO:0005524 ATP binding///GO:0016853 isomerase activity///GO:0031490 chromat…	///GO:0005634 nucleus///GO:0005634 nucleus///GO:0005634 nucleus///GO:0005737 cytoplasm///GO:0005694 chromosome///GO:0043204 perikaryon	160471632	160548499		40.1458	35.4828	25.6653	93.8755	94.3501	77.158
1441696_at	-2.25616	-1.17387	5.64992	-7.50377	5.87128e-05	0.00756574	2.37453	NA	NA	NA	NA	NA	NA	NA	NA				87837933	87863588		33.3577	36.5391	30.6461	90.691	71.5045	66.1515
1417129_a_at	4.06695	2.02395	5.19835	7.49944	5.89603e-05	0.00756858	2.37042	17536	Meis2	Meis homeobox 2	2	ENSMUSG00000027210	NA	NA	NA	///GO:0001654 eye development///GO:0006355 regulation of transcription, DNA-dependent///GO:0045449 regulation of transcription///GO:0045449 regulation of transcription///GO:0045944 positive regulation of transcription from RNA polymerase II promoter	///GO:0003677 DNA binding///GO:0003677 DNA binding///GO:0003700 sequence-specific DNA binding transcription factor activity///GO:0003700 sequence-specific DNA binding transcription factor activity///GO:0043565 sequence-specific DNA binding///GO:0043565 sequence-specific DNA binding///GO:0043565 sequence-specific DNA binding///GO:0043565 sequence-specific DNA binding	///GO:0005634 nucleus///GO:0005634 nucleus	-115686999	-115890794		59.7286	83.161	81.7301	21.9366	23.3771	11.7684
1427810_at	-2.4311	-1.28161	4.62956	-7.49461	5.92383e-05	0.00756858	2.36583	22171	Tyms	thymidylate synthase	5	ENSMUSG00000025747	2.1.1.45	Mm.268395	NA	///GO:0006231 dTMP biosynthetic process///GO:0006231 dTMP biosynthetic process///GO:0009165 nucleotide biosynthetic process///GO:0046078 dUMP metabolic process	///GO:0000166 nucleotide binding///GO:0004799 thymidylate synthase activity///GO:0004799 thymidylate synthase activity///GO:0005542 folic acid binding///GO:0008168 methyltransferase activity///GO:0016740 transferase activity///GO:0048037 cofactor binding	///GO:0005625 soluble fraction	-30385366	-30400121	00240 Pyrimidine metabolism /// 00670 One carbon pool by folate /// 01100 Metabolic pathways ///	19.9917	14.4552	13.8463	40.216	41.1938	34.7043
1429849_at	-3.20388	-1.67982	7.57458	-7.45657	6.14772e-05	0.00757564	2.32962	226976	4632411B12Rik	RIKEN cDNA 4632411B12 gene	1	ENSMUSG00000010453	NA	Mm.24734	A2RSY1	///GO:0008150 biological_process	///GO:0003674 molecular_function	///GO:0005575 cellular_component	-36392574	-36426026		112.696	88.5003	121.105	478.066	295.192	281.482
1459332_at	-2.90224	-1.53717	5.76928	-7.46798	6.07957e-05	0.00757564	2.34051	16396	Itch	itchy, E3 ubiquitin protein ligase	2	ENSMUSG00000027598	6.3.2.19	Mm.208286	NA	///GO:0000209 protein polyubiquitination///GO:0042787 protein ubiquitination involved in ubiquitin-dependent protein catabolic process///GO:0002669 positive regulation of T cell anergy///GO:0009615 response to virus///GO:0006915 apoptosis///GO:0016567 protein ubiquitination///GO:0006464 protein modification process///GO:0006511 ubiquitin-dependent protein catabolic process///GO:0006511 ubiquitin-…	///GO:0005515 protein binding///GO:0005515 protein binding///GO:0004842 ubiquitin-protein ligase activity///GO:0016874 ligase activity///GO:0016881 acid-amino acid ligase activity	///GO:0005886 plasma membrane///GO:0000151 ubiquitin ligase complex///GO:0005622 intracellular///GO:0016020 membrane///GO:0005624 membrane fraction///GO:0005634 nucleus///GO:0005634 nucleus///GO:0005737 cytoplasm///GO:0005737 cytoplasm///GO:0005938 cell cortex///GO:0031410 cytoplasmic vesicle	154959216	155052590	04120 Ubiquitin mediated proteolysis /// 04144 Endocytosis ///	37.088	29.1825	30.3195	91.8702	122.036	71.5508
1454791_a_at	-2.71876	-1.44295	8.8819	-7.49048	5.94769e-05	0.00757564	2.36191	19646	Rbbp4	retinoblastoma binding protein 4	4	ENSMUSG00000057236	NA	Mm.12145	A2A875	///GO:0006260 DNA replication///GO:0006338 chromatin remodeling///GO:0006350 transcription///GO:0007049 cell cycle///GO:0016568 chromatin modification///GO:0045449 regulation of transcription	///GO:0005515 protein binding	///GO:0005634 nucleus///GO:0016581 NuRD complex///GO:0035098 ESC/E(Z) complex	-128984343	-129012614		244.066	252.479	380.075	804.941	689.646	847.861
1439090_at	-2.6973	-1.43151	4.3251	-7.47236	6.05367e-05	0.00757564	2.34467	67581	Tbc1d23	TBC1 domain family, member 23	16	ENSMUSG00000022749	NA	Mm.257819	Q8K0F1	///GO:0008150 biological_process///GO:0032313 regulation of Rab GTPase activity	///GO:0003674 molecular_function///GO:0005097 Rab GTPase activator activity	///GO:0005622 intracellular///GO:0005575 cellular_component	-57168976	-57231579		13.4179	11.5602	11.7197	43.9902	29.5163	27.4747
1439572_at	-2.67613	-1.42015	5.91859	-7.46658	6.08792e-05	0.00757564	2.33917	NA	NA	NA	NA	NA	NA	NA	NA				87837933	87863588		44.0924	37.5101	30.5662	93.2165	122.313	84.9792
1457760_at	-2.53085	-1.33962	6.4404	-7.45937	6.13091e-05	0.00757564	2.3323	319635	A930004J17Rik	RIKEN cDNA A930004J17 gene	4	NA	NA	Mm.442403	NA	///GO:0008150 biological_process	///GO:0003674 molecular_function	///GO:0005575 cellular_component	87837933	87863588		71.0687	45.4758	50.3391	145.358	139.411	130.146
1426421_s_at	-2.5193	-1.33302	7.37054	-7.48242	5.99457e-05	0.00757564	2.35425	74213	Rbm26	RNA binding motif protein 26	14	ENSMUSG00000022119	NA	NA	Q6NZN0	///GO:0006397 mRNA processing///GO:0008150 biological_process	///GO:0000166 nucleotide binding///GO:0003674 molecular_function///GO:0003676 nucleic acid binding///GO:0003723 RNA binding///GO:0046872 metal ion binding///GO:0008270 zinc ion binding	///GO:0005575 cellular_component	-105513735	-105576544		115.246	110.64	88.8801	327.024	228.8	242.183
1446107_at	-2.46897	-1.30391	5.39657	-7.46766	6.08149e-05	0.00757564	2.3402	NA	NA	NA	NA	NA	NA	NA	NA				87837933	87863588		30.3573	21.0954	30.0861	59.3878	68.0303	71.7736
1450166_at	2.35873	1.23801	6.02188	7.46871	6.07528e-05	0.00757564	2.3412	15931	Ids	iduronate 2-sulfatase	X	ENSMUSG00000035847	3.1.6.13	Mm.233083	Q32KI7	///GO:0008152 metabolic process///GO:0008152 metabolic process	///GO:0005515 protein binding///GO:0003824 catalytic activity///GO:0004423 iduronate-2-sulfatase activity///GO:0046872 metal ion binding///GO:0008484 sulfuric ester hydrolase activity///GO:0008484 sulfuric ester hydrolase activity///GO:0016787 hydrolase activity	///GO:0005764 lysosome	-67596246	-67618260	00531 Glycosaminoglycan degradation /// 01100 Metabolic pathways /// 04142 Lysosome ///	102.658	107.152	90.3502	43.5674	34.5638	50.2925
1457532_at	-2.21929	-1.1501	5.05561	-7.45759	6.1416e-05	0.00757564	2.3306	NA	NA	NA	NA	NA	NA	NA	NA				87837933	87863588		25.0528	22.6962	19.5677	56.2047	50.0311	43.2493
1445323_at	-2.21492	-1.14726	6.43122	-7.46174	6.11671e-05	0.00757564	2.33456	268527	Greb1	gene regulated by estrogen in breast cancer protein	12	ENSMUSG00000036523	NA	Mm.428062	NA			///GO:0016020 membrane///GO:0016021 integral to membrane	-16677420	-16807692		57.1912	59.007	57.7702	157.398	119.74	112.402
1454975_at	-2.01635	-1.01175	8.57878	-7.47284	6.05084e-05	0.00757564	2.34513	216345	Zfc3h1	zinc finger, C3H1-type containing	10	ENSMUSG00000034163	NA	Mm.207621	NA	///GO:0008150 biological_process	///GO:0003674 molecular_function	///GO:0005575 cellular_component	114822014	114869827		257.289	251.979	301.146	595.908	506.787	529.979
1446545_at	-2.11149	-1.07826	4.43055	-7.45084	6.18222e-05	0.00759739	2.32416	NA	NA	NA	NA	NA	NA	NA	NA				87837933	87863588		15.6896	15.9674	13.0453	34.4792	27.8592	32.0291
1443903_at	-2.11949	-1.08372	5.44544	-7.44493	6.21808e-05	0.00762069	2.31851	19042	Ppm1a	protein phosphatase 1A, magnesium dependent, alpha isoform	12	ENSMUSG00000021096	3.1.3.16	Mm.261045	NA	///GO:0006470 protein amino acid dephosphorylation///GO:0006470 protein amino acid dephosphorylation	///GO:0000287 magnesium ion binding///GO:0003824 catalytic activity///GO:0004721 phosphoprotein phosphatase activity///GO:0004721 phosphoprotein phosphatase activity///GO:0004722 protein serine/threonine phosphatase activity///GO:0046872 metal ion binding///GO:0008022 protein C-terminus binding///GO:0016787 hydrolase activity///GO:0030145 manganese ion binding	///GO:0005624 membrane fraction///GO:0005891 voltage-gated calcium channel complex///GO:0008287 protein serine/threonine phosphatase complex///GO:0043005 neuron projection	73862197	73895926	04010 MAPK signaling pathway ///	31.939	28.7664	29.1855	54.4876	64.0457	73.1614
1446565_at	-2.7723	-1.47109	5.0913	-7.43606	6.27228e-05	0.00765501	2.31003	NA	NA	NA	NA	NA	NA	NA	NA				87837933	87863588		22.3629	18.7547	20.4646	76.5374	46.0383	51.9004
1442528_at	-2.36559	-1.2422	4.20872	-7.4334	6.28863e-05	0.00765501	2.30749	57258	Xpo4	exportin 4	14	ENSMUSG00000021952	NA	Mm.202747	Q9ESJ0	///GO:0006810 transport///GO:0015031 protein transport	///GO:0005488 binding	///GO:0005634 nucleus///GO:0005737 cytoplasm	-58201107	-58283793		13.0154	10.2281	13.0523	33.4494	28.2769	24.3188
1425390_at	-2.35511	-1.2358	7.06097	-7.43204	6.297e-05	0.00765501	2.30619	30947	Adat1	adenosine deaminase, tRNA-specific 1	8	ENSMUSG00000031949	NA	Mm.282162	Q9JHI2	///GO:0008152 metabolic process///GO:0006396 RNA processing///GO:0008033 tRNA processing	///GO:0003723 RNA binding///GO:0004000 adenosine deaminase activity///GO:0046872 metal ion binding///GO:0008251 tRNA-specific adenosine deaminase activity///GO:0016787 hydrolase activity	///GO:0005575 cellular_component	-114490807	-114516202		104.209	81.7645	77.3047	229.408	175.734	213.425
1439344_at	-2.08247	-1.05829	4.86707	-7.42235	6.3571e-05	0.00766608	2.29691	NA	NA	NA	NA	NA	NA	NA	NA				87837933	87863588		22.968	18.4034	19.5665	45.5846	37.8119	43.3333
1429385_at	2.05339	1.038	8.578	7.42433	6.34475e-05	0.00766608	2.29881	71833	Dcaf7	DDB1 and CUL4 associated factor 7	11	ENSMUSG00000049354	NA	Mm.307455	NA	///GO:0007275 multicellular organismal development		///GO:0005634 nucleus///GO:0005737 cytoplasm	105898185	105920637		532.508	514.302	599.603	241.2	259.398	303.146
1424402_at	-2.37427	-1.24748	4.16821	-7.4111	6.42766e-05	0.00773051	2.28612	52822	Rufy3	RUN and FYVE domain containing 3	5	ENSMUSG00000029291	NA	Mm.270469	Q9D394	///GO:0007275 multicellular organismal development///GO:0007399 nervous system development///GO:0030154 cell differentiation///GO:0050771 negative regulation of axonogenesis	///GO:0005515 protein binding	///GO:0030175 filopodium///GO:0030426 growth cone///GO:0042995 cell projection	89012598	89071721		11.736	12.0903	11.1949	30.8127	21.7143	31.7751
1439477_at	-3.67749	-1.87872	8.49614	-7.40323	6.47753e-05	0.00774915	2.27856	NA	NA	NA	NA	NA	NA	NA	NA				87837933	87863588		270.588	131.54	187.539	804.955	695.503	592.979
1442490_at	-3.24703	-1.69912	6.76633	-7.40363	6.47498e-05	0.00774915	2.27895	402771	C130090I23Rik	RIKEN cDNA C130090I23 gene	17	NA	NA	Mm.449072	NA	///GO:0008150 biological_process	///GO:0003674 molecular_function	///GO:0005575 cellular_component	87837933	87863588		49.5688	57.3602	77.5456	242.722	211.165	147.267
1432683_at	-2.12532	-1.08768	5.10926	-7.39215	6.54845e-05	0.00781327	2.26791	74507	5530400K19Rik	RIKEN cDNA 5530400K19 gene	1	NA	NA	NA	NA	///GO:0008150 biological_process	///GO:0003674 molecular_function	///GO:0005575 cellular_component	87837933	87863588		23.491	24.5128	23.0512	57.6489	52.3401	42.2316
1443736_at	-2.13401	-1.09357	6.50414	-7.38905	6.56843e-05	0.00781643	2.26493	100415901	Gm13648	predicted gene 13648	4	NA	NA	Mm.437006	NA	///GO:0008150 biological_process	///GO:0003674 molecular_function	///GO:0005575 cellular_component	87837933	87863588		65.9683	69.5987	52.2509	127.871	127.956	142.492
1438454_at	-2.97463	-1.57271	6.15144	-7.37697	6.64708e-05	0.00784734	2.25329	NA	NA	NA	NA	NA	NA	NA	NA				87837933	87863588		49.23	37.4276	37.9956	154.146	131.491	90.9131
1456346_at	-2.95815	-1.56469	6.98109	-7.37829	6.6384e-05	0.00784734	2.25457	NA	NA	NA	NA	NA	NA	NA	NA				87837933	87863588		86.5473	54.7469	83.6397	245.363	235.142	177.806
1441262_at	-2.74526	-1.45694	8.01593	-7.37055	6.68923e-05	0.00784734	2.24711	NA	NA	NA	NA	NA	NA	NA	NA				87837933	87863588		184.313	123.883	166.979	530.479	400.649	371.146
1433863_at	-2.45999	-1.29865	5.79885	-7.36385	6.7336e-05	0.00784734	2.24064	NA	NA	NA	NA	NA	NA	NA	NA				87837933	87863588		39.1458	30.2268	37.7926	108.182	76.9792	79.9386
1444180_at	-2.21949	-1.15023	5.65236	-7.36454	6.72898e-05	0.00784734	2.24131	NA	NA	NA	NA	NA	NA	NA	NA				87837933	87863588		30.0229	34.8309	36.7952	80.1495	83.468	62.8853
1444081_at	-2.16634	-1.11526	5.12849	-7.3639	6.73327e-05	0.00784734	2.24068	NA	NA	NA	NA	NA	NA	NA	NA				87837933	87863588		23.8317	21.4011	26.3214	60.0282	49.7538	45.6984
1456913_at	-3.50029	-1.80748	6.67022	-7.3547	6.79464e-05	0.00787776	2.23181	NA	NA	NA	NA	NA	NA	NA	NA				87837933	87863588		76.5505	44.2738	47.5947	233.557	199.609	148.386
1431682_at	-2.38557	-1.25433	5.26724	-7.35642	6.78314e-05	0.00787776	2.23346	77633	4930594C11Rik	G1 to S phase transition pseudogene	1	NA	NA	NA	NA				-37542695	-37545450		26.5865	27.8262	20.9549	69.955	50.9256	59.0772
1416157_at	2.14477	1.10082	8.53517	7.35037	6.82378e-05	0.00789126	2.22762	22330	Vcl	vinculin	14	ENSMUSG00000021823	NA	Mm.279361	Q64727	///GO:0007155 cell adhesion///GO:0007155 cell adhesion///GO:0030032 lamellipodium assembly///GO:0030334 regulation of cell migration	///GO:0005515 protein binding///GO:0003779 actin binding///GO:0005198 structural molecule activity///GO:0017048 Rho GTPase binding	///GO:0005886 plasma membrane///GO:0005886 plasma membrane///GO:0001725 stress fiber///GO:0016020 membrane///GO:0005737 cytoplasm///GO:0005856 cytoskeleton///GO:0005884 actin filament///GO:0005911 cell-cell junction///GO:0005912 adherens junction///GO:0005916 fascia adherens///GO:0005925 focal adhesion///GO:0005925 focal adhesion///GO:0015629 actin cytoskeleton///GO:0030054 cell junction///GO:004…	21748654	21852895	04510 Focal adhesion /// 04520 Adherens junction /// 04670 Leukocyte transendothelial migration /// 04810 Regulation of actin cytoskeleton /// 05100 Bacterial invasion of epithelial cells /// 05146 Amoebiasis ///	561.962	479.23	595.452	254.396	222.715	286.877
1440568_at	-2.06917	-1.04905	3.27406	-7.34466	6.8624e-05	0.00791563	2.22209	101185	Pot1a	protection of telomeres 1A	6	ENSMUSG00000029676	NA	Mm.274589	Q91WC1	///GO:0051276 chromosome organization///GO:0000723 telomere maintenance	///GO:0005515 protein binding///GO:0003677 DNA binding///GO:0042162 telomeric DNA binding///GO:0043047 single-stranded telomeric DNA binding	///GO:0000781 chromosome, telomeric region///GO:0000781 chromosome, telomeric region///GO:0000783 nuclear telomere cap complex///GO:0000784 nuclear chromosome, telomeric region///GO:0005634 nucleus///GO:0005694 chromosome	-25693734	-25759226		6.81508	5.94885	7.50202	12.6816	15.339	13.8515
1445001_at	-3.73921	-1.90273	4.67814	-7.32708	6.98282e-05	0.00793755	2.20506	NA	NA	NA	NA	NA	NA	NA	NA				87837933	87863588		16.0716	16.6081	8.69428	49.4278	41.7179	58.838
1431239_at	-2.50348	-1.32393	6.22579	-7.32462	6.99982e-05	0.00793755	2.20267	53610	Nono	non-POU-domain-containing, octamer binding protein	X	ENSMUSG00000031311	NA	NA	NA	///GO:0006281 DNA repair///GO:0006310 DNA recombination///GO:0006350 transcription///GO:0006397 mRNA processing///GO:0006974 response to DNA damage stimulus///GO:0008380 RNA splicing///GO:0045449 regulation of transcription	///GO:0000166 nucleotide binding///GO:0005515 protein binding///GO:0003676 nucleic acid binding///GO:0003677 DNA binding///GO:0003723 RNA binding	///GO:0005634 nucleus///GO:0042382 paraspeckles	98624989	98643932		52.9534	49.208	40.6165	149.125	103.195	107.909
1458450_at	-2.20301	-1.13948	6.26975	-7.32393	7.0046e-05	0.00793755	2.20201	22763	Zfr	zinc finger RNA binding protein	15	ENSMUSG00000022201	NA	Mm.273496	O88532	///GO:0007275 multicellular organismal development	///GO:0003676 nucleic acid binding///GO:0003677 DNA binding///GO:0003723 RNA binding///GO:0008270 zinc ion binding	///GO:0005622 intracellular///GO:0005634 nucleus///GO:0005737 cytoplasm	12047605	12115205		57.3956	49.8745	49.0755	131.948	118.767	95.8452
1442087_at	-2.18199	-1.12564	6.07114	-7.32437	7.00159e-05	0.00793755	2.20243	15078	H3f3a	H3 histone, family 3A	1	NA	NA	NA	NA			///GO:0001740 Barr body	-182732698	-182743734	05322 Systemic lupus erythematosus ///	44.6048	40.3291	52.4216	114.063	90.9753	94.4062
1441402_at	-2.04482	-1.03197	4.68764	-7.3261	6.9896e-05	0.00793755	2.20411	NA	NA	NA	NA	NA	NA	NA	NA				87837933	87863588		19.3567	16.1465	18.727	40.1665	38.1635	32.646
1441952_x_at	2.0272	1.01949	5.14405	7.32558	6.99314e-05	0.00793755	2.20361	23936	Lynx1	Ly6/neurotoxin 1	15	ENSMUSG00000022594	NA	Mm.257067	Q9WVC2	///GO:0007271 synaptic transmission, cholinergic///GO:0010469 regulation of receptor activity	///GO:0005515 protein binding///GO:0008200 ion channel inhibitor activity///GO:0030550 acetylcholine receptor inhibitor activity	///GO:0005886 plasma membrane///GO:0005886 plasma membrane///GO:0016020 membrane///GO:0005624 membrane fraction///GO:0031225 anchored to membrane	-74578285	-74583409		48.0426	51.0585	52.0221	22.4189	23.6528	28.8867
1446255_at	-3.84426	-1.9427	7.72226	-7.31316	7.07978e-05	0.00798514	2.19155	63830	Kcnq1ot1	KCNQ1 overlapping transcript 1	7	NA	NA	NA	NA	///GO:0006349 regulation of gene expression by genetic imprinting///GO:0010216 maintenance of DNA methylation///GO:0016458 gene silencing			-150399015	-150482452		168.662	81.1174	91.3165	452.727	440.577	355.843
1441248_at	-2.04862	-1.03465	6.21824	-7.31033	7.09971e-05	0.00798514	2.18879	12725	Clcn3	chloride channel 3	8	ENSMUSG00000004319	NA	NA	NA	///GO:0006810 transport///GO:0006811 ion transport///GO:0006811 ion transport///GO:0006821 chloride transport///GO:0006821 chloride transport///GO:0055085 transmembrane transport	///GO:0000166 nucleotide binding///GO:0005216 ion channel activity///GO:0005216 ion channel activity///GO:0005244 voltage-gated ion channel activity///GO:0005247 voltage-gated chloride channel activity///GO:0005247 voltage-gated chloride channel activity///GO:0005254 chloride channel activity///GO:0005524 ATP binding///GO:0015297 antiporter activity	///GO:0005886 plasma membrane///GO:0005622 intracellular///GO:0016020 membrane///GO:0016020 membrane///GO:0016021 integral to membrane///GO:0016021 integral to membrane///GO:0005768 endosome///GO:0016324 apical plasma membrane///GO:0031410 cytoplasmic vesicle	-63389185	-63462108		59.1753	52.0302	45.7136	114.654	99.7304	105.83
1454554_at	-3.6973	-1.88647	5.31873	-7.26593	7.42008e-05	0.00810081	2.14552	77203	9330159N22Rik	RIKEN cDNA 9330159N22 gene	13	NA	NA	NA	NA	///GO:0008150 biological_process	///GO:0003674 molecular_function	///GO:0005575 cellular_component	87837933	87863588		26.1108	22.4152	15.2792	101.167	56.3891	79.2294
1439686_at	-3.00954	-1.58954	6.74205	-7.26388	7.43529e-05	0.00810081	2.14352	NA	NA	NA	NA	NA	NA	NA	NA				87837933	87863588		72.0359	63.3182	51.5047	254.806	154.56	162.6
1430329_at	-2.92885	-1.55034	8.39763	-7.25895	7.47197e-05	0.00810081	2.13869	70737	Cgn	cingulin	3	ENSMUSG00000068876	NA	Mm.87634	NA	///GO:0008150 biological_process	///GO:0003674 molecular_function	///GO:0043296 apical junction complex	-94563991	-94590437	04530 Tight junction ///	247.934	190.644	161.886	682.31	631.813	445.955
1431685_at	-2.7642	-1.46686	6.15805	-7.28301	7.295e-05	0.00810081	2.1622	75335	4930549O18Rik	RIKEN cDNA 4930549O18 gene	6	NA	NA	Mm.389776	NA	///GO:0008150 biological_process	///GO:0003674 molecular_function	///GO:0005575 cellular_component	87837933	87863588		57.5815	35.1523	39.1458	133.094	104.146	120.734
1430418_at	-2.6649	-1.41408	6.34027	-7.28717	7.26485e-05	0.00810081	2.16626	66146	Tmem57	transmembrane protein 57	4	ENSMUSG00000028826	NA	Mm.99793	NA			///GO:0016020 membrane///GO:0016021 integral to membrane///GO:0005634 nucleus	-134358677	-134409260		59.8907	50.7212	40.2501	163.702	119.257	118.529
1423475_at	2.6321	1.39622	5.02354	7.25414	7.5079e-05	0.00810081	2.13398	94219	Cnnm2	cyclin M2	19	ENSMUSG00000064105	NA	Mm.306903	Q3TWN3	///GO:0006810 transport///GO:0006811 ion transport///GO:0008150 biological_process	///GO:0003674 molecular_function	///GO:0005886 plasma membrane///GO:0016020 membrane///GO:0016021 integral to membrane///GO:0005575 cellular_component	46836098	46953070		43.1821	57.3731	59.3125	23.8384	21.1197	16.0061
1439989_at	-2.5262	-1.33697	6.79536	-7.26435	7.43181e-05	0.00810081	2.14398	64930	Tsc1	tuberous sclerosis 1	2	ENSMUSG00000026812	NA	Mm.224354	Q9EP53	///GO:0001822 kidney development///GO:0001843 neural tube closure///GO:0006813 potassium ion transport///GO:0006813 potassium ion transport///GO:0009790 embryo development///GO:0007399 nervous system development///GO:0008285 negative regulation of cell proliferation///GO:0021766 hippocampus development///GO:0021987 cerebral cortex development///GO:0030030 cell projection organization///GO:0032956…	///GO:0005515 protein binding///GO:0030695 GTPase regulator activity///GO:0032794 GTPase activating protein binding///GO:0047485 protein N-terminus binding///GO:0047485 protein N-terminus binding	///GO:0016020 membrane///GO:0005829 cytosol///GO:0005737 cytoplasm///GO:0005737 cytoplasm///GO:0005792 microsome///GO:0030426 growth cone///GO:0043234 protein complex///GO:0044430 cytoskeletal part	28496762	28546687	04150 mTOR signaling pathway /// 04910 Insulin signaling pathway ///	82.2017	77.0335	53.8962	199.191	167.906	164.508
1446509_at	-2.52026	-1.33357	5.55071	-7.28242	7.29927e-05	0.00810081	2.16162	228608	Smox	spermine oxidase	2	ENSMUSG00000027333	NA	Mm.136586	NA	///GO:0055114 oxidation reduction///GO:0046208 spermine catabolic process	///GO:0016491 oxidoreductase activity///GO:0046592 polyamine oxidase activity	///GO:0005634 nucleus///GO:0005737 cytoplasm	131317678	131350908		34.9821	26.088	28.2058	75.3456	89.9812	60.7784
1441108_at	-2.50227	-1.32324	4.39906	-7.2569	7.48723e-05	0.00810081	2.13669	NA	NA	NA	NA	NA	NA	NA	NA				87837933	87863588		14.8626	12.3715	12.9042	43.2898	30.1771	28.4568
1420136_a_at	-2.46123	-1.29938	3.72272	-7.2598	7.46561e-05	0.00810081	2.13952	NA	NA	NA	NA	NA	NA	NA	NA				87837933	87863588		9.63617	8.90973	6.94152	22.6246	17.0832	22.9897
1458710_at	-2.4031	-1.2649	8.12825	-7.25802	7.47891e-05	0.00810081	2.13778	NA	NA	NA	NA	NA	NA	NA	NA				87837933	87863588		188.801	146.184	213.051	499.052	413.961	395.002
1432254_at	-2.34383	-1.22887	4.7987	-7.27095	7.38313e-05	0.00810081	2.15042	77376	C030013D06Rik	RIKEN cDNA C030013D06 gene	14	NA	NA	NA	NA	///GO:0008150 biological_process	///GO:0003674 molecular_function	///GO:0005575 cellular_component	87837933	87863588		21.9655	15.3305	17.8431	47.6085	37.5345	43.2942
1445781_at	-2.26849	-1.18173	6.44544	-7.28178	7.30395e-05	0.00810081	2.16099	NA	NA	NA	NA	NA	NA	NA	NA				87837933	87863588		62.8031	50.6458	60.9093	155.382	129.851	112.092
1421957_a_at	2.15504	1.10771	6.38511	7.26783	7.40606e-05	0.00810081	2.14738	13026	Pcyt1a	phosphate cytidylyltransferase 1, choline, alpha isoform	16	ENSMUSG00000005615	2.7.7.15	Mm.98775	P49586	///GO:0006656 phosphatidylcholine biosynthetic process///GO:0006656 phosphatidylcholine biosynthetic process///GO:0008654 phospholipid biosynthetic process///GO:0009058 biosynthetic process///GO:0009628 response to abiotic stimulus	///GO:0003824 catalytic activity///GO:0004105 choline-phosphate cytidylyltransferase activity///GO:0004105 choline-phosphate cytidylyltransferase activity///GO:0008289 lipid binding///GO:0016740 transferase activity///GO:0016779 nucleotidyltransferase activity	///GO:0016020 membrane///GO:0005737 cytoplasm///GO:0005789 endoplasmic reticulum membrane///GO:0042587 glycogen granule	32431006	32475151	00564 Glycerophospholipid metabolism /// 01100 Metabolic pathways ///	107.784	137.966	124.218	65.5049	51.4579	54.7547
1440551_at	-2.15	-1.10434	4.10343	-7.25621	7.49236e-05	0.00810081	2.13602	NA	NA	NA	NA	NA	NA	NA	NA				87837933	87863588		13.2027	10.9093	11.1854	29.4186	24.4437	22.2658
1439999_at	-2.07167	-1.05079	5.53403	-7.28	7.3169e-05	0.00810081	2.15926	NA	NA	NA	NA	NA	NA	NA	NA				87837933	87863588		30.7903	30.6763	35.3205	57.731	74.8483	68.6458
1456825_at	-3.52378	-1.81712	6.76863	-7.18558	8.0414e-05	0.0081324	2.06658	NA	NA	NA	NA	NA	NA	NA	NA				87837933	87863588		85.271	57.3568	40.0663	211.498	220.866	183.55
1457073_at	-3.34265	-1.74099	6.80239	-7.182	8.07044e-05	0.0081324	2.06304	NA	NA	NA	NA	NA	NA	NA	NA				87837933	87863588		67.1405	49.7311	68.1431	259.662	231.849	141.155
1432005_at	-3.32259	-1.73231	10.5377	-7.18887	8.01487e-05	0.0081324	2.06983	13430	Dnm2	dynamin 2	9	ENSMUSG00000033335	3.6.5.5	Mm.433257	Q3TCR7	///GO:0006897 endocytosis///GO:0006898 receptor-mediated endocytosis	///GO:0000166 nucleotide binding///GO:0005515 protein binding///GO:0003924 GTPase activity///GO:0003774 motor activity///GO:0005525 GTP binding///GO:0016787 hydrolase activity///GO:0019901 protein kinase binding///GO:0032403 protein complex binding	///GO:0005886 plasma membrane///GO:0016020 membrane///GO:0005634 nucleus///GO:0005737 cytoplasm///GO:0005856 cytoskeleton///GO:0005874 microtubule///GO:0030054 cell junction///GO:0043234 protein complex///GO:0045202 synapse///GO:0045211 postsynaptic membrane///GO:0045334 clathrin-coated endocytic vesicle	21229388	21311568	04144 Endocytosis /// 04666 Fc gamma R-mediated phagocytosis /// 05100 Bacterial invasion of epithelial cells ///	1016.25	571.026	934.599	3365.66	2551.98	2316.14
1426348_at	3.2689	1.70881	5.94701	7.21367	7.81791e-05	0.0081324	2.09427	12826	Col4a1	collagen, type IV, alpha 1	8	ENSMUSG00000031502	NA	Mm.738	P02463	///GO:0001525 angiogenesis	///GO:0005201 extracellular matrix structural constituent///GO:0005488 binding///GO:0048407 platelet-derived growth factor binding	///GO:0005576 extracellular region///GO:0005581 collagen///GO:0005578 proteinaceous extracellular matrix///GO:0005587 collagen type IV///GO:0005604 basement membrane///GO:0005604 basement membrane	-11198422	-11312826	04510 Focal adhesion /// 04512 ECM-receptor interaction /// 05146 Amoebiasis /// 05200 Pathways in cancer /// 05222 Small cell lung cancer ///	131.146	112.197	94.31	24.3266	35.6459	45.8137
1423546_at	-3.17297	-1.66583	6.55759	-7.22794	7.70702e-05	0.0081324	2.10829	22680	Zfp207	zinc finger protein 207	11	ENSMUSG00000017421	NA	NA	NA			///GO:0005634 nucleus	80196780	80209750		67.4307	53.1134	41.289	220.643	155.237	137.914
1457464_at	-2.93964	-1.55564	6.2219	-7.19111	7.99687e-05	0.0081324	2.07204	403342	C130015C19	hypothetical LOC403342	NA	NA	NA	NA	NA				87837933	87863588		43.1837	46.6015	40.9994	165.787	139.565	90.5843
1438345_at	-2.93873	-1.55519	8.24244	-7.23118	7.68208e-05	0.0081324	2.11148	NA	NA	NA	NA	NA	NA	NA	NA				87837933	87863588		240.181	174.842	131.293	566.789	522.082	472.871
1438906_at	-2.92126	-1.54659	5.23816	-7.20508	7.88553e-05	0.0081324	2.08581	NA	NA	NA	NA	NA	NA	NA	NA				87837933	87863588		30.5539	17.7121	19.8994	74.3125	57.8133	62.4882
1459169_at	-2.91106	-1.54154	3.9354	-7.22332	7.74272e-05	0.0081324	2.10376	NA	NA	NA	NA	NA	NA	NA	NA				87837933	87863588		7.44509	10.4842	9.23703	32.1061	19.5051	28.4026
1459578_at	-2.86333	-1.51769	5.73677	-7.18143	8.07506e-05	0.0081324	2.06248	105070	AA407175	expressed sequence AA407175	13	NA	NA	NA	NA				87837933	87863588		40.61	22.6814	33.9792	98.3125	87.6458	85.2689
1424607_a_at	-2.82195	-1.49669	9.81211	-7.19738	7.94668e-05	0.0081324	2.07822	NA	NA	NA	NA	NA	NA	NA	NA				87837933	87863588		697.345	431.244	509.591	1808.45	1497.1	1271.99
1433789_at	-2.76808	-1.46889	9.1324	-7.21607	7.79919e-05	0.0081324	2.09662	399101	Snhg3	small nucleolar RNA host gene (non-protein coding) 3	4	NA	NA	Mm.84664	NA				-131907847	-131909601		399.995	294.349	325.979	1168.96	717.25	970.893
1442250_at	-2.74565	-1.45715	3.76737	-7.18803	8.02165e-05	0.0081324	2.069	NA	NA	NA	NA	NA	NA	NA	NA				87837933	87863588		7.82081	6.65325	10.6665	24.7358	18.6892	24.8501
1441001_at	-2.72469	-1.44609	7.29702	-7.18573	8.04018e-05	0.0081324	2.06673	98884	AI225934	expressed sequence AI225934	2	NA	NA	Mm.436790	NA	///GO:0008150 biological_process	///GO:0003674 molecular_function	///GO:0005575 cellular_component	87837933	87863588		117.295	95.9792	76.8125	310.118	211.15	267.13
1438497_at	-2.60794	-1.38291	5.80957	-7.1887	8.01629e-05	0.0081324	2.06965	72175	Mfsd8	major facilitator superfamily domain containing 8	3	ENSMUSG00000025759	NA	Mm.130610	Q8BH31	///GO:0006810 transport///GO:0008150 biological_process///GO:0055085 transmembrane transport	///GO:0003674 molecular_function	///GO:0016020 membrane///GO:0005764 lysosome///GO:0016021 integral to membrane///GO:0005575 cellular_component	-40622093	-40650776	04142 Lysosome ///	40.8765	28.286	36.2304	111.304	87.6458	76.1673
1445067_at	-2.60039	-1.37873	5.85162	-7.20702	7.87018e-05	0.0081324	2.08772	NA	NA	NA	NA	NA	NA	NA	NA				87837933	87863588		44.7842	32.9138	31.1515	107.2	99.1166	75.9902
1431372_at	-2.47134	-1.30529	6.23176	-7.21425	7.81337e-05	0.0081324	2.09484	20817	Srpk2	serine/arginine-rich protein specific kinase 2	5	ENSMUSG00000062604	NA	Mm.288728	NA	///GO:0000245 spliceosome assembly///GO:0006397 mRNA processing///GO:0006468 protein amino acid phosphorylation///GO:0006468 protein amino acid phosphorylation///GO:0007243 intracellular protein kinase cascade///GO:0008380 RNA splicing///GO:0008380 RNA splicing///GO:0030154 cell differentiation	///GO:0000166 nucleotide binding///GO:0005515 protein binding///GO:0000287 magnesium ion binding///GO:0004672 protein kinase activity///GO:0004674 protein serine/threonine kinase activity///GO:0004674 protein serine/threonine kinase activity///GO:0005524 ATP binding///GO:0005524 ATP binding///GO:0016301 kinase activity///GO:0016740 transferase activity	///GO:0005634 nucleus///GO:0005634 nucleus///GO:0005737 cytoplasm///GO:0005737 cytoplasm	-23009173	-23122389		56.1458	40.6112	47.9161	140.979	119.329	98.0257
1459632_at	-2.41468	-1.27183	4.58847	-7.22655	7.71775e-05	0.0081324	2.10693	NA	NA	NA	NA	NA	NA	NA	NA				87837933	87863588		17.9948	17.2516	11.9546	36.1157	36.1485	40.0226
1449351_s_at	2.37192	1.24606	4.86392	7.19028	8.00354e-05	0.0081324	2.07122	54635	Pdgfc	platelet-derived growth factor, C polypeptide	3	ENSMUSG00000028019	NA	Mm.331089	Q8CI19	///GO:0007171 activation of transmembrane receptor protein tyrosine kinase activity///GO:0009887 organ morphogenesis///GO:0009887 organ morphogenesis///GO:0008284 positive regulation of cell proliferation///GO:0048008 platelet-derived growth factor receptor signaling pathway///GO:0050730 regulation of peptidyl-tyrosine phosphorylation///GO:0051781 positive regulation of cell division	///GO:0005161 platelet-derived growth factor receptor binding///GO:0008083 growth factor activity	///GO:0016020 membrane///GO:0005576 extracellular region///GO:0005576 extracellular region///GO:0005634 nucleus///GO:0005737 cytoplasm	80840337	81017953	04060 Cytokine-cytokine receptor interaction /// 04510 Focal adhesion /// 04540 Gap junction /// 04810 Regulation of actin cytoskeleton /// 05215 Prostate cancer /// 05218 Melanoma ///	39.0792	57.6621	40.0286	18.6665	20.2116	17.916
1439933_at	-2.35825	-1.23772	5.5415	-7.24296	7.59215e-05	0.0081324	2.12303	402749	B430316J06Rik	RIKEN cDNA B430316J06 gene	6	NA	NA	Mm.448178	NA	///GO:0008150 biological_process	///GO:0003674 molecular_function	///GO:0005575 cellular_component	87837933	87863588		32.5743	24.4483	35.0319	67.9893	66.1458	81.3602
1444456_at	-2.34334	-1.22857	5.5714	-7.18355	8.05785e-05	0.0081324	2.06457	319680	9030425P06Rik	RIKEN cDNA 9030425P06 gene	3	NA	NA	Mm.442930	NA	///GO:0008150 biological_process	///GO:0003674 molecular_function	///GO:0005575 cellular_component	87837933	87863588		35.1061	34.3125	24.8818	82.5405	67.8604	68.8561
1435684_at	-2.33077	-1.22081	7.9437	-7.21713	7.79089e-05	0.0081324	2.09767	27416	Abcc5	ATP-binding cassette, sub-family C (CFTR/MRP), member 5	16	ENSMUSG00000022822	NA	Mm.20845	NA	///GO:0006810 transport///GO:0055085 transmembrane transport	///GO:0000166 nucleotide binding///GO:0042626 ATPase activity, coupled to transmembrane movement of substances///GO:0017111 nucleoside-triphosphatase activity///GO:0005524 ATP binding///GO:0016887 ATPase activity	///GO:0016020 membrane///GO:0016021 integral to membrane///GO:0005624 membrane fraction///GO:0048471 perinuclear region of cytoplasm	-20400833	-20426467	02010 ABC transporters ///	165.67	172.451	146.797	401.482	440.567	300.225
1438053_at	-2.17898	-1.12365	5.8401	-7.24635	7.56649e-05	0.0081324	2.12636	21787	Tfg	Trk-fused gene	16	ENSMUSG00000022757	NA	Mm.425970	Q9Z1A1	///GO:0008150 biological_process	///GO:0005515 protein binding///GO:0042802 identical protein binding	///GO:0005575 cellular_component	-56690444	-56717467	05200 Pathways in cancer /// 05216 Thyroid cancer ///	33.3586	40.0576	43.7381	85.9032	94.514	74.4743
1440499_at	-2.16843	-1.11665	6.33102	-7.22737	7.71141e-05	0.0081324	2.10774	52062	D9Ertd26e	DNA segment, Chr 9, ERATO Doi 26, expressed	9	NA	NA	NA	NA				87837933	87863588		58.4723	55.8981	49.9936	141.813	113.813	103.227
1437789_at	-4.05166	-2.01851	6.3889	-7.16178	8.23637e-05	0.00814624	2.04303	12211	Birc6	baculoviral IAP repeat-containing 6	17	ENSMUSG00000024073	6.3.2.19	NA	NA	///GO:0016567 protein ubiquitination///GO:0016567 protein ubiquitination///GO:0006916 anti-apoptosis///GO:0008284 positive regulation of cell proliferation///GO:0042127 regulation of cell proliferation///GO:0060711 labyrinthine layer development///GO:0060712 spongiotrophoblast layer development	///GO:0005515 protein binding///GO:0004842 ubiquitin-protein ligase activity	///GO:0005624 membrane fraction	74927634	75103113	04120 Ubiquitin mediated proteolysis ///	58.6786	45.5847	26.9775	197.827	180.642	134.306
1441547_at	-3.74999	-1.90689	6.93892	-7.17589	8.12014e-05	0.00814624	2.05701	NA	NA	NA	NA	NA	NA	NA	NA				87837933	87863588		98.9836	56.15	45.7627	263.471	240.668	211.527
1434752_at	-3.17975	-1.66891	8.32905	-7.17118	8.15878e-05	0.00814624	2.05234	NA	NA	NA	NA	NA	NA	NA	NA				87837933	87863588		259.311	149.814	150.979	685.949	524.841	523.782
1458955_at	-3.021	-1.59503	8.34583	-7.16297	8.22645e-05	0.00814624	2.04422	67160	Eef1g	eukaryotic translation elongation factor 1 gamma	19	ENSMUSG00000071644	NA	NA	NA	///GO:0006412 translation///GO:0006414 translational elongation	///GO:0003746 translation elongation factor activity	///GO:0005853 eukaryotic translation elongation factor 1 complex	9041530	9052670		220.281	143.831	207.003	697.452	593.313	436.979
1436318_at	-2.83501	-1.50335	8.5372	-7.1739	8.13642e-05	0.00814624	2.05504	230908	Tardbp	TAR DNA binding protein	4	ENSMUSG00000041459	NA	NA	NA	///GO:0006350 transcription///GO:0006397 mRNA processing///GO:0008380 RNA splicing///GO:0045449 regulation of transcription	///GO:0000166 nucleotide binding///GO:0003676 nucleic acid binding///GO:0003677 DNA binding///GO:0003723 RNA binding	///GO:0005634 nucleus	-147986490	-148001105		243.849	251.252	175.305	814.5	558.895	537.612
1457618_at	-2.20794	-1.1427	7.55949	-7.16677	8.19502e-05	0.00814624	2.04798	NA	NA	NA	NA	NA	NA	NA	NA				87837933	87863588		152.351	105.216	127.641	282.472	295.615	263.743
1432114_at	-2.04102	-1.02929	5.37566	-7.16218	8.233e-05	0.00814624	2.04344	68672	1110035E04Rik	RIKEN cDNA 1110035E04 gene	8	NA	NA	Mm.410870	NA	///GO:0008150 biological_process	///GO:0003674 molecular_function	///GO:0005575 cellular_component	87837933	87863588		31.2107	27.6998	28.3893	68.9894	57.7036	52.4196
1441155_at	-2.59701	-1.37685	5.87616	-7.15377	8.30313e-05	0.00819429	2.0351	NA	NA	NA	NA	NA	NA	NA	NA				87837933	87863588		33.7936	32.3514	44.2855	119.105	89.5886	79.4749
1440461_at	-2.63988	-1.40047	4.14811	-7.14902	8.34294e-05	0.00821561	2.03039	NA	NA	NA	NA	NA	NA	NA	NA				87837933	87863588		10.8249	9.68255	12.3974	34.0096	21.7016	32.3893
1441023_at	-3.23238	-1.6926	6.66924	-7.14124	8.40871e-05	0.00826234	2.02267	67204	Eif2s2	eukaryotic translation initiation factor 2, subunit 2 (beta)	2	ENSMUSG00000074656	NA	NA	NA	///GO:0006412 translation///GO:0006413 translational initiation	///GO:0003743 translation initiation factor activity///GO:0046872 metal ion binding		-154697145	-154718642		69.3029	48.8241	53.6116	261.646	155.161	150.909
1453524_at	-3.34586	-1.74238	4.66121	-7.13242	8.48401e-05	0.00826431	2.0139	16573	Kif5b	kinesin family member 5B	18	ENSMUSG00000006740	NA	Mm.223744	NA	///GO:0008152 metabolic process///GO:0006839 mitochondrial transport///GO:0007017 microtubule-based process///GO:0007018 microtubule-based movement///GO:0007028 cytoplasm organization///GO:0047496 vesicle transport along microtubule	///GO:0000166 nucleotide binding///GO:0005515 protein binding///GO:0003774 motor activity///GO:0003777 microtubule motor activity///GO:0003777 microtubule motor activity///GO:0003777 microtubule motor activity///GO:0005524 ATP binding///GO:0008017 microtubule binding	///GO:0005737 cytoplasm///GO:0005737 cytoplasm///GO:0005856 cytoskeleton///GO:0005871 kinesin complex///GO:0005874 microtubule///GO:0035253 ciliary rootlet///GO:0043005 neuron projection///GO:0043227 membrane-bounded organelle///GO:0048471 perinuclear region of cytoplasm	-6201002	-6241522		19.8783	10.6609	12.4899	52.7505	50.2333	37.4141
1459265_at	-3.01544	-1.59237	8.25944	-7.13508	8.4612e-05	0.00826431	2.01655	66196	Myo19	myosin XIX	11	ENSMUSG00000020527	NA	Mm.288689	Q5SV80	///GO:0008150 biological_process	///GO:0000166 nucleotide binding///GO:0003674 molecular_function///GO:0003774 motor activity///GO:0003779 actin binding///GO:0005524 ATP binding	///GO:0005575 cellular_component///GO:0005737 cytoplasm///GO:0016459 myosin complex	84693721	84724633		221.306	195.628	126.932	615.987	543.157	450.349
1425524_at	-2.93998	-1.55581	4.96121	-7.13703	8.4446e-05	0.00826431	2.01848	67039	Rbm25	RNA binding motif protein 25	12	ENSMUSG00000010608	NA	Mm.46005	B2RY56	///GO:0006915 apoptosis///GO:0006397 mRNA processing///GO:0008150 biological_process///GO:0008380 RNA splicing	///GO:0000166 nucleotide binding///GO:0003674 molecular_function///GO:0003676 nucleic acid binding///GO:0003723 RNA binding	///GO:0005575 cellular_component///GO:0005634 nucleus///GO:0005737 cytoplasm	84973183	85024073	03040 Spliceosome ///	20.6727	19.1494	15.1477	71.3125	52.1113	41.005
1446955_at	-2.40021	-1.26316	6.48016	-7.12847	8.51791e-05	0.00827945	2.00998	NA	NA	NA	NA	NA	NA	NA	NA				87837933	87863588		70.5787	53.3794	50.7867	158.358	142.946	116.877
1458912_at	-2.19491	-1.13416	6.43751	-7.12571	8.54175e-05	0.00828476	2.00723	NA	NA	NA	NA	NA	NA	NA	NA				87837933	87863588		70.2492	50.1458	56.839	142.01	125.313	118.976
1445350_at	-3.15212	-1.65632	8.58652	-7.12057	8.5863e-05	0.00830563	2.00211	NA	NA	NA	NA	NA	NA	NA	NA				87837933	87863588		264.08	170.979	224.813	931.285	558.116	611.646
1458489_at	-3.12034	-1.6417	5.68989	-7.11753	8.61276e-05	0.00830563	1.99908	NA	NA	NA	NA	NA	NA	NA	NA				87837933	87863588		30.963	25.6746	31.3931	129.045	87.3596	67.2564
1459383_at	-2.66957	-1.41661	6.00034	-7.11687	8.61851e-05	0.00830563	1.99843	381066	BC049807	cDNA sequence BC049807	17	ENSMUSG00000067931	NA	Mm.441097	Q6DFU8	///GO:0008150 biological_process	///GO:0003674 molecular_function///GO:0046872 metal ion binding	///GO:0005575 cellular_component///GO:0005634 nucleus	21704009	21725649		41.5696	32.5001	44.5171	130.206	82.4678	106.561
1439473_at	-2.53489	-1.34192	8.40748	-7.11248	8.65688e-05	0.0083071	1.99405	NA	NA	NA	NA	NA	NA	NA	NA				87837933	87863588		216.333	175.657	255.26	599.146	601.142	438.669
1421492_at	-2.07584	-1.05369	4.93754	-7.11334	8.64938e-05	0.0083071	1.99491	54486	Hpgds	hematopoietic prostaglandin D synthase	6	ENSMUSG00000029919	5.3.99.2	Mm.410688	Q9JHF7	///GO:0001516 prostaglandin biosynthetic process///GO:0008152 metabolic process///GO:0006633 fatty acid biosynthetic process///GO:0006693 prostaglandin metabolic process///GO:0008610 lipid biosynthetic process	///GO:0004364 glutathione transferase activity///GO:0004364 glutathione transferase activity///GO:0004667 prostaglandin-D synthase activity///GO:0004667 prostaglandin-D synthase activity///GO:0016740 transferase activity///GO:0016853 isomerase activity	///GO:0005575 cellular_component///GO:0005737 cytoplasm	-65067287	-65094724	00590 Arachidonic acid metabolism /// 01100 Metabolic pathways ///	17.7356	23.5427	23.0435	41.8459	46.0026	44.709
1458729_at	-2.3518	-1.23377	5.5363	-7.10933	8.68459e-05	0.008316	1.99091	NA	NA	NA	NA	NA	NA	NA	NA				87837933	87863588		28.4002	26.2968	37.107	82.8956	68.4739	63.5075
1454061_at	-2.49753	-1.3205	7.87081	-7.10644	8.71006e-05	0.00832273	1.98802	14911	Thumpd3	THUMP domain containing 3	6	ENSMUSG00000030264	NA	Mm.781	P97770	///GO:0008150 biological_process	///GO:0003674 molecular_function///GO:0003723 RNA binding///GO:0008168 methyltransferase activity///GO:0016740 transferase activity	///GO:0005575 cellular_component	112996320	113018267		194.748	129.979	128.364	404.871	370.961	337.035
1424040_at	2.54482	1.34756	7.23733	7.0995	8.77151e-05	0.00836372	1.9811	245877	Mtap7d1	microtubule-associated protein 7 domain containing 1	4	ENSMUSG00000028849	NA	Mm.266716	NA	///GO:0008150 biological_process	///GO:0003674 molecular_function	///GO:0005575 cellular_component///GO:0005737 cytoplasm///GO:0005856 cytoskeleton	-125909413	-125933563		225.621	299.31	206.513	79.9792	92.8755	113.92
1422174_at	7.91969	2.98544	6.47168	7.09132	8.84461e-05	0.00840258	1.97293	18609	Pdx1	pancreatic and duodenal homeobox 1	5	ENSMUSG00000029644	NA	Mm.389714	P52946	///GO:0000122 negative regulation of transcription from RNA polymerase II promoter///GO:0006006 glucose metabolic process///GO:0006350 transcription///GO:0006351 transcription, DNA-dependent///GO:0006355 regulation of transcription, DNA-dependent///GO:0006355 regulation of transcription, DNA-dependent///GO:0006357 regulation of transcription from RNA polymerase II promoter///GO:0006366 transcript…	///GO:0005515 protein binding///GO:0003677 DNA binding///GO:0003677 DNA binding///GO:0003700 sequence-specific DNA binding transcription factor activity///GO:0003700 sequence-specific DNA binding transcription factor activity///GO:0003700 sequence-specific DNA binding transcription factor activity///GO:0003702 RNA polymerase II transcription factor activity///GO:0008134 transcription factor bindi…	///GO:0005634 nucleus///GO:0005634 nucleus///GO:0005634 nucleus///GO:0005634 nucleus///GO:0005737 cytoplasm///GO:0044424 intracellular part	148081706	148086725	04930 Type II diabetes mellitus /// 04950 Maturity onset diabetes of the young ///	245.615	311.905	203.374	48.7693	43.8717	14.6594
1444608_at	-2.91177	-1.54189	5.79962	-7.0887	8.86816e-05	0.00840258	1.97032	NA	NA	NA	NA	NA	NA	NA	NA				87837933	87863588		32.7036	42.0857	25.2704	112.025	99.8722	76.7457
1430277_at	-2.57936	-1.36701	5.78108	-7.09073	8.84988e-05	0.00840258	1.97235	77289	9430034F23Rik	RIKEN cDNA 9430034F23 gene	11	NA	NA	NA	NA	///GO:0008150 biological_process	///GO:0003674 molecular_function	///GO:0005575 cellular_component	87837933	87863588		43.8262	31.7431	28.8528	100.484	92.3846	74.2012
1422173_at	4.90501	2.29425	7.17473	7.08091	8.93861e-05	0.00841672	1.96252	18609	Pdx1	pancreatic and duodenal homeobox 1	5	ENSMUSG00000029644	NA	Mm.389714	P52946	///GO:0000122 negative regulation of transcription from RNA polymerase II promoter///GO:0006006 glucose metabolic process///GO:0006350 transcription///GO:0006351 transcription, DNA-dependent///GO:0006355 regulation of transcription, DNA-dependent///GO:0006355 regulation of transcription, DNA-dependent///GO:0006357 regulation of transcription from RNA polymerase II promoter///GO:0006366 transcript…	///GO:0005515 protein binding///GO:0003677 DNA binding///GO:0003677 DNA binding///GO:0003700 sequence-specific DNA binding transcription factor activity///GO:0003700 sequence-specific DNA binding transcription factor activity///GO:0003700 sequence-specific DNA binding transcription factor activity///GO:0003702 RNA polymerase II transcription factor activity///GO:0008134 transcription factor bindi…	///GO:0005634 nucleus///GO:0005634 nucleus///GO:0005634 nucleus///GO:0005634 nucleus///GO:0005737 cytoplasm///GO:0044424 intracellular part	148081706	148086725	04930 Type II diabetes mellitus /// 04950 Maturity onset diabetes of the young ///	363.244	296.244	304.468	102.691	72.1636	37.4643
1441135_at	-2.3306	-1.2207	6.58643	-7.08086	8.93907e-05	0.00841672	1.96247	NA	NA	NA	NA	NA	NA	NA	NA				87837933	87863588		79.3655	57.356	54.7931	160.479	132.206	148.823
1436369_at	-2.24658	-1.16773	5.4165	-7.07561	8.98687e-05	0.0084441	1.95722	72992	2900076A07Rik	RIKEN cDNA 2900076A07 gene	7	NA	NA	NA	NA	///GO:0008150 biological_process	///GO:0003674 molecular_function	///GO:0005575 cellular_component	87837933	87863588		33.0032	27.5911	25.4085	54.3963	64.6124	74.6426
1448018_at	-3.40471	-1.76753	10.1593	-7.06127	9.11901e-05	0.00845253	1.94284	NA	NA	NA	NA	NA	NA	NA	NA				87837933	87863588		871.938	448.658	608.529	2508.43	2189.41	1710.79
1424609_a_at	-2.71217	-1.43945	9.82902	-7.06442	9.0898e-05	0.00845253	1.946	NA	NA	NA	NA	NA	NA	NA	NA				87837933	87863588		726.102	442.979	523.756	1708.69	1544.18	1273.79
1455744_at	-2.55001	-1.3505	7.4091	-7.05749	9.15419e-05	0.00845253	1.93904	NA	NA	NA	NA	NA	NA	NA	NA				87837933	87863588		120.614	109.597	91.2173	350.479	248.858	229.237
1460619_at	2.43499	1.28392	6.30999	7.06456	9.08847e-05	0.00845253	1.94614	211798	Mfsd9	major facilitator superfamily domain containing 9	1	ENSMUSG00000041945	NA	NA	Q8C0T7	///GO:0006810 transport///GO:0008150 biological_process///GO:0015904 tetracycline transport///GO:0046677 response to antibiotic///GO:0055085 transmembrane transport	///GO:0003674 molecular_function///GO:0015520 tetracycline:hydrogen antiporter activity	///GO:0016020 membrane///GO:0016021 integral to membrane///GO:0005575 cellular_component	-40828884	-40847502		122.137	133.014	116.812	46.1064	42.8245	66.5714
1445010_at	-2.38804	-1.25583	5.31033	-7.06269	9.10578e-05	0.00845253	1.94427	NA	NA	NA	NA	NA	NA	NA	NA				87837933	87863588		20.6727	26.9327	30.4066	53.807	61.3243	69.8711
1430183_at	-2.36941	-1.24453	7.12973	-7.05638	9.16451e-05	0.00845253	1.93794	71633	4833414E09Rik	RIKEN cDNA 4833414E09 gene	1	NA	NA	Mm.441506	NA	///GO:0008150 biological_process	///GO:0003674 molecular_function	///GO:0005575 cellular_component	87837933	87863588		118.51	80.9815	78.4662	214.188	225.564	207.341
1442442_at	-2.27823	-1.18791	6.6094	-7.05949	9.13556e-05	0.00845253	1.94105	NA	NA	NA	NA	NA	NA	NA	NA				87837933	87863588		67.7138	55.1618	72.472	177.417	132.554	136.11
1460035_at	-2.11903	-1.0834	6.08486	-7.06038	9.12727e-05	0.00845253	1.94195	12034	Phb2	prohibitin 2	6	ENSMUSG00000004264	NA	Mm.36241	NA	///GO:0006350 transcription///GO:0016481 negative regulation of transcription///GO:0033147 negative regulation of estrogen receptor signaling pathway///GO:0033147 negative regulation of estrogen receptor signaling pathway///GO:0033600 negative regulation of mammary gland epithelial cell proliferation///GO:0045449 regulation of transcription///GO:0060744 mammary gland branching involved in thelarc…	///GO:0005515 protein binding///GO:0004872 receptor activity///GO:0016566 specific transcriptional repressor activity	///GO:0016020 membrane///GO:0005739 mitochondrion///GO:0005739 mitochondrion///GO:0005634 nucleus///GO:0005634 nucleus///GO:0005737 cytoplasm///GO:0005743 mitochondrial inner membrane///GO:0005743 mitochondrial inner membrane	124662306	124666963		52.3257	43.2041	44.8465	115.422	97.0521	86.1164
1447426_at	-2.4051	-1.2661	5.62151	-7.04037	9.31538e-05	0.00855668	1.92184	NA	NA	NA	NA	NA	NA	NA	NA				87837933	87863588		34.9016	32.4675	28.2317	97.9258	67.9509	66.887
1444660_at	-2.72491	-1.44621	4.37614	-7.03577	9.35915e-05	0.00856201	1.91722	229227	4932438A13Rik	RIKEN cDNA 4932438A13 gene	3	ENSMUSG00000037270	NA	Mm.207907	NA	///GO:0008150 biological_process	///GO:0003674 molecular_function	///GO:0016020 membrane///GO:0016021 integral to membrane///GO:0005575 cellular_component	36762027	36951955		12.834	10.6065	14.6246	30.7806	45.5204	28.7471
1441722_at	-3.23078	-1.69188	6.25004	-7.02066	9.50481e-05	0.00857056	1.90199	NA	NA	NA	NA	NA	NA	NA	NA				87837933	87863588		57.4107	32.4226	40.789	175.917	112.773	129.061
1430151_at	-3.06416	-1.61549	6.69647	-7.01894	9.52158e-05	0.00857056	1.90025	64652	Nisch	nischarin	14	ENSMUSG00000021910	NA	Mm.298728	Q80TM9	///GO:0030036 actin cytoskeleton organization///GO:0006915 apoptosis///GO:0006006 glucose metabolic process///GO:0007154 cell communication///GO:0008217 regulation of blood pressure///GO:0016601 Rac protein signal transduction///GO:0030336 negative regulation of cell migration///GO:0032228 regulation of synaptic transmission, GABAergic///GO:0048243 norepinephrine secretion	///GO:0005515 protein binding///GO:0004872 receptor activity///GO:0005178 integrin binding///GO:0008227 G-protein coupled amine receptor activity///GO:0035091 phosphoinositide binding	///GO:0005886 plasma membrane///GO:0016020 membrane///GO:0005829 cytosol///GO:0005624 membrane fraction///GO:0005737 cytoplasm///GO:0005768 endosome	-31984113	-32020012		67.4792	45.4124	67.8736	238.759	175.082	143.146
1442245_at	-2.93967	-1.55565	7.21145	-7.01892	9.5217e-05	0.00857056	1.90024	NA	NA	NA	NA	NA	NA	NA	NA				87837933	87863588		115.639	74.822	74.6458	310.471	259.195	203.886
1441597_at	-2.71893	-1.44304	5.58606	-7.02264	9.4856e-05	0.00857056	1.90399	NA	NA	NA	NA	NA	NA	NA	NA				87837933	87863588		38.2949	21.3141	30.2909	81.1957	77.5126	78.9603
1450351_a_at	2.39446	1.2597	8.73008	7.01346	9.57513e-05	0.00857056	1.89472	56430	Clip1	CAP-GLY domain containing linker protein 1	5	ENSMUSG00000049550	NA	NA	Q922J3	///GO:0008150 biological_process	///GO:0005515 protein binding///GO:0003676 nucleic acid binding///GO:0008017 microtubule binding///GO:0008270 zinc ion binding///GO:0051010 microtubule plus-end binding///GO:0051010 microtubule plus-end binding	///GO:0005882 intermediate filament///GO:0005737 cytoplasm///GO:0005856 cytoskeleton///GO:0005874 microtubule///GO:0005881 cytoplasmic microtubule///GO:0005881 cytoplasmic microtubule	-124029078	-124134300		705.033	654.532	614.775	216.833	277.192	343.817
1447024_at	-2.30089	-1.20219	4.35972	-7.02398	9.47257e-05	0.00857056	1.90534	NA	NA	NA	NA	NA	NA	NA	NA				87837933	87863588		15.5356	15.1053	10.5662	32.4049	29.2904	31.8216
1459291_at	-2.16787	-1.11628	4.43129	-7.01318	9.57779e-05	0.00857056	1.89445	77219	Ptgr2	prostaglandin reductase 2	12	ENSMUSG00000072946	NA	Mm.246127	Q8VDQ1	///GO:0008152 metabolic process///GO:0055114 oxidation reduction	///GO:0003824 catalytic activity///GO:0005488 binding///GO:0016491 oxidoreductase activity///GO:0008270 zinc ion binding///GO:0047522 15-oxoprostaglandin 13-oxidase activity	///GO:0005739 mitochondrion///GO:0005737 cytoplasm	85626263	85656782		12.0372	16.1134	16.2216	34.7705	31.8126	28.9799
1452467_at	2.11798	1.08269	9.22523	7.02381	9.4742e-05	0.00857056	1.90517	77697	Mmab	methylmalonic aciduria (cobalamin deficiency) type B homolog (human)	5	ENSMUSG00000029575	2.5.1.17	Mm.105182	Q9D273	///GO:0008150 biological_process///GO:0009236 cobalamin biosynthetic process	///GO:0000166 nucleotide binding///GO:0003674 molecular_function///GO:0005524 ATP binding///GO:0008817 cob(I)yrinic acid a,c-diamide adenosyltransferase activity///GO:0016740 transferase activity	///GO:0005739 mitochondrion///GO:0005739 mitochondrion///GO:0005575 cellular_component	-114881042	-114894036	00860 Porphyrin and chlorophyll metabolism /// 01100 Metabolic pathways ///	851.659	901.525	860.694	379.595	504.365	363.295
1459131_at	-2.07677	-1.05434	5.55863	-7.03251	9.39043e-05	0.00857056	1.91393	NA	NA	NA	NA	NA	NA	NA	NA				87837933	87863588		38.1957	31.704	28.8893	72.5734	70.676	61.0912
1457378_at	-2.9118	-1.54191	5.93481	-7.006	9.64852e-05	0.00859499	1.88719	NA	NA	NA	NA	NA	NA	NA	NA				87837933	87863588		40.5282	29.6294	38.3662	141.889	97.5421	82.1812
1442173_at	-2.50775	-1.3264	4.38205	-7.00105	9.69756e-05	0.00859499	1.88219	213109	Phf3	PHD finger protein 3	1	ENSMUSG00000048874	NA	Mm.194486	B2RQG2	///GO:0008150 biological_process	///GO:0003674 molecular_function///GO:0046872 metal ion binding	///GO:0005575 cellular_component	-30859186	-30920101		13.7419	11.9395	13.913	43.6115	27.0974	30.4637
1457792_at	-2.09377	-1.0661	5.80166	-7.00079	9.70011e-05	0.00859499	1.88193	NA	NA	NA	NA	NA	NA	NA	NA				87837933	87863588		39.5556	37.9642	38.1458	98.7219	72.7408	73.2194
1442603_at	-2.42214	-1.27628	3.93555	-6.99843	9.72365e-05	0.00859895	1.87954	NA	NA	NA	NA	NA	NA	NA	NA				87837933	87863588		12.7052	8.26683	9.04762	24.1469	26.0519	21.4661
1432054_at	-2.67899	-1.42169	5.76104	-6.98919	9.81615e-05	0.00862999	1.8702	76899	Golga1	golgi autoantigen, golgin subfamily a, 1	2	ENSMUSG00000026754	NA	Mm.131098	NA	///GO:0008150 biological_process	///GO:0005515 protein binding///GO:0003674 molecular_function	///GO:0016020 membrane///GO:0005794 Golgi apparatus///GO:0005794 Golgi apparatus///GO:0005802 trans-Golgi network///GO:0048471 perinuclear region of cytoplasm	-38872022	-38920926		44.1486	31.6109	26.063	95.031	77.465	94.9995
1444037_at	-2.46583	-1.30207	5.79369	-6.99081	9.79992e-05	0.00862999	1.87183	70361	Lman1	lectin, mannose-binding, 1	18	ENSMUSG00000041891	NA	NA	Q9D0F3	///GO:0016192 vesicle-mediated transport///GO:0006810 transport///GO:0006888 ER to Golgi vesicle-mediated transport///GO:0015031 protein transport	///GO:0005529 sugar binding///GO:0042802 identical protein binding	///GO:0016020 membrane///GO:0016021 integral to membrane///GO:0016021 integral to membrane///GO:0005783 endoplasmic reticulum///GO:0005783 endoplasmic reticulum///GO:0005792 microsome///GO:0005793 ER-Golgi intermediate compartment///GO:0005793 ER-Golgi intermediate compartment///GO:0005794 Golgi apparatus///GO:0005794 Golgi apparatus///GO:0005794 Golgi apparatus///GO:0030017 sarcomere	-66143340	-66162289	04141 Protein processing in endoplasmic reticulum ///	38.2356	35.3505	32.6146	105.833	66.3874	94.0717
1442252_at	2.02178	1.01563	4.61946	6.97682	9.9417e-05	0.00872336	1.85765	16553	Kif13a	kinesin family member 13A	13	ENSMUSG00000021375	NA	Mm.342703	NA	///GO:0006810 transport///GO:0007018 microtubule-based movement///GO:0015031 protein transport	///GO:0000166 nucleotide binding///GO:0003774 motor activity///GO:0003777 microtubule motor activity///GO:0005524 ATP binding	///GO:0005874 microtubule	-46844456	-47025087		34.3292	39.3239	31.6282	19.6006	15.7124	16.7756
1437372_at	-3.4992	-1.80703	6.32356	-6.97165	9.99467e-05	0.00874916	1.85241	432508	Cpsf6	cleavage and polyadenylation specific factor 6	10	ENSMUSG00000055531	NA	NA	Q6NVF9	///GO:0006397 mRNA processing	///GO:0000166 nucleotide binding///GO:0003676 nucleic acid binding///GO:0003723 RNA binding	///GO:0030529 ribonucleoprotein complex///GO:0005634 nucleus	-116781723	-116814029		53.0744	46.1611	32.0352	212.13	133.04	119.155
1445830_at	-2.50323	-1.32379	5.78127	-6.97016	0.000100099	0.00874916	1.8509	12388	Ctnnd1	catenin (cadherin associated protein), delta 1	2	ENSMUSG00000034101	NA	Mm.35738	P30999	///GO:0001738 morphogenesis of a polarized epithelium///GO:0007155 cell adhesion///GO:0007155 cell adhesion///GO:0016055 Wnt receptor signaling pathway///GO:0006350 transcription///GO:0007435 salivary gland morphogenesis///GO:0016337 cell-cell adhesion///GO:0030216 keratinocyte differentiation///GO:0045449 regulation of transcription///GO:0060690 epithelial cell differentiation involved in saliva…	///GO:0005515 protein binding///GO:0050839 cell adhesion molecule binding///GO:0005488 binding///GO:0019901 protein kinase binding///GO:0019903 protein phosphatase binding///GO:0019904 protein domain specific binding///GO:0042153 RPTP-like protein binding	///GO:0005886 plasma membrane///GO:0005886 plasma membrane///GO:0005886 plasma membrane///GO:0016020 membrane///GO:0005624 membrane fraction///GO:0005634 nucleus///GO:0005634 nucleus///GO:0005737 cytoplasm///GO:0005737 cytoplasm///GO:0005915 zonula adherens///GO:0030027 lamellipodium///GO:0030027 lamellipodium///GO:0030426 growth cone///GO:0043197 dendritic spine///GO:0045202 synapse	-84440937	-84490897	04520 Adherens junction /// 04670 Leukocyte transendothelial migration ///	44.2437	34.3574	27.6299	94.1356	92.0153	76.0573
1446084_at	-2.69695	-1.43133	5.55372	-6.96366	0.00010077	0.00878044	1.8443	NA	NA	NA	NA	NA	NA	NA	NA				87837933	87863588		36.9876	25.1541	25.1497	96.2819	71.4411	66.7305
1458266_at	-2.98405	-1.57727	6.69597	-6.95859	0.000101298	0.00880275	1.83915	NA	NA	NA	NA	NA	NA	NA	NA				87837933	87863588		69.5766	62.9273	49.3798	241.369	175.678	135.479
1445908_at	-3.24142	-1.69663	6.1479	-6.95366	0.000101814	0.00881362	1.83413	224045	Eif2b5	eukaryotic translation initiation factor 2B, subunit 5 epsilon	16	ENSMUSG00000003235	NA	Mm.233855	Q8CHW4	///GO:0006412 translation///GO:0006417 regulation of translation///GO:0009408 response to heat///GO:0009749 response to glucose stimulus///GO:0032057 negative regulation of translational initiation in response to stress///GO:0043434 response to peptide hormone stimulus///GO:0050790 regulation of catalytic activity	///GO:0003743 translation initiation factor activity///GO:0005085 guanyl-nucleotide exchange factor activity///GO:0005488 binding///GO:0016740 transferase activity///GO:0031369 translation initiation factor binding	///GO:0005634 nucleus///GO:0005737 cytoplasm///GO:0005851 eukaryotic translation initiation factor 2B complex	20498889	20509398		41.4792	36.3741	40.4931	190.914	116.813	93.3004
1458631_at	-3.14805	-1.65446	4.21235	-6.95446	0.00010173	0.00881362	1.83495	NA	NA	NA	NA	NA	NA	NA	NA				87837933	87863588		14.9222	8.26011	9.25229	39.1458	33.1459	27.4207
1431418_at	-3.98089	-1.99309	5.70606	-6.9486	0.000102345	0.00881565	1.82899	77378	C030026M15Rik	RIKEN cDNA C030026M15 gene	Y	NA	NA	NA	NA	///GO:0008150 biological_process	///GO:0003674 molecular_function	///GO:0005575 cellular_component	87837933	87863588		39.94	21.2685	21.0847	136.014	104.596	79.4242
1442236_at	-3.44434	-1.78423	4.29941	-6.94098	0.000103153	0.00881565	1.82123	65098	Zfand6	zinc finger, AN1-type domain 6	7	ENSMUSG00000030629	NA	NA	Q9DCH6	///GO:0007165 signal transduction	///GO:0005515 protein binding///GO:0003677 DNA binding///GO:0046872 metal ion binding///GO:0008270 zinc ion binding	///GO:0005575 cellular_component	-91763563	-91827861		13.7201	9.36405	9.29558	43.5882	44.8269	24.9752
1436136_at	-2.92114	-1.54653	7.30953	-6.94064	0.000103189	0.00881565	1.82088	57741	Noc2l	nucleolar complex associated 2 homolog (S. cerevisiae)	4	NA	NA	NA	Q3UZI6	///GO:0000122 negative regulation of transcription from RNA polymerase II promoter///GO:0035067 negative regulation of histone acetylation	///GO:0002039 p53 binding///GO:0042393 histone binding///GO:0016564 transcription repressor activity///GO:0031493 nucleosomal histone binding	///GO:0005634 nucleus	87837933	87863588		99.7524	83.1458	96.3988	297.596	351.469	190.537
1437538_at	-2.76883	-1.46928	8.98611	-6.94904	0.0001023	0.00881565	1.82943	72091	Snhg7	small nucleolar RNA host gene (non-protein coding) 7	2	NA	NA	Mm.27103	NA	///GO:0008150 biological_process	///GO:0003674 molecular_function	///GO:0005575 cellular_component	-26492696	-26495764		392.784	256.078	281.38	1067.01	793.039	709.979
1446317_at	-2.28689	-1.19339	4.26409	-6.94256	0.000102985	0.00881565	1.82284	94246	Arid4b	AT rich interactive domain 4B (RBP1-like)	13	ENSMUSG00000039219	NA	Mm.439784	NA	///GO:0006333 chromatin assembly or disassembly///GO:0006350 transcription///GO:0008150 biological_process///GO:0045449 regulation of transcription	///GO:0003674 molecular_function///GO:0003676 nucleic acid binding///GO:0003677 DNA binding///GO:0003682 chromatin binding	///GO:0005622 intracellular///GO:0000785 chromatin///GO:0005575 cellular_component///GO:0005634 nucleus	14156058	14291870		14.1567	11.5584	12.5352	35.063	23.6065	29.6377
1444403_at	-2.24311	-1.1655	5.09922	-6.94421	0.00010281	0.00881565	1.82451	NA	NA	NA	NA	NA	NA	NA	NA				87837933	87863588		23.3466	27.1731	18.8981	58.3125	49.0236	47.3335
1460650_at	2.01226	1.00882	5.29572	6.94049	0.000103205	0.00881565	1.82072	11975	Atp6v0a1	ATPase, H+ transporting, lysosomal V0 subunit A1	11	ENSMUSG00000019302	3.6.3.14	NA	NA	///GO:0006810 transport///GO:0006811 ion transport///GO:0015992 proton transport///GO:0015986 ATP synthesis coupled proton transport	///GO:0015078 hydrogen ion transmembrane transporter activity	///GO:0016020 membrane///GO:0016021 integral to membrane///GO:0005737 cytoplasm///GO:0031410 cytoplasmic vesicle///GO:0033177 proton-transporting two-sector ATPase complex, proton-transporting domain	100870768	100925028	00190 Oxidative phosphorylation /// 01100 Metabolic pathways /// 04142 Lysosome /// 04145 Phagosome /// 04966 Collecting duct acid secretion ///	57.7545	47.1971	63.4647	27.8112	28.8624	26.4502
1441229_at	-3.18529	-1.67143	6.01284	-6.93379	0.000103921	0.00884326	1.8139	399607	D230019N24Rik	RIKEN cDNA D230019N24 gene	10	NA	NA	Mm.406263	NA	///GO:0008150 biological_process	///GO:0003674 molecular_function	///GO:0005575 cellular_component	87837933	87863588		47.7067	31.5935	31.4221	130.926	139.565	83.764
1435432_at	2.32614	1.21794	7.68192	6.93441	0.000103855	0.00884326	1.81453	347722	Agap1	ArfGAP with GTPase domain, ankyrin repeat and PH domain 1	1	ENSMUSG00000055013	NA	Mm.291135	Q8BXK8	///GO:0006184 GTP catabolic process///GO:0006810 transport///GO:0007264 small GTPase mediated signal transduction///GO:0015031 protein transport///GO:0032312 regulation of ARF GTPase activity	///GO:0000166 nucleotide binding///GO:0003924 GTPase activity///GO:0005096 GTPase activator activity///GO:0046872 metal ion binding///GO:0005525 GTP binding///GO:0008060 ARF GTPase activator activity///GO:0008270 zinc ion binding	///GO:0005622 intracellular///GO:0005829 cytosol///GO:0005737 cytoplasm	91351385	91791857	04144 Endocytosis ///	260.786	328.146	358.979	113.428	137.168	156.87
1460492_at	-3.06553	-1.61614	6.53507	-6.93091	0.00010423	0.00884805	1.81096	77547	8030498B09Rik	RIKEN cDNA 8030498B09 gene	9	NA	NA	NA	NA	///GO:0008150 biological_process	///GO:0003674 molecular_function	///GO:0005575 cellular_component	87837933	87863588		64.0906	47.0464	49.2805	200.617	113.813	187.479
1443166_at	-2.50067	-1.32231	4.91379	-6.92962	0.000104369	0.00884805	1.80964	NA	NA	NA	NA	NA	NA	NA	NA				87837933	87863588		22.7575	15.6603	19.4349	51.6992	54.4427	38.4816
1439209_at	-4.63611	-2.21292	4.73184	-6.92446	0.000104926	0.00885922	1.80438	21406	Tcf12	transcription factor 12	9	ENSMUSG00000032228	NA	NA	NA	///GO:0006350 transcription///GO:0006357 regulation of transcription from RNA polymerase II promoter///GO:0007275 multicellular organismal development///GO:0045449 regulation of transcription///GO:0045941 positive regulation of transcription	///GO:0005515 protein binding///GO:0003677 DNA binding///GO:0003677 DNA binding///GO:0016563 transcription activator activity///GO:0016563 transcription activator activity///GO:0030528 transcription regulator activity	///GO:0005634 nucleus///GO:0005667 transcription factor complex	-71692058	-71959626		17.2428	12.2833	8.87409	69.6302	73.9991	36.3481
1460473_at	-2.54624	-1.34837	6.055	-6.92598	0.000104763	0.00885922	1.80593	76133	6230400D17Rik	RIKEN cDNA 6230400D17 gene	14	NA	NA	NA	NA	///GO:0008150 biological_process	///GO:0003674 molecular_function	///GO:0005575 cellular_component	-21521233	-21522321		53.5782	39.2421	34.4046	126.362	97.3125	97.1119
1446153_at	-2.28267	-1.19072	6.85152	-6.92295	0.00010509	0.00885922	1.80284	NA	NA	NA	NA	NA	NA	NA	NA				87837933	87863588		91.2384	72.2781	67.7159	205.877	172.184	149.832
1434959_at	4.01144	2.00412	6.5823	6.90803	0.000106725	0.00888122	1.78759	13363	Dhh	desert hedgehog	15	ENSMUSG00000023000	NA	NA	NA	///GO:0006508 proteolysis///GO:0007154 cell communication///GO:0007267 cell-cell signaling///GO:0007275 multicellular organismal development///GO:0007286 spermatid development///GO:0050810 regulation of steroid biosynthetic process///GO:0016539 intein-mediated protein splicing///GO:0022402 cell cycle process///GO:0030238 male sex determination///GO:0033327 Leydig cell differentiation///GO:0033327…	///GO:0005515 protein binding///GO:0008233 peptidase activity///GO:0016787 hydrolase activity	///GO:0005886 plasma membrane///GO:0016020 membrane///GO:0005576 extracellular region	-98723457	-98728971	04340 Hedgehog signaling pathway ///	143.18	196.398	251.385	32.8222	67.8897	49.1458
1443602_at	-3.47111	-1.7954	7.43495	-6.91371	0.000106099	0.00888122	1.7934	NA	NA	NA	NA	NA	NA	NA	NA				87837933	87863588		107.968	71.6066	103.629	443.975	228.146	330.799
1447109_at	-3.17547	-1.66697	6.41762	-6.90597	0.000106952	0.00888122	1.78548	NA	NA	NA	NA	NA	NA	NA	NA				87837933	87863588		44.6458	43.5259	56.8125	223.228	118.052	134.146
1438513_at	-3.01164	-1.59055	7.71065	-6.90329	0.00010725	0.00888122	1.78273	69694	Tatdn1	TatD DNase domain containing 1	15	ENSMUSG00000050891	NA	Mm.383230	Q6P8M1	///GO:0008150 biological_process	///GO:0003674 molecular_function///GO:0004518 nuclease activity///GO:0016787 hydrolase activity///GO:0016888 endodeoxyribonuclease activity, producing 5'-phosphomonoesters	///GO:0005575 cellular_component///GO:0005634 nucleus	-58721707	-58765285		159.459	89.4469	123.308	452.383	328.119	323.653
1438051_at	-2.95347	-1.56241	7.12081	-6.89021	0.000108713	0.00888122	1.76933	67120	Ttc14	tetratricopeptide repeat domain 14	3	ENSMUSG00000027677	NA	Mm.275710	NA	///GO:0008150 biological_process	///GO:0003674 molecular_function///GO:0003723 RNA binding	///GO:0005575 cellular_component	33699116	33715556		98.2323	77.6842	69.6064	331.863	215.387	191.451
1446132_at	-2.81936	-1.49537	6.19089	-6.88894	0.000108857	0.00888122	1.76803	NA	NA	NA	NA	NA	NA	NA	NA				87837933	87863588		50.884	50.3484	32.1465	151.428	109.49	111.319
1441858_at	-2.71628	-1.44163	4.96214	-6.91669	0.000105773	0.00888122	1.79644	NA	NA	NA	NA	NA	NA	NA	NA				87837933	87863588		22.7858	20.477	14.4999	51.059	62.184	42.7039
1460259_s_at	-2.67421	-1.41911	5.27015	-6.88609	0.000109179	0.00888122	1.76511	NA	NA	NA	NA	NA	NA	NA	NA				87837933	87863588		21.1514	26.9306	23.0696	68.3228	46.6783	78.801
1456157_at	-2.58038	-1.36758	6.1411	-6.88511	0.00010929	0.00888122	1.7641	NA	NA	NA	NA	NA	NA	NA	NA				87837933	87863588		46.3421	46.3421	39.4901	152.292	105.288	90.8726
1441421_at	-2.54018	-1.34493	5.21219	-6.91554	0.000105899	0.00888122	1.79526	97730	C530030P08Rik	RIKEN cDNA C530030P08 gene	11	NA	NA	Mm.410449	NA	///GO:0008150 biological_process	///GO:0003674 molecular_function	///GO:0005575 cellular_component	87837933	87863588		23.6126	27.605	19.3039	65.546	67.4878	46.623
1458810_at	-2.43602	-1.28453	6.76202	-6.89884	0.000107745	0.00888122	1.77818	NA	NA	NA	NA	NA	NA	NA	NA				87837933	87863588		90.1343	58.1077	64.2052	192.067	161.751	156.472
1446234_at	-2.3805	-1.25126	3.22909	-6.89778	0.000107864	0.00888122	1.77709	NA	NA	NA	NA	NA	NA	NA	NA				87837933	87863588		7.50914	6.17894	4.83788	15.0238	12.8313	15.7076
1423722_at	-2.25906	-1.17572	11.2445	-6.88798	0.000108965	0.00888122	1.76704	75909	Tmem49	transmembrane protein 49	11	ENSMUSG00000018171	NA	NA	Q99KU0	///GO:0008150 biological_process	///GO:0003674 molecular_function	///GO:0016020 membrane///GO:0016021 integral to membrane///GO:0005575 cellular_component	-86397366	-86497324		1872.78	1673.9	1341.79	4288.73	3327.79	3397.81
1441816_at	-2.19141	-1.13186	6.2464	-6.91161	0.000106331	0.00888122	1.79124	72997	2900056M20Rik	RIKEN cDNA 2900056M20 gene	X	NA	NA	Mm.254833	NA	///GO:0008150 biological_process	///GO:0003674 molecular_function	///GO:0005575 cellular_component	87837933	87863588		55.8001	42.9792	56.2442	120.61	96.1568	122.399
1459381_at	-2.17967	-1.12411	5.66491	-6.89075	0.000108652	0.00888122	1.76989	NA	NA	NA	NA	NA	NA	NA	NA				87837933	87863588		34.2605	35.3729	33.4871	94.4595	66.7565	66.6458
1458571_at	-2.06888	-1.04885	5.29983	-6.9097	0.000106541	0.00888122	1.78929	320716	D430047D06Rik	RIKEN cDNA D430047D06 gene	6	NA	NA	Mm.406432	NA	///GO:0008150 biological_process	///GO:0003674 molecular_function	///GO:0005575 cellular_component	87837933	87863588		29.0181	28.9449	24.4559	56.7162	65.4374	49.0111
1436703_x_at	2.04375	1.03122	7.77905	6.88542	0.000109255	0.00888122	1.76442	102209	Snapc2	small nuclear RNA activating complex, polypeptide 2	8	ENSMUSG00000011837	NA	Mm.28452	Q91XA5	///GO:0006350 transcription///GO:0008150 biological_process///GO:0045449 regulation of transcription	///GO:0003674 molecular_function	///GO:0005575 cellular_component///GO:0005634 nucleus	4253101	4256220		323.219	307.264	311.759	129.691	154.314	181.229
1437162_at	-3.43312	-1.77952	6.82669	-6.86612	0.000111467	0.00891371	1.74459	NA	NA	NA	NA	NA	NA	NA	NA				87837933	87863588		68.9115	43.0845	77.44	282.449	183.657	179.349
1451759_at	-2.64533	-1.40345	8.54634	-6.87027	0.000110987	0.00891371	1.74886	17175	Masp2	mannan-binding lectin serine peptidase 2	4	ENSMUSG00000028979	3.4.21.104	Mm.378962	Q91WP0	///GO:0006508 proteolysis///GO:0006958 complement activation, classical pathway///GO:0045087 innate immune response	///GO:0005509 calcium ion binding///GO:0004252 serine-type endopeptidase activity///GO:0003824 catalytic activity///GO:0008236 serine-type peptidase activity///GO:0008233 peptidase activity///GO:0046872 metal ion binding///GO:0005529 sugar binding///GO:0016787 hydrolase activity	///GO:0005576 extracellular region	147976652	147978522	04610 Complement and coagulation cascades ///	296.103	209.016	196.232	758.962	549.788	538.785
1431571_at	-2.55485	-1.35324	4.70843	-6.87944	0.000109935	0.00891371	1.75828	71246	4933437I04Rik	RIKEN cDNA 4933437I04 gene	2	NA	NA	NA	NA	///GO:0008150 biological_process	///GO:0003674 molecular_function	///GO:0005575 cellular_component	87837933	87863588		18.5651	14.8587	15.8637	51.7027	44.6663	31.6
1432554_at	-2.50679	-1.32584	6.4272	-6.87515	0.000110425	0.00891371	1.75388	70284	2310040G07Rik	RIKEN cDNA 2310040G07 gene	5	NA	NA	Mm.421842	NA	///GO:0008150 biological_process	///GO:0003674 molecular_function	///GO:0005575 cellular_component	87837933	87863588		71.3077	47.2424	47.6645	117.453	142.869	150.736
1446948_at	-2.43189	-1.28208	5.06239	-6.8661	0.000111468	0.00891371	1.74458	NA	NA	NA	NA	NA	NA	NA	NA				87837933	87863588		24.2643	16.6109	24.4074	59.346	45.7135	52.1528
1436581_at	-2.41881	-1.2743	9.3255	-6.87347	0.000110618	0.00891371	1.75215	67120	Ttc14	tetratricopeptide repeat domain 14	3	ENSMUSG00000027677	NA	Mm.275710	NA	///GO:0008150 biological_process	///GO:0003674 molecular_function///GO:0003723 RNA binding	///GO:0005575 cellular_component	33699116	33715556		499.562	352.689	398.455	1219.36	951.893	855.944
1425517_s_at	-2.10191	-1.0717	9.91229	-6.86894	0.00011114	0.00891371	1.74749	108155	Ogt	O-linked N-acetylglucosamine (GlcNAc) transferase (UDP-N-acetylglucosamine:polypeptide-N-acetylglucosaminyl transferase)	X	ENSMUSG00000034160	NA	Mm.259191	Q8CGY8	///GO:0006493 protein amino acid O-linked glycosylation///GO:0006493 protein amino acid O-linked glycosylation///GO:0006493 protein amino acid O-linked glycosylation///GO:0070207 protein homotrimerization	///GO:0005515 protein binding///GO:0003824 catalytic activity///GO:0005488 binding///GO:0008080 N-acetyltransferase activity///GO:0016262 protein N-acetylglucosaminyltransferase activity///GO:0016262 protein N-acetylglucosaminyltransferase activity///GO:0016740 transferase activity///GO:0016757 transferase activity, transferring glycosyl groups///GO:0042277 peptide binding///GO:0048029 monosaccha…	///GO:0005622 intracellular///GO:0005829 cytosol///GO:0005634 nucleus///GO:0005634 nucleus///GO:0005634 nucleus///GO:0005737 cytoplasm///GO:0005737 cytoplasm	98835402	98879688		754.132	613.597	634.508	1646.83	1342.82	1232.94
1445390_at	-2.06572	-1.04665	4.88069	-6.86689	0.000111378	0.00891371	1.74538	114774	Pawr	PRKC, apoptosis, WT1, regulator	10	ENSMUSG00000035873	NA	Mm.391419	Q925B0	///GO:0006915 apoptosis///GO:0006350 transcription///GO:0030889 negative regulation of B cell proliferation///GO:0042094 interleukin-2 biosynthetic process///GO:0042130 negative regulation of T cell proliferation///GO:0042986 positive regulation of amyloid precursor protein biosynthetic process///GO:0045449 regulation of transcription///GO:0050860 negative regulation of T cell receptor signaling …	///GO:0005515 protein binding	///GO:0005634 nucleus///GO:0005634 nucleus///GO:0005737 cytoplasm///GO:0005737 cytoplasm	107769244	107851447		20.0443	19.0775	22.5207	43.1458	48.9015	35.9792
1416872_at	2.05783	1.04113	4.5726	6.86628	0.000111448	0.00891371	1.74476	56496	Tspan6	tetraspanin 6	X	ENSMUSG00000067377	NA	Mm.46701	Q99L96			///GO:0016020 membrane///GO:0016021 integral to membrane	-130425608	-130432968		32.5853	39.2324	31.1115	17.2164	14.4501	18.3462
1447059_at	-4.67824	-2.22596	4.81202	-6.86129	0.000112028	0.00894259	1.73962	NA	NA	NA	NA	NA	NA	NA	NA				87837933	87863588		11.9717	12.3046	14.8709	61.3725	100.747	36.2747
1438129_at	-2.09844	-1.06932	5.92487	-6.85713	0.000112513	0.00896549	1.73534	59043	Wsb2	WD repeat and SOCS box-containing 2	5	ENSMUSG00000029364	NA	Mm.28489	NA	///GO:0008150 biological_process///GO:0023034 intracellular signaling pathway	///GO:0003674 molecular_function	///GO:0005575 cellular_component	117807313	117828598		43.7175	40.2366	41.934	106.511	86.0109	74.4018
1445229_at	-2.57926	-1.36696	6.29914	-6.84906	0.000113463	0.00900933	1.72703	13350	Dgat1	diacylglycerol O-acyltransferase 1	15	ENSMUSG00000022555	NA	Mm.22633	NA	///GO:0008152 metabolic process///GO:0019432 triglyceride biosynthetic process///GO:0030073 insulin secretion///GO:0046486 glycerolipid metabolic process	///GO:0003846 2-acylglycerol O-acyltransferase activity///GO:0004144 diacylglycerol O-acyltransferase activity///GO:0004144 diacylglycerol O-acyltransferase activity///GO:0005504 fatty acid binding///GO:0008415 acyltransferase activity///GO:0016740 transferase activity///GO:0019992 diacylglycerol binding	///GO:0016020 membrane///GO:0016021 integral to membrane///GO:0005783 endoplasmic reticulum///GO:0005624 membrane fraction///GO:0005792 microsome	-76332444	-76342248	00561 Glycerolipid metabolism /// 00830 Retinol metabolism /// 01100 Metabolic pathways ///	58.3125	41.9292	48.213	164.005	105.813	116.556
1420961_a_at	-2.78876	-1.47963	9.15309	-6.84635	0.000113784	0.0090189	1.72423	117198	Ivns1abp	influenza virus NS1A binding protein	1	ENSMUSG00000023150	NA	Mm.33764	Q920Q8	///GO:0008150 biological_process	///GO:0005515 protein binding///GO:0003674 molecular_function	///GO:0005575 cellular_component///GO:0005634 nucleus///GO:0005737 cytoplasm///GO:0005856 cytoskeleton	153191627	153203928		391.741	285.785	353.92	1294.32	767.669	864.894
1453745_at	-2.88156	-1.52685	6.63975	-6.82925	0.000115831	0.00909867	1.70658	67194	2700038G22Rik	RIKEN cDNA 2700038G22 gene	5	NA	NA	NA	NA	///GO:0008150 biological_process	///GO:0003674 molecular_function	///GO:0005575 cellular_component	87837933	87863588		61.5985	57.9209	56.8125	221.528	117.152	186.877
1453688_at	-2.74834	-1.45856	7.37335	-6.82618	0.000116202	0.00909867	1.70341	244672	Cwf19l2	CWF19-like 2, cell cycle control (S. pombe)	9	ENSMUSG00000025898	NA	NA	Q8BG79	///GO:0008150 biological_process	///GO:0003674 molecular_function	///GO:0005575 cellular_component	3404084	3479236		139.053	83.4443	86.2227	312.713	273.501	242.83
1430286_s_at	2.53433	1.34161	6.83148	6.82738	0.000116057	0.00909867	1.70465	NA	NA	NA	NA	NA	NA	NA	NA				87837933	87863588		152.875	199.344	195.568	62.4024	62.5779	93.7616
1432195_s_at	-2.22276	-1.15235	8.84487	-6.82856	0.000115914	0.00909867	1.70587	56036	Ccnl2	cyclin L2	4	ENSMUSG00000029068	NA	Mm.23492	Q9JJA7	///GO:0006350 transcription///GO:0008150 biological_process///GO:0045449 regulation of transcription	///GO:0003674 molecular_function	///GO:0005575 cellular_component///GO:0005634 nucleus	155186597	155198652		363.466	304.58	264.979	795.234	683.313	592.841
1460483_at	-2.63247	-1.39642	8.41049	-6.82175	0.000116741	0.00910356	1.69883	69236	2610034E01Rik	RIKEN cDNA 2610034E01 gene	10	NA	NA	Mm.440848	NA	///GO:0008150 biological_process	///GO:0003674 molecular_function	///GO:0005575 cellular_component	87837933	87863588		194.917	204.193	231.735	762.5	461.256	478.4
1436660_at	-2.48621	-1.31395	6.66027	-6.81703	0.000117319	0.00910356	1.69394	81910	Rrbp1	ribosome binding protein 1	2	ENSMUSG00000027422	NA	Mm.13705	NA	///GO:0006810 transport///GO:0015031 protein transport///GO:0055085 transmembrane transport		///GO:0016020 membrane///GO:0016021 integral to membrane///GO:0005783 endoplasmic reticulum///GO:0030176 integral to endoplasmic reticulum membrane	-143811599	-143836999	04141 Protein processing in endoplasmic reticulum ///	77.2025	61.7431	55.3728	197.692	157.609	130.185
1453824_at	-2.39399	-1.25941	4.72387	-6.81682	0.000117344	0.00910356	1.69373	229780	Ccdc76	coiled-coil domain containing 76	3	ENSMUSG00000033439	NA	Mm.259648	Q8BYH3	///GO:0008033 tRNA processing///GO:0008150 biological_process	///GO:0003674 molecular_function///GO:0046872 metal ion binding///GO:0008168 methyltransferase activity///GO:0016740 transferase activity	///GO:0005575 cellular_component	-116284253	-116317505		18.5918	18.5968	14.409	51.698	35.5459	37.1958
1446205_at	-2.3275	-1.21878	6.22377	-6.81364	0.000117735	0.00910356	1.69043	NA	NA	NA	NA	NA	NA	NA	NA				87837933	87863588		63.7165	41.5126	44.4488	122.805	110.044	109.694
1457586_at	-2.18044	-1.12462	3.59318	-6.81247	0.000117879	0.00910356	1.68922	NA	NA	NA	NA	NA	NA	NA	NA				87837933	87863588		7.90985	8.04184	8.58265	18.0581	21.6778	14.4574
1450269_a_at	2.1467	1.10212	11.1228	6.82011	0.000116941	0.00910356	1.69713	18641	Pfkl	phosphofructokinase, liver, B-type	10	ENSMUSG00000020277	2.7.1.11	Mm.269649	NA	///GO:0005975 carbohydrate metabolic process///GO:0006002 fructose 6-phosphate metabolic process///GO:0006002 fructose 6-phosphate metabolic process///GO:0006096 glycolysis///GO:0006096 glycolysis///GO:0006096 glycolysis///GO:0009749 response to glucose stimulus///GO:0030388 fructose 1,6-bisphosphate metabolic process///GO:0046676 negative regulation of insulin secretion///GO:0046835 carbohydrate…	///GO:0000166 nucleotide binding///GO:0003872 6-phosphofructokinase activity///GO:0003872 6-phosphofructokinase activity///GO:0003872 6-phosphofructokinase activity///GO:0046872 metal ion binding///GO:0005524 ATP binding///GO:0005524 ATP binding///GO:0016301 kinase activity///GO:0016740 transferase activity///GO:0048029 monosaccharide binding///GO:0070095 fructose-6-phosphate binding	///GO:0005829 cytosol///GO:0005829 cytosol///GO:0005625 soluble fraction///GO:0005737 cytoplasm///GO:0005945 6-phosphofructokinase complex	-77449693	-77472541	00010 Glycolysis / Gluconeogenesis /// 00030 Pentose phosphate pathway /// 00051 Fructose and mannose metabolism /// 00052 Galactose metabolism /// 01100 Metabolic pathways ///	3519.88	3440.15	2880.48	1294.15	1510.48	1803.66
1440175_at	-2.12417	-1.0869	4.11623	-6.81752	0.000117258	0.00910356	1.69445	13855	Epn2	epsin 2	11	ENSMUSG00000001036	NA	NA	Q8CHU3	///GO:0006897 endocytosis///GO:0030100 regulation of endocytosis	///GO:0008289 lipid binding	///GO:0005737 cytoplasm///GO:0030128 clathrin coat of endocytic vesicle	-61330750	-61393153	04144 Endocytosis ///	11.5309	13.3698	10.9283	29.3881	21.2515	25.8552
1442596_at	-2.16057	-1.11141	6.3586	-6.8101	0.000118172	0.00911055	1.68676	69554	Klhdc2	kelch domain containing 2	12	ENSMUSG00000020978	NA	Mm.234368	Q4G5Y1	///GO:0008150 biological_process	///GO:0005515 protein binding///GO:0005515 protein binding	///GO:0005575 cellular_component///GO:0005634 nucleus	70397667	70411674		51.8364	51.2878	65.4472	143.023	108.506	113.079
1457168_at	-3.14814	-1.6545	9.39768	-6.80105	0.000119296	0.00914661	1.67738	98884	AI225934	expressed sequence AI225934	2	NA	NA	Mm.436790	NA	///GO:0008150 biological_process	///GO:0003674 molecular_function	///GO:0005575 cellular_component	87837933	87863588		562.33	305.217	320.089	1390.51	1195.85	1030.82
1456843_at	-3.08304	-1.62435	8.29096	-6.79067	0.000120599	0.00914661	1.66662	22612	Yes1	Yamaguchi sarcoma viral (v-yes) oncogene homolog 1	5	ENSMUSG00000014932	2.7.10.2	Mm.4558	NA	///GO:0006468 protein amino acid phosphorylation///GO:0015758 glucose transport///GO:0046777 protein amino acid autophosphorylation	///GO:0000166 nucleotide binding///GO:0005515 protein binding///GO:0005515 protein binding///GO:0004672 protein kinase activity///GO:0004713 protein tyrosine kinase activity///GO:0004713 protein tyrosine kinase activity///GO:0004715 non-membrane spanning protein tyrosine kinase activity///GO:0005524 ATP binding///GO:0016301 kinase activity///GO:0016740 transferase activity	///GO:0005624 membrane fraction///GO:0005737 cytoplasm	32913605	32989430	04520 Adherens junction /// 04530 Tight junction ///	208.892	131.882	206.022	715.119	537.888	432.4
1444288_at	-3.03284	-1.60067	5.11097	-6.79119	0.000120534	0.00914661	1.66715	71701	Pnpt1	polyribonucleotide nucleotidyltransferase 1	11	ENSMUSG00000020464	2.7.7.8	Mm.211131	Q8K1R3	///GO:0006396 RNA processing///GO:0006402 mRNA catabolic process///GO:0008150 biological_process	///GO:0000175 3'-5'-exoribonuclease activity///GO:0003674 molecular_function///GO:0003723 RNA binding///GO:0004654 polyribonucleotide nucleotidyltransferase activity///GO:0016740 transferase activity///GO:0016779 nucleotidyltransferase activity	///GO:0005739 mitochondrion///GO:0005739 mitochondrion///GO:0005758 mitochondrial intermembrane space	29030750	29061828	00230 Purine metabolism /// 00240 Pyrimidine metabolism /// 03018 RNA degradation ///	26.3272	15.2272	19.4925	77.8506	55.5017	50.4511
1439972_at	-2.96991	-1.57042	6.55927	-6.79114	0.000120541	0.00914661	1.6671	75320	Etnk1	ethanolamine kinase 1	6	ENSMUSG00000030275	2.7.1.82	Mm.272548	Q8BXQ0	///GO:0008150 biological_process///GO:0008654 phospholipid biosynthetic process	///GO:0000166 nucleotide binding///GO:0003674 molecular_function///GO:0004305 ethanolamine kinase activity///GO:0005524 ATP binding///GO:0016301 kinase activity///GO:0016740 transferase activity	///GO:0005575 cellular_component///GO:0005737 cytoplasm	143115749	143157064	00564 Glycerophospholipid metabolism /// 01100 Metabolic pathways ///	62.2044	64.7057	40.7129	207.135	159.767	129.713
1452350_at	-2.90425	-1.53817	6.65511	-6.79324	0.000120275	0.00914661	1.66928	78656	Brd8	bromodomain containing 8	18	ENSMUSG00000003778	NA	NA	Q8R3B7	///GO:0006350 transcription///GO:0008150 biological_process///GO:0016568 chromatin modification///GO:0040008 regulation of growth///GO:0045449 regulation of transcription	///GO:0003674 molecular_function	///GO:0005575 cellular_component///GO:0005634 nucleus	-34758268	-34784464		72.9792	66.7011	42.4895	207.479	165.957	147.146
1441617_at	-2.53521	-1.34211	5.33221	-6.80312	0.000119038	0.00914661	1.67953	94112	Med15	mediator complex subunit 15	16	ENSMUSG00000012114	NA	Mm.208970	Q6KAM1	///GO:0006350 transcription///GO:0006357 regulation of transcription from RNA polymerase II promoter///GO:0045449 regulation of transcription	///GO:0016455 RNA polymerase II transcription mediator activity	///GO:0005634 nucleus///GO:0005737 cytoplasm///GO:0016592 mediator complex	-17651313	-17723023		22.455	28.3585	25.4357	83.1458	63.3005	50.1458
1454415_at	-2.43027	-1.28112	6.0927	-6.79207	0.000120423	0.00914661	1.66807	224903	Safb	scaffold attachment factor B	17	ENSMUSG00000071054	NA	Mm.255066	NA	///GO:0006355 regulation of transcription, DNA-dependent///GO:0040007 growth///GO:0030520 estrogen receptor signaling pathway///GO:0042445 hormone metabolic process///GO:0050684 regulation of mRNA processing	///GO:0005515 protein binding	///GO:0005634 nucleus	56724404	56745716		41.7897	55.9986	35.853	120.513	93.2815	107.129
1422491_a_at	-2.25624	-1.17392	8.66616	-6.80041	0.000119375	0.00914661	1.67673	12175	Bnip2	BCL2/adenovirus E1B interacting protein 2	9	ENSMUSG00000011958	NA	NA	NA	///GO:0006915 apoptosis///GO:0006915 apoptosis		///GO:0005829 cytosol///GO:0005737 cytoplasm///GO:0005737 cytoplasm	69837307	69856124		275.933	285.76	250.864	776.78	567.651	515.251
1425372_at	-2.24079	-1.16401	4.39898	-6.79248	0.000120371	0.00914661	1.66849	67713	Dnajc19	DnaJ (Hsp40) homolog, subfamily C, member 19	3	ENSMUSG00000027679	NA	Mm.274266	Q9CQV7	///GO:0006810 transport///GO:0008150 biological_process///GO:0015031 protein transport///GO:0055085 transmembrane transport	///GO:0003674 molecular_function///GO:0031072 heat shock protein binding	///GO:0016020 membrane///GO:0005739 mitochondrion///GO:0005739 mitochondrion///GO:0016021 integral to membrane///GO:0005743 mitochondrial inner membrane	-33976206	-33980248		13.889	12.1118	16.6415	37.7504	28.7451	29.0263
1441689_at	-2.0523	-1.03724	4.98027	-6.79013	0.000120668	0.00914661	1.66606	218210	Nup153	nucleoporin 153	13	ENSMUSG00000021374	NA	Mm.255398	NA		///GO:0005515 protein binding		-46775270	-46823218		24.2266	21.8869	20.1742	52.0568	46.1139	38.5201
1436796_at	-2.07193	-1.05097	9.86056	-6.78697	0.000121069	0.00916163	1.66277	17184	Matr3	matrin 3	18	ENSMUSG00000037236	NA	Mm.215034	NA		///GO:0000166 nucleotide binding///GO:0003676 nucleic acid binding///GO:0003723 RNA binding///GO:0046872 metal ion binding///GO:0008270 zinc ion binding	///GO:0005622 intracellular///GO:0005634 nucleus	35721811	35751699		721.979	689.709	541.028	1495.16	1262.11	1269.84
1420164_at	-3.38041	-1.7572	7.17096	-6.78154	0.00012176	0.00918314	1.65712	52234	D7Ertd183e	DNA segment, Chr 7, ERATO Doi 183, expressed	7	NA	NA	Mm.394026	NA				87837933	87863588		115.706	77.6168	53.6115	297.813	264.703	235.927
1457765_at	-2.77292	-1.47141	6.09334	-6.78185	0.000121721	0.00918314	1.65744	NA	NA	NA	NA	NA	NA	NA	NA				87837933	87863588		55.8894	40.2464	30.6461	121.431	120.422	100.51
1457929_at	-3.18698	-1.67219	8.1359	-6.77771	0.00012225	0.00919384	1.65314	17246	Mdm2	transformed mouse 3T3 cell double minute 2	10	ENSMUSG00000020184	6.3.2.19	NA	NA	///GO:0016567 protein ubiquitination///GO:0016567 protein ubiquitination///GO:0007089 traversing start control point of mitotic cell cycle///GO:0010628 positive regulation of gene expression///GO:0010629 negative regulation of gene expression///GO:0010955 negative regulation of protein maturation by peptide bond cleavage///GO:0030163 protein catabolic process///GO:0043066 negative regulation of a…	///GO:0005515 protein binding///GO:0005515 protein binding///GO:0002039 p53 binding///GO:0002039 p53 binding///GO:0004842 ubiquitin-protein ligase activity///GO:0004842 ubiquitin-protein ligase activity///GO:0046872 metal ion binding///GO:0008270 zinc ion binding///GO:0010843 promoter binding///GO:0016874 ligase activity///GO:0042975 peroxisome proliferator activated receptor binding	///GO:0005886 plasma membrane///GO:0005622 intracellular///GO:0005829 cytosol///GO:0005625 soluble fraction///GO:0005634 nucleus///GO:0005634 nucleus///GO:0005634 nucleus///GO:0005737 cytoplasm///GO:0005737 cytoplasm///GO:0005730 nucleolus///GO:0045202 synapse	-117125960	-117147772	04110 Cell cycle /// 04115 p53 signaling pathway /// 04120 Ubiquitin mediated proteolysis /// 04144 Endocytosis /// 05200 Pathways in cancer /// 05214 Glioma /// 05215 Prostate cancer /// 05218 Melanoma /// 05219 Bladder cancer /// 05220 Chronic myeloid leukemia ///	157.711	149.645	165.75	547.319	694.346	333.197
1432108_at	-3.17594	-1.66718	5.32843	-6.77507	0.00012259	0.00919384	1.65039	71041	Pcgf6	polycomb group ring finger 6	19	ENSMUSG00000025050	NA	Mm.35413	Q99NA9	///GO:0000122 negative regulation of transcription from RNA polymerase II promoter///GO:0006350 transcription///GO:0045449 regulation of transcription	///GO:0005515 protein binding///GO:0046872 metal ion binding///GO:0008270 zinc ion binding///GO:0016564 transcription repressor activity///GO:0019904 protein domain specific binding	///GO:0005634 nucleus///GO:0005634 nucleus	-47108108	-47125335		26.1073	16.6259	26.406	97.4353	63.5788	59.27
1457493_at	-2.67464	-1.41935	5.72432	-6.77672	0.000122377	0.00919384	1.65211	19211	Pten	phosphatase and tensin homolog	19	ENSMUSG00000013663	3.1.3.67	NA	NA	///GO:0001525 angiogenesis///GO:0002902 regulation of B cell apoptosis///GO:0051726 regulation of cell cycle///GO:0006915 apoptosis///GO:0006470 protein amino acid dephosphorylation///GO:0006629 lipid metabolic process///GO:0006917 induction of apoptosis///GO:0007399 nervous system development///GO:0007417 central nervous system development///GO:0007507 heart development///GO:0007613 memory///GO:…	///GO:0005515 protein binding///GO:0000287 magnesium ion binding///GO:0004437 inositol or phosphatidylinositol phosphatase activity///GO:0004721 phosphoprotein phosphatase activity///GO:0004725 protein tyrosine phosphatase activity///GO:0005161 platelet-derived growth factor receptor binding///GO:0008138 protein tyrosine/serine/threonine phosphatase activity///GO:0016314 phosphatidylinositol-3,4,…	///GO:0005739 mitochondrion///GO:0005634 nucleus///GO:0005634 nucleus///GO:0005737 cytoplasm///GO:0005737 cytoplasm///GO:0005737 cytoplasm	32832066	32900650	00562 Inositol phosphate metabolism /// 04070 Phosphatidylinositol signaling system /// 04115 p53 signaling pathway /// 04510 Focal adhesion /// 04530 Tight junction /// 05200 Pathways in cancer /// 05213 Endometrial cancer /// 05214 Glioma /// 05215 Prostate cancer /// 05218 Melanoma /// 05222 Small cell lung cancer ///	39.4248	25.626	33.4373	107.629	85.2922	70.4109
1446702_at	-2.21703	-1.14863	6.42824	-6.77348	0.000122795	0.00919384	1.64874	NA	NA	NA	NA	NA	NA	NA	NA				87837933	87863588		54.4248	64.3907	55.2079	160.973	114.506	114.381
1433225_at	-2.1425	-1.09929	5.11375	-6.77249	0.000122922	0.00919384	1.64771	70735	6330403N20Rik	RIKEN cDNA 6330403N20 gene	7	NA	NA	NA	NA	///GO:0008150 biological_process	///GO:0003674 molecular_function	///GO:0005575 cellular_component	87837933	87863588		27.0725	22.1855	22.0395	53.1412	42.2597	57.9698
1438764_at	-2.56174	-1.35713	5.78068	-6.76559	0.000123816	0.00923014	1.64052	11750	Anxa7	annexin A7	14	ENSMUSG00000021814	NA	NA	NA	///GO:0006874 cellular calcium ion homeostasis///GO:0006944 cellular membrane fusion///GO:0007599 hemostasis///GO:0008283 cell proliferation///GO:0008360 regulation of cell shape///GO:0009651 response to salt stress///GO:0009992 cellular water homeostasis///GO:0014070 response to organic cyclic substance///GO:0051592 response to calcium ion	///GO:0005515 protein binding///GO:0005509 calcium ion binding///GO:0005544 calcium-dependent phospholipid binding///GO:0005544 calcium-dependent phospholipid binding	///GO:0005886 plasma membrane///GO:0005829 cytosol///GO:0005625 soluble fraction///GO:0005626 insoluble fraction///GO:0005634 nucleus///GO:0005635 nuclear envelope///GO:0031982 vesicle	-21274482	-21299355		27.9955	31.4909	45.9617	99.6356	87.2826	78.3311
1425661_at	-2.14435	-1.10054	6.13513	-6.76711	0.000123619	0.00923014	1.64211	71891	Cdadc1	cytidine and dCMP deaminase domain containing 1	14	ENSMUSG00000021982	NA	Mm.439850	Q8BMD5	///GO:0008150 biological_process	///GO:0003674 molecular_function///GO:0003824 catalytic activity///GO:0046872 metal ion binding///GO:0008270 zinc ion binding///GO:0016787 hydrolase activity	///GO:0005575 cellular_component	-60186565	-60216796		48.1458	51.099	44.9432	128.105	94.4792	90.0779
1441238_at	-3.42163	-1.77469	8.82677	-6.76336	0.000124107	0.00923654	1.6382	71521	Pds5a	PDS5, regulator of cohesion maintenance, homolog A (S. cerevisiae)	5	ENSMUSG00000029202	NA	Mm.278974	NA	///GO:0007049 cell cycle///GO:0007067 mitosis///GO:0051301 cell division	///GO:0005488 binding	///GO:0005634 nucleus	-66006498	-66089095		380.121	195.409	199.138	975.602	843.981	719.639
1426244_at	2.58123	1.36806	6.39941	6.75591	0.000125083	0.00927857	1.63043	212307	Mapre2	microtubule-associated protein, RP/EB family, member 2	18	ENSMUSG00000024277	NA	Mm.132237	Q8R001	///GO:0007049 cell cycle///GO:0007067 mitosis///GO:0051301 cell division	///GO:0008017 microtubule binding	///GO:0005737 cytoplasm///GO:0005856 cytoskeleton///GO:0005874 microtubule	23910833	24052362		118.535	158.472	132.795	40.2024	54.701	65.9559
1425040_at	4.85476	2.2794	8.65871	6.74743	0.000126205	0.00929754	1.62158	73649	Cybrd1	cytochrome b reductase 1	2	ENSMUSG00000027015	NA	Mm.45435	Q925G2	///GO:0055114 oxidation reduction///GO:0022900 electron transport chain///GO:0006810 transport///GO:0010039 response to iron ion	///GO:0046872 metal ion binding///GO:0016491 oxidoreductase activity	///GO:0016020 membrane///GO:0016021 integral to membrane///GO:0031526 brush border membrane	70956110	70980983		1186.7	663.158	897.2	186.675	114.193	289.479
1438245_at	-3.92125	-1.97131	7.75943	-6.75006	0.000125855	0.00929754	1.62433	18028	Nfib	nuclear factor I/B	4	ENSMUSG00000008575	NA	Mm.317947	NA	///GO:0006260 DNA replication///GO:0006350 transcription///GO:0006355 regulation of transcription, DNA-dependent///GO:0008285 negative regulation of cell proliferation///GO:0010552 positive regulation of gene-specific transcription from RNA polymerase II promoter///GO:0030324 lung development///GO:0030900 forebrain development///GO:0030902 hindbrain development///GO:0045449 regulation of transcri…	///GO:0003677 DNA binding///GO:0003690 double-stranded DNA binding///GO:0003700 sequence-specific DNA binding transcription factor activity///GO:0003700 sequence-specific DNA binding transcription factor activity///GO:0016563 transcription activator activity	///GO:0005622 intracellular///GO:0005634 nucleus	-81936076	-82151212		172.967	107.668	70.3518	460.104	456.47	376.125
1442744_at	-2.8264	-1.49897	7.66193	-6.74798	0.00012613	0.00929754	1.62216	170791	Rbm39	RNA binding motif protein 39	2	ENSMUSG00000027620	NA	NA	Q5RJI0	///GO:0006350 transcription///GO:0006350 transcription///GO:0006397 mRNA processing///GO:0008380 RNA splicing///GO:0045449 regulation of transcription///GO:0045941 positive regulation of transcription	///GO:0000166 nucleotide binding///GO:0005515 protein binding///GO:0003676 nucleic acid binding///GO:0003713 transcription coactivator activity///GO:0003723 RNA binding	///GO:0005634 nucleus///GO:0005634 nucleus	-155972974	-156005976		110.305	92.7573	170.85	378.69	333.791	312.252
1441660_at	-2.61157	-1.38492	6.47612	-6.74053	0.000127125	0.00932269	1.61437	66713	Actr2	ARP2 actin-related protein 2 homolog (yeast)	11	ENSMUSG00000020152	NA	Mm.259045	NA	///GO:0008150 biological_process	///GO:0000166 nucleotide binding///GO:0005515 protein binding///GO:0003674 molecular_function///GO:0003779 actin binding///GO:0005524 ATP binding	///GO:0005575 cellular_component///GO:0005737 cytoplasm///GO:0005856 cytoskeleton///GO:0042995 cell projection	-19962308	-20012954		53.8125	49.1458	63.2112	187.855	143.902	110.149
1453678_at	-2.3212	-1.21487	5.93272	-6.74085	0.000127082	0.00932269	1.61471	17190	Mbd1	methyl-CpG binding domain protein 1	18	ENSMUSG00000024561	NA	Mm.22522	Q9Z2E2	///GO:0006306 DNA methylation///GO:0006350 transcription///GO:0045449 regulation of transcription	///GO:0003677 DNA binding///GO:0003677 DNA binding///GO:0046872 metal ion binding///GO:0008270 zinc ion binding	///GO:0000785 chromatin///GO:0000792 heterochromatin///GO:0005634 nucleus///GO:0005634 nucleus///GO:0005737 cytoplasm///GO:0005730 nucleolus	74427941	74442338		49.3328	37.0816	35.2304	100.986	103.144	77.3829
1438788_at	-2.90043	-1.53627	5.8041	-6.73564	0.000127782	0.00935565	1.60926	28022	D5Wsu152e	DNA segment, Chr 5, Wayne State University 152, expressed	5	NA	NA	NA	NA				87837933	87863588		45.865	28.7588	26.7717	116.586	87.2994	84.6565
1438916_x_at	-2.95805	-1.56465	6.9149	-6.73003	0.000128539	0.00938067	1.60339	103012	6720401G13Rik	RIKEN cDNA 6720401G13 gene	X	NA	NA	Mm.336056	NA	///GO:0008150 biological_process	///GO:0003674 molecular_function	///GO:0005575 cellular_component	-47916297	-47988435		81.1954	52.2925	81.3393	273.994	181.001	180.246
1448773_at	-2.94757	-1.55952	8.14705	-6.72633	0.000129042	0.00938696	1.59952	NA	NA	NA	NA	NA	NA	NA	NA				87837933	87863588		192.913	140.212	166.41	693.479	427.508	388.813
1445026_at	-2.1378	-1.09613	4.71714	-6.72693	0.000128961	0.00938696	1.60014	NA	NA	NA	NA	NA	NA	NA	NA				87837933	87863588		21.3755	17.3865	15.6647	44.2233	34.6069	37.1655
1438929_at	-3.48091	-1.79946	6.43904	-6.71205	0.000131004	0.00945135	1.58455	NA	NA	NA	NA	NA	NA	NA	NA				87837933	87863588		44.5704	35.9743	62.7268	179.782	206.925	114.028
1445017_at	-2.24249	-1.1651	6.90447	-6.71128	0.00013111	0.00945135	1.58374	72068	Cnot2	CCR4-NOT transcription complex, subunit 2	10	ENSMUSG00000020166	NA	Mm.351553	NA	///GO:0006350 transcription///GO:0008150 biological_process///GO:0045449 regulation of transcription	///GO:0003674 molecular_function///GO:0030528 transcription regulator activity	///GO:0005575 cellular_component///GO:0005634 nucleus///GO:0005737 cytoplasm	-115946846	-116018567	03018 RNA degradation ///	90.889	75.4646	74.6458	225.496	161.813	158.235
1446075_at	-2.09528	-1.06714	7.97243	-6.71074	0.000131184	0.00945135	1.58318	NA	NA	NA	NA	NA	NA	NA	NA				87837933	87863588		210.313	173.277	143.336	356.091	371.064	363.644
1456655_at	-2.61832	-1.38864	7.44364	-6.70778	0.000131596	0.00945166	1.58007	NA	NA	NA	NA	NA	NA	NA	NA				87837933	87863588		149.461	87.5344	95.1779	309.366	268.646	268.94
1456386_at	-3.40941	-1.76952	8.31142	-6.70202	0.0001324	0.0094784	1.57402	NA	NA	NA	NA	NA	NA	NA	NA				87837933	87863588		190.21	134.368	199.258	871.563	517.435	447.536
1438895_at	-2.77075	-1.47028	6.56698	-6.70329	0.000132222	0.0094784	1.57536	109200	A430102J17Rik	RIKEN cDNA A430102J17 gene	18	NA	NA	Mm.442048	NA	///GO:0008150 biological_process	///GO:0003674 molecular_function	///GO:0005575 cellular_component	87837933	87863588		71.2921	60.3548	42.9464	197.672	143.283	138.782
1425015_at	2.16175	1.1122	7.37988	6.6974	0.00013305	0.00948741	1.56916	13844	Ephb2	Eph receptor B2	4	ENSMUSG00000028664	2.7.10.1	Mm.250981	A3KG01	///GO:0000902 cell morphogenesis///GO:0007165 signal transduction///GO:0007165 signal transduction///GO:0007165 signal transduction///GO:0006468 protein amino acid phosphorylation///GO:0006468 protein amino acid phosphorylation///GO:0007169 transmembrane receptor protein tyrosine kinase signaling pathway///GO:0007169 transmembrane receptor protein tyrosine kinase signaling pathway///GO:0009887 or…	///GO:0000166 nucleotide binding///GO:0005515 protein binding///GO:0005515 protein binding///GO:0005102 receptor binding///GO:0004672 protein kinase activity///GO:0004713 protein tyrosine kinase activity///GO:0004713 protein tyrosine kinase activity///GO:0004714 transmembrane receptor protein tyrosine kinase activity///GO:0004872 receptor activity///GO:0004872 receptor activity///GO:0005003 ephri…	///GO:0016020 membrane///GO:0016021 integral to membrane///GO:0005887 integral to plasma membrane///GO:0005887 integral to plasma membrane///GO:0043025 neuronal cell body///GO:0045202 synapse	-136209524	-136391850	04360 Axon guidance ///	225.225	287.967	226.437	106.131	101.217	135.332
1446495_at	-2.13597	-1.09489	5.70107	-6.69743	0.000133045	0.00948741	1.5692	NA	NA	NA	NA	NA	NA	NA	NA				87837933	87863588		42.731	35.1669	30.0129	83.9656	76.2421	68.6557
1442569_at	-3.82224	-1.93442	7.26769	-6.68709	0.000134511	0.00950083	1.55832	NA	NA	NA	NA	NA	NA	NA	NA				87837933	87863588		73.739	58.6824	113.16	418.813	292.458	223.239
1424843_a_at	-3.15193	-1.65624	10.7117	-6.67992	0.000135537	0.00950083	1.55077	14455	Gas5	growth arrest specific 5	1	NA	NA	Mm.270065	NA				162965296	162968668		1320.6	788.493	809.499	3929.12	2460.91	2729.77
1444691_at	-2.92793	-1.54988	4.53408	-6.68024	0.00013549	0.00950083	1.55111	75292	Prkd3	protein kinase D3	17	ENSMUSG00000024070	NA	Mm.252776	NA				-79348745	-79420156		14.5193	14.0414	12.1754	58.469	32.8523	32.4363
1438515_at	-2.75948	-1.4644	7.36784	-6.68836	0.000134329	0.00950083	1.55966	22680	Zfp207	zinc finger protein 207	11	ENSMUSG00000017421	NA	NA	NA			///GO:0005634 nucleus	80196780	80209750		118.636	107.879	76.8125	357.137	243.64	237.401
1459930_at	-2.36418	-1.24134	4.82071	-6.67924	0.000135634	0.00950083	1.55006	NA	NA	NA	NA	NA	NA	NA	NA				87837933	87863588		22.3296	16.0235	17.3531	48.3263	48.4425	35.0464
1440222_at	-2.02314	-1.01659	6.76016	-6.68041	0.000135466	0.00950083	1.55129	NA	NA	NA	NA	NA	NA	NA	NA				87837933	87863588		66.8798	77.0198	85.9211	173.9	154.894	136.062
1428694_at	-2.403	-1.26484	6.95586	-6.67702	0.000135953	0.00950641	1.54772	75957	Mir17hg	MIR17 host gene 1 (non-protein coding)	14	NA	NA	Mm.34859	NA	///GO:0008150 biological_process	///GO:0003674 molecular_function	///GO:0005575 cellular_component	115443611	115445950		79.2684	77.7521	83.3348	258.898	159.82	172.244
1458478_at	-4.01262	-2.00455	5.69555	-6.67269	0.00013658	0.00952297	1.54316	320432	9230110F11Rik	RIKEN cDNA 9230110F11 gene	8	NA	NA	NA	NA	///GO:0008150 biological_process	///GO:0003674 molecular_function	///GO:0005575 cellular_component	87837933	87863588		21.2901	27.8977	29.1544	118.959	149.509	62.9026
1446085_at	-2.89569	-1.53391	6.37346	-6.67247	0.000136613	0.00952297	1.54292	NA	NA	NA	NA	NA	NA	NA	NA				87837933	87863588		41.8696	39.1458	70.5663	151.577	122.442	151.313
1453638_at	-2.15214	-1.10577	4.47505	-6.66926	0.000137078	0.00954066	1.53954	71544	Arhgap42	Rho GTPase activating protein 42	9	NA	NA	Mm.334955	B2RQE8	///GO:0008150 biological_process	///GO:0003674 molecular_function///GO:0005096 GTPase activator activity	///GO:0005575 cellular_component	-8994952	-9239013		16.415	14.8102	14.3306	36.5501	25.9956	36.5501
1456260_at	-2.77994	-1.47505	7.07924	-6.66351	0.000137918	0.00958432	1.53348	19646	Rbbp4	retinoblastoma binding protein 4	4	ENSMUSG00000057236	NA	Mm.12145	A2A875	///GO:0006260 DNA replication///GO:0006338 chromatin remodeling///GO:0006350 transcription///GO:0007049 cell cycle///GO:0016568 chromatin modification///GO:0045449 regulation of transcription	///GO:0005515 protein binding	///GO:0005634 nucleus///GO:0016581 NuRD complex///GO:0035098 ESC/E(Z) complex	-128984343	-129012614		111.646	64.0166	74.6458	267.313	219.556	195.291
1442499_at	-3.07803	-1.62201	7.06932	-6.65727	0.000138836	0.00960746	1.52688	321022	Cdv3	carnitine deficiency-associated gene expressed in ventricle 3	9	ENSMUSG00000032803	NA	NA	Q4VAA2			///GO:0005737 cytoplasm	-103255432	-103268110		80.6262	59.2683	93.8689	327.862	208.23	191.604
1432859_at	-2.59148	-1.37378	3.53021	-6.65403	0.000139316	0.00960746	1.52345	77991	D730048M19Rik	RIKEN cDNA D730048M19 gene	6	NA	NA	NA	NA	///GO:0008150 biological_process	///GO:0003674 molecular_function	///GO:0005575 cellular_component	87837933	87863588		6.24763	6.22984	9.49695	18.293	22.2767	15.7864
1430904_at	-2.57224	-1.36302	6.21693	-6.65603	0.00013902	0.00960746	1.52557	66251	Arfgap3	ADP-ribosylation factor GTPase activating protein 3	15	ENSMUSG00000054277	NA	Mm.258910	Q9D8S3	///GO:0016192 vesicle-mediated transport///GO:0006810 transport///GO:0008150 biological_process///GO:0015031 protein transport///GO:0032312 regulation of ARF GTPase activity	///GO:0003674 molecular_function///GO:0005096 GTPase activator activity///GO:0046872 metal ion binding///GO:0008060 ARF GTPase activator activity///GO:0008270 zinc ion binding	///GO:0016020 membrane///GO:0005575 cellular_component///GO:0005737 cytoplasm///GO:0005794 Golgi apparatus	-83130169	-83180677	04144 Endocytosis ///	57.5657	43.2702	40.0519	148.273	94.7912	120.803
1448056_at	-2.01507	-1.01083	5.75467	-6.65439	0.000139261	0.00960746	1.52384	59026	Huwe1	HECT, UBA and WWE domain containing 1	X	ENSMUSG00000025261	6.3.2.19	Mm.27372	NA	///GO:0006464 protein modification process///GO:0030154 cell differentiation	///GO:0003677 DNA binding///GO:0005488 binding///GO:0016874 ligase activity///GO:0016881 acid-amino acid ligase activity	///GO:0005622 intracellular///GO:0005634 nucleus///GO:0005737 cytoplasm	148237824	148369961	04120 Ubiquitin mediated proteolysis ///	41.2909	33.4408	39.8492	77.5128	87.0762	66.7034
1421838_at	-2.37697	-1.24912	5.04085	-6.65115	0.000139743	0.00962218	1.52041	20084	Rps18	ribosomal protein S18	17	ENSMUSG00000008668	NA	NA	NA	///GO:0006412 translation///GO:0008150 biological_process	///GO:0003674 molecular_function///GO:0003676 nucleic acid binding///GO:0003723 RNA binding///GO:0003735 structural constituent of ribosome///GO:0019843 rRNA binding	///GO:0022627 cytosolic small ribosomal subunit///GO:0005622 intracellular///GO:0030529 ribonucleoprotein complex///GO:0005840 ribosome///GO:0005737 cytoplasm	-34088943	-34092586	03010 Ribosome ///	20.0177	20.7194	23.4702	62.5987	38.7933	53.8338
1441630_at	-2.85871	-1.51536	6.59655	-6.646	0.000140511	0.00964566	1.51496	75560	Ep400	E1A binding protein p400	5	ENSMUSG00000029505	NA	Mm.270487	NA	///GO:0008150 biological_process///GO:0016568 chromatin modification	///GO:0000166 nucleotide binding///GO:0003674 molecular_function///GO:0003676 nucleic acid binding///GO:0003677 DNA binding///GO:0004386 helicase activity///GO:0005524 ATP binding///GO:0016787 hydrolase activity	///GO:0005575 cellular_component///GO:0005634 nucleus	-111093391	-111199736		80.3007	50.0618	46.6441	198.904	152.464	144.452
1458015_at	-2.16471	-1.11417	5.19493	-6.6474	0.000140302	0.00964566	1.51644	214058	Megf11	multiple EGF-like-domains 11	9	ENSMUSG00000036466	NA	NA	Q80T91	///GO:0008150 biological_process	///GO:0003674 molecular_function	///GO:0005886 plasma membrane///GO:0016020 membrane///GO:0016021 integral to membrane///GO:0005575 cellular_component	64233432	64548781		22.7538	25.9356	26.1482	55.4792	64.6803	43.6202
1456286_at	-2.35188	-1.23382	5.90758	-6.64285	0.000140983	0.00966333	1.51163	NA	NA	NA	NA	NA	NA	NA	NA				87837933	87863588		49.1576	30.6705	39.7776	102.479	86.3646	88.1509
1446700_at	-2.71248	-1.43961	4.29145	-6.64049	0.000141337	0.00967288	1.50914	NA	NA	NA	NA	NA	NA	NA	NA				87837933	87863588		14.4227	13.1787	8.84297	39.1702	31.5399	27.152
1445570_at	-2.64456	-1.40303	6.64516	-6.63879	0.000141594	0.00967582	1.50733	72181	Nsun4	NOL1/NOP2/Sun domain family, member 4	4	ENSMUSG00000028706	NA	Mm.282560	Q9CZ57	///GO:0008150 biological_process	///GO:0003674 molecular_function///GO:0008168 methyltransferase activity///GO:0016740 transferase activity	///GO:0005575 cellular_component	-115704376	-115726481		78.3763	47.1111	63.1458	198.257	150.191	144.823
1442289_at	-3.09796	-1.63132	8.8201	-6.63075	0.000142811	0.0096912	1.49882	75316	Taf1d	TATA box binding protein (Tbp)-associated factor, RNA polymerase I, D	9	ENSMUSG00000031939	NA	Mm.354115	Q9D4V4	///GO:0006350 transcription///GO:0008150 biological_process///GO:0045449 regulation of transcription	///GO:0003674 molecular_function///GO:0003677 DNA binding	///GO:0005575 cellular_component///GO:0005634 nucleus	15110657	15116548		341.687	264.709	187.214	1031.36	689.147	708.336
1443850_at	-2.47098	-1.30508	6.42325	-6.63021	0.000142894	0.0096912	1.49825	NA	NA	NA	NA	NA	NA	NA	NA				87837933	87863588		66.6851	51.8963	47.022	170.105	112.408	128.399
1444531_at	-2.40498	-1.26603	6.84192	-6.6306	0.000142835	0.0096912	1.49866	NA	NA	NA	NA	NA	NA	NA	NA				87837933	87863588		91.4792	67.7707	65.2882	219.367	151.313	169.624
1433717_at	2.06019	1.04278	9.02613	6.63308	0.000142458	0.0096912	1.50128	226178	D19Wsu162e	DNA segment, Chr 19, Wayne State University 162, expressed	19	ENSMUSG00000047731	NA	Mm.329895	Q8BGW2	///GO:0008150 biological_process	///GO:0003674 molecular_function	///GO:0016020 membrane///GO:0016021 integral to membrane///GO:0005575 cellular_component	46673640	46731874		746.163	756.668	742.211	351.395	306.653	444.734
1428761_a_at	-2.02861	-1.02049	7.05478	-6.63415	0.000142295	0.0096912	1.50242	77634	Snapc3	small nuclear RNA activating complex, polypeptide 3	4	ENSMUSG00000028483	NA	Mm.271985	Q9D2C9	///GO:0006350 transcription///GO:0045449 regulation of transcription	///GO:0003677 DNA binding	///GO:0005634 nucleus	83063647	83099244		109.663	88.4549	83.8536	211.191	169.387	189.822
1440553_at	-2.63708	-1.39894	5.85512	-6.62736	0.000143329	0.00970615	1.49522	26922	Mecr	mitochondrial trans-2-enoyl-CoA reductase	4	ENSMUSG00000028910	1.3.1.38	Mm.192706	NA	///GO:0008152 metabolic process///GO:0055114 oxidation reduction///GO:0006633 fatty acid biosynthetic process///GO:0008150 biological_process///GO:0008610 lipid biosynthetic process	///GO:0003824 catalytic activity///GO:0005102 receptor binding///GO:0005488 binding///GO:0016491 oxidoreductase activity///GO:0008270 zinc ion binding///GO:0016922 ligand-dependent nuclear receptor binding///GO:0019166 trans-2-enoyl-CoA reductase (NADPH) activity	///GO:0005739 mitochondrion///GO:0005739 mitochondrion///GO:0005739 mitochondrion///GO:0005829 cytosol///GO:0005634 nucleus	131399385	131423702	00062 Fatty acid elongation in mitochondria /// 01100 Metabolic pathways ///	42.3	38.8702	27.5461	116.216	92.9927	76.8552
1447504_at	-3.6518	-1.86861	7.23291	-6.62105	0.000144298	0.00971756	1.48853	NA	NA	NA	NA	NA	NA	NA	NA				87837933	87863588		97.8171	56.9854	87.5048	422.662	256.06	219.481
1458066_at	-3.18074	-1.66936	6.7918	-6.6166	0.000144985	0.00971756	1.4838	NA	NA	NA	NA	NA	NA	NA	NA				87837933	87863588		56.6547	51.6431	81.9528	255.646	141.606	213.146
1437074_at	-2.99607	-1.58307	7.9665	-6.622	0.000144152	0.00971756	1.48953	69178	Snx5	sorting nexin 5	2	ENSMUSG00000027423	NA	Mm.273379	NA	///GO:0006810 transport///GO:0007154 cell communication///GO:0008150 biological_process///GO:0015031 protein transport	///GO:0005515 protein binding///GO:0003674 molecular_function///GO:0035091 phosphoinositide binding	///GO:0005575 cellular_component	-144075861	-144096267		100.634	154.391	194.209	502.476	427.819	377.499
1424875_at	2.34822	1.23157	5.87796	6.61725	0.000144884	0.00971756	1.4845	229285	Spg20	spastic paraplegia 20, spartin (Troyer syndrome) homolog (human)	3	ENSMUSG00000036580	NA	Mm.235523	NA	///GO:0008150 biological_process	///GO:0003674 molecular_function	///GO:0005575 cellular_component///GO:0005737 cytoplasm	54916029	54941253		71.7359	111.675	91.3581	33.3537	39.8243	42.5529
1443366_at	-2.00803	-1.00578	5.67258	-6.61646	0.000145006	0.00971756	1.48366	108123	Napg	N-ethylmaleimide sensitive fusion protein attachment protein gamma	18	ENSMUSG00000024581	NA	Mm.292687	Q9CWZ7	///GO:0016192 vesicle-mediated transport///GO:0006810 transport///GO:0006886 intracellular protein transport///GO:0015031 protein transport	///GO:0005488 binding	///GO:0016020 membrane///GO:0005783 endoplasmic reticulum///GO:0005794 Golgi apparatus	63137569	63159104		40.0105	33.6181	34.6692	83.6335	62.1458	72.6458
1437116_at	-2.00587	-1.00423	4.06328	-6.6232	0.000143967	0.00971756	1.49081	68614	Letmd1	LETM1 domain containing 1	15	ENSMUSG00000037353	NA	Mm.275272	Q924L1	///GO:0008150 biological_process	///GO:0003674 molecular_function	///GO:0016020 membrane///GO:0005739 mitochondrion///GO:0016021 integral to membrane	100299464	100309683		11.699	14.0711	9.9903	23.6528	24.4327	22.9673
1438516_at	-2.51839	-1.3325	6.30805	-6.61169	0.000145747	0.00975275	1.47859	51869	Rif1	Rap1 interacting factor 1 homolog (yeast)	2	ENSMUSG00000036202	NA	Mm.254530	NA	///GO:0006974 response to DNA damage stimulus///GO:0007049 cell cycle///GO:0019827 stem cell maintenance	///GO:0005515 protein binding///GO:0005488 binding	///GO:0000781 chromosome, telomeric region///GO:0000781 chromosome, telomeric region///GO:0001939 female pronucleus///GO:0001940 male pronucleus///GO:0005634 nucleus///GO:0005634 nucleus///GO:0005737 cytoplasm///GO:0005694 chromosome///GO:0005856 cytoskeleton	51928356	51977901		65.4703	45.4873	41.7939	150.967	118.04	111.56
1442959_at	-3.31778	-1.73022	4.67016	-6.58781	0.000149519	0.0097614	1.45317	12211	Birc6	baculoviral IAP repeat-containing 6	17	ENSMUSG00000024073	6.3.2.19	NA	NA	///GO:0016567 protein ubiquitination///GO:0016567 protein ubiquitination///GO:0006916 anti-apoptosis///GO:0008284 positive regulation of cell proliferation///GO:0042127 regulation of cell proliferation///GO:0060711 labyrinthine layer development///GO:0060712 spongiotrophoblast layer development	///GO:0005515 protein binding///GO:0004842 ubiquitin-protein ligase activity	///GO:0005624 membrane fraction	74927634	75103113	04120 Ubiquitin mediated proteolysis ///	20.6203	13.6759	9.68391	53.6458	39.4334	47.1458
1455773_at	-3.11127	-1.6375	7.05305	-6.60778	0.000146357	0.0097614	1.47444	NA	NA	NA	NA	NA	NA	NA	NA				87837933	87863588		106.921	60.8661	65.5682	303.169	199.584	212.389
1455195_at	-3.06766	-1.61714	8.47451	-6.60172	0.000147309	0.0097614	1.46799	20088	Rps24	ribosomal protein S24	14	ENSMUSG00000025290	NA	Mm.16775	NA	///GO:0006412 translation///GO:0006412 translation	///GO:0000166 nucleotide binding///GO:0003735 structural constituent of ribosome///GO:0003735 structural constituent of ribosome///GO:0031369 translation initiation factor binding	///GO:0022627 cytosolic small ribosomal subunit///GO:0005622 intracellular///GO:0030529 ribonucleoprotein complex///GO:0005840 ribosome	25309902	25315368	03010 Ribosome ///	209.314	150.595	265.723	821.934	521.924	563.656
1450109_s_at	-2.97593	-1.57334	8.61631	-6.59187	0.000148869	0.0097614	1.45751	12780	Abcc2	ATP-binding cassette, sub-family C (CFTR/MRP), member 2	19	ENSMUSG00000025194	NA	Mm.39054	Q8VI46	///GO:0006810 transport///GO:0006855 drug transmembrane transport///GO:0042493 response to drug///GO:0015732 prostaglandin transport///GO:0030644 cellular chloride ion homeostasis///GO:0055085 transmembrane transport///GO:0070327 thyroid hormone transport	///GO:0000166 nucleotide binding///GO:0005515 protein binding///GO:0042626 ATPase activity, coupled to transmembrane movement of substances///GO:0017111 nucleoside-triphosphatase activity///GO:0005215 transporter activity///GO:0005524 ATP binding///GO:0016887 ATPase activity///GO:0019904 protein domain specific binding	///GO:0016020 membrane///GO:0016020 membrane///GO:0016021 integral to membrane///GO:0005887 integral to plasma membrane///GO:0005624 membrane fraction///GO:0016324 apical plasma membrane///GO:0046581 intercellular canaliculus	43856797	43912708	02010 ABC transporters ///	332.101	200.646	176.671	795.929	635.075	613.813
1457968_at	-2.902	-1.53705	6.23165	-6.59313	0.00014867	0.0097614	1.45884	NA	NA	NA	NA	NA	NA	NA	NA				87837933	87863588		63.2584	40.1664	33.7838	130.259	145.341	110.813
1431182_at	-2.85696	-1.51448	8.30211	-6.59412	0.000148512	0.0097614	1.45989	NA	NA	NA	NA	NA	NA	NA	NA				87837933	87863588		223.246	188.227	154.965	665.974	595.208	383.075
1431034_at	-2.59592	-1.37625	5.03589	-6.58758	0.000149556	0.0097614	1.45293	70693	Gpr125	G protein-coupled receptor 125	5	ENSMUSG00000029090	NA	Mm.272974	Q7TT36	///GO:0007165 signal transduction///GO:0007166 cell surface receptor linked signaling pathway///GO:0007186 G-protein coupled receptor protein signaling pathway///GO:0007218 neuropeptide signaling pathway///GO:0008150 biological_process	///GO:0005515 protein binding///GO:0003674 molecular_function///GO:0004871 signal transducer activity///GO:0004872 receptor activity///GO:0004888 transmembrane receptor activity///GO:0004930 G-protein coupled receptor activity	///GO:0005886 plasma membrane///GO:0016020 membrane///GO:0016021 integral to membrane///GO:0009897 external side of plasma membrane	-50351190	-50450235		24.9321	20.2166	16.7479	46.4334	68.8011	46.2248
1439931_at	-2.54011	-1.34489	5.54122	-6.5891	0.000149311	0.0097614	1.45456	56637	Gsk3b	glycogen synthase kinase 3 beta	16	ENSMUSG00000022812	2.7.11.26	Mm.394930	NA	///GO:0000320 re-entry into mitotic cell cycle///GO:0016055 Wnt receptor signaling pathway///GO:0016055 Wnt receptor signaling pathway///GO:0006468 protein amino acid phosphorylation///GO:0006468 protein amino acid phosphorylation///GO:0006468 protein amino acid phosphorylation///GO:0006611 protein export from nucleus///GO:0006916 anti-apoptosis///GO:0006917 induction of apoptosis///GO:0006950 re…	///GO:0000166 nucleotide binding///GO:0005515 protein binding///GO:0005515 protein binding///GO:0002039 p53 binding///GO:0004672 protein kinase activity///GO:0004672 protein kinase activity///GO:0004674 protein serine/threonine kinase activity///GO:0004674 protein serine/threonine kinase activity///GO:0004674 protein serine/threonine kinase activity///GO:0004674 protein serine/threonine kinase ac…	///GO:0005829 cytosol///GO:0005829 cytosol///GO:0005625 soluble fraction///GO:0005625 soluble fraction///GO:0005634 nucleus///GO:0005634 nucleus///GO:0005634 nucleus///GO:0005737 cytoplasm///GO:0005737 cytoplasm///GO:0005654 nucleoplasm///GO:0030426 growth cone///GO:0034747 Axin-APC-beta-catenin-GSK3B complex///GO:0043025 neuronal cell body///GO:0043197 dendritic spine///GO:0043198 dendritic shaf…	38089086	38246165	04012 ErbB signaling pathway /// 04062 Chemokine signaling pathway /// 04110 Cell cycle /// 04310 Wnt signaling pathway /// 04340 Hedgehog signaling pathway /// 04360 Axon guidance /// 04510 Focal adhesion /// 04660 T cell receptor signaling pathway /// 04662 B cell receptor signaling pathway /// 04722 Neurotrophin signaling pathway /// 04910 Insulin signaling pathway /// 04916 Melanogenesis /// …	29.2502	29.3393	29.0642	104.002	64.0058	61.4093
1443169_at	-2.46078	-1.29912	7.22929	-6.59637	0.000148155	0.0097614	1.46229	NA	NA	NA	NA	NA	NA	NA	NA				87837933	87863588		128.542	85.2539	79.8591	260.162	211.548	236.948
1447134_at	-2.42979	-1.28083	5.46285	-6.59684	0.00014808	0.0097614	1.4628	NA	NA	NA	NA	NA	NA	NA	NA				87837933	87863588		28.194	28.4883	28.2011	90.5302	68.3108	52.5425
1424882_a_at	2.41668	1.27303	7.87562	6.59915	0.000147714	0.0097614	1.46526	70021	Nt5dc2	5'-nucleotidase domain containing 2	14	ENSMUSG00000071547	NA	Mm.261681	Q91X76	///GO:0008150 biological_process	///GO:0003674 molecular_function	///GO:0005575 cellular_component	31948038	31952310		404.407	356.515	337.54	117.406	150.794	194.754
1456592_at	-2.34947	-1.23233	4.74298	-6.58963	0.000149228	0.0097614	1.45511	NA	NA	NA	NA	NA	NA	NA	NA				87837933	87863588		21.6886	15.8603	15.5003	44.9592	33.533	45.867
1442671_at	-2.98335	-1.57693	5.04346	-6.57835	0.000151042	0.00981279	1.44309	NA	NA	NA	NA	NA	NA	NA	NA				87837933	87863588		26.9547	18.9584	13.621	65.3954	55.6081	50.8243
1443797_at	-2.97988	-1.57525	7.84562	-6.57474	0.000151628	0.00981279	1.43924	228061	Agps	alkylglycerone phosphate synthase	2	ENSMUSG00000042410	2.5.1.26	Mm.31227	NA	///GO:0008610 lipid biosynthetic process///GO:0008610 lipid biosynthetic process	///GO:0003824 catalytic activity///GO:0016491 oxidoreductase activity///GO:0008609 alkylglycerone-phosphate synthase activity///GO:0008609 alkylglycerone-phosphate synthase activity///GO:0016740 transferase activity///GO:0050660 FAD binding	///GO:0005739 mitochondrion///GO:0005739 mitochondrion///GO:0005777 peroxisome///GO:0005777 peroxisome	75670248	75767706	00565 Ether lipid metabolism /// 01100 Metabolic pathways /// 04146 Peroxisome ///	181.969	136.313	95.3831	443.444	430.952	327.592
1429526_at	-2.48039	-1.31057	6.37283	-6.57461	0.000151649	0.00981279	1.4391	78656	Brd8	bromodomain containing 8	18	ENSMUSG00000003778	NA	NA	Q8R3B7	///GO:0006350 transcription///GO:0008150 biological_process///GO:0016568 chromatin modification///GO:0040008 regulation of growth///GO:0045449 regulation of transcription	///GO:0003674 molecular_function	///GO:0005575 cellular_component///GO:0005634 nucleus	-34758268	-34784464		59.8038	40.2383	60.5463	149.046	136.823	109.028
1440334_at	-2.34639	-1.23045	6.69775	-6.57663	0.000151321	0.00981279	1.44125	NA	NA	NA	NA	NA	NA	NA	NA				87837933	87863588		68.1918	67.7666	67.3471	210.059	151.189	126.593
1429332_at	-2.83331	-1.50249	7.27057	-6.5717	0.000152124	0.00982946	1.43598	666737	4632427E13Rik	RIKEN cDNA 4632427E13 gene	7	NA	NA	NA	NA	///GO:0008150 biological_process	///GO:0003674 molecular_function	///GO:0005575 cellular_component	-99889215	-99889969		100.284	79.642	96.6413	374.281	206.405	227.249
1449549_at	2.10132	1.0713	7.20483	6.56974	0.000152444	0.00983602	1.43389	13642	Efnb2	ephrin B2	8	ENSMUSG00000001300	NA	Mm.209813	NA	///GO:0001945 lymph vessel development///GO:0007219 Notch signaling pathway///GO:0007275 multicellular organismal development///GO:0009887 organ morphogenesis///GO:0007399 nervous system development///GO:0030154 cell differentiation	///GO:0005515 protein binding///GO:0005102 receptor binding	///GO:0005886 plasma membrane///GO:0016020 membrane///GO:0016021 integral to membrane	-8617438	-8660773	04360 Axon guidance ///	238.888	180.666	226.609	104.553	87.6458	115.027
1457455_at	-2.83656	-1.50414	6.42163	-6.56498	0.000153224	0.00984583	1.42881	235469	Zfp280d	zinc finger protein 280D	9	ENSMUSG00000038535	NA	Mm.242791	Q68FE8	///GO:0006350 transcription///GO:0008150 biological_process///GO:0045449 regulation of transcription	///GO:0003674 molecular_function///GO:0003677 DNA binding///GO:0046872 metal ion binding///GO:0008270 zinc ion binding	///GO:0005622 intracellular///GO:0005575 cellular_component///GO:0005634 nucleus	72122705	72211578		53.8994	44.3439	55.1699	208.662	125.495	114.928
1447174_at	-2.69699	-1.43135	6.2388	-6.56649	0.000152977	0.00984583	1.43042	NA	NA	NA	NA	NA	NA	NA	NA				87837933	87863588		62.9792	38.7505	39.8475	148.455	121.349	105.897
1450537_at	2.41562	1.27239	4.93707	6.56441	0.000153319	0.00984583	1.4282	23947	Mid2	midline 2	X	ENSMUSG00000000266	NA	Mm.131097	NA		///GO:0005515 protein binding///GO:0046872 metal ion binding///GO:0008270 zinc ion binding///GO:0016874 ligase activity	///GO:0005622 intracellular///GO:0005737 cytoplasm///GO:0005856 cytoskeleton///GO:0005874 microtubule	137212566	137302254		38.4462	53.8125	52.1705	15.6841	22.0957	22.0957
1439283_at	-2.08476	-1.05988	6.65594	-6.56018	0.000154017	0.00986691	1.42368	100273	Osbpl9	oxysterol binding protein-like 9	4	ENSMUSG00000028559	NA	Mm.366315	NA	///GO:0006810 transport///GO:0006869 lipid transport///GO:0008150 biological_process///GO:0008202 steroid metabolic process	///GO:0003674 molecular_function	///GO:0005575 cellular_component	-108733749	-108874845		81.2137	58.5663	71.6224	144.238	163.473	130.909
1455794_at	2.45704	1.29692	7.1005	6.55331	0.000155159	0.00991191	1.41632	276829	Smtnl2	smoothelin-like 2	11	ENSMUSG00000045667	NA	Mm.46732	Q8CI12	///GO:0008150 biological_process	///GO:0003674 molecular_function	///GO:0005575 cellular_component	-72203615	-72225215		205.146	236.428	205.231	84.6613	68.2193	116.192
1438527_at	-3.5326	-1.82073	8.71975	-6.55044	0.000155638	0.00991446	1.41325	NA	NA	NA	NA	NA	NA	NA	NA				87837933	87863588		193.008	287.479	203.419	1185.64	753.993	556.592
1458423_at	-3.52594	-1.81801	6.21293	-6.55087	0.000155567	0.00991446	1.41371	192196	Luc7l2	LUC7-like 2 (S. cerevisiae)	6	ENSMUSG00000029823	NA	NA	NA		///GO:0005515 protein binding///GO:0046872 metal ion binding		38501443	38557155		55.321	30.487	36.5521	191.685	137.346	102.646
1457783_at	-2.14022	-1.09776	6.61821	-6.54847	0.000155969	0.00992152	1.41114	19328	Rab12	RAB12, member RAS oncogene family	17	ENSMUSG00000023460	NA	Mm.248313	P35283	///GO:0016192 vesicle-mediated transport///GO:0006810 transport///GO:0007264 small GTPase mediated signal transduction///GO:0015031 protein transport	///GO:0000166 nucleotide binding///GO:0005525 GTP binding	///GO:0016020 membrane///GO:0005794 Golgi apparatus///GO:0030141 stored secretory granule	-66843851	-66869010		75.5502	57.6848	69.4792	142.779	169.648	122.55
1441266_at	-3.79011	-1.92224	6.93443	-6.54162	0.000157122	0.00992699	1.4038	94186	Strn3	striatin, calmodulin binding protein 3	12	ENSMUSG00000020954	NA	Mm.65979	NA	///GO:0016481 negative regulation of transcription///GO:0032355 response to estradiol stimulus///GO:0033147 negative regulation of estrogen receptor signaling pathway	///GO:0005516 calmodulin binding///GO:0032403 protein complex binding	///GO:0016020 membrane///GO:0005737 cytoplasm///GO:0005737 cytoplasm///GO:0030425 dendrite///GO:0043025 neuronal cell body///GO:0043234 protein complex	-52709527	-52792901		77.3125	41.7596	76.8125	324.288	236.674	175.919
1447587_at	-3.53141	-1.82024	5.31925	-6.53628	0.000158029	0.00992699	1.39807	NA	NA	NA	NA	NA	NA	NA	NA				87837933	87863588		24.2597	14.3223	27.6021	101.455	68.4253	60.8406
1442475_at	-3.38936	-1.76101	5.5646	-6.53435	0.000158358	0.00992699	1.396	52508	D14Ertd574e	DNA segment, Chr 14, ERATO Doi 574, expressed	14	NA	NA	NA	NA				87837933	87863588		33.3618	31.1896	16.3268	89.395	99.68	74.232
1430317_at	-3.03043	-1.59952	8.35061	-6.53302	0.000158584	0.00992699	1.39458	140499	Ube2j2	ubiquitin-conjugating enzyme E2, J2 homolog (yeast)	4	ENSMUSG00000023286	6.3.2.19	Mm.371673	NA			///GO:0005783 endoplasmic reticulum	155317939	155333713	04120 Ubiquitin mediated proteolysis /// 04141 Protein processing in endoplasmic reticulum /// 05012 Parkinson's disease ///	201.491	185.846	176.072	738.725	665.899	373.009
1442214_at	-3.02312	-1.59604	6.46926	-6.53711	0.000157887	0.00992699	1.39897	NA	NA	NA	NA	NA	NA	NA	NA				87837933	87863588		71.9849	46.2676	39.7307	180.44	166.809	121.467
1424608_a_at	-2.71941	-1.44329	11.0724	-6.52933	0.000159217	0.00992699	1.39061	NA	NA	NA	NA	NA	NA	NA	NA				87837933	87863588		1837.16	1033.37	1172.85	4077.07	3446.05	3187.14
1437180_at	-2.50828	-1.3267	7.57122	-6.5277	0.000159497	0.00992699	1.38886	67797	Snrnp48	small nuclear ribonucleoprotein 48 (U11/U12)	13	ENSMUSG00000021431	NA	Mm.250783	Q9D361	///GO:0006397 mRNA processing///GO:0008150 biological_process///GO:0008380 RNA splicing	///GO:0003674 molecular_function///GO:0046872 metal ion binding	///GO:0005575 cellular_component///GO:0005634 nucleus///GO:0005681 spliceosomal complex	38296807	38319532		124.384	107.62	129.35	399.181	296.813	230.622
1420959_at	2.35149	1.23358	7.60691	6.53078	0.000158968	0.00992699	1.39217	65973	Asph	aspartate-beta-hydroxylase	4	ENSMUSG00000028207	NA	NA	NA	///GO:0008152 metabolic process///GO:0055114 oxidation reduction///GO:0042264 peptidyl-aspartic acid hydroxylation///GO:0007389 pattern specification process///GO:0008285 negative regulation of cell proliferation///GO:0018193 peptidyl-amino acid modification///GO:0035108 limb morphogenesis///GO:0051480 cytosolic calcium ion homeostasis///GO:0060021 palate development///GO:0060325 face morphogenes…	///GO:0004597 peptide-aspartate beta-dioxygenase activity///GO:0004597 peptide-aspartate beta-dioxygenase activity///GO:0005488 binding///GO:0016491 oxidoreductase activity///GO:0016702 oxidoreductase activity, acting on single donors with incorporation of molecular oxygen, incorporation of two atoms of oxygen	///GO:0016020 membrane///GO:0016021 integral to membrane///GO:0016021 integral to membrane///GO:0005783 endoplasmic reticulum///GO:0030176 integral to endoplasmic reticulum membrane	-9548056	-9570864		304.265	290.28	302.461	102.846	117.63	169.826
1442719_at	-2.21967	-1.15034	5.38087	-6.52902	0.000159271	0.00992699	1.39027	71974	Prmt3	protein arginine N-methyltransferase 3	7	ENSMUSG00000030505	NA	NA	Q922H1	///GO:0006479 protein amino acid methylation///GO:0006479 protein amino acid methylation///GO:0019919 peptidyl-arginine methylation, to asymmetrical-dimethyl arginine	///GO:0005515 protein binding///GO:0046872 metal ion binding///GO:0008168 methyltransferase activity///GO:0008270 zinc ion binding///GO:0008276 protein methyltransferase activity///GO:0016274 protein-arginine N-methyltransferase activity///GO:0016740 transferase activity///GO:0035242 protein-arginine omega-N asymmetric methyltransferase activity	///GO:0005622 intracellular///GO:0005829 cytosol///GO:0005840 ribosome///GO:0005737 cytoplasm///GO:0005737 cytoplasm	57033727	57113635		26.6955	26.9023	30.4617	80.0776	55.4181	53.9116
1454647_at	2.20386	1.14003	7.13676	6.5356	0.000158144	0.00992699	1.39734	NA	NA	NA	NA	NA	NA	NA	NA				87837933	87863588		177.626	217.718	235.782	84.9367	86.3181	116.189
1444481_at	-2.13439	-1.09382	7.19112	-6.52841	0.000159375	0.00992699	1.38962	NA	NA	NA	NA	NA	NA	NA	NA				87837933	87863588		101.103	95.585	103.553	222.881	256.704	170.071
1446688_at	-2.06068	-1.04312	4.03386	-6.5442	0.000156687	0.00992699	1.40656	NA	NA	NA	NA	NA	NA	NA	NA				87837933	87863588		13.0976	10.9344	10.3737	24.7282	19.8578	26.4744
1436261_at	-3.06987	-1.61818	4.14835	-6.52305	0.000160298	0.00993144	1.38387	NA	NA	NA	NA	NA	NA	NA	NA				87837933	87863588		13.1102	10.3012	7.67641	41.5241	29.7011	24.3188
1458215_at	-2.41397	-1.27141	6.84578	-6.52172	0.000160529	0.00993144	1.38243	NA	NA	NA	NA	NA	NA	NA	NA				87837933	87863588		86.3609	74.364	63.1803	225.222	176.298	143.747
1446780_at	-2.07574	-1.05363	7.15504	-6.52194	0.00016049	0.00993144	1.38268	NA	NA	NA	NA	NA	NA	NA	NA				87837933	87863588		100.111	106.652	90.6631	192.992	251.858	178.118
1422211_a_at	3.51702	1.81435	7.88159	6.51844	0.000161098	0.00995301	1.37891	72297	B3gnt3	UDP-GlcNAc:betaGal beta-1,3-N-acetylglucosaminyltransferase 3	8	ENSMUSG00000031803	2.4.1.-	Mm.290837	Q5JCS9	///GO:0006486 protein amino acid glycosylation///GO:0008150 biological_process	///GO:0003674 molecular_function///GO:0008378 galactosyltransferase activity///GO:0016740 transferase activity///GO:0016757 transferase activity, transferring glycosyl groups	///GO:0016020 membrane///GO:0016021 integral to membrane///GO:0005575 cellular_component///GO:0005794 Golgi apparatus	-74215617	-74225699	00601 Glycosphingolipid biosynthesis - lacto and neolacto series /// 01100 Metabolic pathways ///	470.039	510.395	360.587	79.3302	160.441	156.233
1436882_at	-3.19682	-1.67664	7.46766	-6.51416	0.000161844	0.00996957	1.37431	66177	Ubl5	ubiquitin-like 5	9	ENSMUSG00000084786	NA	NA	Q9EPV8	///GO:0008150 biological_process	///GO:0003674 molecular_function	///GO:0005575 cellular_component	20447761	20451233		103.839	72.0544	129.678	412.272	317.633	242.064
1445463_at	-2.98383	-1.57717	7.44047	-6.49647	0.000164969	0.00996957	1.35525	19155	Npepps	aminopeptidase puromycin sensitive	11	ENSMUSG00000001441	NA	Mm.29824	Q11011	///GO:0006508 proteolysis	///GO:0004177 aminopeptidase activity///GO:0004177 aminopeptidase activity///GO:0008237 metallopeptidase activity///GO:0008233 peptidase activity///GO:0046872 metal ion binding///GO:0008270 zinc ion binding///GO:0016787 hydrolase activity	///GO:0005634 nucleus///GO:0005737 cytoplasm	-97067170	-97141890		145.146	85.3125	82.1169	356.366	309.419	244.979
1459619_at	-2.93297	-1.55236	7.78612	-6.49906	0.000164506	0.00996957	1.35805	13822	Epb4.1l2	erythrocyte protein band 4.1-like 2	10	ENSMUSG00000019978	NA	Mm.306026	Q3UNQ6	///GO:0030036 actin cytoskeleton organization///GO:0008360 regulation of cell shape///GO:0030866 cortical actin cytoskeleton organization	///GO:0003779 actin binding///GO:0003779 actin binding///GO:0005198 structural molecule activity///GO:0005488 binding///GO:0008092 cytoskeletal protein binding///GO:0030507 spectrin binding///GO:0030507 spectrin binding///GO:0042731 PH domain binding	///GO:0005737 cytoplasm///GO:0005856 cytoskeleton///GO:0015629 actin cytoskeleton///GO:0019898 extrinsic to membrane	25128177	25243320	04530 Tight junction ///	169.828	91.7078	137.464	447.044	388.683	310.874
1444557_at	-2.81079	-1.49098	6.20952	-6.49265	0.000165652	0.00996957	1.35113	NA	NA	NA	NA	NA	NA	NA	NA				87837933	87863588		40.5887	34.1213	62.0981	147.333	109.255	118.646
1442014_at	-2.78508	-1.47772	8.38684	-6.50572	0.000163327	0.00996957	1.36522	NA	NA	NA	NA	NA	NA	NA	NA				87837933	87863588		212.18	162.22	234.429	764.444	443.979	513.598
1426863_at	-2.67835	-1.42134	7.5227	-6.499	0.000164517	0.00996957	1.35798	19655	Rbmx	RNA binding motif protein, X chromosome	X	ENSMUSG00000031134	NA	Mm.28275	Q9WV02	///GO:0006376 mRNA splice site selection///GO:0045941 positive regulation of transcription	///GO:0003676 nucleic acid binding///GO:0042803 protein homodimerization activity	///GO:0030529 ribonucleoprotein complex///GO:0005634 nucleus///GO:0005681 spliceosomal complex	-54639206	-54646213	03040 Spliceosome ///	145.023	112.401	87.0298	378.014	269.53	267.524
1438252_at	2.6494	1.40567	3.58847	6.49492	0.000165245	0.00996957	1.35358	104009	Qsox1	quiescin Q6 sulfhydryl oxidase 1	1	ENSMUSG00000033684	NA	Mm.27035	Q8BND5	///GO:0008152 metabolic process///GO:0055114 oxidation reduction///GO:0045454 cell redox homeostasis	///GO:0016491 oxidoreductase activity///GO:0016971 flavin-linked sulfhydryl oxidase activity///GO:0016972 thiol oxidase activity	///GO:0016020 membrane///GO:0016021 integral to membrane///GO:0005576 extracellular region///GO:0005783 endoplasmic reticulum///GO:0005794 Golgi apparatus///GO:0005794 Golgi apparatus	-157625284	-157660029		22.7473	17.7904	18.5488	7.34923	5.54703	9.90113
1440040_at	-2.39101	-1.25762	4.72649	-6.51446	0.000161792	0.00996957	1.37462	NA	NA	NA	NA	NA	NA	NA	NA				87837933	87863588		20.8093	14.8103	16.2838	48.3271	43.601	32.5562
1451634_at	-2.30742	-1.20628	8.42978	-6.49417	0.00016538	0.00996957	1.35277	104103	Airn	antisense Igf2r RNA	17	NA	NA	NA	NA	///GO:0006349 regulation of gene expression by genetic imprinting///GO:0008150 biological_process	///GO:0003674 molecular_function	///GO:0005575 cellular_component	12934176	13008423		262.823	246.871	180.313	543.476	598.048	442.206
1444195_at	-2.29261	-1.19699	5.32463	-6.49412	0.000165389	0.00996957	1.35271	NA	NA	NA	NA	NA	NA	NA	NA				87837933	87863588		32.8338	21.2089	26.6245	57.7519	69.8265	55.4017
1421929_at	2.20446	1.14043	7.47162	6.50226	0.000163939	0.00996957	1.36149	13838	Epha4	Eph receptor A4	1	ENSMUSG00000026235	2.7.10.1	Mm.400747	NA	///GO:0006468 protein amino acid phosphorylation///GO:0007169 transmembrane receptor protein tyrosine kinase signaling pathway///GO:0007411 axon guidance///GO:0007628 adult walking behavior	///GO:0000166 nucleotide binding///GO:0005515 protein binding///GO:0005515 protein binding///GO:0004672 protein kinase activity///GO:0004713 protein tyrosine kinase activity///GO:0004714 transmembrane receptor protein tyrosine kinase activity///GO:0004872 receptor activity///GO:0005003 ephrin receptor activity///GO:0046875 ephrin receptor binding///GO:0005524 ATP binding///GO:0016301 kinase activ…	///GO:0016020 membrane///GO:0016021 integral to membrane///GO:0005887 integral to plasma membrane///GO:0031594 neuromuscular junction	-77363759	-77511663	04360 Axon guidance ///	274.017	269.341	247.98	92.7879	129.136	142.577
1416538_at	2.18638	1.12854	6.02083	6.49673	0.000164922	0.00996957	1.35553	22619	Siae	sialic acid acetylesterase	9	ENSMUSG00000001942	NA	Mm.196345	P70665		///GO:0001681 sialate O-acetylesterase activity///GO:0004091 carboxylesterase activity///GO:0016787 hydrolase activity	///GO:0005764 lysosome///GO:0005737 cytoplasm	37421431	37455903		98.9643	87.6783	101.992	35.116	44.949	53.6458
1438721_a_at	-2.16137	-1.11195	8.15182	-6.50447	0.000163547	0.00996957	1.36388	54131	Irf3	interferon regulatory factor 3	7	ENSMUSG00000003184	NA	Mm.3960	NA	///GO:0009615 response to virus///GO:0006350 transcription///GO:0006355 regulation of transcription, DNA-dependent///GO:0009617 response to bacterium///GO:0031663 lipopolysaccharide-mediated signaling pathway///GO:0032496 response to lipopolysaccharide///GO:0043330 response to exogenous dsRNA///GO:0045351 type I interferon biosynthetic process///GO:0045449 regulation of transcription	///GO:0003677 DNA binding///GO:0003700 sequence-specific DNA binding transcription factor activity///GO:0042803 protein homodimerization activity	///GO:0005634 nucleus///GO:0005634 nucleus///GO:0005737 cytoplasm	52253029	52258218	04620 Toll-like receptor signaling pathway /// 04622 RIG-I-like receptor signaling pathway /// 04623 Cytosolic DNA-sensing pathway ///	241.313	182.479	164.415	467.06	388.511	402.856
1456688_at	-2.12958	-1.09057	4.57834	-6.50861	0.000162817	0.00996957	1.36833	NA	NA	NA	NA	NA	NA	NA	NA				87837933	87863588		18.3447	17.7157	13.5004	39.8306	34.74	30.6232
1431192_at	-2.12305	-1.08614	5.15604	-6.49808	0.000164681	0.00996957	1.35699	234214	Sorbs2	sorbin and SH3 domain containing 2	8	ENSMUSG00000031626	NA	NA	Q3UTJ2	///GO:0023034 intracellular signaling pathway	///GO:0003674 molecular_function///GO:0008270 zinc ion binding	///GO:0005622 intracellular///GO:0005575 cellular_component///GO:0005737 cytoplasm///GO:0005856 cytoskeleton///GO:0030054 cell junction	46593148	46913258		27.3139	19.6863	27.2507	55.7587	54.1194	46.4665
1444884_at	-2.0976	-1.06874	6.9065	-6.50389	0.00016365	0.00996957	1.36325	19063	Ppt1	palmitoyl-protein thioesterase 1	4	ENSMUSG00000028657	3.1.2.22	Mm.277719	NA	///GO:0008152 metabolic process///GO:0002084 protein depalmitoylation///GO:0006464 protein modification process///GO:0006898 receptor-mediated endocytosis///GO:0006907 pinocytosis///GO:0007040 lysosome organization///GO:0007269 neurotransmitter secretion///GO:0007601 visual perception///GO:0007625 grooming behavior///GO:0008306 associative learning///GO:0008344 adult locomotory behavior///GO:0032…	///GO:0008474 palmitoyl-(protein) hydrolase activity///GO:0008474 palmitoyl-(protein) hydrolase activity///GO:0008474 palmitoyl-(protein) hydrolase activity///GO:0016787 hydrolase activity	///GO:0005764 lysosome///GO:0005764 lysosome///GO:0005764 lysosome///GO:0005764 lysosome///GO:0005615 extracellular space///GO:0005624 membrane fraction///GO:0008021 synaptic vesicle///GO:0030424 axon///GO:0030425 dendrite///GO:0043005 neuron projection///GO:0043025 neuronal cell body///GO:0043025 neuronal cell body///GO:0045202 synapse	122513484	122536418	00062 Fatty acid elongation in mitochondria /// 01100 Metabolic pathways /// 04142 Lysosome ///	102.514	80.8192	68.5976	178.628	166.313	176.563
1441680_at	-2.08584	-1.06063	5.73829	-6.50379	0.000163667	0.00996957	1.36314	NA	NA	NA	NA	NA	NA	NA	NA				87837933	87863588		44.7294	37.5499	30.0654	76.3568	80.3707	74.673
1444349_at	-2.57977	-1.36724	5.54546	-6.48723	0.000166628	0.00999054	1.34528	NA	NA	NA	NA	NA	NA	NA	NA				87837933	87863588		37.303	23.4472	28.1087	93.9394	64.6353	69.5187
1438690_at	-2.40545	-1.26631	6.27822	-6.48848	0.000166402	0.00999054	1.34663	22171	Tyms	thymidylate synthase	5	ENSMUSG00000025747	2.1.1.45	Mm.268395	NA	///GO:0006231 dTMP biosynthetic process///GO:0006231 dTMP biosynthetic process///GO:0009165 nucleotide biosynthetic process///GO:0046078 dUMP metabolic process	///GO:0000166 nucleotide binding///GO:0004799 thymidylate synthase activity///GO:0004799 thymidylate synthase activity///GO:0005542 folic acid binding///GO:0008168 methyltransferase activity///GO:0016740 transferase activity///GO:0048037 cofactor binding	///GO:0005625 soluble fraction	-30385366	-30400121	00240 Pyrimidine metabolism /// 00670 One carbon pool by folate /// 01100 Metabolic pathways ///	55.0768	43.5824	52.2059	159.768	105.347	103.629
1426664_x_at	2.42214	1.27628	5.17876	6.48084	0.000167785	0.0100362	1.33838	212980	Slc45a3	solute carrier family 45, member 3	1	ENSMUSG00000026435	NA	Mm.200307	Q8K0H7	///GO:0006810 transport///GO:0008150 biological_process///GO:0055085 transmembrane transport	///GO:0003674 molecular_function	///GO:0016020 membrane///GO:0016021 integral to membrane///GO:0005575 cellular_component	133867185	133879541		47.6175	70.5746	53.305	27.6527	24.0276	18.973
1432959_at	-3.78914	-1.92187	6.41318	-6.46926	0.000169904	0.0100556	1.32586	112413	4930447I22Rik	RIKEN cDNA 4930447I22 gene	8	NA	NA	Mm.160301	NA	///GO:0008150 biological_process	///GO:0003674 molecular_function	///GO:0005575 cellular_component	87837933	87863588		50.6153	36.763	45.0996	276.456	135.122	122.218
1438398_at	-3.63765	-1.86301	9.22923	-6.47039	0.000169696	0.0100556	1.32708	NA	NA	NA	NA	NA	NA	NA	NA				87837933	87863588		381.479	199.732	408.957	1488.75	1025.45	982.479
1446289_at	-3.48086	-1.79945	6.91428	-6.47372	0.000169084	0.0100556	1.33068	NA	NA	NA	NA	NA	NA	NA	NA				87837933	87863588		93.0261	54.6367	53.162	247.213	287.65	160.257
1436780_at	-3.18659	-1.67201	9.6128	-6.47113	0.00016956	0.0100556	1.32788	108155	Ogt	O-linked N-acetylglucosamine (GlcNAc) transferase (UDP-N-acetylglucosamine:polypeptide-N-acetylglucosaminyl transferase)	X	ENSMUSG00000034160	NA	Mm.259191	Q8CGY8	///GO:0006493 protein amino acid O-linked glycosylation///GO:0006493 protein amino acid O-linked glycosylation///GO:0006493 protein amino acid O-linked glycosylation///GO:0070207 protein homotrimerization	///GO:0005515 protein binding///GO:0003824 catalytic activity///GO:0005488 binding///GO:0008080 N-acetyltransferase activity///GO:0016262 protein N-acetylglucosaminyltransferase activity///GO:0016262 protein N-acetylglucosaminyltransferase activity///GO:0016740 transferase activity///GO:0016757 transferase activity, transferring glycosyl groups///GO:0042277 peptide binding///GO:0048029 monosaccha…	///GO:0005622 intracellular///GO:0005829 cytosol///GO:0005634 nucleus///GO:0005634 nucleus///GO:0005634 nucleus///GO:0005737 cytoplasm///GO:0005737 cytoplasm	98835402	98879688		565.678	287.79	518.315	1670.96	1327.96	1230.45
1442109_at	-2.89822	-1.53517	5.95993	-6.46742	0.000170244	0.0100556	1.32387	NA	NA	NA	NA	NA	NA	NA	NA				87837933	87863588		48.1458	28.269	35.9161	113.218	129.646	81.074
1444309_at	-2.44734	-1.29121	6.25169	-6.47574	0.000168714	0.0100556	1.33287	NA	NA	NA	NA	NA	NA	NA	NA				87837933	87863588		62.9792	47.4156	38.6975	139.616	114.659	105.813
1444532_at	-2.34784	-1.23133	6.72747	-6.47468	0.000168908	0.0100556	1.33172	59287	Ncstn	nicastrin	1	ENSMUSG00000003458	NA	Mm.218203	NA	///GO:0007219 Notch signaling pathway///GO:0016485 protein processing	///GO:0005515 protein binding///GO:0008233 peptidase activity	///GO:0005886 plasma membrane///GO:0016020 membrane///GO:0016021 integral to membrane///GO:0005783 endoplasmic reticulum///GO:0005624 membrane fraction///GO:0005765 lysosomal membrane///GO:0005794 Golgi apparatus	-173996144	-174012880	04330 Notch signaling pathway /// 05010 Alzheimer's disease ///	63.9491	77.27	66.9372	165.924	204.958	125.876
1426245_s_at	2.20083	1.13805	8.25866	6.46725	0.000170275	0.0100556	1.32369	212307	Mapre2	microtubule-associated protein, RP/EB family, member 2	18	ENSMUSG00000024277	NA	Mm.132237	Q8R001	///GO:0007049 cell cycle///GO:0007067 mitosis///GO:0051301 cell division	///GO:0008017 microtubule binding	///GO:0005737 cytoplasm///GO:0005856 cytoskeleton///GO:0005874 microtubule	23910833	24052362		421.203	504.89	441.066	171.999	196.221	260.711
1439953_at	-2.94708	-1.55929	5.14308	-6.46082	0.000171469	0.0100565	1.31672	54128	Pmm2	phosphomannomutase 2	16	ENSMUSG00000022711	5.4.2.8	Mm.9699	NA	///GO:0008152 metabolic process///GO:0019307 mannose biosynthetic process	///GO:0003824 catalytic activity///GO:0004615 phosphomannomutase activity///GO:0016853 isomerase activity	///GO:0005737 cytoplasm	8637799	8657617	00051 Fructose and mannose metabolism /// 00520 Amino sugar and nucleotide sugar metabolism /// 01100 Metabolic pathways ///	23.3344	17.2041	21.7243	88.4999	52.9355	47.6497
1456000_at	-2.53346	-1.34111	7.26787	-6.46137	0.000171367	0.0100565	1.31731	NA	NA	NA	NA	NA	NA	NA	NA				87837933	87863588		87.1789	79.0855	131.662	279.724	244.569	215.766
1460032_at	-2.46733	-1.30295	5.90634	-6.46117	0.000171404	0.0100565	1.31709	NA	NA	NA	NA	NA	NA	NA	NA				87837933	87863588		41.7324	47.6779	27.9787	102.452	88.0465	92.6967
1458969_at	-2.35868	-1.23798	4.19554	-6.46444	0.000170795	0.0100565	1.32064	102225	AU019559	expressed sequence AU019559	8	NA	NA	NA	NA				87837933	87863588		11.7948	11.7467	12.2557	25.7743	37.9183	22.7992
1436638_at	-2.58096	-1.36791	6.96814	-6.45945	0.000171725	0.0100584	1.31523	103012	6720401G13Rik	RIKEN cDNA 6720401G13 gene	X	NA	NA	Mm.336056	NA	///GO:0008150 biological_process	///GO:0003674 molecular_function	///GO:0005575 cellular_component	-47916297	-47988435		82.4279	59.0965	97.174	245.486	175.481	188.919
1442453_at	-2.09063	-1.06394	6.00993	-6.45513	0.000172532	0.0100925	1.31055	218503	Fcho2	FCH domain only 2	13	ENSMUSG00000041685	NA	Mm.23928	Q3UQN2	///GO:0008150 biological_process	///GO:0003674 molecular_function	///GO:0005575 cellular_component	-99493361	-99585404		51.3369	39.3668	43.8057	110.255	80.6208	91.0072
1435655_at	-3.18795	-1.67263	8.78559	-6.44861	0.000173759	0.0101207	1.30348	269261	Rpl12	ribosomal protein L12	2	NA	NA	NA	NA	///GO:0008150 biological_process	///GO:0005515 protein binding	///GO:0005634 nucleus///GO:0005737 cytoplasm///GO:0005730 nucleolus	32817231	32819565	03010 Ribosome ///	210.814	224.597	318.867	1142.12	719.371	595.361
1447588_x_at	-2.71049	-1.43856	5.42472	-6.44781	0.000173911	0.0101207	1.30261	NA	NA	NA	NA	NA	NA	NA	NA				87837933	87863588		27.4821	21.3293	30.2978	97.4566	60.0733	60.4074
1440966_at	-2.88909	-1.53061	5.7997	-6.44169	0.000175072	0.010162	1.29597	57438	March7	membrane-associated ring finger (C3HC4) 7	2	ENSMUSG00000026977	NA	Mm.260635	NA	///GO:0008150 biological_process	///GO:0003674 molecular_function///GO:0046872 metal ion binding///GO:0008270 zinc ion binding///GO:0016874 ligase activity	///GO:0005575 cellular_component	60047992	60086442		46.8882	28.451	26.3845	115.407	81.3371	90.4217
1440317_at	-2.80579	-1.48841	5.18612	-6.43997	0.000175401	0.0101681	1.2941	402752	C130068B02Rik	RIKEN cDNA C130068B02 gene	17	NA	NA	Mm.450483	NA	///GO:0008150 biological_process	///GO:0003674 molecular_function	///GO:0005575 cellular_component	87837933	87863588		30.2466	17.2428	19.6863	55.4659	54.132	75.5324
1457823_at	-6.99016	-2.80533	8.78117	-6.43651	0.000176063	0.0101803	1.29034	16007	Cyr61	cysteine rich protein 61	3	ENSMUSG00000028195	NA	Mm.1231	NA	///GO:0001558 regulation of cell growth///GO:0002041 intussusceptive angiogenesis///GO:0007155 cell adhesion///GO:0007155 cell adhesion///GO:0006935 chemotaxis///GO:0006935 chemotaxis///GO:0010811 positive regulation of cell-substrate adhesion///GO:0030198 extracellular matrix organization///GO:0051789 response to protein stimulus///GO:0060710 chorio-allantoic fusion///GO:0060716 labyrinthine lay…	///GO:0019838 growth factor binding///GO:0005520 insulin-like growth factor binding///GO:0008201 heparin binding///GO:0050840 extracellular matrix binding	///GO:0005576 extracellular region	-145309934	-145312949		111.377	137.794	300.214	2080.12	845.808	894.456
1458618_at	-2.49361	-1.31823	5.46757	-6.43755	0.000175863	0.0101803	1.29147	NA	NA	NA	NA	NA	NA	NA	NA				87837933	87863588		38.0735	21.7409	26.5807	68.9347	75.9832	65.132
1422452_at	2.26008	1.17637	6.01671	6.43259	0.000176817	0.0102108	1.28608	29810	Bag3	BCL2-associated athanogene 3	7	ENSMUSG00000030847	NA	Mm.84073	Q9CQL3	///GO:0006915 apoptosis///GO:0006915 apoptosis///GO:0006916 anti-apoptosis///GO:0042981 regulation of apoptosis///GO:0043066 negative regulation of apoptosis	///GO:0005515 protein binding///GO:0005515 protein binding	///GO:0005829 cytosol///GO:0019717 synaptosome	135667096	135690491		81.9792	97.1064	115.841	37.3125	40.7557	52.5294
1421837_at	-4.16234	-2.05739	8.55858	-6.42322	0.000178632	0.0102191	1.27588	20084	Rps18	ribosomal protein S18	17	ENSMUSG00000008668	NA	NA	NA	///GO:0006412 translation///GO:0008150 biological_process	///GO:0003674 molecular_function///GO:0003676 nucleic acid binding///GO:0003723 RNA binding///GO:0003735 structural constituent of ribosome///GO:0019843 rRNA binding	///GO:0022627 cytosolic small ribosomal subunit///GO:0005622 intracellular///GO:0030529 ribonucleoprotein complex///GO:0005840 ribosome///GO:0005737 cytoplasm	-34088943	-34092586	03010 Ribosome ///	237.649	163.133	162.812	1180.08	827.271	466.246
1430458_at	-3.48503	-1.80117	5.52799	-6.42588	0.000178113	0.0102191	1.27879	20926	Supt6h	suppressor of Ty 6 homolog (S. cerevisiae)	11	ENSMUSG00000002052	NA	Mm.20755	NA	///GO:0006139 nucleobase, nucleoside, nucleotide and nucleic acid metabolic process///GO:0006350 transcription///GO:0006357 regulation of transcription from RNA polymerase II promoter///GO:0045449 regulation of transcription	///GO:0005515 protein binding///GO:0003711 transcription elongation regulator activity///GO:0003723 RNA binding///GO:0016788 hydrolase activity, acting on ester bonds	///GO:0005634 nucleus	-78020250	-78059205		25.236	18.4634	32.4061	121.604	85.4276	61.5223
1439165_at	-2.56272	-1.35768	6.88564	-6.4167	0.000179906	0.0102191	1.26879	NA	NA	NA	NA	NA	NA	NA	NA				87837933	87863588		90.5152	57.0957	77.9792	237.371	175.442	162.872
1433205_at	-2.44012	-1.28695	5.00433	-6.41957	0.000179345	0.0102191	1.27191	76273	Ndfip2	Nedd4 family interacting protein 2	14	ENSMUSG00000053253	NA	NA	NA	///GO:0008150 biological_process	///GO:0003674 molecular_function	///GO:0016020 membrane///GO:0016021 integral to membrane///GO:0016021 integral to membrane///GO:0005768 endosome///GO:0005794 Golgi apparatus	105658020	105708490		24.7895	17.2428	20.2942	64.4671	45.6458	42.8293
1446589_at	-2.37182	-1.246	6.13285	-6.42366	0.000178546	0.0102191	1.27636	NA	NA	NA	NA	NA	NA	NA	NA				87837933	87863588		52.8659	40.4792	44.2064	139.222	103.671	87.4534
1436447_at	-2.17448	-1.12067	6.99492	-6.4274	0.000177819	0.0102191	1.28044	320961	A630026N12Rik	RIKEN cDNA A630026N12 gene	2	NA	NA	NA	NA	///GO:0008150 biological_process	///GO:0003674 molecular_function	///GO:0005575 cellular_component	87837933	87863588		84.8483	92.0924	82.8221	226.69	199.479	147.146
1436400_at	-2.1665	-1.11537	8.82511	-6.41863	0.000179527	0.0102191	1.2709	14359	Fxr1	fragile X mental retardation gene 1, autosomal homolog	3	ENSMUSG00000027680	NA	Mm.259021	Q61584	///GO:0007275 multicellular organismal development///GO:0007517 muscle organ development///GO:0007517 muscle organ development///GO:0017148 negative regulation of translation///GO:0030154 cell differentiation	///GO:0005515 protein binding///GO:0002151 G-quadruplex RNA binding///GO:0003723 RNA binding///GO:0003730 mRNA 3'-UTR binding	///GO:0005634 nucleus///GO:0005737 cytoplasm///GO:0005737 cytoplasm///GO:0005844 polysome///GO:0043034 costamere	33919000	33968266		308.74	263.517	359.605	788.675	666.828	565.71
1436763_a_at	2.12609	1.0882	6.29626	6.42922	0.000177467	0.0102191	1.28242	16601	Klf9	Kruppel-like factor 9	19	ENSMUSG00000033863	NA	NA	Q8CEC4	///GO:0006350 transcription///GO:0007566 embryo implantation///GO:0045449 regulation of transcription///GO:0045449 regulation of transcription///GO:0050847 progesterone receptor signaling pathway	///GO:0003676 nucleic acid binding///GO:0003677 DNA binding///GO:0003677 DNA binding///GO:0046872 metal ion binding///GO:0008270 zinc ion binding///GO:0030528 transcription regulator activity	///GO:0005622 intracellular///GO:0005634 nucleus///GO:0005634 nucleus	23215715	23241401		109.063	119.187	115.759	57.2981	42.5552	64.2132
1451890_at	2.09853	1.06938	5.84656	6.41795	0.000179661	0.0102191	1.27015	16553	Kif13a	kinesin family member 13A	13	ENSMUSG00000021375	NA	Mm.342703	NA	///GO:0006810 transport///GO:0007018 microtubule-based movement///GO:0015031 protein transport	///GO:0000166 nucleotide binding///GO:0003774 motor activity///GO:0003777 microtubule motor activity///GO:0005524 ATP binding	///GO:0005874 microtubule	-46844456	-47025087		73.8945	80.0114	97.9665	38.3419	34.8037	46.9674
1432073_at	2.09049	1.06384	7.02782	6.41675	0.000179897	0.0102191	1.26884	73635	1700113I22Rik	RIKEN cDNA 1700113I22 gene	11	ENSMUSG00000075528	NA	Mm.472804	Q9D9A7	///GO:0008150 biological_process	///GO:0003674 molecular_function	///GO:0005575 cellular_component	-101280127	-101286647		214.542	172.996	180.958	91.8679	75.1024	106.553
1443112_at	-2.03191	-1.02284	4.5599	-6.42405	0.00017847	0.0102191	1.27679	11800	Api5	apoptosis inhibitor 5	2	ENSMUSG00000027193	NA	NA	NA	///GO:0006915 apoptosis///GO:0006916 anti-apoptosis	///GO:0005488 binding	///GO:0005634 nucleus///GO:0005737 cytoplasm///GO:0005681 spliceosomal complex	-94251883	-94278304		18.791	14.5017	16.6257	38.5779	33.9981	28.9779
1437322_at	-3.32287	-1.73243	7.72411	-6.41437	0.000180365	0.0102322	1.26625	19653	Rbm4	RNA binding motif protein 4	19	ENSMUSG00000056951	NA	Mm.426069	NA				-4784292	-4793877		174.657	97.7413	91.418	498.567	322.667	355.925
1459934_at	-4.58254	-2.19615	4.8226	-6.40141	0.000182936	0.0102415	1.25212	76800	Usp42	ubiquitin specific peptidase 42	5	ENSMUSG00000051306	NA	Mm.259620	B2RQC2	///GO:0008150 biological_process	///GO:0003674 molecular_function///GO:0008234 cysteine-type peptidase activity///GO:0004221 ubiquitin thiolesterase activity///GO:0008233 peptidase activity///GO:0016787 hydrolase activity	///GO:0005575 cellular_component	-144471194	-144493149		9.31795	12.6684	19.5678	97.6422	45.6447	49.874
1458149_at	-3.22961	-1.69136	7.78164	-6.40634	0.000181953	0.0102415	1.2575	NA	NA	NA	NA	NA	NA	NA	NA				87837933	87863588		102.661	130.615	136.897	373.901	593.587	278.615
1460126_at	-3.12025	-1.64166	7.62308	-6.39965	0.000183289	0.0102415	1.25019	NA	NA	NA	NA	NA	NA	NA	NA				87837933	87863588		143.231	78.6404	123.412	442.54	352.039	271.06
1458414_at	-2.79048	-1.48051	7.09595	-6.39715	0.000183791	0.0102415	1.24746	51842	D2Ertd93e	DNA segment, Chr 2, ERATO Doi 93, expressed	2	NA	NA	Mm.201322	NA				87837933	87863588		100.524	63.1423	86.5318	297.908	223.494	179.248
1443521_at	-2.6582	-1.41045	5.21554	-6.39986	0.000183246	0.0102415	1.25043	NA	NA	NA	NA	NA	NA	NA	NA				87837933	87863588		28.8754	18.0484	22.712	54.2618	78.5823	52.1392
1451029_at	-2.53697	-1.34311	6.86078	-6.39812	0.000183595	0.0102415	1.24853	12050	Bcl2l2	BCL2-like 2	14	NA	NA	NA	P70345	///GO:0006915 apoptosis///GO:0006915 apoptosis///GO:0006915 apoptosis///GO:0042981 regulation of apoptosis///GO:0060011 Sertoli cell proliferation	///GO:0005515 protein binding///GO:0046982 protein heterodimerization activity///GO:0051400 BH domain binding	///GO:0005739 mitochondrion///GO:0005829 cytosol///GO:0005737 cytoplasm///GO:0031966 mitochondrial membrane	55502261	55507071		92.0208	67.0791	62.944	240.516	159.928	164.932
1447393_at	-2.44595	-1.2904	6.20912	-6.39531	0.000184162	0.0102415	1.24545	NA	NA	NA	NA	NA	NA	NA	NA				87837933	87863588		42.1676	43.3384	57.9251	150.577	101.977	100.879
1444273_at	-2.40975	-1.26888	7.40096	-6.40167	0.000182885	0.0102415	1.2524	99413	AW555355	expressed sequence AW555355	2	NA	NA	Mm.441553	NA				87837933	87863588		132.213	94.4871	103.307	317.27	276.188	206.092
1444834_at	-2.39564	-1.26041	4.66432	-6.41165	0.000180901	0.0102415	1.26329	NA	NA	NA	NA	NA	NA	NA	NA				87837933	87863588		21.3283	13.7044	15.0436	46.6644	35.7593	36.2288
1457192_at	-2.32188	-1.2153	8.96939	-6.40352	0.000182515	0.0102415	1.25442	NA	NA	NA	NA	NA	NA	NA	NA				87837933	87863588		363.27	303.559	322.8	997.813	727.309	613.987
1440896_at	-2.2779	-1.1877	6.73423	-6.40491	0.000182238	0.0102415	1.25593	NA	NA	NA	NA	NA	NA	NA	NA				87837933	87863588		89.0244	66.1458	59.6075	189.676	145.538	150.289
1447055_at	-2.22452	-1.1535	7.18516	-6.40632	0.000181956	0.0102415	1.25748	230935	Dnajc11	DnaJ (Hsp40) homolog, subfamily C, member 11	4	ENSMUSG00000039768	NA	Mm.21353	NA	///GO:0008150 biological_process	///GO:0003674 molecular_function///GO:0031072 heat shock protein binding	///GO:0005739 mitochondrion///GO:0005743 mitochondrial inner membrane	151307828	151356068		124.567	82.0137	90.9294	241.592	216.007	195.955
1416196_at	-2.11319	-1.07942	6.99992	-6.41082	0.000181066	0.0102415	1.26238	16785	Rpsa	ribosomal protein SA	9	ENSMUSG00000032518	NA	NA	P14206	///GO:0006412 translation///GO:0016337 cell-cell adhesion	///GO:0003735 structural constituent of ribosome///GO:0004872 receptor activity///GO:0043236 laminin binding	///GO:0005886 plasma membrane///GO:0022627 cytosolic small ribosomal subunit///GO:0005622 intracellular///GO:0030529 ribonucleoprotein complex///GO:0016020 membrane///GO:0005829 cytosol///GO:0005840 ribosome///GO:0005604 basement membrane///GO:0005624 membrane fraction///GO:0005634 nucleus///GO:0005737 cytoplasm///GO:0005737 cytoplasm///GO:0015935 small ribosomal subunit///GO:0031012 extracellula…	120036883	120041487	03010 Ribosome ///	83.9792	103.881	78.2418	221.211	178.562	163.068
1438508_at	-3.23958	-1.69581	7.01596	-6.39335	0.000184556	0.0102508	1.24331	NA	NA	NA	NA	NA	NA	NA	NA				87837933	87863588		85.3611	51.3936	84.7512	316.453	226.939	176.02
1430810_at	-2.1154	-1.08093	6.11364	-6.38542	0.000186165	0.0103148	1.23464	215819	Nhsl1	NHS-like 1	10	ENSMUSG00000039835	NA	Mm.297971	Q8CAF4	///GO:0008150 biological_process	///GO:0003674 molecular_function	///GO:0005575 cellular_component	18127480	18253697		56.0173	41.1445	46.8215	113.885	84.9429	105.6
1442876_at	-2.58008	-1.36741	6.90214	-6.38363	0.00018653	0.0103223	1.23269	NA	NA	NA	NA	NA	NA	NA	NA				87837933	87863588		88.6448	79.1447	58.8479	249.717	176.383	160.99
1456449_at	-2.63283	-1.39661	5.73462	-6.382	0.000186863	0.0103281	1.2309	NA	NA	NA	NA	NA	NA	NA	NA				87837933	87863588		28.1207	30.0648	41.7985	111.892	83.561	68.9777
1437862_at	-3.78857	-1.92165	7.48347	-6.37777	0.000187733	0.0103508	1.22627	67039	Rbm25	RNA binding motif protein 25	12	ENSMUSG00000010608	NA	Mm.46005	B2RY56	///GO:0006915 apoptosis///GO:0006397 mRNA processing///GO:0008150 biological_process///GO:0008380 RNA splicing	///GO:0000166 nucleotide binding///GO:0003674 molecular_function///GO:0003676 nucleic acid binding///GO:0003723 RNA binding	///GO:0005575 cellular_component///GO:0005634 nucleus///GO:0005737 cytoplasm	84973183	85024073	03040 Spliceosome ///	125.384	91.542	67.7129	518.196	327.35	249.146
1452991_at	-2.72994	-1.44887	6.98661	-6.37308	0.000188699	0.0103787	1.22114	244059	Chd2	chromodomain helicase DNA binding protein 2	7	NA	NA	NA	NA	///GO:0008150 biological_process	///GO:0003674 molecular_function	///GO:0005575 cellular_component	-80571537	-80686632		87.1026	62.3286	83.289	281.847	205.598	158.757
1434092_at	-2.15567	-1.10814	10.9077	-6.37344	0.000188626	0.0103787	1.22153	213948	Atg9b	ATG9 autophagy related 9 homolog B (S. cerevisiae)	5	ENSMUSG00000038295	NA	Mm.332252	Q6EBV9	///GO:0000045 autophagic vacuole assembly///GO:0006914 autophagy	///GO:0003674 molecular_function	///GO:0016020 membrane///GO:0016021 integral to membrane///GO:0005737 cytoplasm///GO:0005776 autophagic vacuole///GO:0031410 cytoplasmic vesicle	-23889998	-23897961		1602.85	1178.26	1186.12	2934.54	3182.96	2402.37
1441233_at	-4.07118	-2.02545	5.81966	-6.36069	0.000191282	0.0104722	1.20755	NA	NA	NA	NA	NA	NA	NA	NA				87837933	87863588		20.2096	25.2349	43.0066	167.513	97.6936	90.4355
1458522_at	-3.17235	-1.66555	6.50417	-6.35495	0.000192492	0.0104722	1.20125	NA	NA	NA	NA	NA	NA	NA	NA				87837933	87863588		52.4189	44.4996	56.7455	207.579	196.974	103.354
1444416_at	-2.82396	-1.49772	7.81411	-6.35105	0.00019332	0.0104722	1.19696	12615	Cenpa	centromere protein A	5	ENSMUSG00000029177	NA	Mm.290563	O35216	///GO:0006334 nucleosome assembly	///GO:0003677 DNA binding	///GO:0000775 chromosome, centromeric region///GO:0000775 chromosome, centromeric region///GO:0000776 kinetochore///GO:0000786 nucleosome///GO:0000939 inner kinetochore of condensed chromosome///GO:0005634 nucleus///GO:0005694 chromosome	30969274	30977199		189.556	110.798	114.363	419.964	303.313	424.646
1457468_at	-2.82031	-1.49585	6.23872	-6.34917	0.00019372	0.0104722	1.1949	NA	NA	NA	NA	NA	NA	NA	NA				87837933	87863588		56.2371	46.2985	34.9214	151.396	143.865	93.6485
1439290_at	-2.66259	-1.41283	6.26331	-6.35289	0.000192929	0.0104722	1.19899	NA	NA	NA	NA	NA	NA	NA	NA				87837933	87863588		46.2328	47.5483	47.4561	173.519	126.471	89.7324
1439650_at	-2.65224	-1.40721	4.76171	-6.35237	0.00019304	0.0104722	1.19841	68585	Rtn4	reticulon 4	11	ENSMUSG00000020458	NA	NA	NA	///GO:0001525 angiogenesis///GO:0007399 nervous system development///GO:0010977 negative regulation of neuron projection development///GO:0019987 negative regulation of anti-apoptosis///GO:0030334 regulation of cell migration///GO:0030517 negative regulation of axon extension///GO:0033603 positive regulation of dopamine secretion///GO:0045665 negative regulation of neuron differentiation///GO:004…	///GO:0032403 protein complex binding	///GO:0005886 plasma membrane///GO:0016020 membrane///GO:0016021 integral to membrane///GO:0005783 endoplasmic reticulum///GO:0005783 endoplasmic reticulum///GO:0005783 endoplasmic reticulum///GO:0005635 nuclear envelope///GO:0005737 cytoplasm///GO:0030176 integral to endoplasmic reticulum membrane///GO:0030176 integral to endoplasmic reticulum membrane///GO:0042995 cell projection///GO:0043005 n…	29592897	29644414		21.6633	15.7533	13.5437	54.6458	34.9371	45.1676
1446414_at	-2.3024	-1.20314	4.81366	-6.35431	0.000192628	0.0104722	1.20055	NA	NA	NA	NA	NA	NA	NA	NA				87837933	87863588		23.6362	16.96	15.8816	38.2182	50.7605	40.0539
1441616_at	-2.26198	-1.17758	6.56333	-6.34732	0.000194115	0.0104722	1.19286	NA	NA	NA	NA	NA	NA	NA	NA				87837933	87863588		67.8318	55.4897	66.0542	182.252	136.052	116.047
1439678_at	-3.05522	-1.61127	7.00473	-6.34229	0.000195192	0.0105042	1.18733	NA	NA	NA	NA	NA	NA	NA	NA				87837933	87863588		83.4105	65.7064	72.3615	329.003	220.363	155.999
1442132_at	-2.25897	-1.17566	5.97768	-6.34089	0.000195492	0.0105042	1.1858	NA	NA	NA	NA	NA	NA	NA	NA				87837933	87863588		49.6105	37.0326	40.1197	101.072	111.477	75.41
1422741_a_at	2.03158	1.0226	6.65573	6.3402	0.00019564	0.0105042	1.18504	70508	Bbx	bobby sox homolog (Drosophila)	16	ENSMUSG00000022641	NA	Mm.28940	Q8VBW5	///GO:0006350 transcription///GO:0045449 regulation of transcription	///GO:0003677 DNA binding	///GO:0005634 nucleus	-50191957	-50432502		121.089	154.146	159.015	70.813	62.0379	80.576
1447681_x_at	-3.2092	-1.68221	4.1642	-6.33773	0.000196172	0.0105203	1.18232	NA	NA	NA	NA	NA	NA	NA	NA				87837933	87863588		13.9425	8.54692	8.41199	24.0199	43.5862	31.6461
1451501_a_at	2.52765	1.3378	5.59446	6.33564	0.000196626	0.0105321	1.18002	14600	Ghr	growth hormone receptor	15	ENSMUSG00000055737	NA	Mm.3986	NA	///GO:0000187 activation of MAPK activity///GO:0000255 allantoin metabolic process///GO:0006101 citrate metabolic process///GO:0006103 2-oxoglutarate metabolic process///GO:0006105 succinate metabolic process///GO:0006107 oxaloacetate metabolic process///GO:0006549 isoleucine metabolic process///GO:0006573 valine metabolic process///GO:0006600 creatine metabolic process///GO:0006631 fatty acid me…	///GO:0005515 protein binding///GO:0004872 receptor activity///GO:0004896 cytokine receptor activity///GO:0004903 growth hormone receptor activity///GO:0004903 growth hormone receptor activity///GO:0017046 peptide hormone binding///GO:0017046 peptide hormone binding///GO:0019901 protein kinase binding///GO:0019903 protein phosphatase binding///GO:0042169 SH2 domain binding	///GO:0005886 plasma membrane///GO:0005886 plasma membrane///GO:0005886 plasma membrane///GO:0016020 membrane///GO:0005739 mitochondrion///GO:0016021 integral to membrane///GO:0005576 extracellular region///GO:0005615 extracellular space///GO:0005634 nucleus///GO:0005634 nucleus///GO:0005737 cytoplasm///GO:0019898 extrinsic to membrane///GO:0043025 neuronal cell body	-3277524	-3533230	04060 Cytokine-cytokine receptor interaction /// 04080 Neuroactive ligand-receptor interaction /// 04630 Jak-STAT signaling pathway ///	94.7505	88.4814	54.0681	30.4475	29.4788	31.2725
1445898_at	-2.51172	-1.32867	6.25129	-6.33223	0.000197364	0.0105341	1.17627	56316	Ggcx	gamma-glutamyl carboxylase	6	ENSMUSG00000053460	NA	Mm.19937	NA	///GO:0008152 metabolic process///GO:0017187 peptidyl-glutamic acid carboxylation///GO:0017187 peptidyl-glutamic acid carboxylation	///GO:0008488 gamma-glutamyl carboxylase activity///GO:0008488 gamma-glutamyl carboxylase activity///GO:0016874 ligase activity	///GO:0016020 membrane///GO:0016021 integral to membrane///GO:0005783 endoplasmic reticulum	72364326	72380701		57.2293	38.9415	49.8298	154.883	97.3051	116.76
1446675_at	-3.95618	-1.98411	7.9627	-6.32662	0.000198588	0.0105467	1.17009	11534	Adk	adenosine kinase	14	ENSMUSG00000039197	2.7.1.20	Mm.188734	P55264	///GO:0006166 purine ribonucleoside salvage///GO:0006166 purine ribonucleoside salvage///GO:0006175 dATP biosynthetic process///GO:0016310 phosphorylation///GO:0042102 positive regulation of T cell proliferation///GO:0046085 adenosine metabolic process	///GO:0000166 nucleotide binding///GO:0004001 adenosine kinase activity///GO:0004001 adenosine kinase activity///GO:0004001 adenosine kinase activity///GO:0046872 metal ion binding///GO:0005524 ATP binding///GO:0016301 kinase activity///GO:0016740 transferase activity	///GO:0005829 cytosol///GO:0005634 nucleus	21871854	22267768	00230 Purine metabolism /// 01100 Metabolic pathways ///	182.666	144.55	74.7222	559.399	553.631	394.465
1453465_x_at	2.48942	1.31581	6.88948	6.3258	0.000198769	0.0105467	1.16918	100043766	Gm14057	Ppp1r14c pseudogene	2	NA	NA	Mm.271990	NA				-130627703	-130629837		182.336	197.123	182.12	55.3411	76.4572	100.279
1457836_at	-2.00517	-1.00372	5.73528	-6.3282	0.000198244	0.0105467	1.17182	69900	Mfsd11	major facilitator superfamily domain containing 11	11	ENSMUSG00000020818	NA	Mm.348004	Q8BJ51	///GO:0008150 biological_process	///GO:0003674 molecular_function	///GO:0005575 cellular_component	116715328	116736951		41.9679	32.0907	39.5321	87.5795	71.0759	68.9565
1430749_at	-3.13202	-1.6471	5.29756	-6.31757	0.000200581	0.0105909	1.1601	72719	2810040C05Rik	RIKEN cDNA 2810040C05 gene	4	NA	NA	Mm.441759	NA	///GO:0008150 biological_process	///GO:0003674 molecular_function	///GO:0005575 cellular_component	87837933	87863588		30.7093	21.2915	16.7866	89.6246	52.6119	71.5159
1447332_at	-2.84673	-1.50931	4.80426	-6.31737	0.000200626	0.0105909	1.15988	NA	NA	NA	NA	NA	NA	NA	NA				87837933	87863588		24.8539	13.7829	13.2563	51.3142	47.3797	43.0889
1440396_at	-2.36948	-1.24457	5.50891	-6.31669	0.000200776	0.0105909	1.15913	NA	NA	NA	NA	NA	NA	NA	NA				87837933	87863588		38.1458	22.072	30.745	70.3821	67.3401	72.6586
1443238_at	-2.17995	-1.12429	3.94258	-6.30988	0.000202291	0.0106211	1.15161	NA	NA	NA	NA	NA	NA	NA	NA				87837933	87863588		13.07	9.68216	8.92463	22.744	19.9849	25.74
1441750_x_at	2.11419	1.0801	4.65754	6.31055	0.000202141	0.0106211	1.15236	76873	4930447F24Rik	RIKEN cDNA 4930447F24 gene	9	NA	NA	Mm.436935	NA	///GO:0008150 biological_process	///GO:0003674 molecular_function	///GO:0005575 cellular_component	87837933	87863588		31.2237	34.9727	45.2562	16.9948	15.6807	19.6236
1434041_at	2.0219	1.01571	6.00555	6.30995	0.000202275	0.0106211	1.15169	66884	Appbp2	amyloid beta precursor protein (cytoplasmic tail) binding protein 2	11	ENSMUSG00000018481	NA	Mm.271997	Q9DAX9	///GO:0006810 transport///GO:0015031 protein transport///GO:0046907 intracellular transport	///GO:0005488 binding///GO:0008017 microtubule binding	///GO:0016020 membrane///GO:0005634 nucleus///GO:0005737 cytoplasm///GO:0005856 cytoskeleton///GO:0005874 microtubule///GO:0030659 cytoplasmic vesicle membrane	-85004811	-85048622		78.2614	107.146	90.9226	47.6441	39.393	49.1458
1448227_at	2.03381	1.02418	9.43871	6.30823	0.000202659	0.0106281	1.1498	14786	Grb7	growth factor receptor bound protein 7	11	ENSMUSG00000019312	NA	Mm.276702	NA	///GO:0007165 signal transduction///GO:0007165 signal transduction	///GO:0005515 protein binding///GO:0004872 receptor activity///GO:0005070 SH3/SH2 adaptor activity	///GO:0005829 cytosol	98308147	98316687		981.423	1046.95	943.381	411.369	465.559	601.637
1438700_at	-3.01855	-1.59385	7.49219	-6.30333	0.000203759	0.010648	1.14438	55935	Fnbp4	formin binding protein 4	2	ENSMUSG00000008200	NA	Mm.480593	Q6ZQ03	///GO:0008150 biological_process	///GO:0005515 protein binding///GO:0005515 protein binding	///GO:0005575 cellular_component	90585526	90621177		134.451	77.0695	107.393	422.242	291.273	248.861
1430502_at	-2.95356	-1.56245	8.74453	-6.30332	0.000203761	0.010648	1.14437	103406	Zfr2	zinc finger RNA binding protein 2	10	ENSMUSG00000034949	NA	NA	NA	///GO:0008150 biological_process	///GO:0003674 molecular_function	///GO:0005575 cellular_component	80695907	80714868		356.204	207.018	210.8	858.657	817.146	570.813
1428255_at	-2.31818	-1.21299	8.86292	-6.30234	0.000203983	0.010648	1.14328	66978	Luc7l	Luc7 homolog (S. cerevisiae)-like	17	ENSMUSG00000024188	NA	Mm.440216	NA	///GO:0045843 negative regulation of striated muscle tissue development	///GO:0005515 protein binding///GO:0046872 metal ion binding///GO:0050733 RS domain binding	///GO:0005634 nucleus	26389854	26417668		261.789	285.668	382.362	873.662	640.499	636.604
1442340_x_at	-6.86364	-2.77897	8.73994	-6.29881	0.00020478	0.0106526	1.13938	16007	Cyr61	cysteine rich protein 61	3	ENSMUSG00000028195	NA	Mm.1231	NA	///GO:0001558 regulation of cell growth///GO:0002041 intussusceptive angiogenesis///GO:0007155 cell adhesion///GO:0007155 cell adhesion///GO:0006935 chemotaxis///GO:0006935 chemotaxis///GO:0010811 positive regulation of cell-substrate adhesion///GO:0030198 extracellular matrix organization///GO:0051789 response to protein stimulus///GO:0060710 chorio-allantoic fusion///GO:0060716 labyrinthine lay…	///GO:0019838 growth factor binding///GO:0005520 insulin-like growth factor binding///GO:0008201 heparin binding///GO:0050840 extracellular matrix binding	///GO:0005576 extracellular region	-145309934	-145312949		103.22	135.742	310.198	1900.78	816.012	906.053
1447069_at	-2.35815	-1.23765	7.04944	-6.29943	0.000204641	0.0106526	1.14006	NA	NA	NA	NA	NA	NA	NA	NA				87837933	87863588		109.86	76.3496	76.5198	187.318	250.422	179.424
1456871_a_at	-2.34545	-1.22987	8.81146	-6.30073	0.000204346	0.0106526	1.14151	239510	Phf20l1	PHD finger protein 20-like 1	15	ENSMUSG00000072501	NA	Mm.267473	NA	///GO:0008150 biological_process	///GO:0003674 molecular_function///GO:0003676 nucleic acid binding///GO:0046872 metal ion binding///GO:0008270 zinc ion binding	///GO:0005575 cellular_component	66409133	66476817		337.479	292.198	256.022	871.486	689.01	542.493
1445198_at	-2.52182	-1.33447	5.35615	-6.29526	0.000205586	0.0106699	1.13545	22289	Kdm6a	4lysine (K)-specific demethylase 6A	X	ENSMUSG00000037369	NA	NA	NA	///GO:0055114 oxidation reduction///GO:0016568 chromatin modification	///GO:0005488 binding///GO:0046872 metal ion binding///GO:0016491 oxidoreductase activity///GO:0016702 oxidoreductase activity, acting on single donors with incorporation of molecular oxygen, incorporation of two atoms of oxygen	///GO:0005634 nucleus///GO:0005634 nucleus///GO:0035097 histone methyltransferase complex	17739792	17856484		30.4896	20.8016	27.0561	83.4597	63.6867	51.7763
1458712_at	-2.4012	-1.26375	7.80811	-6.2961	0.000205394	0.0106699	1.13639	NA	NA	NA	NA	NA	NA	NA	NA				87837933	87863588		167.767	121.014	149.018	454.389	308.245	299.049
1453399_at	-3.33278	-1.73673	8.10959	-6.29287	0.00020613	0.0106736	1.13281	72949	Ccnt2	cyclin T2	1	ENSMUSG00000026349	NA	NA	Q7TQK0			///GO:0005634 nucleus	129670740	129701414		217.923	135.586	117.209	685.746	483.206	386.905
1442454_at	-2.73118	-1.44952	6.299	-6.29345	0.000205997	0.0106736	1.13346	21973	Top2a	topoisomerase (DNA) II alpha	11	ENSMUSG00000020914	NA	Mm.4237	NA	///GO:0007059 chromosome segregation///GO:0007059 chromosome segregation///GO:0008152 metabolic process///GO:0006259 DNA metabolic process///GO:0006265 DNA topological change///GO:0006265 DNA topological change///GO:0006265 DNA topological change///GO:0030261 chromosome condensation///GO:0040016 embryonic cleavage///GO:0045944 positive regulation of transcription from RNA polymerase II promoter	///GO:0000166 nucleotide binding///GO:0003677 DNA binding///GO:0003682 chromatin binding///GO:0003916 DNA topoisomerase activity///GO:0003916 DNA topoisomerase activity///GO:0003918 DNA topoisomerase (ATP-hydrolyzing) activity///GO:0003918 DNA topoisomerase (ATP-hydrolyzing) activity///GO:0003918 DNA topoisomerase (ATP-hydrolyzing) activity///GO:0003918 DNA topoisomerase (ATP-hydrolyzing) activit…	///GO:0000793 condensed chromosome///GO:0005634 nucleus///GO:0005634 nucleus///GO:0005634 nucleus///GO:0005694 chromosome///GO:0005730 nucleolus///GO:0009330 DNA topoisomerase complex (ATP-hydrolyzing)	-98854260	-98885503		50.4185	44.6648	48.0268	185.623	94.1409	126.089
1440120_at	-2.4634	-1.30065	7.5402	-6.29122	0.000206506	0.0106808	1.13099	14694	Gnb2l1	guanine nucleotide binding protein (G protein), beta polypeptide 2 like 1	11	ENSMUSG00000020372	NA	Mm.5305	P68040	///GO:0007165 signal transduction///GO:0008104 protein localization///GO:0023034 intracellular signaling pathway	///GO:0005515 protein binding///GO:0004872 receptor activity///GO:0005080 protein kinase C binding///GO:0005080 protein kinase C binding	///GO:0005886 plasma membrane///GO:0016020 membrane///GO:0005737 cytoplasm///GO:0043025 neuronal cell body	48613861	48619743		107.839	112.635	137.319	375.941	301.426	220.031
1460069_at	-2.09776	-1.06885	3.98052	-6.28822	0.000207193	0.0106918	1.12766	67241	Smc6	structural maintenance of chromosomes 6	12	ENSMUSG00000020608	NA	Mm.173953	Q924W5	///GO:0006281 DNA repair///GO:0006310 DNA recombination///GO:0006974 response to DNA damage stimulus///GO:0008150 biological_process	///GO:0000166 nucleotide binding///GO:0003674 molecular_function///GO:0005524 ATP binding	///GO:0005575 cellular_component///GO:0005634 nucleus///GO:0005694 chromosome	11272691	11326591		11.0714	10.624	11.0062	29.0893	21.5728	19.044
1437917_at	-3.14225	-1.6518	5.83569	-6.28406	0.000208149	0.0107044	1.12306	96893	D530037H12Rik	RIKEN cDNA D530037H12 gene	1	NA	NA	NA	NA	///GO:0008150 biological_process	///GO:0003674 molecular_function	///GO:0005575 cellular_component	87837933	87863588		38.1458	27.5577	31.8126	150.483	96.6334	71.3506
1458768_at	-2.11754	-1.08239	6.33876	-6.28455	0.000208037	0.0107044	1.1236	96895	C79946	expressed sequence C79946	1	NA	NA	NA	NA				87837933	87863588		62.9026	46.0599	59.392	132.079	124.56	99.3117
1447631_at	-2.20269	-1.13927	5.91263	-6.27628	0.000209951	0.0107743	1.11443	217127	Myst2	MYST histone acetyltransferase 2	11	ENSMUSG00000038909	NA	Mm.205400	Q5SVQ0	///GO:0006260 DNA replication///GO:0006350 transcription///GO:0006355 regulation of transcription, DNA-dependent///GO:0016568 chromatin modification///GO:0045449 regulation of transcription	///GO:0003700 sequence-specific DNA binding transcription factor activity///GO:0004402 histone acetyltransferase activity///GO:0046872 metal ion binding///GO:0008270 zinc ion binding///GO:0008415 acyltransferase activity///GO:0016740 transferase activity///GO:0016747 transferase activity, transferring acyl groups other than amino-acyl groups	///GO:0005622 intracellular///GO:0005634 nucleus	-95135572	-95171515		40.212	39.4616	42.1378	112.623	91.3718	69.4423
1436871_at	-2.99516	-1.58263	8.14049	-6.26938	0.000211563	0.0107761	1.10678	225027	Srsf7	serine/arginine-rich splicing factor 7	17	ENSMUSG00000024097	NA	Mm.292016	NA	///GO:0006397 mRNA processing///GO:0008380 RNA splicing	///GO:0000166 nucleotide binding///GO:0005515 protein binding///GO:0003676 nucleic acid binding///GO:0003723 RNA binding///GO:0046872 metal ion binding///GO:0008270 zinc ion binding	///GO:0005634 nucleus	-80599419	-80606625	03040 Spliceosome ///	157.307	127.495	216.133	627.432	517.713	358.563
1453144_at	-2.96501	-1.56804	7.66342	-6.26882	0.000211695	0.0107761	1.10615	66776	Pisd-ps3	phosphatidylserine decarboxylase, pseudogene 3	Y	NA	NA	NA	NA				3024029	3031945		140.648	92.3933	125.586	483.356	343.271	256.385
1456145_at	-2.38344	-1.25304	3.89007	-6.27029	0.000211351	0.0107761	1.10778	668253	Dleu2	deleted in lymphocytic leukemia, 2	14	NA	NA	NA	NA	///GO:0008150 biological_process	///GO:0003674 molecular_function	///GO:0005575 cellular_component	-62221673	-62301210		9.39793	9.44142	9.9818	29.8129	17.006	23.6528
1459991_at	-2.26637	-1.18038	5.99677	-6.27159	0.000211045	0.0107761	1.10923	270163	Myo9a	myosin IXa	9	ENSMUSG00000039585	NA	Mm.249545	D3Z3A8	///GO:0007165 signal transduction///GO:0023034 intracellular signaling pathway	///GO:0000166 nucleotide binding///GO:0003774 motor activity///GO:0003779 actin binding///GO:0005096 GTPase activator activity///GO:0046872 metal ion binding///GO:0005524 ATP binding	///GO:0005622 intracellular///GO:0016020 membrane///GO:0016021 integral to membrane///GO:0016459 myosin complex	59598980	59776671		45.2056	43.7821	38.5601	97.7733	74.611	121.786
1430702_at	-2.07815	-1.0553	6.83635	-6.27181	0.000210995	0.0107761	1.10947	NA	NA	NA	NA	NA	NA	NA	NA				87837933	87863588		76.7402	88.4767	73.3628	204.757	152.813	142.877
1449715_at	-2.64489	-1.40321	3.4568	-6.2626	0.000213163	0.010825	1.09924	NA	NA	NA	NA	NA	NA	NA	NA				87837933	87863588		7.69376	7.07025	5.65733	23.4871	18.4973	13.1061
1421987_at	2.07499	1.05311	7.56653	6.2617	0.000213375	0.010825	1.09824	23972	Papss2	3'-phosphoadenosine 5'-phosphosulfate synthase 2	19	ENSMUSG00000024899	NA	Mm.203916	Q5BKP4	///GO:0000103 sulfate assimilation///GO:0000103 sulfate assimilation///GO:0007596 blood coagulation///GO:0016310 phosphorylation///GO:0060348 bone development	///GO:0000166 nucleotide binding///GO:0003824 catalytic activity///GO:0004020 adenylylsulfate kinase activity///GO:0004020 adenylylsulfate kinase activity///GO:0004781 sulfate adenylyltransferase (ATP) activity///GO:0004781 sulfate adenylyltransferase (ATP) activity///GO:0005524 ATP binding///GO:0016301 kinase activity///GO:0016740 transferase activity///GO:0016772 transferase activity, transferr…		32694494	32741677	00230 Purine metabolism /// 00450 Selenoamino acid metabolism /// 00920 Sulfur metabolism /// 01100 Metabolic pathways ///	288.053	287.012	246.268	105.136	149.758	144.74
1437676_at	-2.13849	-1.09659	4.24775	-6.25638	0.000214638	0.0108654	1.09233	70834	Spag9	sperm associated antigen 9	11	ENSMUSG00000020859	NA	Mm.260737	NA	///GO:0000187 activation of MAPK activity///GO:0051260 protein homooligomerization	///GO:0008432 JUN kinase binding///GO:0019894 kinesin binding	///GO:0005829 cytosol///GO:0005737 cytoplasm///GO:0005737 cytoplasm	93857404	93987396		15.6427	12.62	11.1062	31.4563	23.4209	29.1038
1444558_at	-2.9514	-1.5614	6.58304	-6.24939	0.000216313	0.0108685	1.08455	NA	NA	NA	NA	NA	NA	NA	NA				87837933	87863588		80.5493	46.9792	45.9271	204.514	132.914	164.371
1452125_at	-2.73847	-1.45337	8.8804	-6.25063	0.000216014	0.0108685	1.08594	230753	Thrap3	thyroid hormone receptor associated protein 3	4	ENSMUSG00000043962	NA	NA	NA	///GO:0006366 transcription from RNA polymerase II promoter///GO:0045944 positive regulation of transcription from RNA polymerase II promoter	///GO:0003713 transcription coactivator activity	///GO:0016592 mediator complex///GO:0016592 mediator complex	-125841326	-125879954		313.301	214.623	343.479	1032.98	702.987	653.169
1444598_at	-2.55334	-1.35239	5.50113	-6.25302	0.000215441	0.0108685	1.08859	NA	NA	NA	NA	NA	NA	NA	NA				87837933	87863588		33.9388	32.8182	20.4429	84.4756	70.593	63.5608
1428856_at	-2.21107	-1.14475	7.73021	-6.24902	0.000216401	0.0108685	1.08414	14950	H13	histocompatibility 13	2	ENSMUSG00000019188	NA	Mm.277327	NA		///GO:0004190 aspartic-type endopeptidase activity///GO:0008233 peptidase activity///GO:0016787 hydrolase activity	///GO:0016020 membrane///GO:0016021 integral to membrane///GO:0005783 endoplasmic reticulum///GO:0005783 endoplasmic reticulum///GO:0005789 endoplasmic reticulum membrane	152495196	152510882		148.96	130.845	149.396	383.911	337.84	242.68
1442378_x_at	-2.03095	-1.02215	4.12764	-6.25106	0.000215912	0.0108685	1.08641	NA	NA	NA	NA	NA	NA	NA	NA				87837933	87863588		13.4625	13.2751	10.3256	29.2298	22.8645	23.1307
1444994_at	-2.40686	-1.26715	4.56635	-6.24683	0.00021693	0.010883	1.0817	319276	A230038B01Rik	RIKEN cDNA A230038B01 gene	18	NA	NA	Mm.130819	NA	///GO:0008150 biological_process	///GO:0003674 molecular_function	///GO:0005575 cellular_component	87837933	87863588		16.3633	15.6786	13.8826	34.471	49.817	28.9181
1453582_at	-3.18101	-1.66949	7.84439	-6.23902	0.000218821	0.0108963	1.07301	12660	Chka	choline kinase alpha	19	ENSMUSG00000024843	2.7.1.32	Mm.225505	NA	///GO:0006656 phosphatidylcholine biosynthetic process///GO:0006657 CDP-choline pathway///GO:0008654 phospholipid biosynthetic process///GO:0016310 phosphorylation///GO:0019695 choline metabolic process	///GO:0000166 nucleotide binding///GO:0004103 choline kinase activity///GO:0004103 choline kinase activity///GO:0004103 choline kinase activity///GO:0004104 cholinesterase activity///GO:0004305 ethanolamine kinase activity///GO:0005524 ATP binding///GO:0005524 ATP binding///GO:0016301 kinase activity///GO:0016740 transferase activity///GO:0033265 choline binding///GO:0042803 protein homodimerizat…	///GO:0005737 cytoplasm	3851772	3867549	00564 Glycerophospholipid metabolism /// 01100 Metabolic pathways ///	179.232	100.262	119.067	568.261	375.635	322.646
1438714_at	-3.07524	-1.6207	10.0366	-6.24059	0.00021844	0.0108963	1.07475	NA	NA	NA	NA	NA	NA	NA	NA				87837933	87863588		920.466	494.554	471.924	2197.3	1700.07	1672.53
1456906_at	-2.68784	-1.42645	6.184	-6.24123	0.000218284	0.0108963	1.07547	NA	NA	NA	NA	NA	NA	NA	NA				87837933	87863588		58.6224	39.394	37.767	148.602	123.816	92.0484
1444285_at	-2.65093	-1.4065	5.51299	-6.23776	0.000219129	0.0108963	1.0716	NA	NA	NA	NA	NA	NA	NA	NA				87837933	87863588		36.9943	26.1482	22.8064	92.4427	75.4792	58.9014
1443202_at	-2.41431	-1.27161	5.5528	-6.23978	0.000218638	0.0108963	1.07385	NA	NA	NA	NA	NA	NA	NA	NA				87837933	87863588		30.8127	30.3555	29.4796	94.2416	77.5136	53.1185
1445826_at	-2.03426	-1.0245	4.46782	-6.2378	0.00021912	0.0108963	1.07164	81702	Ankrd17	ankyrin repeat domain 17	5	ENSMUSG00000055204	NA	NA	Q99NH0	///GO:0007492 endoderm development	///GO:0003674 molecular_function///GO:0003723 RNA binding	///GO:0005575 cellular_component///GO:0005634 nucleus///GO:0005737 cytoplasm	-90656190	-90795211		16.1282	15.7781	14.6754	39.5085	29.4719	26.9992
1428172_at	-2.26899	-1.18205	8.24006	-6.23648	0.000219442	0.0108999	1.07017	328110	Prpf39	PRP39 pre-mRNA processing factor 39 homolog (yeast)	12	ENSMUSG00000035597	NA	Mm.283339	NA	///GO:0006396 RNA processing///GO:0006397 mRNA processing///GO:0008150 biological_process///GO:0008380 RNA splicing	///GO:0003674 molecular_function///GO:0005488 binding	///GO:0005622 intracellular///GO:0005575 cellular_component///GO:0005634 nucleus	66137320	66164373		227.442	224.523	158.357	548.157	403.196	427.41
1440010_at	-2.94125	-1.55643	6.07663	-6.23099	0.000220788	0.0109269	1.06404	NA	NA	NA	NA	NA	NA	NA	NA				87837933	87863588		42.5393	37.4564	38.2497	167.631	78.7553	117.465
1433308_at	-2.80137	-1.48613	5.10455	-6.2303	0.000220956	0.0109269	1.06328	77203	9330159N22Rik	RIKEN cDNA 9330159N22 gene	13	NA	NA	NA	NA	///GO:0008150 biological_process	///GO:0003674 molecular_function	///GO:0005575 cellular_component	87837933	87863588		27.5613	20.5456	15.339	73.6258	50.9243	50.9296
1439582_at	-2.14759	-1.10272	6.15013	-6.23104	0.000220774	0.0109269	1.06411	11426	Macf1	microtubule-actin crosslinking factor 1	4	ENSMUSG00000028649	NA	NA	NA	///GO:0001707 mesoderm formation///GO:0016055 Wnt receptor signaling pathway///GO:0016055 Wnt receptor signaling pathway///GO:0008104 protein localization///GO:0006620 posttranslational protein targeting to membrane///GO:0006928 cellular component movement///GO:0007050 cell cycle arrest///GO:0007163 establishment or maintenance of cell polarity	///GO:0005515 protein binding///GO:0005509 calcium ion binding///GO:0003779 actin binding///GO:0003779 actin binding///GO:0008017 microtubule binding	///GO:0005737 cytoplasm///GO:0005856 cytoskeleton///GO:0005938 cell cortex///GO:0015629 actin cytoskeleton///GO:0015630 microtubule cytoskeleton	-123026958	-123361603		59.4131	49.1458	38.9784	115.813	103.149	94.3692
1416814_at	-2.08189	-1.05789	5.62375	-6.22505	0.000222254	0.010979	1.05742	21841	Tia1	cytotoxic granule-associated RNA binding protein 1	6	ENSMUSG00000071337	NA	Mm.333219	NA	///GO:0006915 apoptosis///GO:0017148 negative regulation of translation///GO:0042036 negative regulation of cytokine biosynthetic process	///GO:0000166 nucleotide binding///GO:0003676 nucleic acid binding///GO:0003723 RNA binding///GO:0017091 AU-rich element binding	///GO:0005634 nucleus///GO:0005634 nucleus///GO:0005737 cytoplasm	86354212	86383399		34.552	40.7459	28.3473	80.7472	63.3193	70.4335
1441090_at	-2.45803	-1.2975	6.55116	-6.22119	0.000223213	0.0110023	1.05311	101706	Numa1	nuclear mitotic apparatus protein 1	7	ENSMUSG00000066306	NA	Mm.27259	Q80Y35		///GO:0008017 microtubule binding///GO:0015631 tubulin binding	///GO:0000922 spindle pole///GO:0005634 nucleus///GO:0005876 spindle microtubule///GO:0016363 nuclear matrix///GO:0030425 dendrite///GO:0043025 neuronal cell body	109118356	109163472		67.6444	71.5697	44.2023	170.646	126.928	146.729
1432417_a_at	2.36093	1.23936	5.91635	6.21919	0.000223711	0.0110042	1.05087	70747	Tspan2	tetraspanin 2	3	ENSMUSG00000027858	NA	Mm.480365	Q922J6	///GO:0008150 biological_process	///GO:0003674 molecular_function	///GO:0016020 membrane///GO:0016021 integral to membrane///GO:0005575 cellular_component	102538692	102576215		79.5908	79.3934	126.467	38.0566	43.5359	36.6517
1426958_at	-3.40344	-1.76699	7.16218	-6.21587	0.000224541	0.0110196	1.04716	76846	Rps9	ribosomal protein S9	7	ENSMUSG00000006333	NA	Mm.13944	Q6ZWN5	///GO:0006412 translation	///GO:0003723 RNA binding///GO:0003735 structural constituent of ribosome///GO:0019843 rRNA binding	///GO:0022627 cytosolic small ribosomal subunit///GO:0005622 intracellular///GO:0030529 ribonucleoprotein complex///GO:0005840 ribosome///GO:0005737 cytoplasm///GO:0015935 small ribosomal subunit	3655642	3658499	03010 Ribosome ///	80.9792	102.186	56.5525	389.81	217.376	217.724
1442256_at	-2.39293	-1.25878	7.60574	-6.2111	0.00022574	0.0110664	1.04183	18753	Prkcd	protein kinase C, delta	14	ENSMUSG00000021948	2.7.11.13	Mm.2314	NA	///GO:0006468 protein amino acid phosphorylation///GO:0006468 protein amino acid phosphorylation///GO:0015810 aspartate transport///GO:0006917 induction of apoptosis///GO:0006979 response to oxidative stress///GO:0016064 immunoglobulin mediated immune response///GO:0046326 positive regulation of glucose import///GO:0023034 intracellular signaling pathway///GO:0023034 intracellular signaling pathw…	///GO:0000166 nucleotide binding///GO:0004672 protein kinase activity///GO:0004674 protein serine/threonine kinase activity///GO:0004697 protein kinase C activity///GO:0004699 calcium-independent protein kinase C activity///GO:0046872 metal ion binding///GO:0005524 ATP binding///GO:0016301 kinase activity///GO:0016740 transferase activity///GO:0019901 protein kinase binding	///GO:0016020 membrane///GO:0005739 mitochondrion///GO:0005624 membrane fraction///GO:0005634 nucleus///GO:0005737 cytoplasm///GO:0005737 cytoplasm	-31408554	-31423498	04062 Chemokine signaling pathway /// 04270 Vascular smooth muscle contraction /// 04530 Tight junction /// 04664 Fc epsilon RI signaling pathway /// 04666 Fc gamma R-mediated phagocytosis /// 04722 Neurotrophin signaling pathway /// 04912 GnRH signaling pathway /// 04930 Type II diabetes mellitus ///	153.541	111.808	116.299	373.826	310.881	235.396
1427703_at	-3.53109	-1.82011	7.87402	-6.19926	0.000228744	0.0111058	1.02858	18472	Pafah1b1	platelet-activating factor acetylhydrolase, isoform 1b, subunit 1	11	ENSMUSG00000020745	3.1.1.47	Mm.397111	NA	///GO:0000226 microtubule cytoskeleton organization///GO:0001675 acrosome assembly///GO:0001764 neuron migration///GO:0001764 neuron migration///GO:0001764 neuron migration///GO:0030036 actin cytoskeleton organization///GO:0006810 transport///GO:0007049 cell cycle///GO:0007067 mitosis///GO:0007097 nuclear migration///GO:0007268 synaptic transmission///GO:0007275 multicellular organismal developme…	///GO:0005515 protein binding///GO:0008017 microtubule binding///GO:0008017 microtubule binding///GO:0016787 hydrolase activity///GO:0032403 protein complex binding///GO:0042803 protein homodimerization activity///GO:0045505 dynein intermediate chain binding///GO:0051219 phosphoprotein binding	///GO:0016020 membrane///GO:0005829 cytosol///GO:0005625 soluble fraction///GO:0005626 insoluble fraction///GO:0005634 nucleus///GO:0005635 nuclear envelope///GO:0005635 nuclear envelope///GO:0005737 cytoplasm///GO:0005737 cytoplasm///GO:0005813 centrosome///GO:0005856 cytoskeleton///GO:0005871 kinesin complex///GO:0005874 microtubule///GO:0005875 microtubule associated complex///GO:0015630 micro…	-74487451	-74537886	00565 Ether lipid metabolism /// 01100 Metabolic pathways ///	201.518	85.5894	112.813	533.357	401.743	399.805
1444880_at	-2.85896	-1.51549	8.32842	-6.19632	0.000229499	0.0111058	1.02528	NA	NA	NA	NA	NA	NA	NA	NA				87837933	87863588		240.562	146.675	194.721	745.683	438.549	490.963
1436558_at	-2.6121	-1.38521	8.09484	-6.20429	0.000227463	0.0111058	1.03421	75316	Taf1d	TATA box binding protein (Tbp)-associated factor, RNA polymerase I, D	9	ENSMUSG00000031939	NA	Mm.354115	Q9D4V4	///GO:0006350 transcription///GO:0008150 biological_process///GO:0045449 regulation of transcription	///GO:0003674 molecular_function///GO:0003677 DNA binding	///GO:0005575 cellular_component///GO:0005634 nucleus	15110657	15116548		187.97	182.012	141.481	612.979	404.358	348.053
1417732_at	2.45651	1.29661	6.35798	6.197	0.000229323	0.0111058	1.02605	11752	Anxa8	annexin A8	14	ENSMUSG00000021950	NA	Mm.3267	Q8K2N9	///GO:0007596 blood coagulation	///GO:0005509 calcium ion binding///GO:0005544 calcium-dependent phospholipid binding		34899175	34913754		136.038	164.127	95.1624	49.0949	60.4002	48.3367
1444482_at	-2.3134	-1.21002	4.90425	-6.20191	0.000228069	0.0111058	1.03154	399616	A130078K24Rik	RIKEN cDNA A130078K24 gene	14	NA	NA	Mm.458969	NA	///GO:0008150 biological_process	///GO:0003674 molecular_function	///GO:0005575 cellular_component	87837933	87863588		22.3772	20.4712	16.6592	52.3976	51.5403	34.9861
1437123_at	-2.26838	-1.18166	5.64682	-6.20185	0.000228085	0.0111058	1.03147	105450	Mmrn2	multimerin 2	14	ENSMUSG00000041445	NA	Mm.272673	A6H6E2			///GO:0005576 extracellular region///GO:0005578 proteinaceous extracellular matrix///GO:0005604 basement membrane	35188689	35217472		35.5647	32.5379	31.8126	97.0646	76.3417	57.9873
1425241_a_at	-2.20699	-1.14208	9.58279	-6.19791	0.00022909	0.0111058	1.02707	78889	Wsb1	WD repeat and SOCS box-containing 1	11	ENSMUSG00000017677	NA	NA	NA	///GO:0008150 biological_process///GO:0023034 intracellular signaling pathway	///GO:0005515 protein binding	///GO:0005575 cellular_component	-79052885	-79056526		456.496	563.36	534.813	1478.33	995.872	1004.27
1427963_s_at	-2.15764	-1.10945	7.51405	-6.20175	0.00022811	0.0111058	1.03136	103142	Rdh9	retinol dehydrogenase 9	10	ENSMUSG00000056148	NA	Mm.235814	Q8K5C8	///GO:0042904 9-cis-retinoic acid biosynthetic process	///GO:0004745 retinol dehydrogenase activity	///GO:0005575 cellular_component	127213460	127229753		112.808	125.866	135.721	338.885	218.741	261.125
1446268_at	-2.06396	-1.04541	5.5235	-6.2056	0.00022713	0.0111058	1.03567	19159	Cyth3	cytohesin 3	5	ENSMUSG00000018001	NA	Mm.281003	NA	///GO:0032012 regulation of ARF protein signal transduction///GO:0045785 positive regulation of cell adhesion///GO:0050790 regulation of catalytic activity	///GO:0005515 protein binding///GO:0005085 guanyl-nucleotide exchange factor activity///GO:0005085 guanyl-nucleotide exchange factor activity///GO:0005086 ARF guanyl-nucleotide exchange factor activity///GO:0005547 phosphatidylinositol-3,4,5-trisphosphate binding	///GO:0005886 plasma membrane///GO:0005622 intracellular///GO:0001726 ruffle///GO:0005737 cytoplasm	144383315	144471114		35.3651	32.646	28.4293	81.0146	63.0695	56.4792
1417329_at	2.02835	1.0203	7.51242	6.19646	0.000229461	0.0111058	1.02545	54338	Slc23a2	solute carrier family 23 (nucleobase transporters), member 2	2	ENSMUSG00000027340	NA	Mm.103581	Q9EPR4	///GO:0006810 transport///GO:0006811 ion transport///GO:0006814 sodium ion transport///GO:0015882 L-ascorbic acid transport///GO:0015882 L-ascorbic acid transport///GO:0015882 L-ascorbic acid transport///GO:0019852 L-ascorbic acid metabolic process///GO:0055085 transmembrane transport///GO:0055085 transmembrane transport///GO:0055085 transmembrane transport///GO:0071436 sodium ion export///GO:007…	///GO:0005215 transporter activity///GO:0005215 transporter activity///GO:0008520 L-ascorbate:sodium symporter activity///GO:0008520 L-ascorbate:sodium symporter activity///GO:0008520 L-ascorbate:sodium symporter activity///GO:0015229 L-ascorbic acid transporter activity///GO:0015229 L-ascorbic acid transporter activity///GO:0015229 L-ascorbic acid transporter activity///GO:0015293 symporter acti…	///GO:0016020 membrane///GO:0016021 integral to membrane///GO:0005887 integral to plasma membrane///GO:0005737 cytoplasm///GO:0005737 cytoplasm///GO:0009925 basal plasma membrane///GO:0009925 basal plasma membrane	-131878231	-131970844		309.983	253.71	223.578	123.846	115.61	147.163
1444459_at	-3.09766	-1.63118	6.43297	-6.18435	0.000232591	0.0111242	1.01186	NA	NA	NA	NA	NA	NA	NA	NA				87837933	87863588		65.1069	32.455	55.9873	175.884	162.177	123.278
1440408_at	-2.46996	-1.30449	5.69733	-6.19049	0.000231	0.0111242	1.01875	319947	B830008J18Rik	RIKEN cDNA B830008J18 gene	11	NA	NA	Mm.448129	NA	///GO:0008150 biological_process	///GO:0003674 molecular_function	///GO:0005575 cellular_component	87837933	87863588		34.6171	32.848	31.6495	111.124	80.5136	60.6119
1445272_at	-2.23948	-1.16317	7.30632	-6.18515	0.000232384	0.0111242	1.01276	NA	NA	NA	NA	NA	NA	NA	NA				87837933	87863588		132.27	105.983	84.401	274.731	217.046	222.859
1422572_at	2.01086	1.00781	5.99421	6.19048	0.000231002	0.0111242	1.01874	56212	Rhog	ras homolog gene family, member G	7	ENSMUSG00000073982	NA	Mm.259795	NA	///GO:0030036 actin cytoskeleton organization///GO:0006184 GTP catabolic process///GO:0007264 small GTPase mediated signal transduction///GO:0007266 Rho protein signal transduction///GO:0016601 Rac protein signal transduction///GO:0045941 positive regulation of transcription	///GO:0000166 nucleotide binding///GO:0005515 protein binding///GO:0003924 GTPase activity///GO:0005525 GTP binding	///GO:0005886 plasma membrane///GO:0005622 intracellular///GO:0016020 membrane///GO:0005575 cellular_component	-109387636	-109398632	05100 Bacterial invasion of epithelial cells ///	90.9042	92.5017	87.8307	39.8164	40.2763	56.6397
1432567_at	-2.88895	-1.53055	5.33871	-6.17646	0.000234658	0.0111303	1.003	77188	A430105D02Rik	RIKEN cDNA A430105D02 gene	1	NA	NA	Mm.446910	NA	///GO:0008150 biological_process	///GO:0003674 molecular_function	///GO:0005575 cellular_component	87837933	87863588		24.9879	20.4214	26.4493	103.106	53.1024	59.4363
1457166_at	-2.80773	-1.48941	6.66789	-6.17632	0.000234694	0.0111303	1.00284	NA	NA	NA	NA	NA	NA	NA	NA				87837933	87863588		85.0665	60.5729	43.3642	199.492	165.856	149.479
1423048_a_at	2.27696	1.18711	6.34953	6.17671	0.00023459	0.0111303	1.00329	54473	Tollip	toll interacting protein	7	ENSMUSG00000025139	NA	Mm.103551	NA	///GO:0006954 inflammatory response///GO:0045087 innate immune response	///GO:0005515 protein binding	///GO:0005737 cytoplasm	-149067489	-149088311	04620 Toll-like receptor signaling pathway ///	122.537	138.77	109.565	47.9125	46.2103	71.282
1455020_at	2.20689	1.14201	7.67839	6.18006	0.000233712	0.0111303	1.00705	102141	Snx25	sorting nexin 25	8	ENSMUSG00000038291	NA	Mm.267258	Q3ZT31	///GO:0006810 transport///GO:0007154 cell communication///GO:0008150 biological_process///GO:0015031 protein transport	///GO:0005515 protein binding///GO:0003674 molecular_function///GO:0004871 signal transducer activity///GO:0035091 phosphoinositide binding	///GO:0005575 cellular_component	-47118615	-47209500		262.693	327.588	327.469	107.646	161.813	150.521
1460220_a_at	2.07749	1.05484	5.25715	6.17662	0.000234614	0.0111303	1.00318	12977	Csf1	colony stimulating factor 1 (macrophage)	3	ENSMUSG00000014599	NA	Mm.795	NA	///GO:0001503 ossification///GO:0001954 positive regulation of cell-matrix adhesion///GO:0003006 reproductive developmental process///GO:0008284 positive regulation of cell proliferation///GO:0030278 regulation of ossification///GO:0030316 osteoclast differentiation///GO:0030335 positive regulation of cell migration///GO:0040018 positive regulation of multicellular organism growth///GO:0042476 od…	///GO:0005515 protein binding///GO:0005125 cytokine activity///GO:0005125 cytokine activity///GO:0005157 macrophage colony-stimulating factor receptor binding///GO:0008083 growth factor activity///GO:0042803 protein homodimerization activity///GO:0042803 protein homodimerization activity	///GO:0005886 plasma membrane///GO:0016020 membrane///GO:0016021 integral to membrane///GO:0005576 extracellular region///GO:0005615 extracellular space///GO:0043235 receptor complex	-107548512	-107563387	04060 Cytokine-cytokine receptor interaction /// 04640 Hematopoietic cell lineage ///	46.134	63.6567	57.0325	22.657	30.3885	27.1305
1445306_at	-2.10084	-1.07096	2.82508	-6.17446	0.000235184	0.0111334	1.00075	NA	NA	NA	NA	NA	NA	NA	NA				87837933	87863588		4.79002	4.64636	5.25126	9.47318	13.1431	8.70357
1442322_at	-2.03106	-1.02223	3.93377	-6.17327	0.000235499	0.0111334	0.999412	NA	NA	NA	NA	NA	NA	NA	NA				87837933	87863588		10.0535	12.5107	9.80314	18.6275	25.6355	21.6339
1430807_at	-2.82837	-1.49997	6.29003	-6.16788	0.000236925	0.0111383	0.993361	224023	Klhl22	kelch-like 22 (Drosophila)	16	ENSMUSG00000022750	NA	NA	Q99JN2	///GO:0008150 biological_process	///GO:0005515 protein binding///GO:0003674 molecular_function	///GO:0005575 cellular_component	17759713	17793475		65.3957	35.2345	43.7162	155.205	139.023	105.627
1415907_at	2.49134	1.31692	6.96023	6.16681	0.000237209	0.0111383	0.992156	12445	Ccnd3	cyclin D3	17	ENSMUSG00000034165	NA	NA	NA	///GO:0051726 regulation of cell cycle///GO:0007165 signal transduction///GO:0007049 cell cycle///GO:0008284 positive regulation of cell proliferation///GO:0016310 phosphorylation///GO:0030213 hyaluronan biosynthetic process///GO:0042098 T cell proliferation///GO:0043434 response to peptide hormone stimulus///GO:0051301 cell division	///GO:0005515 protein binding///GO:0004693 cyclin-dependent protein kinase activity///GO:0019901 protein kinase binding	///GO:0005634 nucleus///GO:0005737 cytoplasm	47641999	47736637	04110 Cell cycle /// 04115 p53 signaling pathway /// 04310 Wnt signaling pathway /// 04510 Focal adhesion /// 04630 Jak-STAT signaling pathway ///	194.366	231.494	168.735	72.5412	63.4836	106.615
1438186_at	-2.23973	-1.16333	4.55661	-6.17011	0.000236334	0.0111383	0.995865	NA	NA	NA	NA	NA	NA	NA	NA				87837933	87863588		17.2428	15.821	14.2525	41.9261	39.001	26.7153
1445003_at	-2.12169	-1.08521	4.16292	-6.16827	0.000236821	0.0111383	0.993801	66590	Farsa	phenylalanyl-tRNA synthetase, alpha subunit	8	ENSMUSG00000003808	6.1.1.20	Mm.292517	Q8C0C7	///GO:0006412 translation///GO:0006418 tRNA aminoacylation for protein translation///GO:0006432 phenylalanyl-tRNA aminoacylation///GO:0008150 biological_process///GO:0043039 tRNA aminoacylation	///GO:0000049 tRNA binding///GO:0000166 nucleotide binding///GO:0003674 molecular_function///GO:0004812 aminoacyl-tRNA ligase activity///GO:0004826 phenylalanine-tRNA ligase activity///GO:0005524 ATP binding///GO:0016874 ligase activity	///GO:0005575 cellular_component///GO:0005737 cytoplasm	87380884	87393156	00970 Aminoacyl-tRNA biosynthesis ///	10.9859	13.8308	12.24	29.0289	29.5994	20.6727
1449031_at	2.00038	1.00028	7.93472	6.16912	0.000236595	0.0111383	0.994755	12705	Cited1	Cbp/p300-interacting transactivator with Glu/Asp-rich carboxy-terminal domain 1	X	ENSMUSG00000051159	NA	Mm.2390	NA	///GO:0001570 vasculogenesis///GO:0001658 branching involved in ureteric bud morphogenesis///GO:0001822 kidney development///GO:0001890 placenta development///GO:0002009 morphogenesis of an epithelium///GO:0007420 brain development///GO:0010628 positive regulation of gene expression///GO:0030318 melanocyte differentiation///GO:0032496 response to lipopolysaccharide///GO:0032868 response to insuli…	///GO:0005515 protein binding///GO:0003700 sequence-specific DNA binding transcription factor activity///GO:0016563 transcription activator activity///GO:0030528 transcription regulator activity	///GO:0005829 cytosol///GO:0005634 nucleus///GO:0005634 nucleus///GO:0005737 cytoplasm	-99442775	-99447108		301.313	323.479	425.184	186.313	157.856	176.033
1429009_at	-3.73244	-1.90012	7.99683	-6.165	0.000237691	0.0111436	0.990121	20637	Snrnp70	small nuclear ribonucleoprotein 70 (U1)	7	ENSMUSG00000063511	NA	Mm.216386	NA		///GO:0000166 nucleotide binding///GO:0003676 nucleic acid binding///GO:0003723 RNA binding	///GO:0030529 ribonucleoprotein complex///GO:0005634 nucleus///GO:0005634 nucleus	-52631823	-52651017	03040 Spliceosome ///	193.876	107.146	111.268	750.714	419.129	381.967
1430097_at	-3.07213	-1.61924	5.664	-6.1602	0.000238975	0.0111807	0.98472	71504	8430436C05Rik	RIKEN cDNA 8430436C05 gene	4	NA	NA	NA	NA	///GO:0008150 biological_process	///GO:0003674 molecular_function	///GO:0005575 cellular_component	87837933	87863588		24.6501	27.4213	35.8125	134.466	69.2977	75.3238
1416541_at	2.09196	1.06485	8.71773	6.15839	0.000239462	0.0111807	0.98268	20480	Clpb	ClpB caseinolytic peptidase B homolog (E. coli)	7	ENSMUSG00000001829	NA	Mm.3990	NA	///GO:0008150 biological_process	///GO:0000166 nucleotide binding///GO:0003674 molecular_function///GO:0017111 nucleoside-triphosphatase activity///GO:0005524 ATP binding	///GO:0005739 mitochondrion///GO:0005575 cellular_component	108812281	108938682		657.5	547.178	627.627	239.56	285.921	360.087
1454278_at	-2.93354	-1.55264	8.17961	-6.15567	0.000240196	0.0112028	0.979609	77188	A430105D02Rik	RIKEN cDNA A430105D02 gene	1	NA	NA	Mm.446910	NA	///GO:0008150 biological_process	///GO:0003674 molecular_function	///GO:0005575 cellular_component	87837933	87863588		229.868	121.676	173.441	641.869	431.923	441.728
1456933_at	-2.51778	-1.33215	6.03647	-6.15316	0.000240873	0.0112227	0.976789	NA	NA	NA	NA	NA	NA	NA	NA				87837933	87863588		51.2734	32.646	42.2885	131.09	83.8615	102.77
1442427_at	-3.7316	-1.89979	5.32273	-6.14985	0.00024177	0.0112529	0.973059	NA	NA	NA	NA	NA	NA	NA	NA				87837933	87863588		34.2552	18.8404	13.7799	84.9676	86.3577	62.9787
1457047_at	-3.82133	-1.93408	8.52015	-6.14821	0.000242217	0.0112621	0.971209	NA	NA	NA	NA	NA	NA	NA	NA				87837933	87863588		282.117	128.358	182.931	1031.73	573.698	624.504
1436362_x_at	-2.40784	-1.26774	9.66425	-6.13902	0.000244732	0.0113615	0.960845	NA	NA	NA	NA	NA	NA	NA	NA				87837933	87863588		558.362	640.966	399.479	1493.88	1262	1058.65
1436857_at	5.54727	2.47178	8.31085	6.13723	0.000245227	0.0113669	0.958819	NA	NA	NA	NA	NA	NA	NA	NA				87837933	87863588		608.313	833.267	825.381	67.5718	150.877	240.402
1433751_at	2.42137	1.27582	8.09971	6.13507	0.000245823	0.0113771	0.956384	227059	Slc39a10	solute carrier family 39 (zinc transporter), member 10	1	ENSMUSG00000025986	NA	Mm.233889	Q6P5F6	///GO:0006810 transport///GO:0006811 ion transport///GO:0030001 metal ion transport///GO:0006829 zinc ion transport///GO:0008150 biological_process///GO:0055085 transmembrane transport	///GO:0003674 molecular_function///GO:0046873 metal ion transmembrane transporter activity	///GO:0016020 membrane///GO:0016021 integral to membrane///GO:0005575 cellular_component	-46864388	-46910354		328.54	491.967	481.213	193.785	140.477	201.257
1446835_at	-2.31694	-1.21222	5.87729	-6.13279	0.000246455	0.0113771	0.953807	NA	NA	NA	NA	NA	NA	NA	NA				87837933	87863588		34.7751	42.6271	38.8502	120.306	73.7832	80.6946
1457312_at	-2.05285	-1.03763	5.98216	-6.13393	0.00024614	0.0113771	0.955091	NA	NA	NA	NA	NA	NA	NA	NA				87837933	87863588		48.5602	35.9855	49.1458	93.0387	78.9502	101.146
1457712_at	-2.18745	-1.12925	4.68987	-6.13164	0.000246775	0.0113802	0.952507	NA	NA	NA	NA	NA	NA	NA	NA				87837933	87863588		16.96	19.1444	16.3681	44.8252	29.0834	42.6692
1431310_s_at	-2.52472	-1.33612	3.53459	-6.12923	0.000247447	0.0113995	0.949778	330010	Ttll10	tubulin tyrosine ligase-like family, member 10	4	ENSMUSG00000029074	NA	Mm.440232	NA	///GO:0006464 protein modification process///GO:0018094 protein polyglycylation	///GO:0003824 catalytic activity///GO:0004835 tubulin-tyrosine ligase activity///GO:0005524 ATP binding///GO:0016874 ligase activity///GO:0070735 protein-glycine ligase activity///GO:0070737 protein-glycine ligase activity, elongating	///GO:0005737 cytoplasm///GO:0005856 cytoskeleton///GO:0005874 microtubule///GO:0005929 cilium///GO:0005929 cilium///GO:0015630 microtubule cytoskeleton///GO:0035085 cilium axoneme///GO:0042995 cell projection	-155408945	-155424926		10.1252	6.02936	6.35415	21.8297	16.7348	17.0884
1435271_at	-2.37153	-1.24582	5.90209	-6.12726	0.000247996	0.0114131	0.947555	54131	Irf3	interferon regulatory factor 3	7	ENSMUSG00000003184	NA	Mm.3960	NA	///GO:0009615 response to virus///GO:0006350 transcription///GO:0006355 regulation of transcription, DNA-dependent///GO:0009617 response to bacterium///GO:0031663 lipopolysaccharide-mediated signaling pathway///GO:0032496 response to lipopolysaccharide///GO:0043330 response to exogenous dsRNA///GO:0045351 type I interferon biosynthetic process///GO:0045449 regulation of transcription	///GO:0003677 DNA binding///GO:0003700 sequence-specific DNA binding transcription factor activity///GO:0042803 protein homodimerization activity	///GO:0005634 nucleus///GO:0005634 nucleus///GO:0005737 cytoplasm	52253029	52258218	04620 Toll-like receptor signaling pathway /// 04622 RIG-I-like receptor signaling pathway /// 04623 Cytosolic DNA-sensing pathway ///	45.5623	41.8547	30.7065	114.275	89.7887	76.1186
1442760_x_at	-2.89598	-1.53405	6.02308	-6.12505	0.000248615	0.01143	0.945052	NA	NA	NA	NA	NA	NA	NA	NA				87837933	87863588		46.5107	44.4215	27.0109	146.027	96.2501	96.436
1459673_at	-2.65956	-1.41119	6.90112	-6.1231	0.000249161	0.0114317	0.942855	233863	Gtf3c1	general transcription factor III C 1	7	ENSMUSG00000032777	NA	Mm.294173	Q8K284	///GO:0006350 transcription	///GO:0003677 DNA binding///GO:0003709 RNA polymerase III transcription factor activity	///GO:0000127 transcription factor TFIIIC complex///GO:0030529 ribonucleoprotein complex///GO:0005634 nucleus	-132784467	-132851202		94.8216	76.0859	54.5644	222.388	216.655	153.699
1437544_at	-3.44471	-1.78438	7.87878	-6.11737	0.000250776	0.0114448	0.936371	51886	Fubp1	far upstream element (FUSE) binding protein 1	3	ENSMUSG00000028034	NA	Mm.278922	Q3TUE1	///GO:0006350 transcription///GO:0045449 regulation of transcription	///GO:0003677 DNA binding///GO:0003723 RNA binding	///GO:0005634 nucleus	151873421	151899794		198.479	100.249	102.501	579.713	404.802	355.242
1458118_at	-2.83847	-1.50511	3.17087	-6.11579	0.000251223	0.0114448	0.934584	NA	NA	NA	NA	NA	NA	NA	NA				87837933	87863588		5.23703	4.09371	7.12447	18.2951	16.8227	11.3495
1439988_at	-2.07479	-1.05297	7.71493	-6.11619	0.000251111	0.0114448	0.93503	27395	Mrpl15	mitochondrial ribosomal protein L15	1	ENSMUSG00000033845	NA	Mm.182927	Q9CPR5	///GO:0000002 mitochondrial genome maintenance///GO:0006412 translation///GO:0006412 translation	///GO:0003735 structural constituent of ribosome///GO:0003735 structural constituent of ribosome	///GO:0030529 ribonucleoprotein complex///GO:0005739 mitochondrion///GO:0005739 mitochondrion///GO:0005840 ribosome///GO:0005762 mitochondrial large ribosomal subunit///GO:0015934 large ribosomal subunit	-4764014	-4775768		170.079	139.296	130.985	350.479	248.487	318.249
1439319_at	-2.02354	-1.01688	5.35269	-6.11932	0.000250227	0.0114448	0.938569	13709	Elf1	E74-like factor 1	14	ENSMUSG00000036461	NA	Mm.20938	NA	///GO:0001817 regulation of cytokine production///GO:0006350 transcription///GO:0006355 regulation of transcription, DNA-dependent///GO:0045449 regulation of transcription///GO:0050860 negative regulation of T cell receptor signaling pathway	///GO:0003677 DNA binding///GO:0003700 sequence-specific DNA binding transcription factor activity///GO:0016564 transcription repressor activity///GO:0043565 sequence-specific DNA binding	///GO:0005634 nucleus	79881000	79982283		28.7315	34.8783	23.6528	53.8701	63.1726	57.7105
1416262_at	2.46867	1.30373	5.15737	6.11388	0.000251767	0.0114465	0.932412	67226	Tmem19	transmembrane protein 19	10	ENSMUSG00000069520	NA	Mm.29647	Q91W52	///GO:0008150 biological_process	///GO:0003674 molecular_function	///GO:0016020 membrane///GO:0016021 integral to membrane///GO:0005575 cellular_component	-114777795	-114799318		45.5521	79.9825	48.39	23.4548	21.6953	23.029
1442254_at	-2.88269	-1.52742	6.25819	-6.10897	0.000253164	0.0114869	0.926858	NA	NA	NA	NA	NA	NA	NA	NA				87837933	87863588		64.0682	33.5996	42.5634	164.287	115.427	115.743
1425242_at	-2.35786	-1.23748	6.95361	-6.10925	0.000253085	0.0114869	0.927173	69038	1810006K21Rik	RIKEN cDNA 1810006K21 gene	19	ENSMUSG00000036372	NA	Mm.375100	NA	///GO:0008150 biological_process	///GO:0003674 molecular_function	///GO:0016020 membrane///GO:0016021 integral to membrane///GO:0005575 cellular_component	10278691	10282314		98.2883	89.8014	59.5904	216.672	181.191	175.621
1459162_at	-2.40031	-1.26322	5.96061	-6.10742	0.000253608	0.0114955	0.9251	NA	NA	NA	NA	NA	NA	NA	NA				87837933	87863588		53.6514	33.1202	36.5502	115.472	88.5586	87.8324
1439058_at	-3.22198	-1.68795	8.72522	-6.10492	0.000254327	0.0115165	0.92226	71514	Sfpq	splicing factor proline/glutamine rich (polypyrimidine tract binding protein associated)	4	ENSMUSG00000028820	NA	Mm.257276	Q8VIJ6	///GO:0006281 DNA repair///GO:0006350 transcription///GO:0006397 mRNA processing///GO:0006974 response to DNA damage stimulus///GO:0008150 biological_process///GO:0008380 RNA splicing///GO:0045449 regulation of transcription	///GO:0000166 nucleotide binding///GO:0005515 protein binding///GO:0003676 nucleic acid binding///GO:0003677 DNA binding///GO:0003723 RNA binding	///GO:0005575 cellular_component///GO:0005634 nucleus	126698544	126708479		318.022	196.889	209.313	1135.18	614.128	628.813
1436631_at	-2.96022	-1.5657	5.69524	-6.09468	0.000257286	0.0115873	0.910647	12385	Ctnna1	catenin (cadherin associated protein), alpha 1	18	ENSMUSG00000037815	NA	Mm.18962	NA	///GO:0007155 cell adhesion///GO:0007163 establishment or maintenance of cell polarity///GO:0007406 negative regulation of neuroblast proliferation///GO:0007406 negative regulation of neuroblast proliferation///GO:0016264 gap junction assembly///GO:0042127 regulation of cell proliferation///GO:0043066 negative regulation of apoptosis///GO:0043297 apical junction assembly///GO:0045880 positive reg…	///GO:0005515 protein binding///GO:0051015 actin filament binding///GO:0005198 structural molecule activity///GO:0045296 cadherin binding	///GO:0005886 plasma membrane///GO:0005886 plasma membrane///GO:0005886 plasma membrane///GO:0001669 acrosomal vesicle///GO:0016020 membrane///GO:0005737 cytoplasm///GO:0005737 cytoplasm///GO:0005856 cytoskeleton///GO:0005911 cell-cell junction///GO:0005912 adherens junction///GO:0005913 cell-cell adherens junction///GO:0005913 cell-cell adherens junction///GO:0005915 zonula adherens///GO:0015629…	35278565	35414429	04520 Adherens junction /// 04530 Tight junction /// 04670 Leukocyte transendothelial migration /// 05100 Bacterial invasion of epithelial cells /// 05200 Pathways in cancer /// 05213 Endometrial cancer /// 05412 Arrhythmogenic right ventricular cardiomyopathy (ARVC) ///	39.2062	34.6006	20.1321	99.1863	98.7123	72.3562
1438864_at	-2.15911	-1.11044	6.09783	-6.09418	0.000257433	0.0115873	0.910075	NA	NA	NA	NA	NA	NA	NA	NA				87837933	87863588		54.6458	39.5987	46.799	124.408	93.4795	87.6458
1419569_a_at	2.04716	1.03362	6.95132	6.09522	0.00025713	0.0115873	0.911257	57444	Isg20	interferon-stimulated protein	7	ENSMUSG00000039236	NA	Mm.322843	NA	///GO:0008150 biological_process	///GO:0003674 molecular_function///GO:0003676 nucleic acid binding///GO:0003723 RNA binding///GO:0004518 nuclease activity///GO:0004527 exonuclease activity///GO:0046872 metal ion binding///GO:0008859 exoribonuclease II activity///GO:0016787 hydrolase activity	///GO:0005622 intracellular///GO:0005575 cellular_component///GO:0005634 nucleus	86058650	86065282		185.259	194.635	153.956	70.3125	96.5512	95.3125
1441524_at	-3.28838	-1.71738	5.71602	-6.0903	0.000258565	0.0116267	0.90567	NA	NA	NA	NA	NA	NA	NA	NA				87837933	87863588		46.9648	19.779	26.2196	96.7403	100.554	89.0314
1458855_at	-2.92331	-1.5476	7.81855	-6.08824	0.000259167	0.0116305	0.903337	52455	D11Ertd49e	DNA segment, Chr 11, ERATO Doi 49, expressed	11	NA	NA	Mm.449840	NA				87837933	87863588		176.422	104.919	124.347	534.747	349.715	307.47
1427255_s_at	-2.0984	-1.06929	8.20495	-6.0889	0.000258975	0.0116305	0.90408	235682	Zfp445	zinc finger protein 445	9	ENSMUSG00000047036	NA	Mm.326477	NA	///GO:0006350 transcription///GO:0006355 regulation of transcription, DNA-dependent///GO:0045449 regulation of transcription	///GO:0003676 nucleic acid binding///GO:0003677 DNA binding///GO:0003700 sequence-specific DNA binding transcription factor activity///GO:0046872 metal ion binding///GO:0008270 zinc ion binding	///GO:0005622 intracellular///GO:0005634 nucleus	-122758027	-122775124		169.87	202.58	245.619	493.072	372.542	425.16
1445102_at	-3.50151	-1.80798	5.394	-6.08727	0.000259452	0.0116317	0.902234	NA	NA	NA	NA	NA	NA	NA	NA				87837933	87863588		18.1116	18.8604	33.2178	109.578	56.5753	78.5773
1421830_at	2.60042	1.37875	7.3995	6.07994	0.000261615	0.0117051	0.893895	NA	NA	NA	NA	NA	NA	NA	NA				87837933	87863588		253.979	266.02	298.724	90.0955	83.4824	152.599
1447147_at	-3.31816	-1.73039	8.11847	-6.07762	0.000262302	0.0117129	0.891264	NA	NA	NA	NA	NA	NA	NA	NA				87837933	87863588		205.738	153.158	112.695	610.238	618.422	343.77
1436898_at	-3.02793	-1.59833	8.65184	-6.07402	0.000263376	0.0117261	0.887161	71514	Sfpq	splicing factor proline/glutamine rich (polypyrimidine tract binding protein associated)	4	ENSMUSG00000028820	NA	Mm.257276	Q8VIJ6	///GO:0006281 DNA repair///GO:0006350 transcription///GO:0006397 mRNA processing///GO:0006974 response to DNA damage stimulus///GO:0008150 biological_process///GO:0008380 RNA splicing///GO:0045449 regulation of transcription	///GO:0000166 nucleotide binding///GO:0005515 protein binding///GO:0003676 nucleic acid binding///GO:0003677 DNA binding///GO:0003723 RNA binding	///GO:0005575 cellular_component///GO:0005634 nucleus	126698544	126708479		253.903	173.306	280.666	997.206	645.139	532.931
1448383_at	2.22256	1.15222	7.26876	6.07425	0.000263306	0.0117261	0.887427	17387	Mmp14	matrix metallopeptidase 14 (membrane-inserted)	14	ENSMUSG00000000957	3.4.24.80	Mm.280175	NA	///GO:0008152 metabolic process///GO:0006508 proteolysis///GO:0009725 response to hormone stimulus///GO:0016477 cell migration///GO:0030324 lung development///GO:0030574 collagen catabolic process///GO:0031638 zymogen activation///GO:0045449 regulation of transcription///GO:0048754 branching morphogenesis of a tube///GO:0048771 tissue remodeling///GO:0051895 negative regulation of focal adhesion …	///GO:0005509 calcium ion binding///GO:0003700 sequence-specific DNA binding transcription factor activity///GO:0004222 metalloendopeptidase activity///GO:0008237 metallopeptidase activity///GO:0008233 peptidase activity///GO:0005178 integrin binding///GO:0046872 metal ion binding///GO:0008270 zinc ion binding///GO:0016504 peptidase activator activity///GO:0016787 hydrolase activity	///GO:0016020 membrane///GO:0016021 integral to membrane///GO:0005737 cytoplasm///GO:0031012 extracellular matrix	55050440	55060095	04912 GnRH signaling pathway ///	180.136	240.417	280.581	103.477	90.3125	118.434
1454338_at	-2.29172	-1.19643	6.05867	-6.06846	0.000265041	0.0117748	0.880832	226562	Bat2l2	HLA-B associated transcript 2-like 2	1	ENSMUSG00000040225	NA	Mm.245446	NA	///GO:0008150 biological_process	///GO:0003674 molecular_function	///GO:0005575 cellular_component	-164601915	-164670687		55.6059	33.9523	45.2163	113.55	102.604	88.1895
1438135_at	-3.15743	-1.65875	5.60174	-6.06445	0.000266249	0.0117799	0.876263	319865	E130114P18Rik	RIKEN cDNA E130114P18 gene	4	NA	NA	Mm.373807	NA	///GO:0008150 biological_process	///GO:0003674 molecular_function	///GO:0005575 cellular_component	-97234565	-97251282		42.4853	19.6863	24.4045	103.443	82.5994	75.1961
1440448_at	-2.65621	-1.40937	5.95613	-6.06132	0.000267197	0.0117799	0.872697	NA	NA	NA	NA	NA	NA	NA	NA				87837933	87863588		44.1181	30.0182	41.7376	137.748	94.837	79.2957
1439340_at	2.54398	1.34709	4.4652	6.06312	0.00026665	0.0117799	0.874752	442807	D630036G22Rik	RIKEN cDNA D630036G22 gene	1	NA	NA	NA	NA	///GO:0008150 biological_process	///GO:0003674 molecular_function	///GO:0005575 cellular_component	87837933	87863588		45.3747	28.5157	33.7948	17.8607	13.0836	11.3653
1440003_at	-2.34553	-1.22992	4.98011	-6.06457	0.000266213	0.0117799	0.876399	NA	NA	NA	NA	NA	NA	NA	NA				87837933	87863588		18.8477	17.8749	25.9788	52.4935	56.4019	38.1458
1458507_at	-2.20274	-1.1393	4.73304	-6.06237	0.000266878	0.0117799	0.873897	108086	Rnf216	ring finger protein 216	5	ENSMUSG00000045078	NA	Mm.381440	P58283	///GO:0006915 apoptosis///GO:0008150 biological_process	///GO:0003674 molecular_function///GO:0046872 metal ion binding///GO:0008270 zinc ion binding///GO:0016874 ligase activity	///GO:0005575 cellular_component///GO:0005737 cytoplasm	-143752571	-143874673		22.0036	18.9197	13.8201	44.3416	36.381	38.1175
1440394_at	-2.11579	-1.0812	4.2056	-6.06019	0.000267541	0.0117836	0.871403	NA	NA	NA	NA	NA	NA	NA	NA				87837933	87863588		14.5644	10.0506	13.9425	30.2448	23.5876	27.0964
1452688_at	-2.44939	-1.29242	9.80854	-6.05896	0.000267913	0.0117884	0.870008	328110	Prpf39	PRP39 pre-mRNA processing factor 39 homolog (yeast)	12	ENSMUSG00000035597	NA	Mm.283339	NA	///GO:0006396 RNA processing///GO:0006397 mRNA processing///GO:0008150 biological_process///GO:0008380 RNA splicing	///GO:0003674 molecular_function///GO:0005488 binding	///GO:0005622 intracellular///GO:0005575 cellular_component///GO:0005634 nucleus	66137320	66164373		759.823	558.733	443.089	1608.64	1449.49	1185.51
1444600_at	-3.2645	-1.70686	6.58954	-6.05632	0.000268718	0.0117893	0.866994	NA	NA	NA	NA	NA	NA	NA	NA				87837933	87863588		64.6175	42.0476	55.7357	260.505	168.277	120.18
1441992_at	-2.48309	-1.31214	8.74638	-6.05697	0.000268518	0.0117893	0.86774	68365	Rab14	RAB14, member RAS oncogene family	2	ENSMUSG00000026878	NA	Mm.198264	NA	///GO:0006810 transport///GO:0007264 small GTPase mediated signal transduction///GO:0007589 body fluid secretion///GO:0015031 protein transport///GO:0032880 regulation of protein localization///GO:0045176 apical protein localization	///GO:0000166 nucleotide binding///GO:0001948 glycoprotein binding///GO:0005525 GTP binding	///GO:0005886 plasma membrane///GO:0016020 membrane///GO:0005769 early endosome///GO:0030133 transport vesicle///GO:0016324 apical plasma membrane///GO:0042599 lamellar body	-35035724	-35056640		340.578	224.883	264.304	818.272	733.257	516.54
1453859_at	-2.81959	-1.49548	5.36052	-6.05325	0.000269656	0.0117918	0.863493	56046	Uqcc	ubiquinol-cytochrome c reductase complex chaperone, CBP3 homolog (yeast)	2	ENSMUSG00000005882	NA	Mm.158827	Q9CWU6	///GO:0008150 biological_process		///GO:0005739 mitochondrion///GO:0016023 cytoplasmic membrane-bounded vesicle///GO:0031410 cytoplasmic vesicle	-155672630	-155756042		18.0954	32.6128	24.8196	82.5691	75.4792	52.6822
1457439_at	-2.37623	-1.24867	4.66946	-6.05187	0.000270081	0.0117918	0.861913	NA	NA	NA	NA	NA	NA	NA	NA				87837933	87863588		20.5424	12.296	17.8114	43.8181	40.8511	33.7226
1442782_at	-2.01347	-1.00968	7.18287	-6.05203	0.00027003	0.0117918	0.862102	NA	NA	NA	NA	NA	NA	NA	NA				87837933	87863588		99.8367	113.21	94.9914	196.819	254.393	175.033
1434031_at	-2.02013	-1.01445	7.97088	-6.05045	0.000270517	0.0117994	0.860292	103836	Zfp692-ps	zinc finger protein 692, pseudogene	11	ENSMUSG00000090178	NA	Mm.41440	Q3U381				58120570	58128115		193.692	162.489	174.752	406.346	391.24	285.203
1439301_at	-3.65051	-1.8681	6.32195	-6.04541	0.000272069	0.0118241	0.854543	NA	NA	NA	NA	NA	NA	NA	NA				87837933	87863588		71.8695	35.4135	28.8434	148.373	136.835	175.901
1436240_at	-3.62306	-1.85721	6.96279	-6.03628	0.000274911	0.0118241	0.844104	319319	B230214O09Rik	RIKEN cDNA B230214O09 gene	6	NA	NA	Mm.461284	NA	///GO:0008150 biological_process	///GO:0003674 molecular_function	///GO:0005575 cellular_component	87837933	87863588		104.161	46.2029	58.4845	318.146	218.979	192.138
1427502_at	-3.22335	-1.68856	4.84888	-6.04291	0.000272845	0.0118241	0.851683	11498	Adam4	a disintegrin and metallopeptidase domain 4	12	ENSMUSG00000072972	NA	Mm.439708	Q8CGQ2	///GO:0007229 integrin-mediated signaling pathway			-82520535	-82522865		26.2893	13.9425	11.2822	52.4756	50.6845	52.0718
1456418_at	-3.16196	-1.66082	7.03672	-6.04089	0.000273473	0.0118241	0.849373	100040591	Kcnj13	potassium inwardly-rectifying channel, subfamily J, member 13	1	ENSMUSG00000079436	NA	Mm.443539	P86046	///GO:0006810 transport///GO:0006811 ion transport///GO:0006813 potassium ion transport///GO:0008150 biological_process	///GO:0003674 molecular_function///GO:0005216 ion channel activity///GO:0005242 inward rectifier potassium channel activity///GO:0005244 voltage-gated ion channel activity	///GO:0016020 membrane///GO:0016021 integral to membrane///GO:0005575 cellular_component	-89282858	-89291304		115.356	69.7498	50.0351	251.648	242.391	208.65
1436798_at	-3.09023	-1.62771	8.04936	-6.04117	0.000273384	0.0118241	0.849698	20005	Rpl9	ribosomal protein L9	5	ENSMUSG00000047215	NA	NA	NA	///GO:0006412 translation	///GO:0003735 structural constituent of ribosome	///GO:0022625 cytosolic large ribosomal subunit	-65779602	-65782670	03010 Ribosome ///	171.616	121.193	164.54	630.13	524.69	305.456
1426756_at	2.83226	1.50195	7.80659	6.03594	0.000275015	0.0118241	0.843722	108148	Galnt2	UDP-N-acetyl-alpha-D-galactosamine:polypeptide N-acetylgalactosaminyltransferase 2	8	NA	2.4.1.41	Mm.33808	Q6PB93	///GO:0006493 protein amino acid O-linked glycosylation	///GO:0004653 polypeptide N-acetylgalactosaminyltransferase activity	///GO:0005796 Golgi lumen	126755293	126869622	00512 O-Glycan biosynthesis /// 01100 Metabolic pathways ///	398.763	363.047	369.468	94.17	125.313	199.503
1440781_at	-2.61665	-1.38772	6.22623	-6.03733	0.000274581	0.0118241	0.845311	77850	B830007D08Rik	RIKEN cDNA B830007D08 gene	9	NA	NA	NA	NA	///GO:0008150 biological_process	///GO:0003674 molecular_function	///GO:0005575 cellular_component	87837933	87863588		67.8168	37.9036	38.5669	124.784	108.6	131.063
1433758_at	-2.60556	-1.3816	7.72852	-6.0404	0.000273624	0.0118241	0.848816	64652	Nisch	nischarin	14	ENSMUSG00000021910	NA	Mm.298728	Q80TM9	///GO:0030036 actin cytoskeleton organization///GO:0006915 apoptosis///GO:0006006 glucose metabolic process///GO:0007154 cell communication///GO:0008217 regulation of blood pressure///GO:0016601 Rac protein signal transduction///GO:0030336 negative regulation of cell migration///GO:0032228 regulation of synaptic transmission, GABAergic///GO:0048243 norepinephrine secretion	///GO:0005515 protein binding///GO:0004872 receptor activity///GO:0005178 integrin binding///GO:0008227 G-protein coupled amine receptor activity///GO:0035091 phosphoinositide binding	///GO:0005886 plasma membrane///GO:0016020 membrane///GO:0005829 cytosol///GO:0005624 membrane fraction///GO:0005737 cytoplasm///GO:0005768 endosome	-31984113	-32020012		177.164	98.327	130.212	359.507	396.103	281.766
1426571_at	2.26833	1.18163	6.58017	6.03656	0.000274821	0.0118241	0.84443	101772	Ano1	anoctamin 1, calcium activated chloride channel	7	ENSMUSG00000031075	NA	Mm.26700	Q8BHY3	///GO:0006810 transport///GO:0006811 ion transport///GO:0006821 chloride transport///GO:0007275 multicellular organismal development///GO:0034220 ion transmembrane transport///GO:0060438 trachea development	///GO:0005216 ion channel activity///GO:0005229 intracellular calcium activated chloride channel activity///GO:0005254 chloride channel activity	///GO:0005886 plasma membrane///GO:0005886 plasma membrane///GO:0016020 membrane///GO:0016021 integral to membrane///GO:0005737 cytoplasm///GO:0034707 chloride channel complex	-151774555	-151924383		115.051	177.979	146.146	52.3453	70.4792	69.5004
1458383_at	-2.18864	-1.13003	7.4039	-6.03599	0.000275	0.0118241	0.843779	NA	NA	NA	NA	NA	NA	NA	NA				87837933	87863588		121.093	112.811	109.813	335.146	219.399	213.883
1444231_at	-3.38394	-1.7587	6.67533	-6.03242	0.000276121	0.0118378	0.83969	NA	NA	NA	NA	NA	NA	NA	NA				87837933	87863588		73.7135	40.9539	56.8125	281.886	164.703	143.146
1457510_at	-3.12375	-1.64328	5.49241	-6.03325	0.000275859	0.0118378	0.840643	NA	NA	NA	NA	NA	NA	NA	NA				87837933	87863588		34.3946	25.0782	19.1577	104.25	85.3133	56.6325
1437577_at	-2.5492	-1.35005	5.22126	-6.03348	0.000275789	0.0118378	0.840901	NA	NA	NA	NA	NA	NA	NA	NA				87837933	87863588		32.1641	20.9841	18.8974	57.1806	51.0871	72.3295
1457191_at	-2.61606	-1.38739	4.51711	-6.02893	0.000277219	0.0118566	0.8357	NA	NA	NA	NA	NA	NA	NA	NA				87837933	87863588		12.6763	16.8138	13.3115	44.5696	44.06	25.8668
1444066_at	-2.15264	-1.10611	5.50676	-6.02853	0.000277348	0.0118566	0.835233	66691	Gapvd1	GTPase activating protein and VPS9 domains 1	2	ENSMUSG00000026867	NA	NA	Q6PAR5	///GO:0007165 signal transduction///GO:0006897 endocytosis///GO:0050790 regulation of catalytic activity///GO:0051056 regulation of small GTPase mediated signal transduction///GO:0051223 regulation of protein transport	///GO:0005515 protein binding///GO:0005085 guanyl-nucleotide exchange factor activity///GO:0005085 guanyl-nucleotide exchange factor activity///GO:0005096 GTPase activator activity///GO:0032794 GTPase activating protein binding	///GO:0005622 intracellular///GO:0016020 membrane///GO:0005829 cytosol///GO:0005768 endosome	-34532501	-34610752		39.1458	30.6425	24.8102	66.3309	73.9216	60.5431
1443183_at	-3.41006	-1.7698	8.25031	-6.00642	0.000284429	0.0118938	0.809895	59026	Huwe1	HECT, UBA and WWE domain containing 1	X	ENSMUSG00000025261	6.3.2.19	Mm.27372	NA	///GO:0006464 protein modification process///GO:0030154 cell differentiation	///GO:0003677 DNA binding///GO:0005488 binding///GO:0016874 ligase activity///GO:0016881 acid-amino acid ligase activity	///GO:0005622 intracellular///GO:0005634 nucleus///GO:0005737 cytoplasm	148237824	148369961	04120 Ubiquitin mediated proteolysis ///	235.979	107.192	177.254	744.646	471.138	506.783
1438100_at	-2.95626	-1.56377	4.74404	-6.00455	0.000285039	0.0118938	0.807741	227624	B230208H17Rik	RIKEN cDNA B230208H17 gene	2	ENSMUSG00000015087	NA	NA	Q5U3K5	///GO:0007264 small GTPase mediated signal transduction	///GO:0000166 nucleotide binding///GO:0005525 GTP binding	///GO:0005622 intracellular///GO:0005634 nucleus///GO:0005737 cytoplasm	-25438537	-25463966		20.7487	15.8736	11.4952	62.0033	43.9115	35.9268
1420901_a_at	2.95075	1.56108	7.74024	6.00493	0.000284914	0.0118938	0.808183	15275	Hk1	hexokinase 1	10	ENSMUSG00000037012	2.7.1.1	Mm.196605	NA	///GO:0005975 carbohydrate metabolic process///GO:0006096 glycolysis///GO:0006096 glycolysis///GO:0006096 glycolysis///GO:0006468 protein amino acid phosphorylation///GO:0010359 regulation of anion channel activity///GO:0018105 peptidyl-serine phosphorylation///GO:0018107 peptidyl-threonine phosphorylation///GO:0018108 peptidyl-tyrosine phosphorylation///GO:0043066 negative regulation of apoptosi…	///GO:0000166 nucleotide binding///GO:0004340 glucokinase activity///GO:0004396 hexokinase activity///GO:0004396 hexokinase activity///GO:0004396 hexokinase activity///GO:0004396 hexokinase activity///GO:0004672 protein kinase activity///GO:0005524 ATP binding///GO:0005524 ATP binding///GO:0005536 glucose binding///GO:0016301 kinase activity///GO:0016740 transferase activity///GO:0016773 phosphot…	///GO:0016020 membrane///GO:0005739 mitochondrion///GO:0005739 mitochondrion///GO:0005739 mitochondrion///GO:0005829 cytosol///GO:0005829 cytosol///GO:0005741 mitochondrial outer membrane///GO:0005901 caveola	-61731602	-61842656	00010 Glycolysis / Gluconeogenesis /// 00051 Fructose and mannose metabolism /// 00052 Galactose metabolism /// 00500 Starch and sucrose metabolism /// 00520 Amino sugar and nucleotide sugar metabolism /// 00524 Butirosin and neomycin biosynthesis /// 01100 Metabolic pathways /// 04910 Insulin signaling pathway /// 04930 Type II diabetes mellitus ///	359.365	314.972	437.748	82.1458	141.878	165.476
1429452_x_at	-2.82471	-1.4981	7.67251	-5.99557	0.00028798	0.0118938	0.797421	66776	Pisd-ps3	phosphatidylserine decarboxylase, pseudogene 3	Y	NA	NA	NA	NA				3024029	3031945		146.571	106.13	114.979	424.813	412.248	230.18
1441545_at	-2.82399	-1.49773	5.81805	-5.99938	0.000286726	0.0118938	0.801808	230594	Zcchc11	zinc finger, CCHC domain containing 11	4	ENSMUSG00000034610	NA	NA	NA	///GO:0001816 cytokine production///GO:0031047 gene silencing by RNA///GO:0031664 regulation of lipopolysaccharide-mediated signaling pathway///GO:0032088 negative regulation of NF-kappaB transcription factor activity	///GO:0005515 protein binding///GO:0003676 nucleic acid binding///GO:0046872 metal ion binding///GO:0008270 zinc ion binding///GO:0016740 transferase activity///GO:0016779 nucleotidyltransferase activity///GO:0050265 RNA uridylyltransferase activity	///GO:0005634 nucleus///GO:0005634 nucleus///GO:0005737 cytoplasm///GO:0005737 cytoplasm	108132030	108232020		42.1042	27.3454	32.8635	125.106	101.47	67.1267
1419772_at	-2.76324	-1.46636	4.84627	-6.00323	0.000285469	0.0118938	0.806226	NA	NA	NA	NA	NA	NA	NA	NA				87837933	87863588		22.657	13.732	16.6552	63.945	46.1842	37.0207
1445265_at	-2.68055	-1.42253	6.88506	-6.01042	0.000283135	0.0118938	0.814479	NA	NA	NA	NA	NA	NA	NA	NA				87837933	87863588		107.96	63.3164	55.0443	204.197	188.833	187.946
1456822_at	-2.65737	-1.41	4.15902	-6.01204	0.000282611	0.0118938	0.816341	19359	Rad23b	RAD23b homolog (S. cerevisiae)	4	ENSMUSG00000028426	NA	Mm.196846	NA	///GO:0006281 DNA repair///GO:0006289 nucleotide-excision repair///GO:0006974 response to DNA damage stimulus///GO:0006974 response to DNA damage stimulus///GO:0007283 spermatogenesis///GO:0043161 proteasomal ubiquitin-dependent protein catabolic process	///GO:0003684 damaged DNA binding	///GO:0000502 proteasome complex///GO:0005634 nucleus///GO:0005737 cytoplasm	55362913	55405109	03420 Nucleotide excision repair /// 04141 Protein processing in endoplasmic reticulum ///	13.8041	11.3781	8.37948	37.4006	29.0699	22.7157
1423190_at	-2.60159	-1.37939	5.0739	-6.01293	0.000282325	0.0118938	0.817359	66272	Cox16	COX16 cytochrome c oxidase assembly homolog (S. cerevisiae)	12	ENSMUSG00000021139	NA	Mm.439970	Q9CR63	///GO:0008150 biological_process	///GO:0003674 molecular_function	///GO:0005739 mitochondrion	-82571690	-82586097		17.3882	28.6177	18.2995	63.9497	42.975	58.3435
1459648_at	-2.44517	-1.28993	6.30183	-6.01212	0.000282584	0.0118938	0.816436	NA	NA	NA	NA	NA	NA	NA	NA				87837933	87863588		58.1363	57.4474	38.4534	98.7917	149.417	127.192
1443950_at	-2.43081	-1.28144	6.23108	-5.99508	0.000288141	0.0118938	0.79686	106894	Hmgxb3	HMG box domain containing 3	18	ENSMUSG00000024622	NA	Mm.27620	NA	///GO:0008150 biological_process	///GO:0003674 molecular_function	///GO:0005575 cellular_component	-61290930	-61336704		59.255	47.6851	39.5816	134.683	134.181	88.8901
1421424_a_at	2.33661	1.22442	6.29514	6.02264	0.000279214	0.0118938	0.828497	16790	Anpep	alanyl (membrane) aminopeptidase	7	ENSMUSG00000039062	3.4.11.2	Mm.4487	NA	///GO:0001525 angiogenesis///GO:0008152 metabolic process///GO:0006508 proteolysis///GO:0006508 proteolysis///GO:0006725 cellular aromatic compound metabolic process///GO:0007275 multicellular organismal development///GO:0030154 cell differentiation	///GO:0004177 aminopeptidase activity///GO:0004177 aminopeptidase activity///GO:0004177 aminopeptidase activity///GO:0008237 metallopeptidase activity///GO:0008233 peptidase activity///GO:0046872 metal ion binding///GO:0008270 zinc ion binding///GO:0016787 hydrolase activity///GO:0042277 peptide binding	///GO:0016020 membrane///GO:0016021 integral to membrane///GO:0005625 soluble fraction///GO:0012506 vesicle membrane///GO:0031983 vesicle lumen	-86966690	-86987238	00480 Glutathione metabolism /// 01100 Metabolic pathways /// 04614 Renin-angiotensin system /// 04640 Hematopoietic cell lineage ///	160.719	93.4792	115.128	49.8531	47.3149	57.4792
1447422_at	-2.27767	-1.18756	5.35871	-6.01362	0.000282104	0.0118938	0.818147	NA	NA	NA	NA	NA	NA	NA	NA				87837933	87863588		27.377	32.4022	22.657	78.5386	51.8104	58.3629
1460453_at	-2.26363	-1.17864	9.22348	-6.01139	0.00028282	0.0118938	0.815599	NA	NA	NA	NA	NA	NA	NA	NA				87837933	87863588		369.146	325.813	521.507	1039.65	865.407	808.603
1431117_x_at	-2.25469	-1.17293	5.18696	-5.99478	0.00028824	0.0118938	0.796513	66282	1810029B16Rik	RIKEN cDNA 1810029B16 gene	8	ENSMUSG00000025591	NA	Mm.294985	Q9CR02	///GO:0008150 biological_process	///GO:0003674 molecular_function	///GO:0005575 cellular_component	-69000244	-69010406		27.3265	25.1554	20.7705	71.4971	45.6458	50.1458
1446779_at	-2.24929	-1.16947	6.00168	-6.02069	0.000279837	0.0118938	0.826255	NA	NA	NA	NA	NA	NA	NA	NA				87837933	87863588		36.2262	54.6458	39.3918	116.157	87.0886	87.7236
1457398_at	-2.19773	-1.13601	6.7816	-6.00242	0.000285735	0.0118938	0.805291	NA	NA	NA	NA	NA	NA	NA	NA				87837933	87863588		82.6078	64.3577	76.8797	210.498	151.859	135.727
1417283_at	2.1329	1.09282	6.89405	6.01617	0.000281283	0.0118938	0.821077	23936	Lynx1	Ly6/neurotoxin 1	15	ENSMUSG00000022594	NA	Mm.257067	Q9WVC2	///GO:0007271 synaptic transmission, cholinergic///GO:0010469 regulation of receptor activity	///GO:0005515 protein binding///GO:0008200 ion channel inhibitor activity///GO:0030550 acetylcholine receptor inhibitor activity	///GO:0005886 plasma membrane///GO:0005886 plasma membrane///GO:0016020 membrane///GO:0005624 membrane fraction///GO:0031225 anchored to membrane	-74578285	-74583409		164.645	162.212	196.234	63.4614	88.0109	96.7045
1449841_at	2.13164	1.09197	8.20046	6.00229	0.000285774	0.0118938	0.805151	16568	Kif3a	kinesin family member 3A	11	ENSMUSG00000018395	NA	Mm.88694	Q7TSZ7	///GO:0001701 in utero embryonic development///GO:0001822 kidney development///GO:0007018 microtubule-based movement///GO:0007224 smoothened signaling pathway///GO:0007368 determination of left/right symmetry///GO:0007507 heart development///GO:0009952 anterior/posterior pattern formation///GO:0009953 dorsal/ventral pattern formation///GO:0021904 dorsal/ventral neural tube patterning///GO:0021904…	///GO:0000166 nucleotide binding///GO:0005515 protein binding///GO:0003774 motor activity///GO:0003777 microtubule motor activity///GO:0005524 ATP binding	///GO:0005874 microtubule///GO:0008021 synaptic vesicle///GO:0035085 cilium axoneme	53380880	53417746		380.081	438.646	475.151	185.146	171.131	258.128
1457978_at	-2.12313	-1.08619	3.61311	-6.00784	0.000283969	0.0118938	0.811523	NA	NA	NA	NA	NA	NA	NA	NA				87837933	87863588		9.50851	7.19654	8.65486	21.985	17.3685	14.8435
1434975_x_at	-2.11405	-1.08001	10.2934	-6.00044	0.000286381	0.0118938	0.803018	66776	Pisd-ps3	phosphatidylserine decarboxylase, pseudogene 3	Y	NA	NA	NA	NA				3024029	3031945		806.827	944.513	843.686	2114.75	2045.57	1404.23
1442541_at	-2.11389	-1.0799	5.95827	-5.99919	0.000286791	0.0118938	0.801583	18247	Oaz2-ps	ornithine decarboxylase antizyme 2, pseudogene	9	ENSMUSG00000040652	NA	NA	O08608				65524354	65538107		51.2211	37.7183	40.4792	111.216	83.2319	79.804
1440547_at	-2.10314	-1.07254	5.22843	-6.00416	0.000285166	0.0118938	0.807293	NA	NA	NA	NA	NA	NA	NA	NA				87837933	87863588		30.1035	20.6877	27.7404	63.4662	50.3925	50.25
1453445_at	-2.09447	-1.06658	7.0386	-5.99845	0.000287031	0.0118938	0.800739	71511	9030601B04Rik	RIKEN cDNA 9030601B04 gene	6	NA	NA	Mm.437080	NA	///GO:0008150 biological_process	///GO:0003674 molecular_function	///GO:0005575 cellular_component	87837933	87863588		103.59	77.0551	93.9214	230.539	160.367	186.313
1458119_at	-2.07555	-1.0535	4.0134	-6.01986	0.0002801	0.0118938	0.825311	74011	Slc25a27	solute carrier family 25, member 27	17	ENSMUSG00000023912	NA	NA	Q9D6D0	///GO:0006810 transport///GO:0008150 biological_process	///GO:0003674 molecular_function	///GO:0016020 membrane///GO:0005739 mitochondrion///GO:0016021 integral to membrane	-43778848	-43803964		9.67867	10.3124	14.112	26.3324	21.2674	22.4884
1446730_at	-2.05607	-1.03989	5.80852	-6.014	0.000281981	0.0118938	0.818583	NA	NA	NA	NA	NA	NA	NA	NA				87837933	87863588		41.8628	36.5469	39.0284	102.771	73.2315	68.9609
1426710_at	2.3617	1.23983	9.24058	5.98902	0.000290144	0.0119396	0.789893	12315	Calm3	calmodulin 3	7	NA	NA	Mm.288630	P62204	///GO:0007049 cell cycle	///GO:0005509 calcium ion binding		-17500727	-17509381	04020 Calcium signaling pathway /// 04070 Phosphatidylinositol signaling system /// 04114 Oocyte meiosis /// 04270 Vascular smooth muscle contraction /// 04720 Long-term potentiation /// 04722 Neurotrophin signaling pathway /// 04740 Olfactory transduction /// 04744 Phototransduction /// 04910 Insulin signaling pathway /// 04912 GnRH signaling pathway /// 04916 Melanogenesis /// 04970 Salivary se…	977.879	1062.15	773.467	302.798	404.643	497.748
1431609_a_at	2.12811	1.08957	8.85213	5.98908	0.000290124	0.0119396	0.789963	11433	Acp5	acid phosphatase 5, tartrate resistant	9	ENSMUSG00000001348	3.1.3.2	Mm.46354	Q05117	///GO:0007162 negative regulation of cell adhesion///GO:0050830 defense response to Gram-positive bacterium///GO:0016311 dephosphorylation///GO:0016311 dephosphorylation///GO:0030335 positive regulation of cell migration///GO:0032496 response to lipopolysaccharide///GO:0032691 negative regulation of interleukin-1 beta production///GO:0032695 negative regulation of interleukin-12 production///GO:0…	///GO:0003993 acid phosphatase activity///GO:0003993 acid phosphatase activity///GO:0003993 acid phosphatase activity///GO:0003993 acid phosphatase activity///GO:0046872 metal ion binding///GO:0016787 hydrolase activity///GO:0016787 hydrolase activity	///GO:0005764 lysosome///GO:0005764 lysosome///GO:0005764 lysosome///GO:0005615 extracellular space	-21931170	-21940190	00740 Riboflavin metabolism /// 04142 Lysosome ///	773.227	636.582	622.436	247.3	353.755	363.369
1459008_at	-2.31735	-1.21247	4.81903	-5.98596	0.000291163	0.011954	0.786369	NA	NA	NA	NA	NA	NA	NA	NA				87837933	87863588		22.4938	15.8094	17.9288	53.3298	33.8514	43.9497
1440982_at	-2.17721	-1.12248	7.02164	-5.98448	0.000291657	0.0119582	0.784665	552909	LOC552909	hypothetical LOC552909	NA	NA	NA	Mm.442997	NA				87837933	87863588		107.022	89.3125	71.439	207.537	212.922	159.48
1457264_at	-2.7235	-1.44546	6.03017	-5.97602	0.000294497	0.0120149	0.774919	239510	Phf20l1	PHD finger protein 20-like 1	15	ENSMUSG00000072501	NA	Mm.267473	NA	///GO:0008150 biological_process	///GO:0003674 molecular_function///GO:0003676 nucleic acid binding///GO:0046872 metal ion binding///GO:0008270 zinc ion binding	///GO:0005575 cellular_component	66409133	66476817		42.8722	36.5148	39.6693	154.086	108.509	75.0332
1442222_at	-2.67625	-1.42021	5.50546	-5.97595	0.000294519	0.0120149	0.774843	15975	Ifnar1	interferon (alpha and beta) receptor 1	16	ENSMUSG00000022967	NA	Mm.502	Q80UJ3	///GO:0007596 blood coagulation///GO:0019221 cytokine-mediated signaling pathway///GO:0032729 positive regulation of interferon-gamma production///GO:0042110 T cell activation///GO:0045351 type I interferon biosynthetic process	///GO:0005515 protein binding///GO:0004637 phosphoribosylamine-glycine ligase activity///GO:0004872 receptor activity///GO:0004904 interferon receptor activity	///GO:0016020 membrane///GO:0016021 integral to membrane	91485459	91510767	04060 Cytokine-cytokine receptor interaction /// 04620 Toll-like receptor signaling pathway /// 04630 Jak-STAT signaling pathway /// 04650 Natural killer cell mediated cytotoxicity ///	27.4257	30.7952	25.3511	110.391	57.7918	64.3304
1446339_at	-2.24611	-1.16743	3.91728	-5.97813	0.000293786	0.0120149	0.77735	NA	NA	NA	NA	NA	NA	NA	NA				87837933	87863588		10.7294	8.67429	11.0078	18.3495	29.4721	21.4668
1438821_at	-3.13948	-1.65052	3.99144	-5.97381	0.000295243	0.0120281	0.772373	NA	NA	NA	NA	NA	NA	NA	NA				87837933	87863588		14.0159	7.68769	6.71321	29.8401	22.8389	32.8431
1442535_at	-2.11696	-1.08199	5.84518	-5.97306	0.000295495	0.0120281	0.771515	NA	NA	NA	NA	NA	NA	NA	NA				87837933	87863588		35.7387	44.1685	39.0751	107.609	71.9082	75.624
1446465_at	-2.9859	-1.57817	6.85902	-5.97133	0.000296082	0.0120411	0.769518	11966	Atp6v1b2	ATPase, H+ transporting, lysosomal V1 subunit B2	8	ENSMUSG00000006273	3.6.3.14	NA	P62814	///GO:0006810 transport///GO:0006811 ion transport///GO:0015992 proton transport///GO:0015986 ATP synthesis coupled proton transport///GO:0046034 ATP metabolic process	///GO:0046961 proton-transporting ATPase activity, rotational mechanism///GO:0046933 hydrogen ion transporting ATP synthase activity, rotational mechanism///GO:0005524 ATP binding///GO:0016787 hydrolase activity///GO:0016820 hydrolase activity, acting on acid anhydrides, catalyzing transmembrane movement of substances	///GO:0005886 plasma membrane///GO:0016469 proton-transporting two-sector ATPase complex///GO:0016020 membrane///GO:0016021 integral to membrane///GO:0005829 cytosol///GO:0033178 proton-transporting two-sector ATPase complex, catalytic domain///GO:0033180 proton-transporting V-type ATPase, V1 domain	71612634	71637614	00190 Oxidative phosphorylation /// 01100 Metabolic pathways /// 04145 Phagosome /// 04966 Collecting duct acid secretion ///	87.14	48.5763	71.6242	269.973	152.969	195.437
1439041_at	2.58174	1.36834	8.61848	5.96863	0.000297002	0.0120676	0.7664	227059	Slc39a10	solute carrier family 39 (zinc transporter), member 10	1	ENSMUSG00000025986	NA	Mm.233889	Q6P5F6	///GO:0006810 transport///GO:0006811 ion transport///GO:0030001 metal ion transport///GO:0006829 zinc ion transport///GO:0008150 biological_process///GO:0055085 transmembrane transport	///GO:0003674 molecular_function///GO:0046873 metal ion transmembrane transporter activity	///GO:0016020 membrane///GO:0016021 integral to membrane///GO:0005575 cellular_component	-46864388	-46910354		573.27	624.359	703.626	273.855	169.015	316.192
1433203_at	-2.43184	-1.28205	5.29268	-5.96012	0.000299914	0.012088	0.756583	77069	6030400A10Rik	RIKEN cDNA 6030400A10 gene	5	NA	NA	NA	NA	///GO:0008150 biological_process	///GO:0003674 molecular_function	///GO:0005575 cellular_component	87837933	87863588		27.8099	19.1824	29.7688	77.7911	54.0756	54.2924
1421829_at	2.27405	1.18527	8.14422	5.96502	0.000298233	0.012088	0.762239	NA	NA	NA	NA	NA	NA	NA	NA				87837933	87863588		466.312	382.848	434.974	156.855	165.833	253.86
1452035_at	2.24539	1.16697	8.60621	5.9634	0.000298788	0.012088	0.760369	12826	Col4a1	collagen, type IV, alpha 1	8	ENSMUSG00000031502	NA	Mm.738	P02463	///GO:0001525 angiogenesis	///GO:0005201 extracellular matrix structural constituent///GO:0005488 binding///GO:0048407 platelet-derived growth factor binding	///GO:0005576 extracellular region///GO:0005581 collagen///GO:0005578 proteinaceous extracellular matrix///GO:0005587 collagen type IV///GO:0005604 basement membrane///GO:0005604 basement membrane	-11198422	-11312826	04510 Focal adhesion /// 04512 ECM-receptor interaction /// 05146 Amoebiasis /// 05200 Pathways in cancer /// 05222 Small cell lung cancer ///	601.479	535.813	617.858	195.108	328.654	274.303
1444271_at	-2.05818	-1.04137	5.06092	-5.96031	0.00029985	0.012088	0.756797	17222	Anapc1	anaphase promoting complex subunit 1	2	ENSMUSG00000014355	NA	NA	NA	///GO:0007049 cell cycle///GO:0007067 mitosis///GO:0051301 cell division	///GO:0005515 protein binding	///GO:0005634 nucleus	-128435818	-128513131	04110 Cell cycle /// 04114 Oocyte meiosis /// 04120 Ubiquitin mediated proteolysis /// 04914 Progesterone-mediated oocyte maturation ///	27.99	20.6155	21.8297	57.215	46.0904	41.6458
1433530_at	-2.6805	-1.4225	7.21544	-5.9583	0.000300542	0.0120916	0.75448	67945	Rpl41	ribosomal protein L41	10	NA	NA	NA	P62947	///GO:0008150 biological_process	///GO:0003674 molecular_function	///GO:0005575 cellular_component	-127985165	-127986224	03010 Ribosome ///	90.7347	89.9088	91.6838	344.228	250.522	167.041
1445423_at	-2.10066	-1.07085	5.49916	-5.95838	0.000300515	0.0120916	0.754571	NA	NA	NA	NA	NA	NA	NA	NA				87837933	87863588		39.5645	24.6845	31.115	67.3883	61.9649	67.4589
1441726_at	-3.25331	-1.70191	5.73438	-5.95238	0.000302594	0.0121419	0.747633	NA	NA	NA	NA	NA	NA	NA	NA				87837933	87863588		41.5253	19.2766	32.1239	123.473	90.892	78.8958
1440349_at	-2.55884	-1.35549	5.7334	-5.95374	0.000302122	0.0121419	0.749204	652925	4930420K17Rik	RIKEN cDNA 4930420K17 gene	5	ENSMUSG00000079659	NA	Mm.439954	B2RVB9	///GO:0008150 biological_process	///GO:0003674 molecular_function	///GO:0005575 cellular_component	9100736	9118983		34.5755	33.0193	32.2233	123.479	63.6458	78.4285
1437797_at	-3.71614	-1.8938	7.16943	-5.94997	0.000303433	0.0121447	0.744846	11938	Atp2a2	ATPase, Ca++ transporting, cardiac muscle, slow twitch 2	5	ENSMUSG00000029467	3.6.3.8	Mm.227583	NA	///GO:0008152 metabolic process///GO:0002026 regulation of the force of heart contraction///GO:0006200 ATP catabolic process///GO:0006754 ATP biosynthetic process///GO:0006810 transport///GO:0006811 ion transport///GO:0006812 cation transport///GO:0006816 calcium ion transport///GO:0006816 calcium ion transport///GO:0006874 cellular calcium ion homeostasis///GO:0006874 cellular calcium ion homeos…	///GO:0000166 nucleotide binding///GO:0005515 protein binding///GO:0005509 calcium ion binding///GO:0003824 catalytic activity///GO:0005388 calcium-transporting ATPase activity///GO:0005388 calcium-transporting ATPase activity///GO:0005388 calcium-transporting ATPase activity///GO:0046872 metal ion binding///GO:0005524 ATP binding///GO:0005524 ATP binding///GO:0008022 protein C-terminus binding//…	///GO:0016020 membrane///GO:0016021 integral to membrane///GO:0005783 endoplasmic reticulum///GO:0005624 membrane fraction///GO:0005792 microsome///GO:0016529 sarcoplasmic reticulum///GO:0016529 sarcoplasmic reticulum///GO:0016529 sarcoplasmic reticulum///GO:0016529 sarcoplasmic reticulum///GO:0043234 protein complex	-122906341	-122952234	04020 Calcium signaling pathway /// 04260 Cardiac muscle contraction /// 05010 Alzheimer's disease /// 05410 Hypertrophic cardiomyopathy (HCM) /// 05412 Arrhythmogenic right ventricular cardiomyopathy (ARVC) /// 05414 Dilated cardiomyopathy ///	76.8994	54.6458	99.0884	427.152	269.265	185.787
1440948_at	-3.00138	-1.58563	5.45467	-5.95063	0.000303201	0.0121447	0.745616	NA	NA	NA	NA	NA	NA	NA	NA				87837933	87863588		34.5689	28.1692	16.6577	81.2798	86.7927	62.1687
1440631_at	-2.09681	-1.0682	5.4163	-5.94564	0.000304946	0.0121496	0.739842	NA	NA	NA	NA	NA	NA	NA	NA				87837933	87863588		36.2418	31.2358	22.657	62.6625	60.6071	62.2606
1457707_at	2.07719	1.05463	5.56373	5.94605	0.000304801	0.0121496	0.740321	244049	Mctp2	multiple C2 domains, transmembrane 2	7	ENSMUSG00000032776	NA	Mm.217412	Q5RJH2	///GO:0008150 biological_process	///GO:0003674 molecular_function	///GO:0016020 membrane///GO:0016021 integral to membrane///GO:0005575 cellular_component	-79222715	-79451481		53.8596	84.6384	69.4911	31.3058	31.963	35.3233
1446068_at	-2.07708	-1.05456	6.15822	-5.94602	0.000304812	0.0121496	0.740285	11534	Adk	adenosine kinase	14	ENSMUSG00000039197	2.7.1.20	Mm.188734	P55264	///GO:0006166 purine ribonucleoside salvage///GO:0006166 purine ribonucleoside salvage///GO:0006175 dATP biosynthetic process///GO:0016310 phosphorylation///GO:0042102 positive regulation of T cell proliferation///GO:0046085 adenosine metabolic process	///GO:0000166 nucleotide binding///GO:0004001 adenosine kinase activity///GO:0004001 adenosine kinase activity///GO:0004001 adenosine kinase activity///GO:0046872 metal ion binding///GO:0005524 ATP binding///GO:0016301 kinase activity///GO:0016740 transferase activity	///GO:0005829 cytosol///GO:0005634 nucleus	21871854	22267768	00230 Purine metabolism /// 01100 Metabolic pathways ///	45.3452	43.6888	61.4249	119.773	101.1	90.0527
1458525_at	-3.41144	-1.77038	8.01794	-5.94339	0.000305738	0.0121551	0.737234	NA	NA	NA	NA	NA	NA	NA	NA				87837933	87863588		207.609	151.677	87.7716	519.276	548.175	385.491
1458296_at	-2.98519	-1.57782	4.20644	-5.94141	0.000306432	0.0121551	0.734951	NA	NA	NA	NA	NA	NA	NA	NA				87837933	87863588		12.8115	13.7515	6.92449	38.8634	28.8972	28.8972
1430498_at	-2.71612	-1.44155	5.27325	-5.94173	0.000306321	0.0121551	0.735317	71594	9130009I01Rik	RIKEN cDNA 9130009I01 gene	7	NA	NA	NA	NA	///GO:0008150 biological_process	///GO:0003674 molecular_function	///GO:0005575 cellular_component	87837933	87863588		33.275	23.2055	16.7334	74.1417	61.507	56.7748
1443426_at	-2.4929	-1.31782	6.67382	-5.94146	0.000306415	0.0121551	0.735009	66660	Sltm	SAFB-like, transcription modulator	9	ENSMUSG00000032212	NA	Mm.22379	NA	///GO:0006915 apoptosis///GO:0006350 transcription///GO:0008150 biological_process///GO:0045449 regulation of transcription	///GO:0000166 nucleotide binding///GO:0003674 molecular_function///GO:0003676 nucleic acid binding///GO:0003723 RNA binding	///GO:0005575 cellular_component///GO:0005634 nucleus	70390584	70439879		83.3918	52.1861	62.1335	189.127	124.111	178.465
1432850_at	-2.15226	-1.10585	5.07519	-5.94156	0.000306379	0.0121551	0.735126	71385	5430434G16Rik	RIKEN cDNA 5430434G16 gene	15	NA	NA	Mm.440854	NA	///GO:0008150 biological_process	///GO:0003674 molecular_function	///GO:0005575 cellular_component	87837933	87863588		30.467	19.4883	20.4365	52.2054	45.7634	50.6358
1442029_at	-3.29376	-1.71973	5.08654	-5.93812	0.000307595	0.0121691	0.73114	63830	Kcnq1ot1	KCNQ1 overlapping transcript 1	7	NA	NA	NA	NA	///GO:0006349 regulation of gene expression by genetic imprinting///GO:0010216 maintenance of DNA methylation///GO:0016458 gene silencing			-150399015	-150482452		29.6678	14.1533	15.6287	78.1905	59.7701	50.1767
[truncated: 6,905 more rows]
