# Supplementary material for: TGFβ pathway limits dedifferentiation following WNT and MAPK pathway activation to suppress intestinal tumourigenesis
Source: Cell Death Differ. 2017 Jun 16;24(10):1681–93. doi: 10.1038/cdd.2017.92 (PMC5596428; doi:10.1038/cdd.2017.92)
Supplement: Supplementary Table 1 [file cdd201792x12.xls]

## Sheet: Sheet0
Supplematary Table 1
Symbol	Entrez Gene Name	Affymetrix	Exp Fold Change
ACVR1	activin A receptor type 1	1416786_at	1.717
ACVR2A	activin A receptor type 2A	1457451_at	-1.842
BCL2	BCL2, apoptosis regulator	1443837_x_at	-2.483
BMP4	bone morphogenetic protein 4	1422912_at	-1.623
BMP7	bone morphogenetic protein 7	1418910_at	1.581
FOS	Fos proto-oncogene, AP-1 transcription factor subunit	1423100_at	-1.905
HNF4A	hepatocyte nuclear factor 4 alpha	1421983_s_at	1.56
MAP2K4	mitogen-activated protein kinase kinase 4	1451982_at	1.55
MAP2K6	mitogen-activated protein kinase kinase 6	1426850_a_at	1.573
MAPK8	mitogen-activated protein kinase 8	1437045_at	-2.3
MAPK9	mitogen-activated protein kinase 9	1421878_at	1.562
MAPK14	mitogen-activated protein kinase 14	1459617_at	-2.718
PIAS4	protein inhibitor of activated STAT 4	1455394_at	1.647
PMEPA1	prostate transmembrane protein, androgen induced 1	1422706_at	1.901
RAF1	Raf-1 proto-oncogene, serine/threonine kinase	1425419_a_at	1.504
RRAS	related RAS viral (r-ras) oncogene homolog	1418448_at	1.81
SERPINE1	serpin family E member 1	1419149_at	1.518
SMAD3	SMAD family member 3	1450472_s_at	1.563
SMURF1	SMAD specific E3 ubiquitin protein ligase 1	1428396_at	2.573
TAB1	TGF-beta activated kinase 1/MAP3K7 binding protein 1	1426898_at	1.598
TGFB1	transforming growth factor beta 1	1420653_at	1.639
TGFB3	transforming growth factor beta 3	1417455_at	2.999
TGFBR1	transforming growth factor beta receptor 1	1420895_at	1.65
TGFBR2	transforming growth factor beta receptor 2	1425444_a_at	1.672
TRAF6	TNF receptor associated factor 6	1421376_at	1.863
VDR	vitamin D (1,25- dihydroxyvitamin D3) receptor	1418175_at	1.91
